# Supplementary material for: A Point Cloud Simplification Algorithm Based on Weighted Feature Indexes for 3D Scanning Sensors
Source: Sensors (Basel). 2022 Oct 2;22(19):7491. doi: 10.3390/s22197491 (PMC9573161; doi:10.3390/s22197491)
Supplement: Supplementary file 1 [file sensors-22-07491-s001.zip]

Archive with 12 entries (5 files):
- sensors-1911139-supplementary/
- sensors-1911139-supplementary/Supplementary Materials/
- sensors-1911139-supplementary/Supplementary Materials/Code S1/
- sensors-1911139-supplementary/Supplementary Materials/Code S1/Main_code.txt
- sensors-1911139-supplementary/Supplementary Materials/Data S1/
- sensors-1911139-supplementary/Supplementary Materials/Data S1/Buddha.pcd
- sensors-1911139-supplementary/Supplementary Materials/Data S2/
- sensors-1911139-supplementary/Supplementary Materials/Data S2/Dragon.pcd
- sensors-1911139-supplementary/Supplementary Materials/Data S3/
- sensors-1911139-supplementary/Supplementary Materials/Data S3/Samp52.pcd
- sensors-1911139-supplementary/Supplementary Materials/Data S4/
- sensors-1911139-supplementary/Supplementary Materials/Data S4/Samp53.pcd
