# Supplementary material for: A Point Cloud Simplification Algorithm Based on Weighted Feature Indexes for 3D Scanning Sensors
Source: Sensors (Basel). 2022 Oct 2;22(19):7491. doi: 10.3390/s22197491 (PMC9573161; doi:10.3390/s22197491)
Supplement: Supplementary file 1 [file sensors-22-07491-s001.zip › sensors-1911139-supplementary/Supplementary Materials/Code S1/Main_code.txt]

clc
clear
close all

ptCloud_in = pcread('*.pcd');
P=ptCloud_in.Location;
figure
pcshow(P,'MarkerSize',10); 
view(0,90);

PP=[];
for j=1:1:size(P,1)
    PP=[PP;P(j,:)];
end
P=PP;

P=P(:,1:3);
tic

figure
pcshow(P,'MarkerSize',10); 
view(0,90);

P=P';
k=9;
Index=[];
Vec=[];

tic
neighbors = transpose(knnsearch(transpose(P), transpose(P), 'k', k+1));
toc

 m = size(P,2);
pn = zeros(3,m); 
pw = zeros(1,m);
i=1;
for i = 1:m
    matrix1= P(:,neighbors(2:end, i));
    [ave_angle] = c5_angle_calculate(matrix1,P(:,i));
    Index(1,i)=ave_angle;
    
    matrix2=matrix1';
    mean_loc=mean(matrix2);
     dist=((mean_loc(1)-P(1,i))^2+(mean_loc(2)-P(2,i))^2+(mean_loc(3)-P(3,i))^2)^0.5;
     Index(2,i)=dist;
     
    x = matrix1;
    p_bar=mean(x,2);
    
    p=(x - repmat(p_bar,1,k)) * transpose(x - repmat(p_bar,1,k))./(size(x,2)-1);
    
    [V,D] = eig(p);
    [d0, idx] = min(diag(D)); 
    dv=[D(1,1),D(2,2),D(3,3)];
    d1=std(dv);
    Index(3,i)=d1;
    
    pn(:,i) = V(:,idx);   
    
    flag = P(:,i) - p_bar;
    if dot(pn(:,i),flag)<0
        pn(:,i)=-pn(:,i);
    end

    DIST=0;
    for ii=1:k
        distance=(matrix1(1,ii)-P(1,i))^2+(matrix1(2,ii)-P(2,i))^2+(matrix1(3,ii)-P(3,i))^2;
        DIST=DIST+distance;
    end
    Index(4,i)=DIST;
end

for i = 1:m
    v_matrix=pn(:,neighbors(2:end, i));
    n_angles=0;
    for jj=1:k
        n_angle=(v_matrix(1,jj)*pn(1,i)+v_matrix(2,jj)*pn(2,i)+v_matrix(3,jj)*pn(3,i))/((v_matrix(1,jj)^2+v_matrix(2,jj)^2+v_matrix(3,jj)^2)^0.5*(pn(1,i)^2+pn(2,i)^2+pn(3,i)^2)^0.5);
        n_angles=n_angles+n_angle+1.1;
        
    end
    Index(5,i)=n_angles;
end

zb=5;

    max4=max(Index(4,:));
    max5=max(Index(5,:));
for i=1:m
    Index(4,i)=10/(Index(4,i)+max4+0.1);
    Index(5,i)=10/(Index(5,i)+max5+0.1);
end
temp_Index=Index;
Index(1,:)=temp_Index(4,:);
Index(2,:)=temp_Index(2,:);
Index(3,:)=temp_Index(1,:);
Index(4,:)=temp_Index(5,:);
Index(5,:)=temp_Index(3,:);

mean_Index=mean(Index');
for j=1:zb
for i=1:m
    Index(j,i)=Index(j,i)/mean_Index(j);
end
end

STA=[];
for jj=1:5
STA(jj)=(std(Index(jj,:)))^0.5;
end

R=[0,0,0,0,0];
temp_R=0;
temp_Ma=[0,0;0,0];
for jj=1:5
    for ii=1:5
    temp_Ma=corrcoef(Index(jj,:),Index(ii,:));
    temp_R=1-abs(temp_Ma(2,1));
    R(jj)=temp_R+R(jj);
    end
end

compre=[0,0,0,0,0];
for jj=1:5
    compre(jj)=STA(jj)*R(jj);
end

to_ones=[0,0,0,0,0];
compre_sum=sum(compre);
for jj=1:5
    to_ones(jj)=compre(jj)/compre_sum;
end

kr=[1,1,1.2,1.2,1.2];
r=[kr(1),kr(1)*kr(2),kr(1)*kr(2)*kr(3),kr(1)*kr(2)*kr(3)*kr(4),kr(1)*kr(2)*kr(3)*kr(4)*kr(5)];
for i=1:zb
r(i)=r(i)^(-1);
end
rate=zeros(zb,1);
sum_r=sum(r);
for i=1:zb
rate(i)=r(i)/sum_r;
end

total_q=[0,0,0,0,0];
total_Q=[0,0,0,0,0];
for i=1:zb
    total_q(i)=rate(i)*to_ones(i);
end
sum_total_q=sum(total_q);
for i=1:zb
    total_Q(i)=total_q(i)/sum_total_q;
end

INDEX=zeros(zb,m);
for j=1:zb
    for i=1:m
        INDEX(j,i)=Index(j,i)*total_Q(j);
    end
end
last_INDEX=sum(INDEX);

data=P';
for i = 1: size(data,1)
    data(i,4) = i;
    data(i,5) = last_INDEX(i);
end

data=sortrows(data,5,'descend');

for i = 1: size(data,1)
    data(i,6) = i;
end

B={};
last = c5_Octree2(data);

a=size(last,1);

rate=0.3396;
num=floor(size(data,1)*rate);
emp_store=[];
last_size=[];
for i = 1: size(last,1)
    if_emp=0;
    for j=1:size(last{i},1)
        if last{i}(j,6)<num
            if_emp=1;

        end

    end
    last_size=[last_size,size(last{i},1)];
    if if_emp==0
        emp_store=[emp_store;i];
    end
end
part_VEC1=data(1:num,1:3);

part_VEC2=[];
for i=1:size(emp_store,1)
    part_VEC2=[part_VEC2;last{emp_store(i)}(floor(size(last{emp_store(i)},1)/2)+1,1:3)];
end
part_VEC=[part_VEC1;part_VEC2];
figure
pcshow(part_VEC,'MarkerSize',10);
view(0,90);
min_last=min(last_size);
max_last=max(last_size);
mean_last=mean(last_size);

ratio=size(part_VEC,1)/m;

toc
function [b] = c5_Octree2(data)
b={};
if size(data,1)==0
    b={};
else
if size(data,1)>30
buck1=[];
buck2=[];
buck3=[];
buck4=[];
buck5=[];
buck6=[];
buck7=[];
buck8=[];

m1=median(data(:,1));

buck21=[];
buck22=[];

for i=1:1:size(data,1)
    if (data(i,1)<=m1)
        buck21=[buck21;data(i,:)];
    elseif (data(i,1)>m1)
        buck22=[buck22;data(i,:)];
    end
end

if (size(buck21,1)>3)&&(size(buck22,1)>3)

m21=median(buck21(:,2));

buck31=[];
buck32=[];

for i=1:1:size(buck21,1)
    if (buck21(i,2)<=m21)
        buck31=[buck31;buck21(i,:)];
    elseif (buck21(i,2)>m21)
        buck32=[buck32;buck21(i,:)];
    end
end

m22=median(buck22(:,2));

buck33=[];
buck34=[];

for i=1:1:size(buck22,1)
    if (buck22(i,2)<=m22)
        buck33=[buck33;buck22(i,:)];
    elseif (buck22(i,2)>m22)
        buck34=[buck34;buck22(i,:)];
    end
end

if (size(buck31,1)>10)&&(size(buck32,1)>10)&&(size(buck33,1)>10)&&(size(buck34,1)>10) 

m31=median(buck31(:,3));

buck1=[];
buck2=[];

for i=1:1:size(buck31,1)
    if (buck31(i,3)<=m31)
        buck1=[buck1;buck31(i,:)];
    elseif (buck31(i,3)>m31)
        buck2=[buck2;buck31(i,:)];
    end
end

m32=median(buck32(:,3));

buck3=[];
buck4=[];

for i=1:1:size(buck32,1)
    if (buck32(i,3)<=m32)
        buck3=[buck3;buck32(i,:)];
    elseif (buck32(i,3)>m32)
        buck4=[buck4;buck32(i,:)];
    end
end

m33=median(buck33(:,3));

buck5=[];
buck6=[];

for i=1:1:size(buck33,1)
    if (buck33(i,3)<=m33)
        buck5=[buck5;buck33(i,:)];
    elseif (buck33(i,3)>m33)
        buck6=[buck6;buck33(i,:)];
    end
end


m34=median(buck34(:,3));

buck7=[];
buck8=[];

for i=1:1:size(buck34,1)
    if (buck34(i,3)<=m34)
        buck7=[buck7;buck34(i,:)];
    elseif (buck34(i,3)>m34)
        buck8=[buck8;buck34(i,:)];
    end
end
        [b1] = c5_Octree2(buck1);
        [b2] = c5_Octree2(buck2);
        [b3] = c5_Octree2(buck3);
        [b4] = c5_Octree2(buck4);
        [b5] = c5_Octree2(buck5);
        [b6] = c5_Octree2(buck6);
        [b7] = c5_Octree2(buck7);
        [b8] = c5_Octree2(buck8);
        b=[b;b1;b2;b3;b4;b5;b6;b7;b8];

end

end
else
    b=cell(1,1);
    b{1,1}=data;
end

end

end
