# Supplementary material for: A Point Cloud Simplification Algorithm Based on Weighted Feature Indexes for 3D Scanning Sensors
Source: Sensors (Basel). 2022 Oct 2;22(19):7491. doi: 10.3390/s22197491 (PMC9573161; doi:10.3390/s22197491)
Supplement: Supplementary file 1 [file sensors-22-07491-s001.zip › sensors-1911139-supplementary/Supplementary Materials/Data S1/Buddha.pcd]

# This PCD file was generated using the MATLAB® pcwrite function
# from Computer Vision Toolbox®.
# .PCD v.7 - Point Cloud Data file format
VERSION .7
FIELDS x y z
SIZE 4 4 4
TYPE F F F
COUNT 1 1 1
WIDTH 108731
HEIGHT 1
VIEWPOINT 0 0 0 1 0 0 0
POINTS 108731
DATA ascii
-0.007100 0.064825 -0.047272
-0.007143 0.065075 -0.047300
-0.008144 0.065151 -0.047272
-0.003235 0.065325 -0.047272
-0.003144 0.065575 -0.047291
-0.004143 0.065825 -0.047374
-0.005143 0.066075 -0.047379
-0.007393 0.066325 -0.047346
-0.008144 0.066620 -0.047272
-0.005143 0.066825 -0.047312
-0.007893 0.066826 -0.047272
-0.005154 0.067075 -0.047272
-0.005393 0.067107 -0.047272
-0.008144 0.063825 -0.047073
-0.004393 0.064075 -0.047158
-0.006894 0.064575 -0.047245
-0.005393 0.064575 -0.047262
-0.003643 0.064825 -0.047236
-0.008144 0.065075 -0.047266
-0.010899 0.065325 -0.047022
-0.010894 0.065575 -0.047038
-0.000643 0.065825 -0.047058
-0.010643 0.066325 -0.047059
-0.000893 0.066575 -0.047047
-0.009143 0.067075 -0.047126
-0.005143 0.067075 -0.047272
-0.007643 0.067325 -0.047208
-0.003394 0.067325 -0.047153
-0.001644 0.067204 -0.047022
-0.007643 0.067575 -0.047142
-0.003893 0.067575 -0.047123
-0.006144 0.067825 -0.047084
-0.004143 0.067825 -0.047059
-0.005393 0.062575 -0.046799
-0.002952 0.062825 -0.046772
-0.009894 0.063230 -0.046772
-0.006894 0.063325 -0.046988
-0.005644 0.063325 -0.047012
-0.001644 0.063325 -0.046793
-0.010143 0.063575 -0.046830
-0.001143 0.063418 -0.046772
-0.002643 0.063825 -0.047014
-0.009894 0.064325 -0.047016
-0.010643 0.064825 -0.047006
0.000857 0.065575 -0.046831
-0.012550 0.066325 -0.046772
0.001107 0.066325 -0.046777
0.000857 0.066575 -0.046803
0.000857 0.066812 -0.046772
0.000607 0.067014 -0.046772
-0.010643 0.067325 -0.046918
-0.009643 0.067575 -0.046968
0.000107 0.067335 -0.046772
-0.008894 0.067825 -0.046946
-0.007643 0.068075 -0.046956
-0.001143 0.067887 -0.046772
-0.003739 0.068325 -0.046772
-0.008615 0.062075 -0.046523
-0.009394 0.062232 -0.046523
-0.005644 0.062325 -0.046723
-0.009643 0.062575 -0.046601
-0.007143 0.062575 -0.046761
-0.001394 0.062575 -0.046551
-0.010917 0.062825 -0.046523
-0.008894 0.062825 -0.046762
-0.009643 0.063075 -0.046752
-0.011899 0.063325 -0.046523
-0.001394 0.063325 -0.046772
-0.012393 0.063654 -0.046523
-0.012917 0.064075 -0.046523
-0.013144 0.064325 -0.046531
-0.012393 0.064825 -0.046751
-0.013819 0.065325 -0.046523
0.001356 0.065825 -0.046746
-0.013893 0.066084 -0.046523
0.001107 0.066575 -0.046756
-0.012393 0.066825 -0.046737
0.001857 0.067075 -0.046540
0.000357 0.067325 -0.046740
-0.012393 0.067817 -0.046523
0.000357 0.067825 -0.046592
-0.000393 0.068075 -0.046612
-0.011644 0.068128 -0.046523
-0.000643 0.068325 -0.046533
-0.010143 0.068573 -0.046523
-0.001965 0.068575 -0.046523
-0.006453 0.061325 -0.046273
-0.006894 0.061575 -0.046395
-0.008643 0.061825 -0.046411
-0.006894 0.061825 -0.046506
-0.004893 0.061825 -0.046489
-0.003643 0.061825 -0.046460
-0.010894 0.062031 -0.046273
-0.002643 0.062075 -0.046493
-0.011597 0.062325 -0.046273
-0.009643 0.062325 -0.046520
-0.000143 0.062325 -0.046324
-0.011143 0.062825 -0.046494
0.001561 0.063075 -0.046273
-0.013393 0.063331 -0.046273
0.001356 0.063825 -0.046505
0.001857 0.064325 -0.046498
-0.014643 0.064594 -0.046273
-0.014894 0.065096 -0.046273
-0.015008 0.066325 -0.046273
-0.014900 0.066575 -0.046273
0.002606 0.066825 -0.046439
-0.014143 0.067325 -0.046323
0.002107 0.067575 -0.046358
0.001107 0.067825 -0.046473
0.000357 0.068075 -0.046492
-0.012144 0.068499 -0.046273
-0.010143 0.068575 -0.046521
-0.009894 0.068825 -0.046413
-0.008643 0.069219 -0.046273
-0.007431 0.069325 -0.046273
-0.007393 0.069326 -0.046273
-0.007893 0.061042 -0.046023
-0.002838 0.061075 -0.046023
-0.007893 0.061325 -0.046221
-0.004893 0.061325 -0.046238
-0.001893 0.061325 -0.046080
-0.009394 0.061575 -0.046223
-0.000643 0.061575 -0.046079
-0.010394 0.061825 -0.046231
-0.011893 0.061832 -0.046023
0.000607 0.062075 -0.046113
-0.012893 0.062260 -0.046023
0.001625 0.062325 -0.046023
-0.012893 0.062825 -0.046207
0.002606 0.063075 -0.046081
-0.014643 0.063385 -0.046023
0.003607 0.064075 -0.046096
0.003357 0.064575 -0.046250
0.004600 0.065325 -0.046023
-0.015143 0.065825 -0.046255
-0.015643 0.066325 -0.046101
-0.015643 0.066575 -0.046086
-0.014894 0.066825 -0.046242
-0.015643 0.067065 -0.046023
0.003856 0.067325 -0.046052
-0.015143 0.067635 -0.046023
-0.013893 0.067825 -0.046237
0.003607 0.067599 -0.046023
0.001857 0.068075 -0.046206
-0.013893 0.068311 -0.046023
0.002130 0.068325 -0.046023
-0.012644 0.068575 -0.046164
-0.000643 0.068825 -0.046253
-0.000192 0.069075 -0.046023
-0.008394 0.069325 -0.046231
-0.009394 0.069549 -0.046023
-0.002643 0.069575 -0.046023
-0.004893 0.060574 -0.045773
-0.006894 0.060825 -0.045925
-0.001893 0.060823 -0.045773
-0.008394 0.061075 -0.046003
-0.011644 0.061303 -0.045773
-0.011393 0.061575 -0.045974
-0.012644 0.061825 -0.045890
-0.013644 0.062075 -0.045784
-0.013144 0.062325 -0.046003
0.003107 0.062575 -0.045828
-0.013893 0.062825 -0.046007
-0.014894 0.063575 -0.046011
0.004606 0.064075 -0.045861
0.005017 0.064325 -0.045773
-0.015894 0.065075 -0.046015
-0.016894 0.065343 -0.045773
0.004856 0.066075 -0.045977
-0.015894 0.066825 -0.045996
-0.015643 0.067075 -0.046021
0.004893 0.067325 -0.045773
0.004647 0.067575 -0.045773
-0.014894 0.067825 -0.046021
0.003107 0.068075 -0.045965
-0.014643 0.068499 -0.045773
-0.014143 0.068696 -0.045773
0.002606 0.068653 -0.045773
-0.010894 0.069325 -0.046017
-0.011644 0.069557 -0.045773
-0.002643 0.069575 -0.046022
-0.010143 0.069819 -0.045773
-0.001799 0.069825 -0.045773
-0.007393 0.070066 -0.045773
-0.006394 0.070075 -0.045799
-0.006894 0.070083 -0.045773
-0.007654 0.060325 -0.045522
-0.004393 0.060325 -0.045556
-0.003024 0.060325 -0.045522
-0.003144 0.060575 -0.045711
-0.010143 0.060578 -0.045522
-0.012144 0.061042 -0.045522
0.001131 0.061075 -0.045522
0.001607 0.061325 -0.045578
0.001857 0.061338 -0.045522
-0.014394 0.061820 -0.045522
0.003094 0.061825 -0.045522
-0.013893 0.062075 -0.045731
-0.014894 0.062325 -0.045626
0.003856 0.062325 -0.045579
0.004357 0.062569 -0.045522
-0.015143 0.062825 -0.045732
0.004856 0.063325 -0.045607
0.005356 0.063553 -0.045522
-0.016144 0.063825 -0.045737
-0.016894 0.063846 -0.045522
0.005857 0.064284 -0.045522
-0.016894 0.064825 -0.045713
-0.016894 0.065325 -0.045771
0.005606 0.065825 -0.045753
-0.016894 0.066575 -0.045755
-0.017393 0.067075 -0.045531
0.004606 0.067825 -0.045690
-0.016144 0.068075 -0.045601
0.003607 0.068325 -0.045739
-0.015894 0.068415 -0.045522
0.004107 0.068466 -0.045522
-0.014394 0.069075 -0.045531
0.002568 0.069075 -0.045522
0.000357 0.069575 -0.045625
-0.000393 0.069825 -0.045580
-0.001394 0.070075 -0.045531
-0.007143 0.070325 -0.045555
-0.003394 0.070365 -0.045522
-0.006144 0.050575 -0.045297
-0.006144 0.050825 -0.045382
-0.005393 0.050825 -0.045322
-0.005143 0.050880 -0.045272
-0.005894 0.051325 -0.045278
-0.004893 0.051325 -0.045401
-0.004893 0.051575 -0.045403
-0.005296 0.051825 -0.045272
-0.003893 0.051641 -0.045272
-0.005194 0.052075 -0.045272
-0.003893 0.052075 -0.045393
-0.003144 0.052075 -0.045306
-0.003893 0.052325 -0.045435
-0.002894 0.052325 -0.045378
-0.007643 0.052546 -0.045272
-0.003144 0.052575 -0.045475
-0.002143 0.052573 -0.045272
-0.007143 0.052825 -0.045303
-0.004143 0.052825 -0.045336
-0.002393 0.052825 -0.045440
-0.007706 0.053075 -0.045272
-0.005393 0.053075 -0.045323
-0.003394 0.053075 -0.045364
-0.001893 0.053075 -0.045387
-0.006394 0.053325 -0.045279
-0.004891 0.053325 -0.045272
-0.003144 0.053325 -0.045300
-0.001644 0.053325 -0.045361
-0.004893 0.053325 -0.045272
-0.008622 0.060075 -0.045272
-0.002643 0.060075 -0.045297
-0.008643 0.060325 -0.045465
-0.011644 0.060541 -0.045272
0.000761 0.060575 -0.045272
0.001607 0.060825 -0.045277
0.002107 0.061075 -0.045329
0.002856 0.061325 -0.045316
0.002856 0.061575 -0.045447
-0.015429 0.061825 -0.045272
-0.015849 0.062075 -0.045272
0.004605 0.062075 -0.045272
-0.015894 0.062575 -0.045453
0.005606 0.063575 -0.045460
0.006357 0.064325 -0.045383
0.006607 0.064575 -0.045355
-0.018393 0.065055 -0.045272
0.007107 0.065084 -0.045272
0.007212 0.066325 -0.045272
-0.018143 0.067164 -0.045272
-0.017143 0.067575 -0.045490
0.006107 0.067825 -0.045273
0.005857 0.068012 -0.045272
-0.016891 0.068325 -0.045272
0.004837 0.068575 -0.045272
-0.015143 0.069244 -0.045272
0.001857 0.069325 -0.045519
0.000857 0.069825 -0.045380
0.000357 0.070075 -0.045274
-0.011108 0.070325 -0.045272
-0.001394 0.070325 -0.045322
-0.008894 0.070581 -0.045272
-0.003643 0.070650 -0.045272
-0.008394 0.050325 -0.045131
-0.006644 0.050325 -0.045086
-0.009143 0.050575 -0.045110
-0.006894 0.050575 -0.045262
-0.005393 0.050575 -0.045122
-0.007893 0.050825 -0.045161
-0.004893 0.050749 -0.045022
-0.007393 0.051075 -0.045088
-0.004319 0.051075 -0.045022
-0.004393 0.051325 -0.045261
-0.007143 0.051575 -0.045095
-0.003893 0.051347 -0.045022
-0.008643 0.051825 -0.045023
-0.008144 0.051825 -0.045074
-0.005644 0.051825 -0.045219
-0.009394 0.052026 -0.045022
-0.003144 0.051834 -0.045022
-0.009894 0.052177 -0.045022
-0.006644 0.052325 -0.045255
-0.002393 0.052325 -0.045122
-0.008394 0.052575 -0.045185
-0.001893 0.052575 -0.045090
-0.009143 0.052825 -0.045164
-0.010436 0.053075 -0.045022
-0.008394 0.053075 -0.045202
-0.001071 0.053075 -0.045022
-0.007893 0.053325 -0.045211
-0.004143 0.053325 -0.045255
-0.009643 0.053575 -0.045032
-0.006144 0.053575 -0.045234
-0.002643 0.053575 -0.045199
-0.000643 0.053575 -0.045060
-0.007393 0.053825 -0.045093
-0.003643 0.053825 -0.045091
-0.002143 0.053825 -0.045092
-0.000643 0.053825 -0.045113
-0.002894 0.053879 -0.045022
-0.000643 0.054075 -0.045068
-0.008894 0.059806 -0.045022
-0.003643 0.059825 -0.045156
-0.001766 0.059825 -0.045022
-0.001394 0.060075 -0.045197
-0.013144 0.060575 -0.045026
0.001607 0.060575 -0.045109
-0.013644 0.060732 -0.045022
-0.014143 0.061075 -0.045142
-0.014894 0.061325 -0.045139
0.004228 0.061325 -0.045022
-0.016144 0.061692 -0.045022
-0.016393 0.062075 -0.045134
-0.016894 0.062575 -0.045167
-0.017644 0.062825 -0.045024
0.006357 0.062778 -0.045022
-0.017894 0.063325 -0.045103
0.006869 0.063325 -0.045022
-0.017894 0.063825 -0.045233
-0.018761 0.064325 -0.045022
-0.018896 0.064575 -0.045022
0.007107 0.064825 -0.045241
0.007857 0.065051 -0.045022
-0.018644 0.065825 -0.045257
0.007857 0.066325 -0.045047
0.007766 0.066825 -0.045022
-0.018644 0.067531 -0.045022
-0.018393 0.067825 -0.045027
-0.018393 0.067838 -0.045022
-0.016643 0.068575 -0.045217
-0.016643 0.068906 -0.045022
-0.016144 0.069206 -0.045022
0.004107 0.069318 -0.045022
-0.014894 0.069726 -0.045022
0.002598 0.069825 -0.045022
-0.012893 0.070280 -0.045022
-0.011143 0.070325 -0.045269
-0.000774 0.070575 -0.045022
-0.009894 0.070748 -0.045022
-0.005644 0.070825 -0.045149
-0.008394 0.050075 -0.044787
-0.007393 0.050075 -0.044795
-0.010894 0.050325 -0.044821
-0.009143 0.050133 -0.044772
-0.006144 0.050175 -0.044772
-0.011393 0.050353 -0.044772
-0.005143 0.050575 -0.044951
-0.010394 0.050825 -0.044919
-0.004643 0.050825 -0.044955
-0.010889 0.051075 -0.044772
-0.008643 0.051325 -0.044938
-0.009143 0.051575 -0.044935
-0.011143 0.051825 -0.044774
-0.008894 0.051825 -0.045011
-0.010643 0.052075 -0.044907
-0.002393 0.052163 -0.044772
-0.001645 0.052575 -0.044772
-0.011644 0.053075 -0.044848
-0.011911 0.053325 -0.044772
-0.000643 0.053325 -0.044861
-0.010894 0.053575 -0.044856
-0.000244 0.053575 -0.044772
-0.000143 0.053704 -0.044772
-0.009643 0.054075 -0.044817
-0.004143 0.054075 -0.044962
-0.001893 0.054075 -0.044908
0.000107 0.053943 -0.044772
-0.007893 0.054276 -0.044772
-0.006894 0.054318 -0.044772
-0.005393 0.054325 -0.044800
-0.004393 0.054324 -0.044772
-0.003643 0.054307 -0.044772
-0.000893 0.054325 -0.044879
0.000224 0.054325 -0.044772
-0.004143 0.054336 -0.044772
-0.000419 0.054575 -0.044772
-0.009143 0.059564 -0.044772
-0.006644 0.059575 -0.044983
-0.011129 0.059825 -0.044772
0.000423 0.059825 -0.044772
0.001470 0.060075 -0.044772
-0.014334 0.060575 -0.044772
0.003107 0.060825 -0.044977
-0.015688 0.061075 -0.044772
0.004626 0.061075 -0.044772
0.005100 0.061325 -0.044772
-0.017166 0.061825 -0.044772
-0.017393 0.062075 -0.044809
0.006107 0.062575 -0.045020
-0.018644 0.063072 -0.044772
0.007357 0.063325 -0.044865
0.007820 0.063575 -0.044772
0.008119 0.064075 -0.044772
-0.019645 0.064575 -0.044772
0.007857 0.064825 -0.044998
0.008628 0.065575 -0.044772
-0.019893 0.066442 -0.044772
-0.019393 0.067518 -0.044772
-0.019143 0.067784 -0.044772
0.007357 0.068062 -0.044772
0.005857 0.068575 -0.044997
-0.017393 0.068825 -0.044861
0.006357 0.068658 -0.044772
-0.016393 0.069325 -0.044852
0.004856 0.069325 -0.044832
-0.015894 0.069575 -0.044858
0.003107 0.069825 -0.044931
-0.014894 0.070069 -0.044772
0.002908 0.070075 -0.044772
-0.013644 0.070325 -0.044845
-0.013144 0.070517 -0.044772
-0.011199 0.070825 -0.044772
0.000607 0.070627 -0.044772
-0.007143 0.071075 -0.044902
-0.007893 0.071138 -0.044772
-0.010515 0.050075 -0.044523
-0.008894 0.049987 -0.044523
-0.012644 0.050295 -0.044523
-0.011393 0.050146 -0.044523
-0.005644 0.050189 -0.044523
-0.012144 0.050575 -0.044702
-0.004746 0.050575 -0.044523
-0.004393 0.050825 -0.044675
-0.011143 0.051325 -0.044687
-0.003634 0.051325 -0.044523
-0.010894 0.051575 -0.044756
-0.003144 0.051675 -0.044523
-0.013144 0.052575 -0.044592
-0.001644 0.052575 -0.044769
-0.013574 0.053075 -0.044523
-0.000718 0.053075 -0.044523
-0.012644 0.053325 -0.044650
-0.000143 0.053487 -0.044523
-0.011644 0.053825 -0.044663
-0.011694 0.054075 -0.044523
0.000547 0.054075 -0.044523
-0.009894 0.054325 -0.044605
-0.003144 0.054325 -0.044750
-0.001394 0.054325 -0.044730
-0.008394 0.054541 -0.044523
-0.003893 0.054575 -0.044552
-0.001143 0.054547 -0.044523
0.000107 0.054575 -0.044709
-0.000893 0.054617 -0.044523
0.000104 0.054825 -0.044523
-0.009643 0.059309 -0.044523
-0.008144 0.059325 -0.044670
-0.004143 0.059325 -0.044718
-0.001394 0.059325 -0.044543
-0.009894 0.059335 -0.044523
0.000357 0.059537 -0.044523
-0.012393 0.059756 -0.044523
0.001727 0.059825 -0.044523
0.002813 0.060075 -0.044523
0.003357 0.060325 -0.044580
-0.014643 0.060330 -0.044523
0.004357 0.060575 -0.044526
0.004992 0.060825 -0.044523
-0.016894 0.061228 -0.044523
-0.017143 0.061575 -0.044657
-0.018143 0.061892 -0.044523
-0.018393 0.062087 -0.044523
0.007357 0.062294 -0.044523
-0.018894 0.063075 -0.044691
-0.019393 0.063100 -0.044523
-0.019874 0.063825 -0.044523
-0.019893 0.064575 -0.044681
0.009205 0.066325 -0.044523
0.008606 0.067325 -0.044598
0.008106 0.067825 -0.044624
0.008106 0.068050 -0.044523
-0.018867 0.068575 -0.044523
0.006607 0.068825 -0.044605
-0.017933 0.069075 -0.044523
0.006607 0.068972 -0.044523
-0.016393 0.069575 -0.044699
0.004107 0.069825 -0.044691
-0.014643 0.070325 -0.044623
0.000857 0.070575 -0.044768
-0.013144 0.070764 -0.044523
-0.002894 0.071075 -0.044755
-0.008894 0.071325 -0.044529
-0.006144 0.071325 -0.044603
-0.008894 0.071331 -0.044523
-0.005894 0.071376 -0.044523
-0.011893 0.050055 -0.044273
-0.011143 0.050075 -0.044445
-0.006894 0.049888 -0.044273
-0.013393 0.050234 -0.044273
-0.012393 0.050088 -0.044273
-0.014143 0.050524 -0.044273
-0.014198 0.050825 -0.044273
-0.004143 0.050903 -0.044273
-0.013589 0.051575 -0.044273
-0.013893 0.051821 -0.044273
-0.003144 0.051725 -0.044273
-0.013144 0.052075 -0.044493
-0.002393 0.052154 -0.044273
-0.013644 0.052575 -0.044494
-0.001040 0.052825 -0.044273
-0.000642 0.053075 -0.044273
-0.013644 0.053325 -0.044481
-0.013393 0.053575 -0.044474
-0.013935 0.053825 -0.044273
0.000471 0.053825 -0.044273
0.000749 0.054075 -0.044273
-0.011644 0.054325 -0.044348
-0.012144 0.054337 -0.044273
-0.010143 0.054575 -0.044332
-0.001893 0.054575 -0.044420
0.000994 0.054575 -0.044273
-0.002393 0.054745 -0.044273
-0.000143 0.054825 -0.044465
0.001107 0.054825 -0.044283
-0.008144 0.054872 -0.044273
-0.000143 0.054918 -0.044273
0.001107 0.055075 -0.044326
0.000961 0.055325 -0.044273
-0.009806 0.059075 -0.044273
-0.007893 0.059075 -0.044429
-0.005644 0.059075 -0.044500
-0.002643 0.059075 -0.044396
-0.011393 0.059300 -0.044273
-0.000893 0.059325 -0.044495
-0.012144 0.059575 -0.044419
0.001857 0.059575 -0.044281
-0.014643 0.060039 -0.044273
-0.014894 0.060325 -0.044441
0.004762 0.060325 -0.044273
0.005457 0.060575 -0.044273
-0.017143 0.060952 -0.044273
-0.018393 0.061575 -0.044276
0.006857 0.061575 -0.044373
0.006857 0.061825 -0.044495
-0.018393 0.062075 -0.044518
-0.019143 0.062089 -0.044273
0.008111 0.062325 -0.044273
0.008330 0.062575 -0.044273
-0.019393 0.063075 -0.044516
-0.020378 0.063575 -0.044273
0.009107 0.064075 -0.044361
0.009356 0.064825 -0.044400
-0.021202 0.065825 -0.044273
0.009737 0.066575 -0.044273
-0.020143 0.067575 -0.044474
-0.019893 0.068075 -0.044401
0.007606 0.068575 -0.044416
-0.018644 0.068825 -0.044460
0.007136 0.069075 -0.044273
0.007107 0.069093 -0.044273
-0.016645 0.070075 -0.044273
-0.015894 0.070325 -0.044274
0.002356 0.070575 -0.044493
-0.013644 0.070825 -0.044345
0.003357 0.070625 -0.044273
0.002107 0.070878 -0.044273
-0.002643 0.071325 -0.044464
0.000607 0.071125 -0.044273
-0.005725 0.077575 -0.044273
-0.008643 0.049823 -0.044023
-0.008144 0.049823 -0.044023
-0.007402 0.049825 -0.044023
-0.010894 0.049890 -0.044023
-0.007393 0.049825 -0.044023
-0.014666 0.050325 -0.044023
-0.013393 0.050078 -0.044023
-0.014643 0.050575 -0.044178
-0.004292 0.050825 -0.044023
-0.004143 0.050956 -0.044023
-0.013644 0.051325 -0.044232
-0.014651 0.051575 -0.044023
-0.014896 0.051825 -0.044023
-0.014894 0.052075 -0.044089
-0.002661 0.052075 -0.044023
-0.002393 0.052209 -0.044023
-0.002143 0.052328 -0.044023
-0.001394 0.052710 -0.044023
-0.001143 0.052828 -0.044023
0.000107 0.053495 -0.044023
0.000590 0.053825 -0.044023
0.000905 0.054075 -0.044023
-0.013620 0.054325 -0.044023
-0.012644 0.054514 -0.044023
0.001356 0.054575 -0.044107
-0.009394 0.054825 -0.044189
-0.008894 0.055027 -0.044023
-0.001143 0.054980 -0.044023
0.000107 0.055075 -0.044057
0.001607 0.055075 -0.044167
0.000857 0.055325 -0.044045
0.001356 0.055452 -0.044023
-0.008894 0.058783 -0.044023
-0.001644 0.058825 -0.044053
-0.010643 0.059075 -0.044128
-0.000643 0.058897 -0.044023
-0.012893 0.059325 -0.044024
0.001607 0.059325 -0.044085
-0.013644 0.059496 -0.044023
0.003230 0.059575 -0.044023
0.004331 0.059825 -0.044023
0.004856 0.060075 -0.044076
0.005106 0.060081 -0.044023
-0.016393 0.060327 -0.044023
0.006357 0.060575 -0.044058
-0.017143 0.060825 -0.044186
0.006875 0.060825 -0.044023
0.007107 0.061325 -0.044159
0.007606 0.061575 -0.044118
0.008106 0.062075 -0.044177
-0.020464 0.062825 -0.044023
-0.020654 0.063075 -0.044023
-0.020644 0.063325 -0.044096
-0.020644 0.063825 -0.044229
0.009356 0.064075 -0.044268
0.010107 0.065325 -0.044141
0.010356 0.066075 -0.044042
0.010107 0.066825 -0.044079
-0.020893 0.067575 -0.044190
0.009107 0.067825 -0.044230
-0.020644 0.068075 -0.044115
0.009107 0.068247 -0.044023
-0.019867 0.068825 -0.044023
-0.019143 0.069075 -0.044141
0.007857 0.069079 -0.044023
-0.018393 0.069708 -0.044023
-0.017546 0.070075 -0.044023
0.005106 0.070325 -0.044040
0.004357 0.070575 -0.044033
0.003607 0.070825 -0.044030
0.003607 0.070832 -0.044023
-0.011393 0.071529 -0.044023
-0.010394 0.071575 -0.044062
-0.000893 0.071512 -0.044023
-0.008394 0.071718 -0.044023
-0.006644 0.076575 -0.044028
-0.004893 0.076575 -0.044045
-0.008144 0.076825 -0.044045
-0.004143 0.076825 -0.044126
-0.008643 0.077075 -0.044084
-0.006644 0.077075 -0.044204
-0.004643 0.077075 -0.044217
-0.008144 0.077325 -0.044146
-0.005143 0.077325 -0.044257
-0.009643 0.077575 -0.044024
-0.007893 0.077575 -0.044156
-0.004893 0.077575 -0.044252
-0.001484 0.077575 -0.044023
-0.008894 0.077825 -0.044097
-0.005143 0.077825 -0.044233
-0.002143 0.077825 -0.044064
-0.007393 0.078075 -0.044101
-0.005644 0.078075 -0.044197
-0.002894 0.078075 -0.044067
-0.008394 0.078256 -0.044023
-0.004143 0.078317 -0.044023
-0.002643 0.078131 -0.044023
-0.005644 0.078478 -0.044023
-0.011118 0.049825 -0.043773
-0.009143 0.049797 -0.043773
-0.007393 0.049825 -0.044020
-0.013393 0.050075 -0.044015
-0.005894 0.050010 -0.043773
-0.015451 0.050325 -0.043773
-0.014394 0.050100 -0.043773
-0.015394 0.050575 -0.043943
-0.004432 0.050825 -0.043773
-0.015143 0.051325 -0.043894
-0.015623 0.051575 -0.043773
-0.015143 0.051825 -0.043953
-0.015894 0.051844 -0.043773
-0.016144 0.052325 -0.043830
-0.015643 0.052575 -0.043988
-0.001258 0.052825 -0.043773
-0.015894 0.053325 -0.043940
0.000247 0.053575 -0.043773
0.000607 0.053798 -0.043773
-0.015318 0.054075 -0.043773
-0.013644 0.054325 -0.044019
-0.013893 0.054555 -0.043773
0.001607 0.054575 -0.043931
-0.011393 0.054825 -0.043951
-0.001394 0.055075 -0.043902
0.001857 0.054935 -0.043773
-0.006644 0.055325 -0.043920
-0.000643 0.055138 -0.043773
0.000533 0.055325 -0.043773
-0.005393 0.055405 -0.043773
0.001607 0.055545 -0.043773
-0.008643 0.058575 -0.043802
-0.005894 0.058575 -0.043938
-0.002643 0.058575 -0.043834
-0.011143 0.058814 -0.043773
-0.000643 0.058825 -0.043936
-0.012803 0.059075 -0.043773
0.000857 0.058937 -0.043773
-0.014070 0.059325 -0.043773
0.003107 0.059325 -0.043812
0.004107 0.059575 -0.043848
0.004357 0.059825 -0.044017
0.005106 0.060075 -0.044018
-0.016643 0.060325 -0.043952
-0.017902 0.060575 -0.043773
0.007198 0.060575 -0.043773
-0.018143 0.060825 -0.043870
-0.018894 0.061060 -0.043773
-0.019143 0.061325 -0.043859
-0.019143 0.061575 -0.044014
-0.020395 0.062075 -0.043773
0.008856 0.062075 -0.043878
-0.020644 0.062575 -0.043872
-0.020893 0.062592 -0.043773
0.009856 0.063075 -0.043832
-0.022143 0.065075 -0.043797
-0.021893 0.066825 -0.043916
-0.021893 0.067325 -0.043831
-0.021644 0.067575 -0.043872
0.010107 0.067825 -0.043798
0.009356 0.068075 -0.044018
0.009607 0.068325 -0.043773
0.009356 0.068523 -0.043773
-0.019893 0.069075 -0.043859
0.008357 0.069212 -0.043773
-0.018865 0.069825 -0.043773
-0.018393 0.070069 -0.043773
0.006357 0.070075 -0.043882
0.006107 0.070325 -0.043776
-0.016885 0.070575 -0.043773
-0.015143 0.070825 -0.043994
-0.013653 0.071325 -0.043773
0.001863 0.071325 -0.043773
0.001857 0.071326 -0.043773
-0.002531 0.071825 -0.043773
-0.003394 0.071859 -0.043773
-0.006894 0.076325 -0.043877
-0.003394 0.076325 -0.043840
-0.002143 0.076325 -0.043773
-0.007893 0.076575 -0.043957
-0.001143 0.076575 -0.043799
-0.008643 0.076825 -0.044011
-0.010143 0.077075 -0.043933
-0.010394 0.077325 -0.043949
-0.011143 0.077575 -0.043840
-0.011393 0.077758 -0.043773
-0.009643 0.077825 -0.044003
-0.011147 0.078075 -0.043773
-0.001893 0.078075 -0.043966
-0.011143 0.078077 -0.043773
-0.010143 0.078325 -0.043825
-0.007643 0.078325 -0.044013
-0.002894 0.078325 -0.043976
-0.000643 0.078175 -0.043773
-0.009288 0.078575 -0.043773
-0.005894 0.078575 -0.043982
-0.003643 0.078575 -0.043865
-0.001893 0.078568 -0.043773
-0.008144 0.078702 -0.043773
-0.005894 0.078824 -0.043773
-0.004143 0.078692 -0.043773
-0.002143 0.078610 -0.043773
-0.011644 0.049825 -0.043662
-0.007893 0.049815 -0.043522
-0.014643 0.050075 -0.043637
-0.012893 0.049838 -0.043522
-0.005644 0.050075 -0.043751
-0.015643 0.050325 -0.043704
-0.016643 0.050575 -0.043564
-0.004893 0.050575 -0.043550
-0.004893 0.050587 -0.043522
-0.004393 0.051005 -0.043522
-0.004143 0.051229 -0.043522
-0.015643 0.051575 -0.043768
-0.015894 0.051825 -0.043768
-0.003144 0.051936 -0.043522
-0.002345 0.052325 -0.043522
-0.017383 0.052825 -0.043522
-0.016894 0.053325 -0.043645
-0.000143 0.053403 -0.043522
0.000674 0.053825 -0.043522
0.001107 0.054075 -0.043566
0.001523 0.054325 -0.043522
-0.013893 0.054788 -0.043522
-0.011393 0.055075 -0.043711
-0.011143 0.055325 -0.043530
-0.002143 0.055325 -0.043731
0.000107 0.055325 -0.043529
0.002485 0.055325 -0.043522
-0.008891 0.055575 -0.043522
-0.004393 0.055575 -0.043601
0.000107 0.055331 -0.043522
0.001607 0.055575 -0.043738
0.002856 0.055516 -0.043522
-0.005393 0.055683 -0.043522
0.002356 0.055756 -0.043522
0.002606 0.055825 -0.043522
-0.005894 0.058325 -0.043602
-0.004143 0.058325 -0.043550
-0.002766 0.058325 -0.043522
-0.007393 0.058328 -0.043522
0.000265 0.058575 -0.043522
0.001107 0.058756 -0.043522
0.001658 0.058825 -0.043522
-0.014894 0.059325 -0.043573
0.004107 0.059325 -0.043573
-0.015925 0.059575 -0.043522
0.005106 0.059575 -0.043596
0.005356 0.059576 -0.043522
-0.017393 0.060064 -0.043522
0.006607 0.060075 -0.043613
-0.018393 0.060575 -0.043591
0.007863 0.060575 -0.043522
-0.019143 0.061075 -0.043689
-0.020386 0.061575 -0.043522
-0.020394 0.061825 -0.043652
-0.021478 0.062575 -0.043522
-0.021644 0.062803 -0.043522
0.010356 0.063075 -0.043618
-0.022143 0.063825 -0.043592
0.011356 0.066075 -0.043606
0.011353 0.066825 -0.043522
0.010856 0.067325 -0.043656
0.009853 0.068575 -0.043522
-0.020143 0.069075 -0.043766
-0.020143 0.069325 -0.043615
0.008388 0.069575 -0.043522
-0.018644 0.070075 -0.043666
-0.017894 0.070325 -0.043722
-0.016894 0.070575 -0.043770
-0.016920 0.070825 -0.043522
-0.016393 0.070999 -0.043522
0.004107 0.071155 -0.043522
-0.013393 0.071602 -0.043522
-0.011893 0.071824 -0.043522
-0.000643 0.071825 -0.043525
-0.002143 0.071940 -0.043522
-0.008394 0.076024 -0.043522
-0.007143 0.076075 -0.043674
-0.003643 0.076075 -0.043642
-0.002143 0.076075 -0.043573
-0.008643 0.076325 -0.043753
-0.011644 0.076575 -0.043530
0.000747 0.076575 -0.043522
-0.012393 0.076919 -0.043522
-0.012393 0.077325 -0.043607
0.001356 0.077325 -0.043593
-0.012893 0.077670 -0.043522
-0.011644 0.077825 -0.043724
-0.011644 0.078075 -0.043665
-0.012393 0.078245 -0.043522
-0.000893 0.078325 -0.043729
0.001107 0.078123 -0.043522
-0.010643 0.078575 -0.043640
-0.000393 0.078575 -0.043535
0.000607 0.078326 -0.043522
-0.009739 0.078825 -0.043522
-0.006644 0.078825 -0.043727
-0.005393 0.078825 -0.043755
-0.003144 0.078825 -0.043635
-0.000893 0.078664 -0.043522
-0.008394 0.078934 -0.043522
-0.005894 0.079033 -0.043522
-0.004143 0.078934 -0.043522
-0.002143 0.078882 -0.043522
-0.010894 0.049757 -0.043272
-0.009143 0.049820 -0.043272
-0.014894 0.049961 -0.043272
-0.005931 0.050075 -0.043272
-0.017307 0.050575 -0.043272
-0.017894 0.051075 -0.043280
-0.017393 0.051325 -0.043363
-0.017393 0.051575 -0.043344
-0.016894 0.051825 -0.043488
-0.001889 0.052575 -0.043272
-0.001394 0.052825 -0.043287
-0.018143 0.053168 -0.043272
-0.017644 0.053575 -0.043349
-0.017393 0.053926 -0.043272
-0.016643 0.054253 -0.043272
0.001602 0.054325 -0.043272
-0.014894 0.054575 -0.043456
-0.015643 0.054580 -0.043272
-0.014143 0.054825 -0.043460
-0.014394 0.054940 -0.043272
0.002356 0.054874 -0.043272
-0.012409 0.055325 -0.043272
0.002606 0.055325 -0.043447
-0.011393 0.055546 -0.043272
-0.000393 0.055575 -0.043272
0.000857 0.055575 -0.043408
-0.009894 0.055780 -0.043272
-0.005894 0.055825 -0.043479
0.001607 0.055787 -0.043272
0.002856 0.055825 -0.043500
-0.006144 0.056075 -0.043279
-0.002143 0.055843 -0.043272
0.002856 0.055935 -0.043272
-0.009143 0.058325 -0.043436
-0.001143 0.058325 -0.043353
-0.012144 0.058537 -0.043272
0.000857 0.058575 -0.043407
0.001627 0.058575 -0.043272
0.001857 0.058825 -0.043476
-0.013893 0.058825 -0.043272
-0.015894 0.059301 -0.043272
0.005356 0.059320 -0.043272
0.005857 0.059575 -0.043348
0.006107 0.059576 -0.043272
0.007357 0.060075 -0.043357
0.007857 0.060208 -0.043272
-0.018894 0.060575 -0.043404
0.008614 0.060575 -0.043272
0.009356 0.061325 -0.043397
0.010107 0.061825 -0.043301
0.010356 0.062075 -0.043282
0.010781 0.062575 -0.043272
-0.022394 0.063325 -0.043348
-0.022870 0.063825 -0.043272
-0.023144 0.064575 -0.043276
-0.023354 0.065325 -0.043272
0.011606 0.065575 -0.043490
-0.023397 0.066325 -0.043272
0.011606 0.066575 -0.043434
0.011356 0.067575 -0.043338
-0.022632 0.068075 -0.043272
0.010107 0.068575 -0.043421
-0.021143 0.069075 -0.043366
-0.020394 0.069575 -0.043370
0.008106 0.070064 -0.043272
0.006857 0.070325 -0.043509
-0.019143 0.070335 -0.043272
0.006607 0.070698 -0.043272
0.004606 0.071075 -0.043457
-0.015143 0.071325 -0.043489
-0.014143 0.071575 -0.043411
-0.012893 0.071825 -0.043320
-0.011893 0.071957 -0.043272
-0.009643 0.072075 -0.043357
-0.009894 0.072097 -0.043272
-0.006894 0.072163 -0.043272
-0.004643 0.072165 -0.043272
-0.002643 0.072105 -0.043272
-0.005393 0.075825 -0.043427
-0.001669 0.075825 -0.043272
-0.009643 0.076075 -0.043417
-0.001394 0.075865 -0.043272
0.000275 0.076075 -0.043272
-0.010894 0.076325 -0.043493
-0.012144 0.076575 -0.043436
-0.012644 0.076825 -0.043453
-0.012893 0.077075 -0.043472
0.002107 0.077325 -0.043438
0.002356 0.077575 -0.043395
0.002854 0.077825 -0.043272
0.001857 0.078075 -0.043400
-0.013393 0.078316 -0.043272
0.000857 0.078325 -0.043481
0.002356 0.078226 -0.043272
-0.011893 0.078575 -0.043405
0.001333 0.078575 -0.043272
-0.012393 0.078703 -0.043272
-0.010394 0.078825 -0.043467
0.000857 0.078666 -0.043272
-0.009894 0.079030 -0.043272
-0.008144 0.079075 -0.043351
-0.005393 0.079075 -0.043453
-0.003394 0.079075 -0.043343
-0.001644 0.079021 -0.043272
-0.007893 0.079127 -0.043272
-0.005644 0.079183 -0.043272
-0.002643 0.079082 -0.043272
-0.012393 0.049810 -0.043022
-0.015643 0.049974 -0.043022
-0.006644 0.049962 -0.043022
-0.016894 0.050325 -0.043194
-0.017894 0.050575 -0.043034
-0.018143 0.050825 -0.043105
-0.004643 0.050917 -0.043022
-0.018393 0.051575 -0.043039
-0.003378 0.051825 -0.043022
-0.018644 0.052325 -0.043027
-0.018644 0.052575 -0.043069
-0.001893 0.052583 -0.043022
-0.000393 0.053325 -0.043178
-0.018393 0.053790 -0.043022
-0.017894 0.054075 -0.043040
-0.017301 0.054325 -0.043022
0.001857 0.054449 -0.043022
-0.014894 0.054825 -0.043204
-0.014643 0.055075 -0.043028
0.002606 0.055075 -0.043264
0.002856 0.055098 -0.043022
-0.011644 0.055575 -0.043202
0.000607 0.055575 -0.043260
-0.011393 0.055825 -0.043023
-0.000235 0.055825 -0.043022
0.001607 0.055825 -0.043213
-0.007893 0.056075 -0.043199
-0.001890 0.056075 -0.043022
0.003357 0.055922 -0.043022
-0.007393 0.056325 -0.043029
-0.005393 0.056325 -0.043069
-0.006894 0.056388 -0.043022
-0.006894 0.057824 -0.043022
-0.009143 0.058075 -0.043111
-0.007893 0.058075 -0.043151
-0.006144 0.057849 -0.043022
-0.003394 0.058075 -0.043186
-0.002143 0.058075 -0.043132
-0.011893 0.058325 -0.043066
0.001094 0.058325 -0.043022
0.001356 0.058351 -0.043022
0.002606 0.058561 -0.043022
-0.014643 0.058774 -0.043022
0.003607 0.058773 -0.043022
0.005261 0.059075 -0.043022
0.006107 0.059312 -0.043022
0.007357 0.059825 -0.043150
0.007606 0.060075 -0.043266
0.008606 0.060325 -0.043110
-0.019644 0.060444 -0.043022
0.009107 0.060575 -0.043091
-0.019893 0.060825 -0.043224
-0.021143 0.061575 -0.043208
-0.021644 0.062075 -0.043244
0.010856 0.062325 -0.043144
-0.022394 0.063075 -0.043267
-0.023144 0.064075 -0.043187
-0.023643 0.065575 -0.043160
0.012457 0.066575 -0.043022
0.011828 0.067825 -0.043022
0.011606 0.068041 -0.043022
-0.022643 0.068575 -0.043035
0.010607 0.068825 -0.043061
-0.021663 0.069325 -0.043022
-0.021644 0.069338 -0.043022
-0.020644 0.069938 -0.043022
0.008357 0.070075 -0.043153
-0.019903 0.070325 -0.043022
0.007605 0.070575 -0.043022
0.006081 0.071075 -0.043022
0.005130 0.071325 -0.043022
0.003856 0.071575 -0.043025
-0.015643 0.071594 -0.043022
-0.014142 0.071825 -0.043022
0.003856 0.071577 -0.043022
-0.012130 0.072075 -0.043022
-0.011644 0.072093 -0.043022
-0.009394 0.072271 -0.043022
-0.008537 0.072325 -0.043022
-0.003394 0.072325 -0.043023
-0.000893 0.072138 -0.043022
-0.007393 0.072352 -0.043022
-0.003643 0.072333 -0.043022
-0.007393 0.075575 -0.043050
-0.005143 0.075575 -0.043139
-0.003144 0.075575 -0.043092
-0.010685 0.075825 -0.043022
-0.001644 0.075825 -0.043270
-0.012393 0.076075 -0.043029
-0.011393 0.076075 -0.043172
0.001107 0.076075 -0.043131
-0.013369 0.076325 -0.043022
0.002107 0.076325 -0.043122
-0.013893 0.076575 -0.043095
0.002856 0.076575 -0.043103
0.003585 0.076825 -0.043022
-0.014643 0.077325 -0.043109
-0.014894 0.077575 -0.043062
-0.014643 0.077825 -0.043102
0.002856 0.078075 -0.043197
-0.014143 0.078325 -0.043094
0.002356 0.078325 -0.043226
0.001356 0.078575 -0.043267
0.002856 0.078470 -0.043022
-0.012144 0.078825 -0.043184
0.001107 0.078825 -0.043094
-0.012893 0.078858 -0.043022
-0.011261 0.079075 -0.043022
-0.000425 0.079075 -0.043022
0.001356 0.078859 -0.043022
-0.009394 0.079176 -0.043022
-0.006894 0.079171 -0.043022
-0.004393 0.079168 -0.043022
-0.001143 0.079120 -0.043022
-0.012893 0.049814 -0.042773
-0.016144 0.049958 -0.042773
-0.010894 0.049852 -0.042773
-0.017143 0.050171 -0.042773
-0.018318 0.050575 -0.042773
-0.018393 0.050616 -0.042773
-0.018894 0.051075 -0.042913
-0.019143 0.051325 -0.042894
-0.019143 0.051825 -0.042825
-0.018894 0.052325 -0.042935
-0.018644 0.053575 -0.043014
-0.018393 0.054075 -0.042875
-0.018143 0.054325 -0.042773
0.002160 0.054575 -0.042773
0.002972 0.055075 -0.042773
-0.014643 0.055352 -0.042773
-0.013644 0.055634 -0.042773
0.000857 0.055825 -0.042896
-0.010643 0.056075 -0.042925
0.000132 0.056075 -0.042773
0.001857 0.055986 -0.042773
0.002856 0.056075 -0.042908
-0.010643 0.056286 -0.042773
-0.007893 0.056325 -0.042998
-0.002393 0.056325 -0.042891
0.002356 0.056076 -0.042773
-0.008894 0.056575 -0.042789
-0.004893 0.056575 -0.042924
-0.007643 0.056765 -0.042773
-0.004100 0.056825 -0.042773
-0.005393 0.057032 -0.042773
-0.007116 0.057325 -0.042773
-0.005143 0.057103 -0.042773
-0.007393 0.057575 -0.042822
-0.005644 0.057575 -0.042849
-0.009643 0.057825 -0.042792
-0.008643 0.057825 -0.042910
-0.006394 0.057825 -0.043013
-0.003893 0.057825 -0.042918
-0.001644 0.057825 -0.042801
-0.010643 0.058075 -0.042906
0.000357 0.058075 -0.042794
0.001107 0.058169 -0.042773
0.002330 0.058325 -0.042773
-0.013144 0.058328 -0.042773
0.003107 0.058473 -0.042773
0.003856 0.058642 -0.042773
0.005857 0.059075 -0.042832
0.006607 0.059325 -0.042899
-0.018897 0.059825 -0.042773
-0.019143 0.060075 -0.042887
0.009107 0.060325 -0.042925
0.009856 0.060500 -0.042773
-0.021369 0.061075 -0.042773
0.010610 0.061075 -0.042773
0.010856 0.061575 -0.042849
-0.022636 0.062075 -0.042773
-0.022643 0.062083 -0.042773
-0.022893 0.062342 -0.042773
0.012046 0.062825 -0.042773
0.012357 0.064575 -0.043003
-0.023893 0.067325 -0.042877
-0.023643 0.068029 -0.042773
0.012130 0.068075 -0.042773
0.011841 0.068325 -0.042773
-0.022893 0.068575 -0.042912
-0.022643 0.068825 -0.042898
0.010591 0.069325 -0.042773
-0.021882 0.069575 -0.042773
-0.021143 0.069825 -0.042890
0.007857 0.070575 -0.042932
0.006357 0.071075 -0.042943
-0.017644 0.071316 -0.042773
-0.016894 0.071504 -0.042773
0.004357 0.071575 -0.042896
-0.014894 0.071825 -0.042848
-0.014143 0.071963 -0.042773
-0.012144 0.072075 -0.043021
-0.012393 0.072148 -0.042773
-0.010643 0.072314 -0.042773
-0.009643 0.072325 -0.042925
-0.001644 0.072325 -0.042869
0.000607 0.072131 -0.042773
-0.009643 0.072450 -0.042773
-0.008394 0.072575 -0.042783
-0.007393 0.072575 -0.042810
-0.004893 0.072575 -0.042839
-0.001143 0.072347 -0.042773
-0.005143 0.072690 -0.042773
-0.007143 0.075325 -0.042832
-0.005393 0.075325 -0.042899
-0.003643 0.075325 -0.042885
-0.002393 0.075311 -0.042773
-0.010288 0.075575 -0.042773
-0.000143 0.075575 -0.042812
0.000107 0.075580 -0.042773
-0.013393 0.076075 -0.042776
0.001857 0.076075 -0.042988
-0.013644 0.076325 -0.042976
-0.014643 0.076575 -0.042891
-0.015394 0.076785 -0.042773
0.004107 0.076825 -0.042869
-0.015394 0.077325 -0.042912
-0.015981 0.077575 -0.042773
-0.015143 0.077825 -0.042989
0.004519 0.078075 -0.042773
-0.014394 0.078325 -0.043009
0.004357 0.078139 -0.042773
-0.014143 0.078575 -0.042957
-0.014894 0.078603 -0.042773
0.001857 0.078825 -0.042939
-0.013893 0.078869 -0.042773
-0.012144 0.079075 -0.042925
0.000857 0.079075 -0.042817
-0.012144 0.079177 -0.042773
-0.009894 0.079188 -0.042773
-0.006894 0.079159 -0.042773
-0.005143 0.079146 -0.042773
-0.002393 0.079157 -0.042773
-0.000643 0.079189 -0.042773
0.000857 0.079105 -0.042773
-0.014894 0.049833 -0.042523
-0.012644 0.049868 -0.042523
-0.018701 0.050575 -0.042523
-0.005143 0.050618 -0.042523
-0.019393 0.050903 -0.042523
-0.020299 0.051575 -0.042523
-0.019893 0.051825 -0.042625
-0.003394 0.051845 -0.042523
-0.001893 0.052600 -0.042523
-0.019996 0.053575 -0.042523
-0.019393 0.053825 -0.042646
-0.018867 0.054325 -0.042523
-0.017894 0.054575 -0.042618
-0.016643 0.055066 -0.042523
0.003107 0.055076 -0.042523
-0.014394 0.055575 -0.042633
-0.013893 0.055821 -0.042523
-0.012893 0.056064 -0.042523
0.000357 0.056075 -0.042736
0.001857 0.056075 -0.042590
-0.011893 0.056325 -0.042526
-0.010394 0.056325 -0.042767
0.000857 0.056211 -0.042523
0.002606 0.056186 -0.042523
-0.010894 0.056575 -0.042536
-0.000643 0.056575 -0.042526
-0.007893 0.056825 -0.042735
-0.001394 0.056825 -0.042552
-0.009858 0.057075 -0.042523
-0.005644 0.057075 -0.042764
-0.002143 0.057075 -0.042599
-0.009643 0.057325 -0.042551
-0.005644 0.057325 -0.042772
-0.010536 0.057575 -0.042523
-0.007893 0.057575 -0.042761
-0.011322 0.057825 -0.042523
-0.000143 0.057825 -0.042585
-0.012144 0.058075 -0.042665
0.001607 0.058026 -0.042523
-0.013644 0.058325 -0.042688
0.002356 0.058170 -0.042523
0.003107 0.058294 -0.042523
0.003607 0.058575 -0.042709
0.005106 0.058668 -0.042523
-0.017393 0.059042 -0.042523
0.006857 0.059065 -0.042523
0.007357 0.059325 -0.042654
0.008523 0.059575 -0.042523
0.009356 0.060075 -0.042656
-0.020644 0.060575 -0.042710
0.010607 0.060825 -0.042641
0.010856 0.061075 -0.042639
-0.022893 0.061825 -0.042528
-0.022893 0.062075 -0.042653
-0.022893 0.062325 -0.042765
-0.023643 0.063075 -0.042672
-0.024394 0.064075 -0.042528
-0.024144 0.064575 -0.042754
-0.024643 0.065075 -0.042560
0.013449 0.066575 -0.042523
0.012606 0.067825 -0.042652
0.012357 0.068075 -0.042661
-0.023870 0.068325 -0.042523
0.012373 0.068325 -0.042523
0.012357 0.068340 -0.042523
0.010856 0.069325 -0.042639
0.010856 0.069506 -0.042523
0.009856 0.070075 -0.042525
0.009354 0.070325 -0.042523
0.009107 0.070433 -0.042523
0.007601 0.071075 -0.042523
-0.018143 0.071325 -0.042587
-0.016643 0.071575 -0.042769
-0.016643 0.071741 -0.042523
-0.013893 0.072075 -0.042638
-0.014394 0.072089 -0.042523
-0.012393 0.072264 -0.042523
-0.011143 0.072325 -0.042710
0.001857 0.072133 -0.042523
-0.011393 0.072443 -0.042523
-0.010143 0.072575 -0.042552
-0.008643 0.072575 -0.042764
-0.001644 0.072575 -0.042654
0.000607 0.072340 -0.042523
-0.009143 0.072825 -0.042544
-0.005644 0.072825 -0.042738
-0.002143 0.072825 -0.042531
-0.007643 0.073075 -0.042549
-0.005393 0.073075 -0.042628
-0.002143 0.072849 -0.042523
-0.003893 0.073325 -0.042526
-0.004393 0.073575 -0.042523
-0.004393 0.073576 -0.042523
-0.007259 0.074825 -0.042523
-0.003394 0.074825 -0.042525
-0.007393 0.075075 -0.042634
-0.004143 0.075075 -0.042745
-0.010394 0.075325 -0.042528
-0.009643 0.075325 -0.042639
-0.001143 0.075325 -0.042672
-0.011821 0.075575 -0.042523
0.000107 0.075334 -0.042523
0.000857 0.075575 -0.042679
-0.012893 0.075788 -0.042523
-0.014143 0.076075 -0.042664
0.003607 0.076075 -0.042594
0.003856 0.076325 -0.042703
-0.015143 0.076575 -0.042748
-0.016345 0.076825 -0.042523
-0.016579 0.077075 -0.042523
0.005606 0.077075 -0.042530
0.005106 0.077575 -0.042710
0.005106 0.078075 -0.042619
0.004357 0.078325 -0.042667
0.003856 0.078575 -0.042667
-0.015643 0.078651 -0.042523
-0.014394 0.078825 -0.042686
0.003607 0.078825 -0.042528
-0.014394 0.078993 -0.042523
-0.012893 0.079075 -0.042715
0.003357 0.078900 -0.042523
-0.013144 0.079144 -0.042523
-0.011393 0.079217 -0.042523
-0.009394 0.079166 -0.042523
-0.006894 0.079114 -0.042523
-0.005143 0.079091 -0.042523
-0.001394 0.079154 -0.042523
0.000607 0.079193 -0.042523
0.002107 0.079094 -0.042523
-0.015143 0.049842 -0.042273
-0.006894 0.050075 -0.042300
-0.005773 0.050325 -0.042273
-0.019393 0.050825 -0.042415
-0.004562 0.051075 -0.042273
-0.020644 0.051575 -0.042361
-0.021143 0.051825 -0.042273
-0.003643 0.051711 -0.042273
-0.020394 0.052325 -0.042419
-0.020394 0.053075 -0.042432
-0.019531 0.054325 -0.042273
-0.019143 0.054462 -0.042273
-0.016643 0.055075 -0.042514
-0.016643 0.055325 -0.042279
0.003607 0.055325 -0.042299
-0.015860 0.055575 -0.042273
0.003998 0.055825 -0.042273
-0.013144 0.056075 -0.042451
0.004357 0.056037 -0.042273
-0.013393 0.056256 -0.042273
0.001857 0.056302 -0.042273
0.003607 0.056325 -0.042340
0.003886 0.056325 -0.042273
0.004907 0.056325 -0.042273
-0.011893 0.056575 -0.042379
0.002856 0.056362 -0.042273
0.004606 0.056507 -0.042273
-0.011902 0.056825 -0.042273
0.000607 0.056825 -0.042286
-0.000393 0.057075 -0.042371
-0.010143 0.057325 -0.042508
-0.000643 0.057575 -0.042478
0.000863 0.057575 -0.042273
0.000607 0.057825 -0.042471
-0.013963 0.058075 -0.042273
0.001857 0.058075 -0.042521
-0.014643 0.058215 -0.042273
-0.016393 0.058554 -0.042273
0.005275 0.058575 -0.042273
0.006357 0.058825 -0.042378
0.007357 0.059007 -0.042273
0.007857 0.059150 -0.042273
-0.019893 0.059705 -0.042273
-0.020143 0.059827 -0.042273
0.010704 0.060325 -0.042273
-0.021644 0.060825 -0.042465
0.011571 0.061075 -0.042273
0.012078 0.061575 -0.042273
-0.023615 0.062075 -0.042273
0.012606 0.062575 -0.042418
-0.024394 0.063097 -0.042273
0.013460 0.063575 -0.042273
-0.025083 0.064825 -0.042273
-0.025144 0.065061 -0.042273
-0.025229 0.066575 -0.042273
-0.024643 0.067325 -0.042488
0.013343 0.067825 -0.042273
0.013106 0.068075 -0.042296
0.012857 0.068325 -0.042287
-0.023893 0.068575 -0.042381
0.012606 0.068542 -0.042273
0.011356 0.069325 -0.042396
0.011356 0.069505 -0.042273
0.010856 0.069825 -0.042290
-0.021893 0.070075 -0.042367
-0.021610 0.070325 -0.042273
-0.021394 0.070444 -0.042273
0.009356 0.070575 -0.042288
0.009107 0.070707 -0.042273
0.008856 0.070825 -0.042273
0.007606 0.071282 -0.042273
-0.015394 0.072075 -0.042282
0.002606 0.072075 -0.042460
-0.013893 0.072267 -0.042273
-0.012644 0.072325 -0.042296
0.001857 0.072321 -0.042273
-0.013144 0.072340 -0.042273
-0.011924 0.072575 -0.042273
0.000357 0.072575 -0.042358
-0.009894 0.072825 -0.042441
-0.009394 0.073075 -0.042430
-0.000643 0.073075 -0.042278
-0.008894 0.073325 -0.042416
-0.000893 0.073257 -0.042273
-0.007143 0.073575 -0.042477
-0.001399 0.073575 -0.042273
-0.004643 0.073825 -0.042495
-0.008643 0.074075 -0.042356
-0.004643 0.074075 -0.042475
-0.002393 0.074075 -0.042339
-0.004643 0.074325 -0.042478
-0.002143 0.074325 -0.042337
-0.007143 0.074575 -0.042457
-0.003144 0.074575 -0.042440
-0.008144 0.074825 -0.042493
-0.000659 0.074825 -0.042273
-0.001394 0.075075 -0.042506
0.000357 0.075075 -0.042314
-0.011644 0.075285 -0.042273
0.000857 0.075133 -0.042273
-0.012144 0.075575 -0.042481
0.002894 0.075575 -0.042273
0.003856 0.075818 -0.042273
-0.014894 0.076075 -0.042439
0.004357 0.076075 -0.042381
0.004856 0.076325 -0.042444
0.005606 0.076575 -0.042374
-0.016894 0.077325 -0.042462
0.005606 0.077825 -0.042502
0.006107 0.078075 -0.042296
-0.016894 0.078421 -0.042273
0.005106 0.078575 -0.042372
-0.016144 0.078727 -0.042273
0.005106 0.078687 -0.042273
-0.014143 0.079075 -0.042488
-0.004143 0.079075 -0.042361
0.002856 0.079075 -0.042406
-0.014643 0.079158 -0.042273
-0.013393 0.079222 -0.042273
-0.011143 0.079190 -0.042273
-0.007143 0.079081 -0.042273
-0.001394 0.079100 -0.042273
0.001607 0.079203 -0.042273
0.002856 0.079152 -0.042273
-0.016144 0.049890 -0.042023
-0.014394 0.049889 -0.042023
-0.010365 0.050075 -0.042023
-0.018393 0.050240 -0.042023
-0.018894 0.050421 -0.042023
-0.019893 0.050867 -0.042023
-0.021143 0.051567 -0.042023
-0.021487 0.051825 -0.042023
-0.021832 0.052325 -0.042023
-0.021143 0.052575 -0.042165
-0.021143 0.053075 -0.042131
0.000857 0.054001 -0.042023
0.002144 0.054575 -0.042023
-0.017894 0.055179 -0.042023
-0.016684 0.055575 -0.042023
-0.016144 0.055787 -0.042023
-0.015143 0.056046 -0.042023
0.004856 0.056049 -0.042023
-0.014394 0.056324 -0.042023
0.002107 0.056325 -0.042190
0.005202 0.056325 -0.042023
0.002107 0.056574 -0.042023
0.003607 0.056526 -0.042023
0.004606 0.056575 -0.042151
-0.012393 0.056825 -0.042166
0.004107 0.056635 -0.042023
-0.011893 0.057075 -0.042226
0.001356 0.057325 -0.042081
0.001607 0.057337 -0.042023
-0.013393 0.057825 -0.042121
0.002356 0.057825 -0.042075
-0.014394 0.058075 -0.042156
0.003856 0.058075 -0.042103
-0.016171 0.058325 -0.042023
0.003856 0.058325 -0.042247
0.004606 0.058357 -0.042023
0.006107 0.058575 -0.042049
0.006857 0.058676 -0.042023
-0.018644 0.058988 -0.042023
0.008326 0.059075 -0.042023
0.009107 0.059314 -0.042023
-0.020760 0.059825 -0.042023
0.010856 0.060325 -0.042191
0.011356 0.060575 -0.042092
0.011857 0.061075 -0.042135
0.012357 0.061320 -0.042023
0.012582 0.061575 -0.042023
-0.023893 0.061865 -0.042023
0.013357 0.063075 -0.042199
0.013606 0.063825 -0.042244
-0.025643 0.065189 -0.042023
0.014405 0.065825 -0.042023
0.014106 0.067075 -0.042079
0.013957 0.067575 -0.042023
0.013357 0.068295 -0.042023
-0.024394 0.068811 -0.042023
0.012357 0.069075 -0.042060
-0.023394 0.069575 -0.042028
0.011857 0.069524 -0.042023
0.010856 0.070075 -0.042087
-0.021893 0.070478 -0.042023
-0.021394 0.070703 -0.042023
0.009356 0.070825 -0.042062
0.008856 0.071066 -0.042023
-0.019143 0.071499 -0.042023
-0.016470 0.072075 -0.042023
0.004856 0.071967 -0.042023
-0.014394 0.072325 -0.042126
0.002850 0.072325 -0.042023
0.004357 0.072078 -0.042023
-0.013144 0.072548 -0.042023
0.001956 0.072575 -0.042023
0.000857 0.072825 -0.042120
-0.000143 0.073075 -0.042197
-0.011143 0.073325 -0.042112
0.000607 0.073323 -0.042023
0.000388 0.073575 -0.042023
0.000357 0.073623 -0.042023
-0.000643 0.074075 -0.042138
-0.009643 0.074325 -0.042234
-0.010894 0.074575 -0.042062
-0.011626 0.074825 -0.042023
-0.000143 0.074825 -0.042222
-0.011644 0.074830 -0.042023
0.001799 0.075075 -0.042023
0.001607 0.075325 -0.042239
0.002734 0.075325 -0.042023
0.003607 0.075515 -0.042023
-0.014394 0.075642 -0.042023
-0.016144 0.076075 -0.042057
0.005606 0.076325 -0.042237
-0.017843 0.076825 -0.042023
0.007107 0.077325 -0.042069
0.007107 0.077825 -0.042041
-0.017143 0.078325 -0.042228
-0.017644 0.078443 -0.042023
0.005606 0.078575 -0.042151
-0.016894 0.078777 -0.042023
0.005106 0.078825 -0.042125
-0.016393 0.078927 -0.042023
-0.015394 0.079075 -0.042127
-0.002894 0.079075 -0.042073
0.004105 0.079075 -0.042023
-0.015643 0.079095 -0.042023
-0.014143 0.079263 -0.042023
-0.012644 0.079147 -0.042023
-0.010143 0.079092 -0.042023
0.000357 0.079122 -0.042023
0.002356 0.079172 -0.042023
0.003607 0.079164 -0.042023
-0.015643 0.049904 -0.041772
-0.017894 0.050092 -0.041772
-0.005644 0.050437 -0.041772
-0.020394 0.050999 -0.041772
-0.004313 0.051325 -0.041772
-0.021644 0.051734 -0.041772
-0.022341 0.052325 -0.041772
-0.021893 0.052575 -0.041954
-0.021644 0.052825 -0.041945
-0.021644 0.053325 -0.041877
-0.021394 0.053575 -0.041928
-0.020143 0.054325 -0.041997
-0.018393 0.055075 -0.041942
0.004107 0.055575 -0.042007
0.004596 0.055825 -0.041772
-0.015143 0.056325 -0.041796
0.005222 0.056325 -0.041772
0.002107 0.056575 -0.042022
0.003357 0.056575 -0.041951
0.002107 0.056825 -0.041930
0.003607 0.056723 -0.041772
-0.013644 0.057075 -0.041871
-0.013644 0.057325 -0.041872
-0.013893 0.057575 -0.041881
-0.014793 0.057825 -0.041772
0.003909 0.057825 -0.041772
0.004107 0.057882 -0.041772
-0.016918 0.058325 -0.041772
0.004606 0.058173 -0.041772
-0.017928 0.058575 -0.041772
0.007100 0.058575 -0.041772
0.007357 0.058624 -0.041772
-0.019532 0.059075 -0.041772
0.009356 0.059166 -0.041772
0.010607 0.059712 -0.041772
0.011107 0.059984 -0.041772
-0.023144 0.061075 -0.041924
0.012606 0.061575 -0.042009
0.013606 0.062297 -0.041772
0.013777 0.062575 -0.041772
-0.025394 0.063325 -0.041782
-0.025643 0.063823 -0.041772
0.014667 0.064575 -0.041772
-0.025968 0.067075 -0.041772
-0.025643 0.067325 -0.041916
0.014607 0.067087 -0.041772
-0.025394 0.067825 -0.041916
0.013857 0.068234 -0.041772
0.013166 0.068825 -0.041772
0.012606 0.069302 -0.041772
-0.023893 0.069637 -0.041772
0.011058 0.070325 -0.041772
-0.020893 0.071075 -0.041872
-0.020397 0.071325 -0.041772
0.009356 0.071124 -0.041772
-0.017894 0.071825 -0.041967
-0.018393 0.071843 -0.041772
-0.017180 0.072075 -0.041772
0.005106 0.072073 -0.041772
-0.015643 0.072306 -0.041772
0.003856 0.072325 -0.041793
-0.015143 0.072407 -0.041772
-0.012893 0.072575 -0.042018
-0.013393 0.072825 -0.041834
0.002378 0.072825 -0.041772
0.002123 0.073075 -0.041772
0.001356 0.073325 -0.041891
-0.012785 0.073575 -0.041772
0.001107 0.073825 -0.041837
0.000607 0.074075 -0.041921
-0.011893 0.074575 -0.041919
-0.012144 0.074825 -0.041944
0.002232 0.074825 -0.041772
-0.014190 0.075325 -0.041772
0.003766 0.075325 -0.041772
0.003856 0.075351 -0.041772
0.004853 0.075575 -0.041772
0.004856 0.075576 -0.041772
-0.016894 0.076051 -0.041772
-0.018216 0.076575 -0.041772
0.007107 0.076825 -0.041979
-0.018393 0.077325 -0.041944
-0.018911 0.077575 -0.041772
-0.018894 0.077801 -0.041772
0.007857 0.077592 -0.041772
-0.018143 0.078325 -0.041906
-0.018393 0.078416 -0.041772
0.006607 0.078575 -0.041817
-0.017634 0.078825 -0.041772
0.006357 0.078722 -0.041772
-0.016643 0.079075 -0.041773
0.004606 0.079075 -0.041846
0.005606 0.078959 -0.041772
-0.015894 0.079179 -0.041772
-0.014394 0.079267 -0.041772
-0.010643 0.079097 -0.041772
0.002356 0.079143 -0.041772
0.004107 0.079168 -0.041772
-0.017143 0.049983 -0.041522
-0.014643 0.050014 -0.041522
-0.019393 0.050523 -0.041522
-0.020644 0.051018 -0.041522
-0.021638 0.051575 -0.041522
-0.022384 0.052075 -0.041522
-0.022394 0.052325 -0.041734
-0.002393 0.052386 -0.041522
-0.022394 0.053325 -0.041550
0.000357 0.053754 -0.041522
-0.021399 0.054325 -0.041522
-0.020855 0.054575 -0.041522
-0.020394 0.054719 -0.041522
0.003886 0.055325 -0.041522
0.004367 0.055575 -0.041522
0.004856 0.055854 -0.041522
-0.016144 0.056325 -0.041528
0.005356 0.056325 -0.041705
0.005356 0.056575 -0.041670
0.003607 0.056825 -0.041668
0.005106 0.056825 -0.041650
0.003607 0.057075 -0.041573
0.004582 0.057075 -0.041522
0.005356 0.056899 -0.041522
0.003856 0.057325 -0.041527
-0.014894 0.057337 -0.041522
0.004107 0.057825 -0.041713
0.004856 0.057689 -0.041522
-0.015894 0.058075 -0.041761
-0.017647 0.058325 -0.041522
0.005106 0.058141 -0.041522
-0.018393 0.058530 -0.041522
0.007857 0.058569 -0.041522
-0.019393 0.058817 -0.041522
0.008797 0.058825 -0.041522
0.010607 0.059467 -0.041522
0.010856 0.059581 -0.041522
0.012106 0.060313 -0.041522
-0.023144 0.060557 -0.041522
-0.023893 0.061075 -0.041540
-0.024643 0.062075 -0.041735
0.014356 0.062825 -0.041526
-0.025894 0.063825 -0.041628
0.014937 0.064075 -0.041522
-0.026393 0.064855 -0.041522
0.015107 0.066825 -0.041534
-0.025894 0.067575 -0.041704
0.014607 0.067807 -0.041522
0.014376 0.068075 -0.041522
0.014356 0.068095 -0.041522
-0.024893 0.069122 -0.041522
-0.024643 0.069358 -0.041522
0.012010 0.070075 -0.041522
0.011107 0.070571 -0.041522
0.010856 0.070697 -0.041522
0.009356 0.071321 -0.041522
0.008106 0.071575 -0.041713
0.007857 0.071751 -0.041522
-0.017870 0.072075 -0.041522
-0.017143 0.072195 -0.041522
0.004706 0.072325 -0.041522
-0.015643 0.072491 -0.041522
-0.014143 0.072825 -0.041692
-0.014439 0.073075 -0.041522
-0.013144 0.073325 -0.041737
-0.013644 0.073960 -0.041522
-0.012644 0.074325 -0.041730
0.002356 0.074575 -0.041648
-0.014394 0.075056 -0.041522
0.003970 0.075075 -0.041522
-0.015143 0.075575 -0.041676
0.005356 0.075575 -0.041610
-0.017644 0.076075 -0.041545
0.006857 0.076075 -0.041641
0.007107 0.076325 -0.041736
-0.018894 0.076575 -0.041522
-0.019183 0.076825 -0.041522
-0.019393 0.077325 -0.041571
0.008357 0.077325 -0.041579
0.008407 0.077825 -0.041522
0.007857 0.078075 -0.041646
-0.019143 0.078383 -0.041522
0.007455 0.078575 -0.041522
-0.017644 0.078825 -0.041770
-0.017894 0.078986 -0.041522
-0.005143 0.079075 -0.041564
0.002072 0.079075 -0.041522
0.006357 0.078922 -0.041522
-0.016393 0.079227 -0.041522
-0.014643 0.079213 -0.041522
-0.012644 0.079086 -0.041522
-0.001644 0.079077 -0.041522
0.003357 0.079179 -0.041522
0.005356 0.079141 -0.041522
-0.008643 0.050253 -0.041272
-0.005644 0.050512 -0.041272
-0.021385 0.051325 -0.041272
-0.021644 0.051575 -0.041516
-0.022264 0.051825 -0.041272
-0.022893 0.052325 -0.041326
-0.023214 0.052575 -0.041272
-0.023394 0.052798 -0.041272
-0.023144 0.053325 -0.041293
-0.022394 0.053825 -0.041351
-0.021423 0.054575 -0.041272
0.002647 0.054825 -0.041272
-0.019143 0.055325 -0.041382
0.004917 0.055825 -0.041272
-0.017143 0.056243 -0.041272
0.005606 0.056303 -0.041272
-0.016393 0.056575 -0.041275
0.005857 0.056575 -0.041331
0.005857 0.056825 -0.041382
0.004107 0.057075 -0.041484
0.005857 0.057075 -0.041340
0.004357 0.057325 -0.041377
0.005656 0.057325 -0.041272
0.004606 0.057575 -0.041410
0.005606 0.057393 -0.041272
0.005356 0.057611 -0.041272
-0.017393 0.058071 -0.041272
0.005606 0.057896 -0.041272
-0.017894 0.058247 -0.041272
0.007107 0.058325 -0.041339
0.008106 0.058452 -0.041272
-0.019893 0.058766 -0.041272
0.009583 0.058825 -0.041272
0.010821 0.059325 -0.041272
0.011355 0.059575 -0.041272
-0.022643 0.059967 -0.041272
0.012606 0.060318 -0.041272
0.012857 0.060486 -0.041272
-0.024394 0.061081 -0.041272
-0.025144 0.062075 -0.041474
-0.026001 0.062825 -0.041272
-0.026386 0.063575 -0.041272
0.014856 0.063825 -0.041522
-0.026643 0.065075 -0.041402
0.015615 0.065325 -0.041272
-0.026960 0.066325 -0.041272
-0.026623 0.067575 -0.041272
-0.026345 0.068075 -0.041272
-0.025894 0.068325 -0.041413
0.014335 0.068575 -0.041272
0.014088 0.068825 -0.041272
-0.025144 0.069075 -0.041408
0.013106 0.069575 -0.041320
-0.024394 0.069924 -0.041272
0.011857 0.070325 -0.041383
0.011107 0.070575 -0.041519
-0.022893 0.070801 -0.041272
0.011606 0.070585 -0.041272
0.010856 0.070947 -0.041272
-0.021394 0.071325 -0.041365
0.009856 0.071317 -0.041272
-0.020143 0.071809 -0.041272
-0.019393 0.071947 -0.041272
-0.018143 0.072075 -0.041433
0.005106 0.072325 -0.041409
0.006357 0.072176 -0.041272
-0.016154 0.072575 -0.041272
0.004856 0.072569 -0.041272
-0.015643 0.072825 -0.041272
-0.014894 0.073075 -0.041382
0.003357 0.073325 -0.041421
-0.014796 0.073825 -0.041272
-0.014643 0.074107 -0.041272
-0.013644 0.074325 -0.041499
0.003856 0.074550 -0.041272
-0.014643 0.074579 -0.041272
-0.014894 0.075075 -0.041383
-0.015894 0.075325 -0.041283
-0.015394 0.075325 -0.041411
0.005579 0.075325 -0.041272
0.005857 0.075407 -0.041272
-0.017393 0.075820 -0.041272
-0.018393 0.076075 -0.041285
0.007857 0.076075 -0.041283
0.008342 0.076325 -0.041272
-0.019393 0.076825 -0.041436
0.009061 0.077075 -0.041272
0.008856 0.077575 -0.041382
0.008880 0.078075 -0.041272
0.007857 0.078325 -0.041510
0.008856 0.078097 -0.041272
0.008040 0.078575 -0.041272
-0.018644 0.078825 -0.041394
-0.018393 0.079030 -0.041272
-0.005894 0.079074 -0.041272
0.002356 0.079071 -0.041272
0.006607 0.079035 -0.041272
-0.017644 0.079218 -0.041272
-0.016393 0.079260 -0.041272
-0.013393 0.079117 -0.041272
0.003107 0.079076 -0.041272
0.004606 0.079135 -0.041272
0.006357 0.079075 -0.041272
-0.015394 0.050075 -0.041075
-0.009394 0.050302 -0.041022
-0.006644 0.050325 -0.041088
-0.020893 0.051071 -0.041022
-0.004643 0.051178 -0.041022
-0.022421 0.051825 -0.041022
-0.003067 0.052075 -0.041022
-0.002593 0.052325 -0.041022
-0.023688 0.052825 -0.041022
-0.023394 0.053325 -0.041211
-0.022726 0.054075 -0.041022
-0.022143 0.054436 -0.041022
-0.021644 0.054690 -0.041022
-0.020394 0.055211 -0.041022
0.003856 0.055289 -0.041022
-0.017644 0.056075 -0.041271
-0.018143 0.056153 -0.041022
-0.017143 0.056569 -0.041022
0.006246 0.056575 -0.041022
-0.016643 0.056994 -0.041022
0.005857 0.057325 -0.041230
0.005606 0.057575 -0.041243
0.005606 0.057825 -0.041257
0.006417 0.057825 -0.041022
-0.017644 0.058075 -0.041147
0.006857 0.057980 -0.041022
0.007357 0.058325 -0.041266
0.008357 0.058325 -0.041023
0.008856 0.058441 -0.041022
0.009856 0.058825 -0.041151
0.011356 0.059319 -0.041022
0.011356 0.059575 -0.041272
-0.022897 0.059825 -0.041022
-0.022394 0.059825 -0.041259
0.012857 0.060325 -0.041158
-0.024164 0.060575 -0.041022
-0.024394 0.060825 -0.041089
0.013606 0.061075 -0.041231
-0.025394 0.061575 -0.041060
-0.025894 0.062075 -0.041028
-0.026144 0.063075 -0.041266
0.015607 0.063783 -0.041022
-0.027144 0.064616 -0.041022
0.015607 0.067075 -0.041159
-0.026894 0.067575 -0.041118
-0.026643 0.068075 -0.041094
0.014356 0.068575 -0.041260
-0.025643 0.069269 -0.041022
-0.024394 0.070075 -0.041152
0.012106 0.070325 -0.041266
0.012357 0.070464 -0.041022
0.011107 0.071075 -0.041033
-0.021893 0.071325 -0.041141
0.011107 0.071085 -0.041022
0.010356 0.071368 -0.041022
-0.020143 0.071914 -0.041022
0.007357 0.072075 -0.041124
-0.018143 0.072265 -0.041022
0.007107 0.072168 -0.041022
-0.016643 0.072575 -0.041178
0.006107 0.072490 -0.041022
-0.016103 0.073075 -0.041022
-0.015643 0.073325 -0.041105
-0.015394 0.073825 -0.041100
0.004557 0.074325 -0.041022
-0.014894 0.074825 -0.041264
-0.015643 0.075075 -0.041197
-0.016643 0.075325 -0.041039
0.006107 0.075325 -0.041099
-0.016643 0.075575 -0.041269
0.007606 0.075825 -0.041158
-0.018644 0.076075 -0.041202
-0.019644 0.076325 -0.041038
0.008856 0.076325 -0.041079
0.009107 0.076575 -0.041099
0.009356 0.076825 -0.041084
0.009607 0.077075 -0.041028
0.009356 0.077575 -0.041172
-0.020644 0.078075 -0.041033
0.009607 0.077826 -0.041022
0.009107 0.078325 -0.041027
0.008856 0.078487 -0.041022
0.008357 0.078686 -0.041022
0.001107 0.079075 -0.041069
0.006607 0.079075 -0.041195
0.007606 0.078991 -0.041022
-0.017644 0.079295 -0.041022
-0.015894 0.079249 -0.041022
-0.001893 0.079082 -0.041022
0.004606 0.079109 -0.041022
0.006857 0.079145 -0.041022
-0.017644 0.050113 -0.040773
-0.010449 0.050325 -0.040773
-0.019893 0.050719 -0.040773
-0.021644 0.051415 -0.040773
-0.003095 0.052075 -0.040773
-0.023643 0.052556 -0.040773
-0.001596 0.052825 -0.040773
-0.023893 0.053325 -0.040985
-0.023394 0.053825 -0.040887
-0.022865 0.054325 -0.040773
-0.021893 0.054807 -0.040773
-0.020394 0.055325 -0.040903
-0.020143 0.055575 -0.040789
-0.019143 0.055964 -0.040773
-0.018644 0.056190 -0.040773
0.005857 0.056190 -0.040773
-0.017644 0.056575 -0.040864
-0.017894 0.056590 -0.040773
-0.017393 0.057033 -0.040773
0.006857 0.056845 -0.040773
0.006607 0.057325 -0.041001
0.006357 0.057575 -0.041017
-0.017815 0.057825 -0.040773
-0.018644 0.058075 -0.040781
0.007606 0.058075 -0.040910
0.008106 0.058077 -0.040773
0.009107 0.058325 -0.040785
-0.020893 0.058825 -0.040831
-0.021394 0.058938 -0.040773
-0.022329 0.059325 -0.040773
-0.022893 0.059560 -0.040773
0.012106 0.059575 -0.040900
0.012606 0.059703 -0.040773
0.013578 0.060325 -0.040773
-0.024643 0.060825 -0.040954
-0.025864 0.061575 -0.040773
-0.026144 0.062075 -0.040870
0.015607 0.062831 -0.040773
0.015857 0.063341 -0.040773
0.016106 0.065075 -0.040953
-0.027693 0.066575 -0.040773
-0.027649 0.066825 -0.040773
0.016106 0.067075 -0.040853
0.015607 0.067575 -0.041014
-0.026894 0.068075 -0.040940
0.015356 0.068325 -0.040808
0.015181 0.068575 -0.040773
-0.025643 0.069640 -0.040773
-0.024893 0.070075 -0.040845
-0.024635 0.070325 -0.040773
-0.024394 0.070468 -0.040773
0.012357 0.070730 -0.040773
0.011857 0.070982 -0.040773
0.009607 0.071575 -0.041015
-0.019644 0.072075 -0.040945
0.006857 0.072325 -0.040895
0.008106 0.072103 -0.040773
-0.017393 0.072575 -0.040890
0.006857 0.072430 -0.040773
0.006182 0.072825 -0.040773
0.005841 0.073075 -0.040773
0.005615 0.073325 -0.040773
0.004606 0.073825 -0.041011
0.004606 0.074075 -0.040996
0.005106 0.074325 -0.040881
0.005593 0.074575 -0.040773
0.005606 0.074825 -0.040875
-0.016883 0.075075 -0.040773
-0.017292 0.075325 -0.040773
0.006857 0.075181 -0.040773
-0.017393 0.075575 -0.040963
-0.018875 0.075825 -0.040773
0.008639 0.075825 -0.040773
-0.019143 0.076075 -0.040992
0.009107 0.076075 -0.040794
-0.020394 0.076402 -0.040773
-0.020644 0.076825 -0.040922
-0.020644 0.077075 -0.041009
0.010107 0.077825 -0.040816
-0.020644 0.078325 -0.040935
-0.020644 0.078575 -0.040778
0.009356 0.078526 -0.040773
-0.019893 0.078825 -0.040870
0.008606 0.078812 -0.040773
-0.001394 0.079075 -0.040967
0.004856 0.079067 -0.040773
-0.019393 0.079088 -0.040773
-0.018143 0.079260 -0.040773
-0.014894 0.079179 -0.040773
0.004357 0.079082 -0.040773
0.006607 0.079167 -0.040773
-0.017393 0.050075 -0.040768
-0.012644 0.050313 -0.040523
-0.010394 0.050379 -0.040523
-0.022544 0.051825 -0.040523
-0.003394 0.051922 -0.040523
-0.002638 0.052325 -0.040523
-0.024394 0.053325 -0.040603
-0.024144 0.053575 -0.040747
-0.023643 0.054151 -0.040523
-0.022893 0.054575 -0.040525
0.002079 0.054575 -0.040523
-0.022143 0.054932 -0.040523
-0.020644 0.055557 -0.040523
0.005084 0.055825 -0.040523
0.005709 0.056075 -0.040523
0.006107 0.056325 -0.040750
0.006697 0.056575 -0.040523
0.007107 0.056823 -0.040523
0.007357 0.057024 -0.040523
0.007602 0.057325 -0.040523
0.007606 0.057575 -0.040624
0.007857 0.057627 -0.040523
-0.019258 0.058075 -0.040523
0.008606 0.058075 -0.040618
-0.019893 0.058266 -0.040523
-0.021628 0.058825 -0.040523
0.011107 0.058825 -0.040612
0.011606 0.058927 -0.040523
0.013321 0.059825 -0.040523
-0.024394 0.060157 -0.040523
0.014354 0.060575 -0.040523
0.014607 0.060825 -0.040523
0.014863 0.061075 -0.040523
0.015107 0.061825 -0.040713
-0.026894 0.062322 -0.040523
-0.027236 0.062825 -0.040523
-0.027144 0.063325 -0.040749
-0.027643 0.063825 -0.040528
-0.027643 0.064075 -0.040580
0.016607 0.066575 -0.040597
-0.027643 0.067325 -0.040685
-0.027696 0.067825 -0.040523
-0.027393 0.068269 -0.040523
-0.026894 0.068825 -0.040533
-0.026643 0.069075 -0.040535
-0.026643 0.069094 -0.040523
0.014859 0.069325 -0.040523
0.014607 0.069547 -0.040523
-0.025144 0.070075 -0.040694
0.013606 0.070224 -0.040523
-0.024394 0.070710 -0.040523
0.012634 0.070825 -0.040523
0.012606 0.070838 -0.040523
-0.022643 0.071559 -0.040523
-0.021394 0.071825 -0.040618
-0.020566 0.072075 -0.040523
0.007606 0.072325 -0.040617
-0.018393 0.072509 -0.040523
0.007606 0.072413 -0.040523
0.006774 0.072825 -0.040523
-0.017638 0.073075 -0.040523
0.006401 0.073325 -0.040523
0.005857 0.073825 -0.040626
-0.016393 0.074325 -0.040743
0.005857 0.074575 -0.040676
0.006357 0.074825 -0.040613
-0.016894 0.075075 -0.040769
-0.018051 0.075325 -0.040523
0.007857 0.075348 -0.040523
-0.019143 0.075825 -0.040658
0.009356 0.075902 -0.040523
0.010080 0.076325 -0.040523
0.010356 0.076575 -0.040534
0.010666 0.077075 -0.040523
0.010356 0.077825 -0.040691
-0.021644 0.078246 -0.040523
-0.021258 0.078575 -0.040523
0.010107 0.078462 -0.040523
0.009107 0.078825 -0.040559
-0.020394 0.078970 -0.040523
0.005106 0.079075 -0.040523
0.008106 0.079075 -0.040526
0.009107 0.078850 -0.040523
-0.018894 0.079292 -0.040523
-0.015894 0.079214 -0.040523
-0.001644 0.079080 -0.040523
0.005857 0.079077 -0.040523
0.007357 0.079211 -0.040523
-0.014143 0.050307 -0.040273
-0.005894 0.050575 -0.040454
-0.020644 0.051075 -0.040367
-0.004893 0.051077 -0.040273
-0.003394 0.051926 -0.040273
-0.002643 0.052325 -0.040286
-0.023643 0.052396 -0.040273
-0.024394 0.053009 -0.040273
-0.024643 0.053371 -0.040273
-0.024394 0.054099 -0.040273
-0.023394 0.054560 -0.040273
-0.022871 0.054825 -0.040273
0.003357 0.055096 -0.040273
-0.020179 0.056075 -0.040273
-0.019393 0.056325 -0.040358
-0.018894 0.056575 -0.040391
-0.018854 0.056825 -0.040273
-0.018393 0.057075 -0.040384
-0.018644 0.057084 -0.040273
-0.018393 0.057575 -0.040426
-0.019147 0.057825 -0.040273
-0.019800 0.058075 -0.040273
-0.020580 0.058325 -0.040273
-0.021394 0.058575 -0.040303
0.010856 0.058575 -0.040414
-0.021893 0.058825 -0.040412
0.011857 0.058825 -0.040285
-0.023144 0.059325 -0.040363
-0.024643 0.060075 -0.040293
-0.025408 0.060575 -0.040273
0.014856 0.060825 -0.040379
-0.026407 0.061325 -0.040273
-0.026660 0.061575 -0.040273
-0.026894 0.061819 -0.040273
-0.027109 0.062075 -0.040273
-0.027643 0.063075 -0.040345
-0.028323 0.064825 -0.040273
0.017185 0.066075 -0.040273
-0.028393 0.066756 -0.040273
-0.027894 0.067325 -0.040519
-0.027894 0.067825 -0.040386
0.016401 0.068075 -0.040273
-0.027144 0.068825 -0.040373
-0.026894 0.069241 -0.040273
-0.025894 0.069825 -0.040481
0.014345 0.070075 -0.040273
-0.025144 0.070537 -0.040273
-0.024622 0.070825 -0.040273
-0.024130 0.071075 -0.040273
-0.023144 0.071546 -0.040273
-0.021644 0.071989 -0.040273
-0.020644 0.072075 -0.040488
-0.020394 0.072220 -0.040273
0.008357 0.072308 -0.040273
-0.019143 0.072538 -0.040273
-0.018143 0.072825 -0.040392
-0.017894 0.073075 -0.040400
-0.017393 0.073575 -0.040500
-0.017393 0.074075 -0.040422
-0.017143 0.074575 -0.040519
-0.017894 0.075075 -0.040401
-0.018765 0.075325 -0.040273
0.008606 0.075575 -0.040507
0.009796 0.075825 -0.040273
0.010107 0.076325 -0.040510
0.010848 0.076575 -0.040273
0.011037 0.076825 -0.040273
-0.022367 0.077575 -0.040273
-0.022314 0.078075 -0.040273
-0.022143 0.078325 -0.040277
0.010918 0.078325 -0.040273
0.010387 0.078575 -0.040273
-0.021394 0.078825 -0.040273
-0.021394 0.078825 -0.040273
0.005356 0.079075 -0.040474
0.009107 0.078994 -0.040273
-0.019893 0.079244 -0.040273
-0.018393 0.079241 -0.040273
-0.012393 0.079164 -0.040273
0.006607 0.079115 -0.040273
0.007857 0.079141 -0.040273
-0.018393 0.050325 -0.040070
-0.012393 0.050419 -0.040022
-0.005393 0.050825 -0.040047
-0.004893 0.051097 -0.040022
-0.023505 0.052325 -0.040022
-0.023643 0.052393 -0.040022
-0.001592 0.052825 -0.040022
-0.025057 0.053825 -0.040022
-0.024643 0.054260 -0.040022
0.001107 0.054109 -0.040022
0.001607 0.054348 -0.040022
-0.022893 0.055043 -0.040022
-0.022394 0.055299 -0.040022
0.004856 0.055728 -0.040022
-0.020394 0.056075 -0.040153
0.006357 0.056293 -0.040022
0.006607 0.056398 -0.040022
0.007857 0.057014 -0.040022
-0.019421 0.057575 -0.040022
-0.019393 0.057825 -0.040168
0.010050 0.058075 -0.040022
0.010856 0.058318 -0.040022
0.011606 0.058575 -0.040063
0.012106 0.058734 -0.040022
0.012357 0.058831 -0.040022
-0.023394 0.059325 -0.040200
0.013606 0.059575 -0.040171
-0.025394 0.060325 -0.040056
-0.026643 0.061325 -0.040119
0.016106 0.061825 -0.040113
-0.028288 0.063575 -0.040022
0.017191 0.063825 -0.040022
-0.028644 0.066075 -0.040166
0.017106 0.067325 -0.040109
-0.028393 0.067813 -0.040022
-0.028144 0.068252 -0.040022
0.016356 0.068549 -0.040022
0.016106 0.068823 -0.040022
0.015872 0.069075 -0.040022
0.015857 0.069091 -0.040022
0.015607 0.069340 -0.040022
0.015064 0.069825 -0.040022
-0.026144 0.070212 -0.040022
0.013357 0.070825 -0.040088
0.013357 0.070882 -0.040022
-0.023893 0.071399 -0.040022
0.012357 0.071331 -0.040022
0.011107 0.071740 -0.040022
-0.021893 0.072075 -0.040039
-0.021893 0.072081 -0.040022
0.008606 0.072325 -0.040156
-0.019644 0.072575 -0.040025
0.008106 0.072575 -0.040144
-0.018644 0.072825 -0.040226
0.007357 0.073075 -0.040220
-0.018393 0.073575 -0.040105
0.007107 0.074325 -0.040200
-0.018143 0.074825 -0.040210
0.008106 0.075075 -0.040177
-0.019921 0.075575 -0.040022
-0.019393 0.075575 -0.040256
0.010107 0.075825 -0.040116
-0.021861 0.076325 -0.040022
-0.021893 0.076575 -0.040204
0.011356 0.076575 -0.040027
-0.022822 0.077325 -0.040022
-0.022643 0.077825 -0.040143
0.011356 0.078075 -0.040148
0.011399 0.078325 -0.040022
0.010607 0.078575 -0.040172
-0.021893 0.078825 -0.040038
-0.021644 0.078939 -0.040022
0.009356 0.079062 -0.040022
-0.020644 0.079244 -0.040022
-0.018393 0.079226 -0.040022
-0.006144 0.079154 -0.040022
0.007107 0.079109 -0.040022
0.009107 0.079094 -0.040022
-0.010143 0.050561 -0.039772
-0.006394 0.050575 -0.040003
-0.020143 0.050988 -0.039772
-0.004393 0.051405 -0.039772
-0.003591 0.051825 -0.039772
-0.002649 0.052325 -0.039772
-0.002120 0.052575 -0.039772
-0.001598 0.052825 -0.039772
-0.025166 0.053575 -0.039772
-0.025144 0.054075 -0.039929
-0.024893 0.054325 -0.039927
-0.025144 0.054395 -0.039772
0.004606 0.055612 -0.039772
-0.020644 0.056407 -0.039772
0.007107 0.056565 -0.039772
-0.019644 0.057075 -0.039869
-0.019881 0.057325 -0.039772
-0.019893 0.057352 -0.039772
0.009107 0.057613 -0.039772
0.011107 0.058264 -0.039772
0.011606 0.058412 -0.039772
-0.022643 0.058825 -0.040006
-0.023643 0.059075 -0.039775
0.012857 0.058859 -0.039772
-0.024144 0.059311 -0.039772
-0.024394 0.059433 -0.039772
-0.024893 0.059695 -0.039772
0.015353 0.060325 -0.039772
0.015607 0.060540 -0.039772
-0.026913 0.061075 -0.039772
0.016106 0.061075 -0.039779
-0.027440 0.061575 -0.039772
-0.027643 0.061799 -0.039772
0.016804 0.062075 -0.039772
-0.028144 0.063075 -0.039993
0.017357 0.064075 -0.039959
0.017858 0.065325 -0.039772
0.017856 0.065825 -0.039789
-0.029143 0.066583 -0.039772
0.017319 0.067825 -0.039772
0.016356 0.068575 -0.040007
-0.027643 0.069266 -0.039772
0.015607 0.069575 -0.039864
-0.026643 0.070127 -0.039772
0.014356 0.070575 -0.039784
-0.024643 0.071075 -0.040008
0.013106 0.071212 -0.039772
-0.023394 0.071808 -0.039772
-0.022893 0.071957 -0.039772
0.010107 0.072075 -0.039870
-0.021394 0.072260 -0.039772
-0.019893 0.072575 -0.039944
0.008106 0.072825 -0.039994
0.008357 0.073075 -0.039782
0.008106 0.073325 -0.039822
0.007606 0.073575 -0.039998
0.007857 0.074075 -0.039854
-0.019123 0.074575 -0.039772
-0.018894 0.074825 -0.039952
-0.019893 0.075325 -0.039778
-0.019393 0.075325 -0.040020
0.010252 0.075575 -0.039772
-0.021644 0.076075 -0.039850
0.011107 0.076325 -0.040009
-0.022394 0.076575 -0.039938
-0.022643 0.076825 -0.039956
-0.022893 0.077325 -0.039986
-0.023144 0.077825 -0.039875
0.011857 0.078075 -0.039873
-0.022643 0.078575 -0.039910
-0.022643 0.078731 -0.039772
-0.021893 0.079049 -0.039772
0.010356 0.078974 -0.039772
-0.021143 0.079292 -0.039772
-0.020394 0.079276 -0.039772
-0.017894 0.079210 -0.039772
-0.007643 0.079127 -0.039772
0.007357 0.079084 -0.039772
0.009356 0.079110 -0.039772
-0.016393 0.050315 -0.039522
-0.011243 0.050575 -0.039522
-0.005143 0.051009 -0.039522
-0.021993 0.051825 -0.039522
-0.003130 0.052075 -0.039522
-0.023861 0.052575 -0.039522
-0.024403 0.052825 -0.039522
-0.024809 0.053075 -0.039522
-0.025327 0.053575 -0.039522
0.001082 0.054075 -0.039522
-0.024893 0.054575 -0.039611
0.003368 0.055075 -0.039522
0.005859 0.056075 -0.039522
-0.021143 0.056426 -0.039522
-0.020143 0.056825 -0.039731
-0.019893 0.057325 -0.039768
-0.020143 0.057575 -0.039713
-0.020924 0.057825 -0.039522
0.010070 0.057825 -0.039522
0.010856 0.058075 -0.039554
-0.022394 0.058575 -0.039767
-0.023144 0.058647 -0.039522
0.013606 0.059075 -0.039641
0.014356 0.059323 -0.039522
0.014607 0.059462 -0.039522
-0.025888 0.060075 -0.039522
-0.025894 0.060325 -0.039759
-0.026393 0.060382 -0.039522
0.016857 0.061557 -0.039522
-0.027894 0.062075 -0.039769
-0.028894 0.063325 -0.039531
0.017856 0.064825 -0.039730
-0.029143 0.066825 -0.039744
-0.028612 0.068575 -0.039522
0.016843 0.068825 -0.039522
0.016356 0.069325 -0.039542
-0.027643 0.069653 -0.039522
-0.027144 0.070067 -0.039522
-0.026393 0.070325 -0.039762
-0.026368 0.070575 -0.039522
0.014356 0.070803 -0.039522
0.013357 0.071316 -0.039522
0.012357 0.071688 -0.039522
-0.022873 0.072075 -0.039522
-0.022394 0.072166 -0.039522
0.010356 0.072167 -0.039522
0.009513 0.072575 -0.039522
-0.019893 0.072825 -0.039745
0.008606 0.073075 -0.039673
0.008606 0.073325 -0.039603
0.008603 0.074075 -0.039522
-0.019143 0.074575 -0.039763
0.008856 0.074590 -0.039522
-0.020122 0.075075 -0.039522
-0.020394 0.075325 -0.039541
0.010107 0.075325 -0.039541
-0.021394 0.075748 -0.039522
0.011606 0.076075 -0.039601
0.012106 0.076325 -0.039529
-0.023394 0.076825 -0.039566
-0.023643 0.077325 -0.039579
-0.023394 0.077575 -0.039744
-0.022893 0.078575 -0.039749
-0.022918 0.078825 -0.039522
-0.022421 0.079075 -0.039522
0.008106 0.079062 -0.039522
0.010607 0.079075 -0.039524
-0.022394 0.079086 -0.039522
-0.021143 0.079319 -0.039522
-0.019393 0.079203 -0.039522
-0.013644 0.079204 -0.039522
0.010356 0.079113 -0.039522
-0.012396 0.050575 -0.039272
-0.005894 0.050825 -0.039278
-0.005062 0.051075 -0.039272
-0.021893 0.051844 -0.039272
-0.003144 0.052076 -0.039272
-0.024394 0.052825 -0.039476
-0.024394 0.052848 -0.039272
-0.025615 0.053825 -0.039272
-0.025643 0.054325 -0.039391
-0.025394 0.054648 -0.039272
0.002805 0.054825 -0.039272
-0.024129 0.055075 -0.039272
0.004606 0.055575 -0.039279
-0.022394 0.055975 -0.039272
0.006607 0.056324 -0.039272
-0.021418 0.056575 -0.039272
-0.021394 0.056598 -0.039272
0.008856 0.057325 -0.039487
0.009356 0.057575 -0.039521
-0.021893 0.058051 -0.039272
-0.023408 0.058575 -0.039272
-0.024533 0.059075 -0.039272
-0.024643 0.059325 -0.039522
0.015186 0.059575 -0.039272
0.015356 0.059825 -0.039391
0.015857 0.060325 -0.039439
0.016356 0.060575 -0.039275
0.016607 0.060825 -0.039282
-0.027393 0.060849 -0.039272
0.016857 0.061079 -0.039272
-0.028402 0.061825 -0.039272
-0.028613 0.062075 -0.039272
0.017856 0.062771 -0.039272
0.017856 0.063575 -0.039478
0.018359 0.064325 -0.039272
0.018357 0.067075 -0.039274
0.018357 0.067079 -0.039272
0.017832 0.068075 -0.039272
0.017642 0.068325 -0.039272
-0.028644 0.068962 -0.039272
0.016197 0.069825 -0.039272
0.015143 0.070575 -0.039272
-0.025894 0.071075 -0.039278
-0.025894 0.071080 -0.039272
0.013357 0.071325 -0.039512
-0.024643 0.071575 -0.039409
-0.024144 0.071825 -0.039349
0.012606 0.071765 -0.039272
0.012106 0.071883 -0.039272
0.010411 0.072325 -0.039272
-0.021644 0.072492 -0.039272
-0.021143 0.072661 -0.039272
0.009107 0.073075 -0.039460
0.009107 0.073575 -0.039349
-0.019644 0.074325 -0.039509
-0.020390 0.074825 -0.039272
-0.020644 0.075066 -0.039272
0.010068 0.075075 -0.039272
0.010583 0.075325 -0.039272
0.010856 0.075436 -0.039272
0.011606 0.075825 -0.039393
0.012106 0.075977 -0.039272
0.012606 0.076575 -0.039382
-0.023893 0.077075 -0.039375
-0.024157 0.077325 -0.039272
-0.024144 0.077575 -0.039303
0.012857 0.077825 -0.039373
-0.024144 0.078135 -0.039272
0.012357 0.078542 -0.039272
-0.023144 0.078825 -0.039398
-0.022643 0.079075 -0.039399
0.010856 0.079075 -0.039473
-0.022394 0.079242 -0.039272
-0.021143 0.079229 -0.039272
0.002356 0.079142 -0.039272
0.010107 0.079162 -0.039272
-0.018644 0.050523 -0.039023
-0.012893 0.050575 -0.039185
-0.006601 0.050825 -0.039023
-0.006144 0.050849 -0.039023
-0.021143 0.051575 -0.039051
-0.003643 0.051825 -0.039065
-0.002662 0.052325 -0.039023
-0.024394 0.052904 -0.039023
-0.025556 0.053575 -0.039023
0.000602 0.053825 -0.039023
0.001107 0.054075 -0.039257
-0.025920 0.054575 -0.039023
-0.025144 0.054825 -0.039109
-0.024893 0.054956 -0.039023
-0.024643 0.055080 -0.039023
-0.023394 0.055575 -0.039181
-0.021893 0.056325 -0.039203
-0.021644 0.056575 -0.039146
-0.021143 0.056825 -0.039270
0.008357 0.056964 -0.039023
-0.021644 0.057825 -0.039126
-0.022143 0.057965 -0.039023
0.012857 0.058575 -0.039207
0.013606 0.058825 -0.039212
-0.024394 0.058834 -0.039023
0.014856 0.059325 -0.039176
0.015356 0.059469 -0.039023
0.016356 0.060325 -0.039100
0.016607 0.060575 -0.039103
0.017106 0.061325 -0.039214
0.017607 0.061825 -0.039098
-0.029241 0.062575 -0.039023
0.018198 0.062825 -0.039023
0.018609 0.064075 -0.039023
-0.030166 0.065575 -0.039023
-0.030182 0.066075 -0.039023
0.018856 0.066309 -0.039023
0.018607 0.067234 -0.039023
-0.029633 0.068075 -0.039023
0.017934 0.068325 -0.039023
-0.028874 0.069075 -0.039023
-0.028144 0.069861 -0.039023
-0.027634 0.070325 -0.039023
0.015607 0.070536 -0.039023
-0.026643 0.070891 -0.039023
0.014106 0.071325 -0.039074
-0.024893 0.071781 -0.039023
-0.024643 0.071890 -0.039023
-0.023643 0.072075 -0.039123
-0.022643 0.072308 -0.039023
0.011606 0.072116 -0.039023
0.010356 0.072575 -0.039105
0.009856 0.072825 -0.039205
0.010107 0.073030 -0.039023
0.009607 0.073825 -0.039107
-0.020931 0.074825 -0.039023
-0.021164 0.075075 -0.039023
-0.021394 0.075325 -0.039071
-0.021982 0.075575 -0.039023
-0.022579 0.075825 -0.039023
-0.023144 0.076075 -0.039110
0.013106 0.076575 -0.039104
-0.024394 0.077325 -0.039129
-0.024394 0.078075 -0.039124
0.012857 0.078325 -0.039149
0.012750 0.078575 -0.039023
0.011857 0.078825 -0.039271
-0.023394 0.079075 -0.039027
0.011356 0.079075 -0.039236
-0.023394 0.079079 -0.039023
-0.022143 0.079325 -0.039093
-0.019644 0.079176 -0.039023
-0.001893 0.079123 -0.039023
0.010356 0.079174 -0.039023
-0.022394 0.079346 -0.039023
-0.014894 0.050571 -0.038773
-0.010894 0.050770 -0.038773
-0.007143 0.050825 -0.038971
-0.022154 0.052075 -0.038773
-0.003144 0.052093 -0.038773
-0.023893 0.052781 -0.038773
-0.025643 0.053575 -0.038789
-0.025894 0.053825 -0.038776
-0.026056 0.054075 -0.038773
0.002107 0.054487 -0.038773
-0.025394 0.054825 -0.039021
-0.024893 0.055180 -0.038773
-0.023643 0.055820 -0.038773
-0.022730 0.056325 -0.038773
0.006857 0.056372 -0.038773
-0.021644 0.056825 -0.039011
0.009435 0.057325 -0.038773
-0.022347 0.057825 -0.038773
-0.022643 0.057964 -0.038773
0.012106 0.058190 -0.038773
0.013106 0.058575 -0.039021
-0.024893 0.058840 -0.038773
0.015107 0.059187 -0.038773
0.015878 0.059575 -0.038773
0.016356 0.059892 -0.038773
0.017357 0.061075 -0.038863
-0.028393 0.061325 -0.038956
0.017856 0.061571 -0.038773
0.017856 0.061825 -0.038896
0.018357 0.063075 -0.038973
-0.030143 0.064825 -0.038951
0.019106 0.066325 -0.038818
0.018856 0.067075 -0.038865
0.018856 0.067357 -0.038773
0.018607 0.067843 -0.038773
-0.029620 0.068575 -0.038773
0.017589 0.069075 -0.038773
0.016857 0.069575 -0.038994
0.016883 0.069825 -0.038773
-0.027643 0.070325 -0.039016
0.015356 0.070825 -0.038890
0.015107 0.071066 -0.038773
-0.025181 0.071825 -0.038773
-0.024893 0.071939 -0.038773
0.012366 0.072075 -0.038773
0.011107 0.072325 -0.038963
-0.022394 0.072561 -0.038773
0.011356 0.072379 -0.038773
0.010107 0.073075 -0.039009
0.010107 0.073325 -0.038955
0.010356 0.073575 -0.038776
0.010107 0.073825 -0.038885
0.010607 0.074817 -0.038773
0.010607 0.075075 -0.038996
0.011606 0.075273 -0.038773
-0.022143 0.075575 -0.038917
-0.023643 0.076075 -0.038792
0.013106 0.076075 -0.038814
0.013106 0.076325 -0.038983
-0.024898 0.077075 -0.038773
0.013606 0.077325 -0.038979
0.013857 0.077825 -0.038773
0.013857 0.077827 -0.038773
0.013440 0.078325 -0.038773
0.013144 0.078575 -0.038773
0.012606 0.078825 -0.038855
-0.023893 0.079029 -0.038773
-0.022643 0.079325 -0.038866
-0.021394 0.079184 -0.038773
-0.017393 0.079185 -0.038773
0.005356 0.079111 -0.038773
0.011107 0.079183 -0.038773
-0.022643 0.079347 -0.038773
-0.015643 0.050563 -0.038523
-0.010394 0.050825 -0.038677
-0.020394 0.051321 -0.038523
-0.022143 0.052075 -0.038751
-0.023394 0.052630 -0.038523
-0.025144 0.053273 -0.038523
-0.025643 0.053543 -0.038523
-0.026194 0.054075 -0.038523
-0.026393 0.054465 -0.038523
-0.026393 0.054854 -0.038523
-0.025394 0.055075 -0.038576
-0.025394 0.055116 -0.038523
-0.023663 0.056075 -0.038523
-0.022893 0.056541 -0.038523
-0.022639 0.056825 -0.038523
0.009107 0.057143 -0.038523
0.009856 0.057411 -0.038523
-0.022643 0.057633 -0.038523
-0.023144 0.058075 -0.038648
0.012606 0.058264 -0.038523
-0.024643 0.058571 -0.038523
0.014356 0.058825 -0.038610
-0.026144 0.059325 -0.038601
-0.026658 0.059575 -0.038523
0.016356 0.059825 -0.038711
-0.028144 0.060575 -0.038527
0.017357 0.060575 -0.038569
-0.028644 0.061075 -0.038592
0.018106 0.061575 -0.038583
0.018607 0.062575 -0.038629
0.018947 0.063075 -0.038523
-0.030143 0.063825 -0.038742
-0.030648 0.064575 -0.038523
-0.030741 0.066825 -0.038523
0.019106 0.067497 -0.038523
0.018607 0.068318 -0.038523
0.017607 0.069075 -0.038757
-0.028393 0.070075 -0.038666
0.016596 0.070325 -0.038523
-0.027894 0.070584 -0.038523
0.015857 0.070874 -0.038523
-0.026393 0.071397 -0.038523
-0.025566 0.071825 -0.038523
-0.025144 0.071979 -0.038523
-0.024394 0.072147 -0.038523
-0.023373 0.072325 -0.038523
-0.023144 0.072407 -0.038523
-0.022143 0.072825 -0.038706
-0.022094 0.073325 -0.038523
0.010607 0.073575 -0.038632
0.010607 0.074325 -0.038596
0.010859 0.074575 -0.038523
0.011120 0.074825 -0.038523
-0.022394 0.075325 -0.038538
0.011857 0.075325 -0.038709
0.012357 0.075575 -0.038691
0.013598 0.076075 -0.038523
0.013857 0.076325 -0.038530
-0.024643 0.076379 -0.038523
-0.025144 0.077075 -0.038620
0.014356 0.077237 -0.038523
0.014288 0.077825 -0.038523
0.014121 0.078075 -0.038523
0.013887 0.078325 -0.038523
-0.024643 0.078575 -0.038760
-0.024643 0.078825 -0.038531
0.013357 0.078690 -0.038523
0.012106 0.079075 -0.038653
-0.024144 0.079085 -0.038523
-0.022695 0.079325 -0.038523
-0.021394 0.079204 -0.038523
-0.014143 0.079236 -0.038523
0.000857 0.079137 -0.038523
0.011857 0.079132 -0.038523
-0.022893 0.079346 -0.038523
-0.019154 0.050825 -0.038273
-0.012565 0.050825 -0.038273
-0.006894 0.051075 -0.038275
-0.020394 0.051325 -0.038498
-0.005143 0.051266 -0.038273
-0.003893 0.051746 -0.038273
-0.002630 0.052325 -0.038273
-0.023643 0.052772 -0.038273
-0.024893 0.053258 -0.038273
-0.025643 0.053540 -0.038273
-0.026322 0.054075 -0.038273
-0.026619 0.054575 -0.038273
-0.026559 0.055075 -0.038273
-0.026144 0.055188 -0.038273
0.005106 0.055659 -0.038273
-0.023144 0.056575 -0.038360
-0.022643 0.057325 -0.038428
-0.023144 0.057825 -0.038356
0.011367 0.057825 -0.038273
-0.024643 0.058407 -0.038273
-0.026162 0.059075 -0.038273
0.015607 0.059144 -0.038273
0.016356 0.059454 -0.038273
0.016857 0.059745 -0.038273
0.017856 0.060825 -0.038350
0.018505 0.061575 -0.038273
0.019106 0.062825 -0.038327
-0.030894 0.064575 -0.038328
0.019717 0.066825 -0.038273
-0.030644 0.068042 -0.038273
0.018607 0.068325 -0.038518
-0.030148 0.068825 -0.038273
-0.029644 0.069358 -0.038273
0.016607 0.070325 -0.038514
-0.028144 0.070630 -0.038273
-0.027003 0.071325 -0.038273
-0.026412 0.071575 -0.038273
-0.025894 0.071825 -0.038287
-0.025221 0.072075 -0.038273
-0.024144 0.072275 -0.038273
0.012357 0.072325 -0.038334
-0.023394 0.072467 -0.038273
-0.022856 0.072825 -0.038273
-0.022643 0.073092 -0.038273
0.010856 0.074325 -0.038466
-0.022394 0.075075 -0.038365
0.012357 0.075230 -0.038273
0.012857 0.075460 -0.038273
0.013357 0.075681 -0.038273
0.014001 0.076075 -0.038273
-0.025144 0.076825 -0.038519
0.014607 0.076825 -0.038273
0.014607 0.077575 -0.038355
-0.025144 0.078575 -0.038503
0.013357 0.078825 -0.038386
0.013357 0.078913 -0.038273
-0.022643 0.079248 -0.038273
-0.020143 0.079167 -0.038273
0.007606 0.079137 -0.038273
0.012357 0.079120 -0.038273
-0.019143 0.050825 -0.038250
-0.019393 0.050981 -0.038022
-0.009394 0.051075 -0.038061
-0.007893 0.051145 -0.038022
-0.005143 0.051360 -0.038022
-0.021891 0.052075 -0.038022
-0.021893 0.052076 -0.038022
-0.022643 0.052403 -0.038022
-0.024144 0.053027 -0.038022
-0.024394 0.053138 -0.038022
-0.025894 0.053685 -0.038022
0.001857 0.054325 -0.038030
-0.026825 0.054825 -0.038022
-0.026643 0.055247 -0.038022
-0.026127 0.055325 -0.038022
-0.025894 0.055357 -0.038022
-0.024144 0.056307 -0.038022
0.007857 0.056633 -0.038022
0.009356 0.057136 -0.038022
-0.023893 0.058075 -0.038202
-0.025411 0.058575 -0.038022
0.014106 0.058575 -0.038029
-0.026393 0.059075 -0.038115
0.016106 0.059325 -0.038245
0.017106 0.059679 -0.038022
0.017357 0.059828 -0.038022
0.018106 0.060573 -0.038022
0.018317 0.060825 -0.038022
-0.029644 0.061325 -0.038027
0.018357 0.061325 -0.038270
0.018856 0.061825 -0.038125
-0.030393 0.062298 -0.038022
-0.030894 0.063575 -0.038094
-0.031143 0.064066 -0.038022
0.020107 0.065075 -0.038024
-0.031143 0.065325 -0.038225
0.020150 0.065825 -0.038022
0.019856 0.067075 -0.038101
-0.031154 0.067575 -0.038022
-0.030894 0.067825 -0.038146
0.019421 0.068075 -0.038022
-0.030393 0.068907 -0.038022
0.018095 0.069575 -0.038022
-0.028644 0.070560 -0.038022
0.016588 0.070825 -0.038022
0.016356 0.070977 -0.038022
-0.027393 0.071333 -0.038022
0.015107 0.071575 -0.038047
-0.026144 0.071867 -0.038022
0.014356 0.071885 -0.038022
-0.024336 0.072325 -0.038022
0.013606 0.072084 -0.038022
-0.023622 0.072575 -0.038022
-0.023394 0.072725 -0.038022
0.011857 0.073276 -0.038022
0.011356 0.074075 -0.038219
-0.022394 0.074825 -0.038243
0.012357 0.075024 -0.038022
-0.023144 0.075140 -0.038022
-0.023643 0.075575 -0.038104
0.013606 0.075575 -0.038028
-0.024144 0.075698 -0.038022
-0.025383 0.076325 -0.038022
0.014841 0.076575 -0.038022
0.014856 0.077325 -0.038195
-0.026144 0.077825 -0.038080
0.014607 0.078075 -0.038206
0.014356 0.078325 -0.038247
-0.025912 0.078575 -0.038022
-0.025394 0.078825 -0.038074
0.014106 0.078804 -0.038022
0.013357 0.079061 -0.038022
-0.024144 0.079325 -0.038023
-0.023394 0.079268 -0.038022
-0.021143 0.079223 -0.038022
-0.010643 0.079236 -0.038022
0.004856 0.079134 -0.038022
0.008606 0.079130 -0.038022
0.011857 0.079093 -0.038022
-0.023893 0.079328 -0.038022
-0.002143 0.089575 -0.038023
-0.002143 0.089825 -0.038045
-0.000324 0.090075 -0.038022
-0.001394 0.090825 -0.038066
-0.018393 0.050685 -0.037772
-0.014394 0.050825 -0.037835
-0.012393 0.051008 -0.037772
-0.010143 0.051075 -0.037947
-0.007643 0.051298 -0.037772
-0.006644 0.051325 -0.037786
-0.006394 0.051348 -0.037772
-0.004893 0.051540 -0.037772
-0.003394 0.052063 -0.037772
-0.002643 0.052325 -0.038010
-0.023643 0.052825 -0.038000
-0.024893 0.053325 -0.038003
-0.000388 0.053325 -0.037772
-0.026144 0.053820 -0.037772
0.000857 0.053868 -0.037772
0.001857 0.054301 -0.037772
0.002606 0.054609 -0.037772
-0.026894 0.055276 -0.037772
0.004357 0.055325 -0.037790
-0.025894 0.055528 -0.037772
-0.025394 0.055837 -0.037772
0.007101 0.056325 -0.037772
-0.023792 0.057325 -0.037772
-0.023893 0.057825 -0.037917
-0.024613 0.058075 -0.037772
-0.024893 0.058191 -0.037772
0.014106 0.058519 -0.037772
0.014856 0.058736 -0.037772
0.015607 0.058954 -0.037772
0.017106 0.059575 -0.037880
0.017357 0.059621 -0.037772
-0.029143 0.060575 -0.037784
-0.029393 0.060825 -0.037811
0.018845 0.061075 -0.037772
-0.030143 0.061825 -0.037969
0.019607 0.062825 -0.037908
0.019964 0.063325 -0.037772
0.020107 0.064825 -0.037992
-0.031716 0.066325 -0.037772
0.020166 0.067325 -0.037772
-0.031143 0.068260 -0.037772
0.018843 0.069075 -0.037772
0.018607 0.069325 -0.037772
-0.029894 0.069766 -0.037772
-0.029644 0.069993 -0.037772
-0.028644 0.070793 -0.037772
-0.028393 0.070937 -0.037772
0.016857 0.070838 -0.037772
-0.027643 0.071350 -0.037772
-0.026643 0.071809 -0.037772
-0.026144 0.072011 -0.037772
-0.024893 0.072319 -0.037772
0.013293 0.072325 -0.037772
-0.023893 0.072575 -0.037885
0.012600 0.072825 -0.037772
0.012408 0.073075 -0.037772
0.011857 0.073575 -0.037968
0.012106 0.074075 -0.037783
0.012106 0.074825 -0.037988
0.012888 0.075075 -0.037772
-0.024273 0.075575 -0.037772
-0.024643 0.075825 -0.037882
-0.024893 0.075868 -0.037772
-0.026099 0.076575 -0.037772
0.015356 0.076817 -0.037772
-0.026584 0.077325 -0.037772
-0.026393 0.078460 -0.037772
-0.025643 0.078825 -0.037902
-0.025244 0.079075 -0.037772
0.013857 0.079073 -0.037772
-0.024643 0.079325 -0.037777
-0.023893 0.079273 -0.037772
-0.020644 0.079182 -0.037772
0.004107 0.079126 -0.037772
0.013357 0.079122 -0.037772
-0.002048 0.087825 -0.037772
-0.001143 0.087825 -0.037786
-0.000932 0.087909 -0.037741
-0.001394 0.088325 -0.037917
-0.002643 0.088451 -0.037772
-0.000643 0.088575 -0.037882
-0.001143 0.088825 -0.037987
0.000107 0.088788 -0.037772
-0.001143 0.089075 -0.038004
-0.003394 0.089138 -0.037772
-0.002393 0.089575 -0.037992
-0.004393 0.090150 -0.037772
0.000357 0.090575 -0.037885
-0.003643 0.090825 -0.037886
-0.003394 0.091075 -0.037901
0.000107 0.091075 -0.037873
-0.003819 0.091325 -0.037772
-0.003144 0.091575 -0.037871
-0.003394 0.091825 -0.037792
-0.000143 0.091655 -0.037772
-0.002643 0.092206 -0.037772
-0.015643 0.050820 -0.037522
-0.012704 0.051075 -0.037522
-0.011644 0.051146 -0.037522
-0.009589 0.051325 -0.037522
-0.020143 0.051390 -0.037522
-0.006394 0.051539 -0.037522
-0.005143 0.051575 -0.037621
-0.004393 0.051815 -0.037522
-0.003643 0.052061 -0.037522
-0.002393 0.052490 -0.037522
-0.001538 0.052825 -0.037522
-0.024394 0.053229 -0.037522
-0.026144 0.053822 -0.037522
-0.026393 0.053948 -0.037522
-0.026894 0.054575 -0.037753
-0.027144 0.055075 -0.037583
-0.027184 0.055325 -0.037522
-0.026924 0.055575 -0.037522
-0.025894 0.055575 -0.037716
-0.026393 0.055594 -0.037522
-0.024893 0.056325 -0.037524
-0.024394 0.056575 -0.037619
-0.023893 0.057075 -0.037733
-0.024540 0.057825 -0.037522
-0.024643 0.058075 -0.037756
0.013610 0.058325 -0.037522
0.015390 0.058825 -0.037522
-0.027737 0.059325 -0.037522
0.017357 0.059575 -0.037701
0.017856 0.059725 -0.037522
-0.029143 0.060325 -0.037555
0.018856 0.061075 -0.037763
-0.030874 0.062075 -0.037522
-0.031143 0.062575 -0.037540
0.020107 0.063075 -0.037575
0.020357 0.063575 -0.037523
0.020357 0.064575 -0.037756
-0.031893 0.067075 -0.037528
-0.031759 0.067575 -0.037522
0.020019 0.068075 -0.037522
-0.031393 0.068336 -0.037522
0.019357 0.068825 -0.037535
0.018856 0.069075 -0.037761
0.018607 0.069325 -0.037772
-0.030143 0.069820 -0.037522
-0.029894 0.070054 -0.037522
-0.028894 0.070825 -0.037538
0.017106 0.070843 -0.037522
0.015857 0.071575 -0.037606
0.015356 0.071822 -0.037522
-0.025643 0.072217 -0.037522
0.013357 0.072325 -0.037739
-0.024643 0.072547 -0.037522
-0.024394 0.072673 -0.037522
0.013020 0.072825 -0.037522
-0.023394 0.073325 -0.037771
0.012590 0.073825 -0.037522
-0.023394 0.074575 -0.037660
-0.023911 0.075075 -0.037522
0.013357 0.075075 -0.037539
-0.024394 0.075416 -0.037522
-0.024643 0.075577 -0.037522
-0.025394 0.076075 -0.037721
0.015134 0.076075 -0.037522
-0.026444 0.076575 -0.037522
-0.026393 0.076825 -0.037720
0.015857 0.077575 -0.037536
0.015607 0.078075 -0.037562
0.015356 0.078325 -0.037576
-0.026393 0.078732 -0.037522
0.013857 0.079075 -0.037768
-0.025394 0.079109 -0.037522
-0.024640 0.079325 -0.037522
-0.020893 0.079194 -0.037522
0.012106 0.079080 -0.037522
0.013606 0.079139 -0.037522
-0.003056 0.086472 -0.037247
-0.002395 0.086513 -0.037266
-0.003287 0.086648 -0.037367
-0.001749 0.086702 -0.037228
-0.001888 0.086937 -0.037448
-0.002683 0.086957 -0.037525
-0.002901 0.087127 -0.037557
-0.001288 0.087111 -0.037368
-0.002145 0.087596 -0.037691
-0.000616 0.087771 -0.037498
-0.000436 0.087817 -0.037417
-0.004151 0.088075 -0.037522
-0.000093 0.088233 -0.037544
-0.004893 0.088575 -0.037525
0.000382 0.088632 -0.037591
0.000886 0.088825 -0.037522
-0.005143 0.089199 -0.037522
0.001356 0.089296 -0.037522
-0.004893 0.089825 -0.037610
-0.004643 0.090075 -0.037691
0.001356 0.090325 -0.037555
0.001107 0.090575 -0.037622
-0.004393 0.091075 -0.037538
-0.003893 0.091325 -0.037742
0.000607 0.091575 -0.037550
0.000107 0.091825 -0.037653
-0.001394 0.092075 -0.037772
-0.002894 0.092325 -0.037720
-0.003394 0.092412 -0.037522
-0.002894 0.092825 -0.037567
-0.002894 0.092927 -0.037522
-0.016894 0.050765 -0.037273
-0.019393 0.051108 -0.037273
-0.010143 0.051325 -0.037453
-0.009143 0.051549 -0.037273
-0.008144 0.051575 -0.037321
-0.008394 0.051585 -0.037273
-0.006073 0.051825 -0.037273
-0.004893 0.051825 -0.037358
-0.005644 0.051854 -0.037273
-0.003643 0.052175 -0.037273
-0.022643 0.052513 -0.037273
-0.001644 0.052813 -0.037273
-0.000643 0.053210 -0.037273
-0.025987 0.053825 -0.037273
-0.026393 0.053962 -0.037273
-0.026894 0.054285 -0.037273
-0.027148 0.054575 -0.037273
0.003357 0.054864 -0.037273
-0.027393 0.055575 -0.037317
-0.027393 0.055638 -0.037273
-0.026043 0.055825 -0.037273
-0.025394 0.056075 -0.037476
-0.025144 0.056416 -0.037273
0.009581 0.057075 -0.037273
-0.024655 0.057575 -0.037273
-0.024916 0.057825 -0.037273
-0.025423 0.058075 -0.037273
0.012606 0.057997 -0.037273
-0.026393 0.058504 -0.037273
-0.027643 0.059075 -0.037286
0.015607 0.058826 -0.037273
0.017106 0.059325 -0.037417
0.017607 0.059575 -0.037510
0.018357 0.060075 -0.037487
0.018856 0.060325 -0.037304
0.019316 0.060825 -0.037273
0.019607 0.061825 -0.037507
-0.031393 0.063075 -0.037512
0.020856 0.064324 -0.037273
0.020856 0.066075 -0.037453
-0.032143 0.067243 -0.037273
0.020107 0.068315 -0.037273
0.019684 0.068825 -0.037273
-0.030894 0.069325 -0.037303
0.018856 0.069729 -0.037273
-0.029894 0.070325 -0.037288
-0.029894 0.070342 -0.037273
-0.028393 0.071325 -0.037275
-0.027643 0.071575 -0.037446
0.015356 0.071825 -0.037519
-0.026643 0.072070 -0.037273
-0.025643 0.072306 -0.037273
0.014106 0.072303 -0.037273
0.013357 0.072575 -0.037467
-0.024643 0.072812 -0.037273
-0.024394 0.073066 -0.037273
-0.024254 0.073325 -0.037273
0.013017 0.074325 -0.037273
-0.024643 0.075325 -0.037275
-0.024893 0.075575 -0.037346
0.014607 0.075517 -0.037273
-0.025894 0.076075 -0.037386
-0.026144 0.076325 -0.037508
0.015857 0.076825 -0.037445
-0.027346 0.077575 -0.037273
0.015356 0.078575 -0.037415
0.014856 0.078825 -0.037494
-0.026108 0.079075 -0.037273
-0.025394 0.079223 -0.037273
-0.024394 0.079244 -0.037273
-0.014643 0.079222 -0.037273
-0.005143 0.079154 -0.037273
0.014607 0.079100 -0.037273
-0.003381 0.086362 -0.037061
-0.002170 0.086489 -0.037164
-0.003900 0.086568 -0.037246
-0.005156 0.086775 -0.037116
-0.005002 0.086819 -0.037184
-0.001210 0.086921 -0.037103
-0.003709 0.087152 -0.037482
-0.000919 0.087323 -0.037291
-0.003891 0.087556 -0.037505
-0.000199 0.087817 -0.037136
-0.005687 0.088075 -0.037273
0.000228 0.088092 -0.037111
0.000925 0.088500 -0.037270
-0.005393 0.088575 -0.037436
0.001261 0.088597 -0.037238
0.001134 0.088871 -0.037447
-0.005693 0.089075 -0.037273
0.002171 0.089061 -0.037221
0.001607 0.089325 -0.037448
-0.005554 0.089575 -0.037273
-0.005143 0.089825 -0.037502
-0.005143 0.090075 -0.037440
-0.005190 0.090325 -0.037273
-0.005143 0.090382 -0.037273
-0.004838 0.090825 -0.037273
-0.004643 0.091134 -0.037273
0.001126 0.091575 -0.037273
-0.003893 0.092075 -0.037379
0.000107 0.092325 -0.037432
0.000153 0.092575 -0.037273
-0.002143 0.093075 -0.037511
-0.002643 0.093325 -0.037424
-0.002643 0.093575 -0.037290
-0.002643 0.093611 -0.037273
-0.016894 0.050825 -0.037024
-0.016894 0.050825 -0.037023
-0.014636 0.051075 -0.037023
-0.012893 0.051271 -0.037023
-0.011893 0.051405 -0.037023
-0.010394 0.051575 -0.037072
-0.008894 0.051575 -0.037262
-0.009394 0.051777 -0.037023
-0.007143 0.051825 -0.037219
-0.008643 0.052000 -0.037023
-0.006644 0.052075 -0.037117
-0.004893 0.052075 -0.037097
-0.006394 0.052325 -0.037047
-0.004643 0.052185 -0.037023
-0.003394 0.052325 -0.037119
-0.005894 0.052330 -0.037023
-0.002649 0.052575 -0.037023
-0.002143 0.052721 -0.037023
-0.000893 0.053148 -0.037023
-0.024893 0.053520 -0.037023
0.000607 0.053702 -0.037023
0.001356 0.054013 -0.037023
0.002107 0.054325 -0.037033
-0.027393 0.054825 -0.037118
-0.027684 0.055325 -0.037023
-0.027393 0.055825 -0.037138
-0.026393 0.055825 -0.037146
-0.026643 0.055839 -0.037023
-0.025635 0.056325 -0.037023
0.008953 0.056825 -0.037023
-0.024893 0.057575 -0.037118
-0.025144 0.057619 -0.037023
-0.026873 0.058575 -0.037023
-0.027144 0.058825 -0.037257
0.015857 0.058840 -0.037023
-0.028393 0.059325 -0.037023
-0.028894 0.059643 -0.037023
0.018856 0.059991 -0.037023
-0.030393 0.060825 -0.037038
0.019607 0.060794 -0.037023
-0.030894 0.061325 -0.037024
-0.031122 0.061575 -0.037023
0.020357 0.062103 -0.037023
0.020856 0.063295 -0.037023
-0.032143 0.063549 -0.037023
0.021357 0.065683 -0.037023
-0.032394 0.067346 -0.037023
0.020606 0.068075 -0.037029
0.020606 0.068085 -0.037023
0.018856 0.069825 -0.037192
-0.030143 0.070398 -0.037023
0.018106 0.070525 -0.037023
-0.028894 0.071075 -0.037230
-0.027894 0.071575 -0.037259
-0.027643 0.071823 -0.037023
-0.026980 0.072075 -0.037023
-0.026894 0.072100 -0.037023
-0.025643 0.072325 -0.037232
-0.025894 0.072335 -0.037023
-0.025144 0.072713 -0.037023
0.013606 0.073075 -0.037036
0.013425 0.074075 -0.037023
0.013606 0.074571 -0.037023
-0.024643 0.075075 -0.037070
0.014356 0.075325 -0.037224
-0.025906 0.075825 -0.037023
-0.026393 0.076075 -0.037034
0.015857 0.076069 -0.037023
0.016106 0.076325 -0.037029
-0.026894 0.076370 -0.037023
0.016106 0.076825 -0.037269
-0.027643 0.077325 -0.037024
-0.027643 0.077575 -0.037061
-0.027643 0.078170 -0.037023
-0.027393 0.078572 -0.037023
-0.027144 0.078752 -0.037023
-0.026643 0.078990 -0.037023
-0.025894 0.079286 -0.037023
-0.024394 0.079212 -0.037023
-0.017143 0.079250 -0.037023
-0.000393 0.079167 -0.037023
0.014856 0.079124 -0.037023
-0.004171 0.086291 -0.036809
-0.005525 0.086523 -0.036661
-0.001693 0.086600 -0.037007
-0.001685 0.086586 -0.036876
-0.005529 0.086859 -0.037003
-0.005583 0.087065 -0.037078
-0.006038 0.087652 -0.037021
-0.000077 0.087878 -0.036953
-0.006178 0.088075 -0.037023
-0.006144 0.088325 -0.037063
-0.005894 0.088575 -0.037227
0.002115 0.088693 -0.037050
0.002179 0.088884 -0.037142
-0.005894 0.089075 -0.037159
-0.005975 0.089325 -0.037023
-0.005894 0.089552 -0.037023
-0.005644 0.089825 -0.037130
0.002356 0.090075 -0.037156
0.002107 0.090575 -0.037147
0.002107 0.090874 -0.037023
0.001314 0.091825 -0.037023
-0.004062 0.092325 -0.037023
-0.003887 0.092575 -0.037023
-0.000143 0.092825 -0.037267
-0.003643 0.092925 -0.037023
-0.000643 0.093325 -0.037159
-0.001143 0.093575 -0.037141
-0.002393 0.093825 -0.037241
-0.002894 0.093839 -0.037023
-0.002229 0.094325 -0.037023
-0.002643 0.133240 -0.037023
-0.003570 0.134325 -0.037023
-0.001408 0.135075 -0.037023
-0.001143 0.136075 -0.037056
-0.003442 0.137825 -0.037023
-0.003394 0.138092 -0.037023
-0.001143 0.139075 -0.037057
-0.002643 0.139954 -0.037023
-0.001893 0.140122 -0.037023
-0.015143 0.051075 -0.036842
-0.014643 0.051179 -0.036773
-0.012393 0.051509 -0.036773
-0.011143 0.051768 -0.036773
-0.020893 0.051849 -0.036773
-0.009894 0.052075 -0.036790
-0.007893 0.052325 -0.036998
-0.004643 0.052325 -0.036912
-0.022394 0.052505 -0.036773
-0.008643 0.052575 -0.036805
-0.005143 0.052575 -0.036853
-0.004143 0.052504 -0.036773
-0.002894 0.052575 -0.036905
-0.006644 0.052825 -0.036863
-0.002393 0.052765 -0.036773
-0.005393 0.052900 -0.036773
-0.001338 0.053075 -0.036773
-0.000143 0.053471 -0.036773
-0.026144 0.054010 -0.036773
-0.026894 0.054231 -0.036773
0.002779 0.054575 -0.036773
0.004019 0.055075 -0.036773
-0.027895 0.055575 -0.036773
-0.027643 0.056013 -0.036773
-0.026393 0.056152 -0.036773
-0.025522 0.056825 -0.036773
0.009856 0.057073 -0.036773
0.010727 0.057325 -0.036773
-0.025894 0.058075 -0.036913
-0.026393 0.058236 -0.036773
-0.026894 0.058385 -0.036773
0.015116 0.058575 -0.036773
-0.028644 0.059325 -0.036829
-0.029127 0.059575 -0.036773
-0.029143 0.059586 -0.036773
0.019357 0.060108 -0.036773
-0.030143 0.060575 -0.037008
0.019856 0.061075 -0.036956
-0.031143 0.061575 -0.037004
-0.031744 0.062075 -0.036773
-0.031893 0.062337 -0.036773
0.021107 0.063325 -0.036816
0.021357 0.065075 -0.036970
0.021637 0.065825 -0.036773
-0.032755 0.067075 -0.036773
0.021107 0.067575 -0.036905
0.021107 0.067825 -0.036781
0.021107 0.067840 -0.036773
-0.032087 0.068575 -0.036773
-0.031643 0.069075 -0.036837
0.018856 0.070075 -0.036959
0.018445 0.070575 -0.036773
-0.029644 0.070825 -0.036973
0.017357 0.071075 -0.037009
0.017221 0.071325 -0.036773
0.017106 0.071413 -0.036773
-0.027643 0.071929 -0.036773
0.016106 0.071937 -0.036773
0.014865 0.072325 -0.036773
-0.025690 0.072575 -0.036773
-0.025643 0.072613 -0.036773
0.014036 0.073075 -0.036773
0.013857 0.073564 -0.036773
0.013805 0.074075 -0.036773
0.013950 0.074575 -0.036773
-0.025144 0.075325 -0.036952
-0.026144 0.075825 -0.036857
0.015881 0.075825 -0.036773
-0.027158 0.076325 -0.036773
0.016607 0.076531 -0.036773
0.016818 0.077075 -0.036773
-0.028036 0.078075 -0.036773
0.016607 0.078082 -0.036773
-0.027371 0.078825 -0.036773
0.015607 0.079008 -0.036773
-0.026164 0.079325 -0.036773
-0.024893 0.079197 -0.036773
-0.010394 0.079190 -0.036773
0.007857 0.079104 -0.036773
0.013857 0.079114 -0.036773
0.015107 0.079143 -0.036773
-0.003737 0.086252 -0.036704
-0.005811 0.086626 -0.036575
-0.005487 0.086476 -0.036538
-0.001568 0.086651 -0.036794
-0.006163 0.087017 -0.036658
-0.006236 0.087205 -0.036723
-0.000564 0.087506 -0.036926
-0.006337 0.087747 -0.036839
0.000283 0.088126 -0.036686
0.001454 0.088318 -0.036787
0.002463 0.088410 -0.036672
0.002840 0.088404 -0.036552
0.001928 0.088345 -0.036719
0.002856 0.088562 -0.036725
-0.006469 0.088825 -0.036773
-0.006393 0.089075 -0.036773
0.003071 0.089364 -0.036902
0.003437 0.089471 -0.036767
0.003357 0.089725 -0.036773
0.002606 0.090325 -0.036916
0.002338 0.091075 -0.036773
-0.004643 0.091574 -0.036773
-0.004393 0.091825 -0.037002
-0.004072 0.092575 -0.036773
-0.003910 0.092825 -0.036773
-0.003766 0.093075 -0.036773
-0.003394 0.093575 -0.036781
-0.003394 0.093587 -0.036773
-0.002643 0.094075 -0.037021
-0.002393 0.094325 -0.036981
-0.002143 0.094575 -0.036904
-0.002161 0.094825 -0.036773
-0.003643 0.129764 -0.036773
-0.004143 0.130075 -0.036775
-0.002688 0.130075 -0.036773
-0.004393 0.130575 -0.036794
-0.002023 0.130825 -0.036773
-0.003144 0.131825 -0.036968
-0.002894 0.132825 -0.037012
-0.002393 0.133325 -0.037013
-0.003643 0.134075 -0.037010
-0.004947 0.135075 -0.036773
-0.004643 0.135575 -0.036831
0.000107 0.136325 -0.036858
0.000357 0.137575 -0.036880
0.000607 0.138575 -0.036846
-0.004241 0.139575 -0.036773
-0.002393 0.140325 -0.037009
-0.003566 0.141325 -0.036773
0.000357 0.141575 -0.036798
0.000357 0.142075 -0.036775
-0.002161 0.142825 -0.036773
-0.017644 0.050930 -0.036523
-0.019644 0.051325 -0.036762
-0.019644 0.051376 -0.036523
-0.012893 0.051575 -0.036569
-0.012393 0.051744 -0.036523
-0.011143 0.051825 -0.036726
-0.010143 0.052075 -0.036765
-0.011143 0.052302 -0.036523
-0.010643 0.052575 -0.036528
-0.004643 0.052575 -0.036768
-0.003394 0.052575 -0.036743
-0.008394 0.052825 -0.036720
-0.003643 0.052806 -0.036523
-0.002643 0.052825 -0.036597
-0.009643 0.052926 -0.036523
-0.005644 0.053075 -0.036726
-0.023893 0.053195 -0.036523
-0.004643 0.053325 -0.036593
-0.000893 0.053315 -0.036523
-0.005894 0.053555 -0.036523
-0.000053 0.053575 -0.036523
0.000763 0.053825 -0.036523
0.000857 0.053856 -0.036523
-0.026393 0.054130 -0.036523
-0.027393 0.054575 -0.036583
-0.027685 0.054825 -0.036523
-0.028025 0.055325 -0.036523
-0.028035 0.055825 -0.036523
-0.027393 0.056075 -0.036571
-0.027643 0.056103 -0.036523
-0.026393 0.056407 -0.036523
-0.025898 0.056825 -0.036523
0.009356 0.056876 -0.036523
0.011107 0.057396 -0.036523
0.012606 0.057847 -0.036523
-0.026894 0.058284 -0.036523
0.014106 0.058252 -0.036523
-0.028124 0.058825 -0.036523
-0.028144 0.058835 -0.036523
0.018106 0.059325 -0.036541
0.018357 0.059402 -0.036523
0.019357 0.059855 -0.036523
-0.030415 0.060325 -0.036523
0.019856 0.060325 -0.036528
-0.031863 0.061825 -0.036523
-0.032394 0.062825 -0.036538
0.021107 0.063075 -0.036747
0.021606 0.064026 -0.036523
0.021606 0.065075 -0.036744
0.021899 0.065325 -0.036523
-0.032894 0.066325 -0.036745
0.021856 0.066594 -0.036523
-0.032894 0.067580 -0.036523
-0.032394 0.068550 -0.036523
0.020606 0.068825 -0.036528
0.020606 0.068832 -0.036523
-0.031606 0.069575 -0.036523
-0.031397 0.069825 -0.036523
-0.031143 0.070075 -0.036541
-0.030892 0.070325 -0.036523
0.018265 0.070825 -0.036523
0.018106 0.070878 -0.036523
0.017607 0.071158 -0.036523
0.017106 0.071559 -0.036523
0.015857 0.072075 -0.036618
-0.026393 0.072325 -0.036740
-0.026643 0.072357 -0.036523
-0.025894 0.072725 -0.036523
0.014106 0.073075 -0.036725
0.013857 0.073575 -0.036770
0.013857 0.074075 -0.036735
-0.025144 0.075075 -0.036761
0.014856 0.075085 -0.036523
0.015359 0.075325 -0.036523
0.016106 0.075757 -0.036523
-0.027643 0.076454 -0.036523
0.016857 0.077825 -0.036665
-0.028298 0.078325 -0.036523
-0.027894 0.078725 -0.036523
-0.026894 0.079075 -0.036685
0.015857 0.079057 -0.036523
-0.026144 0.079325 -0.036713
-0.025144 0.079206 -0.036523
-0.015643 0.079255 -0.036523
0.014856 0.079150 -0.036523
-0.004463 0.086285 -0.036486
-0.002897 0.086286 -0.036590
-0.005353 0.086431 -0.036465
-0.001473 0.086811 -0.036472
-0.001182 0.086965 -0.036618
-0.001028 0.087130 -0.036616
-0.000643 0.087484 -0.036746
-0.000103 0.087903 -0.036749
-0.000431 0.088101 -0.036380
0.000245 0.088230 -0.036502
0.002214 0.088305 -0.036453
0.003051 0.088423 -0.036508
0.003906 0.088430 -0.036313
-0.000475 0.088150 -0.036300
0.003826 0.088519 -0.036435
-0.000306 0.088281 -0.036282
0.003653 0.088760 -0.036589
0.003445 0.088871 -0.036683
0.003573 0.089063 -0.036686
-0.006426 0.089325 -0.036523
-0.006394 0.089353 -0.036523
0.004438 0.089465 -0.036502
0.004357 0.089671 -0.036523
-0.005534 0.090325 -0.036523
0.003107 0.090552 -0.036523
0.002356 0.091075 -0.036760
-0.004643 0.091587 -0.036523
0.001328 0.092575 -0.036523
0.001107 0.092824 -0.036523
-0.003893 0.093113 -0.036523
-0.003626 0.093575 -0.036523
-0.000393 0.093825 -0.036771
-0.000182 0.094075 -0.036523
-0.002894 0.094575 -0.036563
-0.001143 0.094825 -0.036525
-0.001644 0.095075 -0.036613
-0.002143 0.095311 -0.036523
-0.001394 0.095091 -0.036523
-0.003144 0.128325 -0.036551
-0.002894 0.128575 -0.036563
-0.002643 0.128825 -0.036566
0.005606 0.128825 -0.036535
0.005857 0.129075 -0.036540
-0.004393 0.129575 -0.036704
0.006371 0.129575 -0.036523
-0.001641 0.129825 -0.036523
-0.005806 0.130075 -0.036523
0.005301 0.130075 -0.036523
-0.005894 0.130325 -0.036525
0.005356 0.130325 -0.036542
-0.004643 0.130575 -0.036768
0.005606 0.130825 -0.036603
-0.000774 0.131325 -0.036523
-0.001394 0.131575 -0.036750
0.006607 0.131575 -0.036624
0.005606 0.131825 -0.036544
-0.001143 0.132075 -0.036755
-0.000893 0.132325 -0.036722
0.006857 0.132575 -0.036621
0.005857 0.132825 -0.036548
-0.000143 0.132835 -0.036523
0.006857 0.133075 -0.036618
0.006107 0.133325 -0.036580
-0.000143 0.133575 -0.036622
0.000107 0.133576 -0.036523
0.006357 0.134075 -0.036578
-0.005143 0.134575 -0.036732
0.007357 0.134525 -0.036523
0.007107 0.134825 -0.036555
-0.005678 0.135575 -0.036523
-0.005644 0.135886 -0.036523
-0.004893 0.136825 -0.036734
0.001356 0.137325 -0.036525
-0.004643 0.138075 -0.036746
-0.005200 0.138575 -0.036523
0.001107 0.139575 -0.036749
0.001868 0.140075 -0.036523
-0.004728 0.140825 -0.036523
-0.004561 0.141325 -0.036523
0.001857 0.141571 -0.036523
0.001700 0.142325 -0.036523
-0.002143 0.143075 -0.036744
-0.000893 0.144075 -0.036677
-0.002357 0.144575 -0.036523
-0.001673 0.145075 -0.036523
-0.018143 0.051016 -0.036272
-0.018894 0.051155 -0.036272
-0.015143 0.051348 -0.036272
-0.013893 0.051575 -0.036318
-0.020644 0.051825 -0.036366
-0.012893 0.051969 -0.036272
-0.021644 0.052272 -0.036272
-0.011143 0.052575 -0.036416
-0.023394 0.053016 -0.036272
-0.003144 0.053075 -0.036349
-0.010143 0.053225 -0.036272
-0.003893 0.053325 -0.036446
-0.002393 0.053198 -0.036272
-0.001143 0.053325 -0.036373
-0.006394 0.053575 -0.036488
-0.003643 0.053575 -0.036384
-0.000405 0.053575 -0.036272
-0.008041 0.053825 -0.036272
-0.003144 0.053825 -0.036289
-0.025891 0.054075 -0.036272
-0.005393 0.054075 -0.036334
0.000607 0.053851 -0.036272
-0.026894 0.054316 -0.036272
-0.006394 0.054290 -0.036272
-0.005393 0.054325 -0.036274
0.001857 0.054241 -0.036272
-0.005894 0.054338 -0.036272
-0.027643 0.054711 -0.036272
-0.027894 0.054938 -0.036272
-0.028144 0.055251 -0.036272
-0.028144 0.055575 -0.036511
-0.028144 0.055839 -0.036272
-0.027643 0.056155 -0.036272
-0.026393 0.056575 -0.036364
-0.026065 0.057325 -0.036272
-0.026144 0.057825 -0.036413
-0.026757 0.058075 -0.036272
-0.027331 0.058325 -0.036272
-0.027871 0.058575 -0.036272
-0.028393 0.058819 -0.036272
-0.028915 0.059075 -0.036272
0.018357 0.059308 -0.036272
0.019357 0.059685 -0.036272
-0.030382 0.060075 -0.036272
0.020107 0.060325 -0.036313
0.020530 0.060825 -0.036272
0.020856 0.061825 -0.036475
0.021357 0.063075 -0.036500
-0.033075 0.063825 -0.036272
-0.033144 0.064325 -0.036337
-0.033418 0.065825 -0.036272
0.022093 0.066825 -0.036272
-0.033144 0.067649 -0.036272
-0.032394 0.068575 -0.036507
0.020913 0.068825 -0.036272
0.020107 0.069575 -0.036338
-0.031643 0.069844 -0.036272
-0.030894 0.070325 -0.036521
0.018607 0.070825 -0.036283
-0.029894 0.071075 -0.036460
-0.029668 0.071325 -0.036272
0.017856 0.071147 -0.036272
0.017247 0.071575 -0.036272
-0.028641 0.071825 -0.036272
-0.027643 0.072075 -0.036411
0.016607 0.071964 -0.036272
0.016356 0.072084 -0.036272
-0.026144 0.072821 -0.036272
-0.025715 0.073575 -0.036272
-0.025394 0.074075 -0.036413
0.014607 0.074526 -0.036272
-0.025851 0.075075 -0.036272
-0.026109 0.075325 -0.036272
0.016356 0.075825 -0.036434
0.016857 0.076325 -0.036452
-0.028144 0.076825 -0.036442
0.017106 0.077075 -0.036512
0.017106 0.077825 -0.036406
-0.028644 0.078257 -0.036272
-0.028144 0.078803 -0.036272
-0.027556 0.079075 -0.036272
0.016106 0.079075 -0.036279
-0.026643 0.079267 -0.036272
-0.025394 0.079218 -0.036272
-0.007893 0.079155 -0.036272
0.012357 0.079110 -0.036272
-0.005076 0.086379 -0.036344
-0.002880 0.086310 -0.036395
-0.016974 0.086205 -0.036234
-0.005758 0.086575 -0.036214
-0.002022 0.086511 -0.036465
-0.017393 0.086575 -0.036358
-0.006331 0.086854 -0.036189
-0.018120 0.086825 -0.036272
-0.006532 0.087031 -0.036189
-0.016643 0.087075 -0.036407
-0.015627 0.087075 -0.036272
-0.017143 0.087325 -0.036376
-0.001004 0.087275 -0.036466
-0.016894 0.087575 -0.036345
-0.006898 0.087630 -0.036174
-0.016643 0.087825 -0.036280
-0.015643 0.087585 -0.036272
-0.000719 0.087961 -0.036201
0.001362 0.088300 -0.036385
0.003324 0.088332 -0.036200
-0.000580 0.088190 -0.036147
0.004704 0.088573 -0.036058
-0.000225 0.088371 -0.036221
0.004590 0.088776 -0.036280
-0.000004 0.088504 -0.036129
0.004765 0.088931 -0.036292
-0.000070 0.088553 -0.036052
-0.006644 0.089271 -0.036272
0.005335 0.089313 -0.036211
0.005106 0.089575 -0.036321
0.004606 0.089825 -0.036404
0.004581 0.090075 -0.036272
0.003949 0.090325 -0.036272
0.003607 0.090575 -0.036279
-0.004934 0.091075 -0.036272
0.002845 0.091325 -0.036272
0.002616 0.091575 -0.036272
-0.004296 0.092075 -0.036272
0.001871 0.092325 -0.036272
0.001607 0.092575 -0.036297
0.001420 0.092825 -0.036272
-0.003711 0.093575 -0.036272
-0.003383 0.094325 -0.036272
-0.000183 0.094575 -0.036272
-0.001143 0.095075 -0.036422
-0.001394 0.095325 -0.036425
-0.002393 0.095615 -0.036272
0.004107 0.124325 -0.036278
0.004856 0.124825 -0.036311
0.005219 0.125075 -0.036272
0.004107 0.125575 -0.036273
0.005106 0.125825 -0.036362
0.004606 0.126325 -0.036387
-0.003205 0.126825 -0.036272
0.005356 0.126825 -0.036381
-0.002869 0.127075 -0.036272
0.004606 0.127325 -0.036354
-0.003893 0.127575 -0.036482
0.004606 0.127575 -0.036334
-0.003893 0.127825 -0.036519
0.004561 0.127825 -0.036272
0.005606 0.128075 -0.036458
0.004606 0.128323 -0.036272
-0.006387 0.128575 -0.036272
0.005106 0.128575 -0.036477
-0.006394 0.128601 -0.036272
-0.001644 0.128607 -0.036272
0.004856 0.129075 -0.036339
0.004856 0.129325 -0.036301
0.007214 0.129325 -0.036272
-0.005894 0.129825 -0.036484
-0.006144 0.130325 -0.036456
0.007606 0.130298 -0.036272
-0.000893 0.130825 -0.036474
-0.000893 0.131075 -0.036521
0.007862 0.131075 -0.036272
-0.006144 0.131575 -0.036478
0.005356 0.131825 -0.036394
0.005356 0.132075 -0.036342
0.005606 0.132325 -0.036486
0.000107 0.132575 -0.036364
-0.000143 0.132825 -0.036521
0.005509 0.132825 -0.036272
0.005558 0.133075 -0.036272
0.000107 0.133575 -0.036522
0.000607 0.133825 -0.036331
0.006107 0.134075 -0.036513
0.006107 0.134575 -0.036452
-0.005894 0.135075 -0.036481
-0.006394 0.135405 -0.036272
0.001107 0.135825 -0.036436
0.007107 0.135825 -0.036514
0.007107 0.136075 -0.036503
0.006357 0.136325 -0.036303
-0.006196 0.136575 -0.036272
0.008380 0.136575 -0.036272
0.006443 0.136825 -0.036272
0.006520 0.137075 -0.036272
0.006607 0.137325 -0.036286
0.006607 0.137380 -0.036272
-0.005973 0.138075 -0.036272
0.001607 0.138325 -0.036522
-0.005894 0.138507 -0.036272
0.007606 0.138575 -0.036331
0.007857 0.138825 -0.036293
-0.005143 0.139575 -0.036500
0.002382 0.139825 -0.036272
-0.005464 0.141075 -0.036272
0.001857 0.141575 -0.036522
-0.004570 0.143075 -0.036272
-0.004393 0.143327 -0.036272
-0.003643 0.143825 -0.036377
-0.003893 0.144102 -0.036272
-0.002393 0.144825 -0.036481
0.001536 0.145325 -0.036272
-0.002604 0.145825 -0.036272
-0.001394 0.146575 -0.036284
-0.000643 0.146808 -0.036272
-0.018143 0.051094 -0.036022
-0.016144 0.051273 -0.036022
-0.015894 0.051325 -0.036022
-0.014643 0.051575 -0.036118
-0.013535 0.052075 -0.036022
-0.013144 0.052325 -0.036026
-0.012644 0.052575 -0.036065
-0.011644 0.053075 -0.036037
-0.010894 0.053325 -0.036086
-0.001893 0.053325 -0.036183
-0.009894 0.053575 -0.036135
-0.002143 0.053575 -0.036059
-0.001394 0.053575 -0.036041
-0.009894 0.053818 -0.036022
-0.002143 0.053825 -0.036052
-0.000643 0.053705 -0.036022
-0.009643 0.053932 -0.036022
-0.007643 0.054075 -0.036224
-0.002143 0.054075 -0.036067
-0.008894 0.054325 -0.036042
-0.005143 0.054325 -0.036268
-0.003144 0.054325 -0.036184
0.001107 0.054093 -0.036022
-0.027144 0.054450 -0.036022
-0.005393 0.054575 -0.036230
-0.002393 0.054575 -0.036066
0.002606 0.054503 -0.036022
-0.006144 0.054825 -0.036192
0.002856 0.054578 -0.036022
-0.006644 0.055075 -0.036179
-0.028144 0.055086 -0.036022
0.004983 0.055325 -0.036022
-0.002643 0.055575 -0.036033
-0.004643 0.055825 -0.036108
0.005857 0.055646 -0.036022
-0.006144 0.056075 -0.036025
0.007107 0.056074 -0.036022
-0.027393 0.056258 -0.036022
0.007606 0.056239 -0.036022
-0.026643 0.056723 -0.036022
-0.026144 0.057575 -0.036260
-0.026393 0.057825 -0.036226
0.013106 0.057885 -0.036022
-0.027144 0.058106 -0.036022
-0.027894 0.058456 -0.036022
-0.029143 0.059075 -0.036083
-0.029644 0.059318 -0.036022
-0.030344 0.059825 -0.036022
-0.030676 0.060075 -0.036022
0.020107 0.060075 -0.036108
-0.031393 0.060633 -0.036022
-0.031893 0.061175 -0.036022
-0.032143 0.061825 -0.036265
-0.033144 0.063825 -0.036211
-0.033649 0.065325 -0.036022
-0.033643 0.066575 -0.036032
0.022116 0.067575 -0.036022
-0.033065 0.068325 -0.036022
0.021419 0.068575 -0.036022
-0.032143 0.069325 -0.036214
-0.031893 0.069868 -0.036022
0.019106 0.070575 -0.036110
0.018607 0.070908 -0.036022
0.017357 0.071575 -0.036088
0.017024 0.071825 -0.036022
-0.027894 0.072164 -0.036022
-0.027144 0.072411 -0.036022
0.015857 0.072429 -0.036022
-0.026280 0.073075 -0.036022
-0.025950 0.074075 -0.036022
0.014856 0.074575 -0.036112
-0.026162 0.075075 -0.036022
0.015633 0.075075 -0.036022
0.016106 0.075325 -0.036038
0.016857 0.075818 -0.036022
0.017106 0.076045 -0.036022
-0.027894 0.076137 -0.036022
-0.028144 0.076575 -0.036272
-0.028393 0.076825 -0.036244
0.017357 0.077325 -0.036235
0.017106 0.078075 -0.036272
-0.028894 0.078376 -0.036022
-0.027894 0.079071 -0.036022
0.016356 0.079075 -0.036061
-0.026643 0.079245 -0.036022
-0.022893 0.079252 -0.036022
-0.003657 0.079164 -0.036033
-0.017399 0.085980 -0.036015
-0.016741 0.085863 -0.035907
-0.015779 0.085992 -0.035880
-0.017352 0.086117 -0.036140
-0.016061 0.086159 -0.036092
-0.005168 0.086415 -0.036287
-0.003674 0.086287 -0.036186
-0.018502 0.086198 -0.035959
-0.015713 0.086414 -0.036132
-0.005930 0.086652 -0.036015
-0.004718 0.086457 -0.036048
-0.002538 0.086458 -0.036108
-0.018143 0.086575 -0.036233
-0.003614 0.086364 -0.035883
-0.001878 0.086666 -0.036251
-0.015394 0.086825 -0.036167
-0.001721 0.086829 -0.036126
-0.018143 0.087075 -0.036271
-0.018894 0.087325 -0.036089
-0.006779 0.087322 -0.036128
-0.018393 0.087575 -0.036159
-0.001285 0.087533 -0.035922
-0.016894 0.087825 -0.036268
-0.007099 0.087743 -0.035973
-0.014816 0.088075 -0.036022
0.002289 0.088327 -0.036104
0.003940 0.088354 -0.036021
-0.015950 0.088325 -0.036022
0.004539 0.088447 -0.035861
0.005649 0.088706 -0.035809
0.005197 0.088790 -0.036063
-0.000364 0.088589 -0.035833
0.000234 0.088733 -0.035771
0.005407 0.089156 -0.036143
0.005710 0.089404 -0.036052
0.005313 0.089627 -0.036211
0.005713 0.089825 -0.036022
0.004856 0.090075 -0.036155
0.004606 0.090306 -0.036022
0.003357 0.090825 -0.036257
0.003107 0.091075 -0.036253
0.002700 0.091825 -0.036022
-0.003925 0.092575 -0.036022
-0.003643 0.093360 -0.036022
-0.003549 0.093825 -0.036022
0.000857 0.093847 -0.036022
0.000107 0.094575 -0.036130
0.000122 0.094825 -0.036022
0.000107 0.094849 -0.036022
-0.002643 0.095575 -0.036148
-0.000914 0.095825 -0.036022
-0.001394 0.096075 -0.036123
-0.001417 0.096325 -0.036022
0.003374 0.120325 -0.036022
0.003856 0.121325 -0.036066
0.003607 0.121825 -0.036113
0.004357 0.122075 -0.036072
0.003323 0.122575 -0.036022
0.003357 0.122832 -0.036022
0.003607 0.123325 -0.036107
0.004357 0.123575 -0.036211
0.003856 0.123825 -0.036193
0.004856 0.124075 -0.036228
0.003607 0.124524 -0.036022
0.003856 0.124825 -0.036189
-0.005644 0.125071 -0.036022
-0.005894 0.125325 -0.036036
0.003856 0.125575 -0.036102
0.004107 0.125825 -0.036254
-0.006505 0.126075 -0.036022
0.003856 0.125902 -0.036022
-0.004893 0.126325 -0.036262
0.003993 0.126325 -0.036022
0.004107 0.126575 -0.036125
-0.002143 0.126825 -0.036027
0.004107 0.126987 -0.036022
0.006857 0.127047 -0.036022
-0.006144 0.127575 -0.036257
0.006357 0.127575 -0.036245
0.007107 0.127609 -0.036022
0.004342 0.128075 -0.036022
-0.007143 0.128325 -0.036022
0.007357 0.128075 -0.036022
0.004606 0.128575 -0.036231
-0.001143 0.128825 -0.036126
0.007713 0.128825 -0.036022
-0.006644 0.129325 -0.036238
-0.000893 0.129575 -0.036199
-0.000393 0.129958 -0.036022
0.007857 0.130325 -0.036188
-0.000143 0.131075 -0.036170
0.005106 0.131575 -0.036073
0.000357 0.132575 -0.036223
0.005356 0.132825 -0.036037
0.005508 0.133575 -0.036022
0.005555 0.133825 -0.036022
0.005617 0.134075 -0.036022
0.005857 0.134575 -0.036206
0.001356 0.135325 -0.036199
0.001607 0.135825 -0.036144
0.006107 0.136075 -0.036064
0.006107 0.136205 -0.036022
0.006222 0.136825 -0.036022
0.006357 0.137075 -0.036150
0.009107 0.137325 -0.036033
0.009107 0.137575 -0.036029
0.002107 0.138075 -0.036221
0.009083 0.138075 -0.036022
0.009051 0.138325 -0.036022
-0.006438 0.139075 -0.036022
-0.006414 0.139325 -0.036022
0.008106 0.139575 -0.036196
0.008606 0.139825 -0.036083
0.002606 0.140325 -0.036174
0.002856 0.140448 -0.036022
0.007857 0.140825 -0.036091
0.002856 0.141075 -0.036069
0.007857 0.141325 -0.036029
-0.005393 0.141575 -0.036244
-0.005894 0.142325 -0.036024
0.002606 0.142575 -0.036222
-0.005526 0.143075 -0.036022
-0.005143 0.143766 -0.036022
-0.004915 0.144075 -0.036022
-0.004566 0.144575 -0.036022
0.002606 0.145075 -0.036044
-0.003144 0.145575 -0.036212
-0.003394 0.146075 -0.036078
0.002218 0.146325 -0.036022
0.001857 0.146575 -0.036068
-0.001143 0.146825 -0.036254
-0.002143 0.147575 -0.036022
-0.000143 0.147825 -0.036108
-0.000893 0.148075 -0.036045
-0.016643 0.051323 -0.035772
-0.015894 0.051487 -0.035772
-0.015394 0.051644 -0.035772
-0.014143 0.051825 -0.035991
-0.021143 0.052144 -0.035772
-0.013655 0.052575 -0.035772
-0.013393 0.052720 -0.035772
-0.012644 0.053075 -0.035775
-0.011644 0.053325 -0.035888
-0.001893 0.053575 -0.036013
-0.009894 0.053825 -0.036020
-0.000893 0.053825 -0.035919
-0.009394 0.054075 -0.036017
-0.000893 0.054075 -0.035801
0.000357 0.054053 -0.035772
-0.009143 0.054325 -0.035998
0.001356 0.054273 -0.035772
-0.001394 0.054575 -0.035966
0.001607 0.054337 -0.035772
-0.027912 0.054825 -0.035772
-0.008394 0.054825 -0.036002
-0.000643 0.054825 -0.035852
-0.028144 0.055075 -0.035997
-0.000393 0.055075 -0.035811
0.004357 0.055075 -0.035787
-0.008144 0.055325 -0.035978
0.004606 0.055167 -0.035772
-0.028644 0.055825 -0.035797
-0.028644 0.055887 -0.035772
-0.002143 0.056075 -0.035917
0.007107 0.056031 -0.035772
-0.027144 0.056325 -0.035992
-0.001644 0.056325 -0.035828
-0.027144 0.056554 -0.035772
-0.002894 0.056575 -0.035904
-0.026643 0.056825 -0.035940
-0.001893 0.056695 -0.035772
-0.006394 0.057075 -0.035776
0.009607 0.056834 -0.035772
-0.005143 0.057325 -0.035774
-0.002894 0.057123 -0.035772
-0.027643 0.058068 -0.035772
-0.027894 0.058325 -0.035779
-0.029044 0.058825 -0.035772
-0.030644 0.059824 -0.035772
0.020606 0.060325 -0.035896
-0.032394 0.061575 -0.035861
-0.033851 0.064825 -0.035772
-0.033944 0.065825 -0.035772
-0.033643 0.066825 -0.036003
0.022242 0.067825 -0.035772
0.021685 0.068575 -0.035772
-0.032644 0.069306 -0.035772
-0.032414 0.069575 -0.035772
0.019856 0.070075 -0.036017
-0.031143 0.070790 -0.035772
0.017916 0.071325 -0.035772
-0.029877 0.071575 -0.035772
-0.029335 0.071825 -0.035772
-0.027643 0.072325 -0.035793
0.016607 0.072157 -0.035772
0.015857 0.072575 -0.035792
0.015624 0.072825 -0.035772
0.015607 0.072856 -0.035772
0.015277 0.073825 -0.035772
0.015607 0.074805 -0.035772
0.015857 0.075075 -0.035868
-0.027201 0.075575 -0.035772
-0.027661 0.075825 -0.035772
0.017178 0.075825 -0.035772
0.017357 0.076325 -0.035969
0.017613 0.076575 -0.035772
-0.029143 0.077048 -0.035772
0.017659 0.077575 -0.035772
-0.029274 0.078075 -0.035772
0.017106 0.078748 -0.035772
-0.027643 0.079325 -0.035775
-0.026643 0.079228 -0.035772
-0.017894 0.079272 -0.035772
0.009607 0.079128 -0.035772
0.015607 0.079223 -0.035772
-0.017822 0.085799 -0.035729
-0.016688 0.085703 -0.035636
-0.015613 0.085823 -0.035578
-0.017840 0.085893 -0.035845
-0.015151 0.085934 -0.035550
-0.018824 0.086048 -0.035694
-0.014644 0.086166 -0.035621
-0.019096 0.086322 -0.035804
-0.014457 0.086528 -0.035810
-0.005629 0.086610 -0.035991
-0.004214 0.086477 -0.035828
-0.019644 0.086557 -0.035772
-0.014022 0.086553 -0.035701
-0.005257 0.086663 -0.035858
-0.003988 0.086511 -0.035654
-0.019893 0.086803 -0.035772
-0.006669 0.087078 -0.035892
-0.005174 0.086794 -0.035701
-0.002093 0.086890 -0.035686
-0.005122 0.086929 -0.035569
-0.020036 0.087325 -0.035772
-0.007031 0.087457 -0.035852
-0.001339 0.087310 -0.036031
-0.014143 0.087575 -0.035968
-0.019893 0.087579 -0.035772
-0.013554 0.087825 -0.035772
-0.018393 0.088075 -0.035968
0.001440 0.088384 -0.036132
0.003269 0.088332 -0.035942
-0.019143 0.088163 -0.035772
-0.017143 0.088325 -0.035976
-0.007356 0.088245 -0.035788
0.004624 0.088448 -0.035672
0.005899 0.088692 -0.035647
-0.017644 0.088534 -0.035772
-0.007372 0.088429 -0.035774
-0.015394 0.088652 -0.035772
-0.000440 0.088654 -0.035667
-0.007143 0.089075 -0.035806
0.001218 0.088732 -0.035567
-0.007143 0.089088 -0.035772
0.006494 0.089240 -0.035725
0.006029 0.089617 -0.035906
0.006792 0.089495 -0.035688
0.006302 0.089823 -0.035801
-0.005802 0.090075 -0.035772
0.006107 0.090051 -0.035772
0.005250 0.090325 -0.035772
-0.005093 0.090825 -0.035772
0.003864 0.091075 -0.035772
-0.004527 0.091575 -0.035772
0.002588 0.092325 -0.035772
0.002356 0.092575 -0.035780
-0.003643 0.093075 -0.035872
0.001107 0.093575 -0.036011
-0.003370 0.094075 -0.035772
-0.003394 0.094575 -0.035969
0.000357 0.094825 -0.035900
-0.003394 0.094898 -0.035772
-0.003144 0.095325 -0.035893
0.000113 0.095575 -0.035772
-0.000643 0.095825 -0.035945
-0.002643 0.096075 -0.035895
-0.000393 0.096068 -0.035772
-0.000643 0.096243 -0.035772
-0.001394 0.096575 -0.035911
0.002606 0.116825 -0.035787
0.002997 0.117325 -0.035772
0.002856 0.118075 -0.035880
0.002356 0.118575 -0.035815
0.002347 0.118825 -0.035772
0.002606 0.119075 -0.035882
0.002856 0.119325 -0.035945
0.003856 0.119575 -0.035882
0.004355 0.119825 -0.035772
0.004357 0.119829 -0.035772
0.003607 0.120325 -0.036004
0.003607 0.120575 -0.036022
0.002856 0.121075 -0.035842
0.002829 0.121325 -0.035772
0.003107 0.121825 -0.035965
0.003107 0.122325 -0.035916
0.003107 0.122955 -0.035772
-0.005393 0.123575 -0.035783
-0.004393 0.123825 -0.035799
0.003308 0.123825 -0.035772
0.003376 0.124325 -0.035772
0.003607 0.124575 -0.036012
-0.004643 0.124825 -0.036014
0.003607 0.124825 -0.035941
-0.005894 0.125075 -0.036003
-0.003394 0.125325 -0.035997
-0.003144 0.125575 -0.035999
-0.007393 0.125825 -0.035772
-0.002643 0.126075 -0.035996
-0.006644 0.126325 -0.036019
-0.006894 0.126575 -0.035976
-0.001644 0.126825 -0.035827
-0.001394 0.127066 -0.035772
-0.007143 0.127325 -0.035963
0.007107 0.127325 -0.035978
0.004107 0.127507 -0.035772
-0.001009 0.127825 -0.035772
-0.000893 0.128075 -0.035779
-0.000765 0.128325 -0.035772
-0.000643 0.128573 -0.035772
0.007606 0.128575 -0.036022
-0.000643 0.129075 -0.035926
-0.007393 0.129325 -0.035968
0.004521 0.129325 -0.035772
0.004645 0.129825 -0.035772
-0.007878 0.130325 -0.035772
0.008939 0.130325 -0.035772
0.004856 0.130825 -0.035790
0.004856 0.130850 -0.035772
0.000357 0.131575 -0.035976
-0.007888 0.132075 -0.035772
0.005106 0.132160 -0.035772
0.000857 0.132825 -0.035937
0.005375 0.133325 -0.035772
0.001444 0.133825 -0.035772
-0.007716 0.134325 -0.035772
0.005568 0.134325 -0.035772
0.005606 0.134459 -0.035772
-0.007643 0.134876 -0.035772
0.005755 0.135325 -0.035772
0.005880 0.135825 -0.035772
0.006107 0.136325 -0.035983
0.002356 0.136772 -0.035772
0.006170 0.137325 -0.035772
0.006305 0.137825 -0.035772
0.006506 0.138575 -0.035772
0.009607 0.138825 -0.035788
-0.007189 0.139325 -0.035772
0.002856 0.139825 -0.035957
0.003123 0.140075 -0.035772
0.006990 0.140575 -0.035772
0.007357 0.141075 -0.035946
0.007857 0.141575 -0.035987
0.003357 0.141825 -0.035781
0.009107 0.141825 -0.035781
-0.006894 0.142184 -0.035772
-0.005894 0.142575 -0.035997
-0.005644 0.143075 -0.035993
-0.005393 0.143575 -0.035986
0.003422 0.144075 -0.035772
0.003357 0.144825 -0.035774
0.003357 0.144869 -0.035772
-0.004893 0.145758 -0.035772
-0.004639 0.146075 -0.035772
-0.003144 0.146825 -0.035975
-0.002894 0.147075 -0.035979
0.002606 0.147325 -0.035812
0.002611 0.147575 -0.035772
0.002416 0.147825 -0.035772
-0.002393 0.148325 -0.035817
0.001857 0.148575 -0.035774
-0.001880 0.148825 -0.035772
0.001107 0.149075 -0.035799
-0.017644 0.051319 -0.035522
-0.019143 0.051450 -0.035522
-0.015894 0.051727 -0.035522
-0.020887 0.052075 -0.035522
-0.014394 0.052548 -0.035522
-0.012644 0.053325 -0.035628
-0.024643 0.053682 -0.035522
-0.011143 0.053825 -0.035770
-0.000393 0.054075 -0.035736
-0.011644 0.054200 -0.035522
-0.000393 0.054325 -0.035677
0.000857 0.054325 -0.035528
-0.027222 0.054575 -0.035522
-0.000393 0.054575 -0.035709
0.001356 0.054412 -0.035522
0.002606 0.054575 -0.035748
-0.000143 0.054825 -0.035700
-0.028310 0.055075 -0.035522
0.000107 0.055075 -0.035688
0.004357 0.055075 -0.035741
-0.000143 0.055325 -0.035739
0.004606 0.055166 -0.035522
0.000357 0.055575 -0.035623
-0.010394 0.055781 -0.035522
-0.028644 0.056075 -0.035715
0.000357 0.056075 -0.035581
-0.028440 0.056325 -0.035522
0.007606 0.056156 -0.035522
-0.027393 0.056575 -0.035606
-0.000893 0.056575 -0.035627
-0.026894 0.056825 -0.035760
-0.001143 0.056825 -0.035622
-0.007143 0.057075 -0.035738
-0.008643 0.057313 -0.035522
-0.003394 0.057325 -0.035723
0.011465 0.057325 -0.035522
-0.001893 0.057575 -0.035587
-0.007643 0.057740 -0.035522
-0.003144 0.057825 -0.035590
-0.027894 0.058075 -0.035527
-0.006644 0.058034 -0.035522
-0.003394 0.058075 -0.035524
-0.028144 0.058325 -0.035586
0.015158 0.058325 -0.035522
0.018607 0.059167 -0.035522
0.020107 0.059651 -0.035522
0.020856 0.060325 -0.035678
0.021856 0.061591 -0.035522
-0.033393 0.062825 -0.035612
-0.033893 0.064575 -0.035687
0.022949 0.066575 -0.035522
0.022357 0.068075 -0.035523
0.021759 0.068825 -0.035522
0.021339 0.069325 -0.035522
0.021107 0.069568 -0.035522
-0.031643 0.070645 -0.035522
-0.030894 0.071147 -0.035522
0.018357 0.071223 -0.035522
-0.029657 0.071825 -0.035522
0.017607 0.071677 -0.035522
0.017357 0.071828 -0.035522
0.016857 0.072105 -0.035522
-0.027144 0.072825 -0.035539
0.015814 0.073075 -0.035522
-0.026643 0.073989 -0.035522
0.015356 0.074325 -0.035734
-0.026881 0.075075 -0.035522
-0.027393 0.075575 -0.035637
-0.027894 0.075825 -0.035595
-0.028393 0.076075 -0.035572
0.017607 0.076325 -0.035617
-0.029393 0.076959 -0.035522
0.017733 0.077825 -0.035522
0.017543 0.078325 -0.035522
-0.029143 0.078732 -0.035522
-0.028393 0.079075 -0.035708
-0.028033 0.079325 -0.035522
-0.026393 0.079210 -0.035522
-0.012144 0.079215 -0.035522
0.004357 0.079135 -0.035522
0.016607 0.079216 -0.035522
-0.017455 0.085668 -0.035482
-0.016504 0.085637 -0.035400
-0.018157 0.085751 -0.035441
-0.015442 0.085805 -0.035440
-0.018321 0.085893 -0.035698
-0.014037 0.086212 -0.035435
-0.013697 0.086286 -0.035380
-0.019747 0.086202 -0.035483
-0.013399 0.086469 -0.035393
-0.020394 0.086575 -0.035525
-0.013697 0.086631 -0.035625
-0.006104 0.086781 -0.035766
-0.004347 0.086761 -0.035430
-0.020644 0.086825 -0.035531
-0.013423 0.086841 -0.035600
-0.006688 0.087081 -0.035513
-0.002302 0.086924 -0.035430
-0.004731 0.087061 -0.035351
-0.007251 0.087490 -0.035533
-0.004659 0.087133 -0.035235
-0.005259 0.087332 -0.035139
-0.019893 0.087825 -0.035709
-0.001498 0.087855 -0.035418
-0.007584 0.088074 -0.035528
-0.019738 0.088325 -0.035522
-0.007601 0.088174 -0.035525
0.004308 0.088453 -0.035541
0.006256 0.088733 -0.035446
-0.017894 0.088575 -0.035708
-0.013872 0.088575 -0.035522
0.006506 0.088851 -0.035471
-0.017646 0.088825 -0.035522
-0.007393 0.088825 -0.035641
0.006812 0.088977 -0.035476
-0.016393 0.088943 -0.035522
-0.007393 0.089028 -0.035522
0.001435 0.088790 -0.035382
0.007275 0.089009 -0.035406
-0.007143 0.089213 -0.035522
0.008017 0.089248 -0.035457
0.006999 0.089537 -0.035632
0.008464 0.089637 -0.035513
0.007561 0.089875 -0.035549
-0.006144 0.089888 -0.035522
0.006540 0.090087 -0.035632
0.007606 0.090054 -0.035522
0.006357 0.090325 -0.035532
-0.005393 0.090571 -0.035522
0.006107 0.090387 -0.035522
0.004344 0.091075 -0.035522
0.003357 0.091825 -0.035553
0.002606 0.092325 -0.035760
-0.003643 0.092884 -0.035522
0.002162 0.093325 -0.035522
0.001956 0.093575 -0.035522
0.001107 0.094075 -0.035772
-0.003123 0.094325 -0.035522
-0.003147 0.094825 -0.035522
-0.003179 0.095325 -0.035522
-0.003201 0.095825 -0.035522
-0.000143 0.096075 -0.035686
-0.002393 0.096575 -0.035765
-0.001893 0.097325 -0.035593
-0.001394 0.097575 -0.035528
0.001607 0.113309 -0.035522
0.001857 0.113825 -0.035570
0.001607 0.114075 -0.035589
0.001356 0.114575 -0.035531
0.001356 0.114710 -0.035522
0.001607 0.115325 -0.035619
0.001489 0.115825 -0.035522
0.003109 0.115825 -0.035522
0.001540 0.116325 -0.035522
0.001570 0.116575 -0.035522
0.001612 0.116825 -0.035522
0.001731 0.117325 -0.035522
0.003607 0.117575 -0.035624
0.002107 0.118075 -0.035709
0.001971 0.118325 -0.035522
0.002107 0.118825 -0.035542
0.002356 0.119325 -0.035685
0.004357 0.119825 -0.035772
0.002606 0.120575 -0.035714
0.002606 0.121075 -0.035531
0.002711 0.121575 -0.035522
-0.006644 0.122415 -0.035522
-0.007103 0.122825 -0.035522
-0.006894 0.123075 -0.035585
-0.003439 0.123325 -0.035522
-0.004143 0.123575 -0.035719
0.006857 0.123781 -0.035522
-0.003394 0.124325 -0.035765
0.003357 0.124547 -0.035522
-0.002393 0.124610 -0.035522
0.007348 0.125075 -0.035522
0.007450 0.125325 -0.035522
-0.008169 0.125825 -0.035522
0.003668 0.125825 -0.035522
0.007107 0.126075 -0.035770
0.003849 0.126575 -0.035522
0.003856 0.126601 -0.035522
-0.007893 0.127325 -0.035684
0.004107 0.127575 -0.035679
-0.000636 0.127825 -0.035522
0.008606 0.128325 -0.035585
0.008856 0.128575 -0.035526
0.004329 0.128825 -0.035522
0.004378 0.129075 -0.035522
-0.008419 0.129825 -0.035522
0.000107 0.130075 -0.035702
0.000357 0.130104 -0.035522
0.002606 0.130405 -0.035522
0.002525 0.130825 -0.035522
0.009613 0.130825 -0.035522
0.009677 0.131075 -0.035522
0.003107 0.131325 -0.035557
0.003357 0.131575 -0.035548
0.004787 0.131825 -0.035522
0.003357 0.132075 -0.035568
0.003607 0.132325 -0.035551
0.004856 0.132575 -0.035532
0.003607 0.132825 -0.035571
0.003029 0.133075 -0.035522
0.001356 0.133325 -0.035692
0.003607 0.133325 -0.035582
0.001356 0.133575 -0.035767
0.005164 0.133575 -0.035522
0.003236 0.133825 -0.035522
0.003357 0.134075 -0.035538
-0.008389 0.134325 -0.035522
0.004357 0.134122 -0.035522
0.010107 0.134575 -0.035571
0.005606 0.134825 -0.035605
0.004107 0.135075 -0.035577
0.005606 0.135151 -0.035522
0.003856 0.135575 -0.035560
0.005857 0.135825 -0.035712
0.004107 0.136075 -0.035558
0.003856 0.136130 -0.035522
0.002606 0.136575 -0.035572
0.010356 0.136417 -0.035522
-0.008228 0.137075 -0.035522
-0.008193 0.137325 -0.035522
0.010400 0.137325 -0.035522
0.006092 0.137575 -0.035522
0.006107 0.137633 -0.035522
0.003107 0.138216 -0.035522
0.006371 0.138575 -0.035522
0.006607 0.139575 -0.035560
0.006641 0.139825 -0.035522
0.010174 0.140325 -0.035522
0.006870 0.140825 -0.035522
0.007107 0.141325 -0.035647
0.003624 0.141575 -0.035522
0.003607 0.142325 -0.035625
0.009607 0.142575 -0.035557
0.008856 0.142825 -0.035722
0.009502 0.143075 -0.035522
0.008106 0.143325 -0.035688
0.008357 0.143575 -0.035656
0.008357 0.143825 -0.035611
-0.007220 0.144325 -0.035522
-0.006894 0.144575 -0.035568
-0.006804 0.145075 -0.035522
-0.006144 0.145825 -0.035555
-0.006127 0.146075 -0.035522
0.003357 0.147075 -0.035612
0.003107 0.147825 -0.035600
-0.001893 0.148825 -0.035771
-0.001644 0.149075 -0.035748
-0.002393 0.149325 -0.035565
0.002107 0.149575 -0.035538
0.001606 0.150075 -0.035522
-0.000712 0.150575 -0.035522
-0.018644 0.051456 -0.035273
-0.017393 0.051503 -0.035273
-0.020143 0.051824 -0.035273
-0.020817 0.052075 -0.035273
-0.014894 0.052325 -0.035467
-0.022893 0.052962 -0.035273
-0.013399 0.053575 -0.035273
-0.025394 0.054033 -0.035273
-0.012644 0.054129 -0.035273
0.000357 0.054575 -0.035439
0.001607 0.054575 -0.035380
-0.027643 0.054708 -0.035273
0.000357 0.054825 -0.035496
0.001607 0.054684 -0.035273
0.002856 0.054825 -0.035280
0.001107 0.055057 -0.035273
0.003357 0.054917 -0.035273
-0.028644 0.055299 -0.035273
0.004606 0.055199 -0.035273
-0.011393 0.055575 -0.035317
0.005857 0.055519 -0.035273
-0.011393 0.055825 -0.035278
-0.028894 0.056075 -0.035414
0.007483 0.056075 -0.035273
0.000607 0.056325 -0.035461
-0.027643 0.056575 -0.035496
0.001356 0.056575 -0.035278
0.009110 0.056575 -0.035273
0.001107 0.056825 -0.035276
-0.010643 0.057045 -0.035273
0.010107 0.056887 -0.035273
0.000650 0.057325 -0.035273
-0.027432 0.057575 -0.035273
-0.008394 0.057575 -0.035485
0.000376 0.057575 -0.035273
-0.027643 0.057803 -0.035273
-0.000143 0.057825 -0.035274
-0.028171 0.058075 -0.035273
-0.000893 0.058075 -0.035329
-0.028582 0.058325 -0.035273
-0.008394 0.058325 -0.035306
-0.001143 0.058325 -0.035281
-0.028894 0.058474 -0.035273
-0.001394 0.058503 -0.035273
-0.007893 0.058813 -0.035273
-0.003643 0.058825 -0.035388
-0.030100 0.059075 -0.035273
-0.003893 0.059075 -0.035354
-0.004893 0.059325 -0.035291
0.019106 0.059231 -0.035273
-0.006394 0.059575 -0.035273
-0.005143 0.059422 -0.035273
0.020208 0.059575 -0.035273
0.020856 0.060075 -0.035452
-0.032143 0.060825 -0.035480
0.021856 0.061575 -0.035515
0.022259 0.061825 -0.035273
-0.033393 0.062325 -0.035370
-0.033643 0.062619 -0.035273
0.022824 0.063575 -0.035273
-0.034457 0.066075 -0.035273
0.023107 0.066982 -0.035273
0.022606 0.068075 -0.035289
0.022606 0.068102 -0.035273
-0.033144 0.069325 -0.035288
-0.033144 0.069345 -0.035273
0.021107 0.069825 -0.035285
-0.032143 0.070325 -0.035407
0.020357 0.070334 -0.035273
-0.031393 0.071018 -0.035273
0.018385 0.071325 -0.035273
-0.030393 0.071575 -0.035318
-0.029894 0.071825 -0.035280
-0.029894 0.071828 -0.035273
-0.029143 0.072088 -0.035273
0.017106 0.072087 -0.035273
0.016485 0.072575 -0.035273
0.015924 0.073825 -0.035273
0.016106 0.074724 -0.035273
0.016857 0.075212 -0.035273
0.017106 0.075371 -0.035273
0.017496 0.075825 -0.035273
-0.028894 0.076325 -0.035478
0.017876 0.076825 -0.035273
0.017856 0.077325 -0.035378
-0.029894 0.077825 -0.035304
-0.029644 0.078325 -0.035418
0.017607 0.078439 -0.035273
0.017106 0.079075 -0.035358
-0.028295 0.079325 -0.035273
-0.026894 0.079238 -0.035273
-0.010143 0.079235 -0.035273
0.015857 0.079221 -0.035273
0.017106 0.079120 -0.035273
-0.017976 0.085697 -0.035277
-0.016709 0.085627 -0.035289
-0.018568 0.085781 -0.035183
-0.015302 0.085806 -0.035294
-0.014919 0.085891 -0.035184
-0.013564 0.086203 -0.035148
-0.019695 0.086074 -0.035362
-0.020394 0.086325 -0.035358
-0.012989 0.086424 -0.035005
-0.012653 0.086716 -0.035098
-0.020893 0.086565 -0.035273
-0.006144 0.086828 -0.035692
-0.021143 0.086825 -0.035300
-0.006337 0.086977 -0.035461
-0.002537 0.086915 -0.035191
-0.007200 0.087352 -0.035195
-0.005790 0.087143 -0.035177
-0.001895 0.087144 -0.035588
-0.012348 0.087291 -0.035205
-0.004710 0.087250 -0.035163
-0.012362 0.087448 -0.035237
-0.004977 0.087351 -0.035164
-0.021221 0.087825 -0.035273
-0.007623 0.087889 -0.035418
-0.012546 0.088075 -0.035273
-0.020644 0.088307 -0.035273
-0.007817 0.088293 -0.035332
0.003172 0.088517 -0.035495
0.005022 0.088512 -0.035371
0.006070 0.088643 -0.035226
0.008013 0.088739 -0.035073
-0.013644 0.088575 -0.035411
0.003786 0.088551 -0.035342
0.007500 0.088797 -0.035163
0.008109 0.088887 -0.035234
-0.018143 0.088825 -0.035446
-0.000882 0.088736 -0.035115
0.007492 0.088915 -0.035304
0.008549 0.088901 -0.035138
-0.017768 0.089075 -0.035273
-0.007643 0.089075 -0.035299
0.002139 0.088801 -0.035196
0.008420 0.089187 -0.035370
-0.017644 0.089094 -0.035273
0.008837 0.089364 -0.035358
-0.007143 0.089380 -0.035273
-0.006391 0.089825 -0.035273
0.009432 0.089707 -0.035250
0.008357 0.090075 -0.035431
-0.005644 0.090325 -0.035521
-0.005393 0.090575 -0.035511
-0.005212 0.090825 -0.035273
0.004606 0.091075 -0.035407
-0.004393 0.091825 -0.035361
0.003607 0.092065 -0.035273
0.003177 0.092575 -0.035273
0.002828 0.093075 -0.035273
0.001857 0.093825 -0.035479
0.002106 0.094075 -0.035273
0.001607 0.094575 -0.035369
-0.002984 0.095075 -0.035273
-0.003144 0.095575 -0.035335
0.000607 0.096075 -0.035377
-0.002958 0.096825 -0.035273
-0.002894 0.097325 -0.035342
-0.000393 0.097325 -0.035349
-0.000643 0.097575 -0.035344
-0.002393 0.097825 -0.035280
-0.000643 0.097803 -0.035273
-0.001143 0.098232 -0.035273
0.000607 0.110575 -0.035310
0.001607 0.110919 -0.035273
0.000857 0.111575 -0.035380
0.001857 0.111825 -0.035336
0.002107 0.112037 -0.035273
0.001356 0.112325 -0.035473
0.001107 0.112825 -0.035443
0.001107 0.113075 -0.035440
0.002356 0.113325 -0.035366
0.002356 0.113825 -0.035456
0.001107 0.114575 -0.035369
0.002856 0.114825 -0.035447
0.001220 0.115325 -0.035273
0.003607 0.115575 -0.035274
0.001298 0.116325 -0.035273
0.001466 0.116825 -0.035273
0.004107 0.117325 -0.035382
0.004357 0.117825 -0.035384
0.004606 0.118325 -0.035378
0.005106 0.119325 -0.035403
0.005606 0.120325 -0.035395
0.002432 0.120575 -0.035273
-0.005154 0.120825 -0.035273
-0.004643 0.121325 -0.035315
-0.006144 0.121575 -0.035438
-0.006144 0.122075 -0.035509
-0.003643 0.122075 -0.035275
0.002817 0.122325 -0.035273
-0.003202 0.122575 -0.035273
0.007094 0.122825 -0.035273
0.007107 0.122851 -0.035273
-0.002894 0.123575 -0.035428
-0.002393 0.123796 -0.035273
0.003283 0.124325 -0.035273
-0.002143 0.124825 -0.035465
-0.001656 0.125075 -0.035273
-0.001644 0.125325 -0.035348
-0.001394 0.125566 -0.035273
-0.001249 0.125825 -0.035273
0.007857 0.126075 -0.035475
-0.000893 0.126524 -0.035273
-0.008866 0.126825 -0.035273
0.008715 0.126825 -0.035273
0.001857 0.127075 -0.035282
0.003789 0.127075 -0.035273
0.003856 0.127325 -0.035285
0.003856 0.127456 -0.035273
0.004107 0.127825 -0.035476
0.003879 0.128075 -0.035273
0.002606 0.128325 -0.035343
0.004107 0.128325 -0.035348
0.002356 0.128575 -0.035393
0.002356 0.128825 -0.035416
0.004357 0.129075 -0.035469
0.000357 0.129575 -0.035363
0.002606 0.129825 -0.035483
0.003856 0.130075 -0.035389
0.000857 0.130288 -0.035273
0.004606 0.130325 -0.035495
0.002107 0.130575 -0.035413
0.001218 0.130825 -0.035273
0.004357 0.130825 -0.035434
0.002356 0.131075 -0.035466
0.002606 0.131325 -0.035516
0.001894 0.131575 -0.035273
0.001857 0.131785 -0.035273
0.009856 0.131825 -0.035517
0.002356 0.132075 -0.035371
0.001857 0.132325 -0.035284
-0.009116 0.132575 -0.035273
0.001607 0.132825 -0.035416
0.002856 0.132825 -0.035485
0.002606 0.133075 -0.035364
0.005106 0.133325 -0.035506
0.002606 0.133575 -0.035336
0.002356 0.133825 -0.035333
0.002606 0.134075 -0.035314
0.002856 0.134325 -0.035351
0.002606 0.134575 -0.035327
0.002356 0.134825 -0.035414
0.002606 0.135075 -0.035359
0.002856 0.135325 -0.035344
-0.008394 0.135575 -0.035496
0.005606 0.135575 -0.035469
0.010607 0.135825 -0.035396
0.005606 0.136075 -0.035447
0.005857 0.136575 -0.035480
0.003107 0.137075 -0.035422
0.004107 0.137325 -0.035475
0.005356 0.137575 -0.035414
0.004357 0.137825 -0.035464
0.003856 0.138075 -0.035354
0.004107 0.138325 -0.035358
0.006107 0.138325 -0.035381
0.004856 0.138575 -0.035407
-0.008948 0.138825 -0.035273
0.006107 0.138825 -0.035316
0.004856 0.139075 -0.035365
-0.008894 0.139323 -0.035273
0.004606 0.139325 -0.035307
0.003890 0.139575 -0.035273
0.006357 0.139575 -0.035324
0.004606 0.139590 -0.035273
0.006194 0.139825 -0.035273
0.004925 0.140075 -0.035273
0.006364 0.140075 -0.035273
0.006613 0.140325 -0.035273
0.003856 0.140825 -0.035290
0.003903 0.141075 -0.035273
0.003607 0.141325 -0.035508
-0.008144 0.141575 -0.035439
0.006995 0.142075 -0.035273
-0.008236 0.142825 -0.035273
0.010231 0.143075 -0.035273
0.007369 0.143325 -0.035273
0.004126 0.143575 -0.035273
-0.007893 0.143892 -0.035273
0.009858 0.144075 -0.035273
0.008856 0.144325 -0.035489
0.003856 0.144575 -0.035520
0.009607 0.144575 -0.035278
0.008106 0.144825 -0.035384
0.009356 0.145075 -0.035280
0.008150 0.145325 -0.035273
0.008357 0.145575 -0.035278
0.003856 0.145825 -0.035499
-0.006144 0.146075 -0.035520
0.003856 0.146325 -0.035478
0.004193 0.146825 -0.035273
0.004107 0.147325 -0.035274
-0.005644 0.147875 -0.035273
0.002856 0.148825 -0.035499
-0.003893 0.149075 -0.035322
-0.003643 0.149435 -0.035273
-0.003161 0.149825 -0.035273
0.001607 0.150075 -0.035522
0.002356 0.150553 -0.035273
0.000107 0.151075 -0.035419
-0.000893 0.151389 -0.035273
0.000335 0.151575 -0.035273
-0.018625 0.051575 -0.035023
-0.018644 0.051576 -0.035023
-0.016144 0.052075 -0.035146
-0.021644 0.052465 -0.035023
-0.015143 0.052825 -0.035107
-0.014143 0.053563 -0.035023
-0.013644 0.053947 -0.035023
-0.026894 0.054574 -0.035023
-0.027643 0.054738 -0.035023
0.001857 0.054825 -0.035142
-0.028144 0.054911 -0.035023
0.002107 0.054991 -0.035023
0.003607 0.055071 -0.035023
-0.028644 0.055229 -0.035023
0.004107 0.055166 -0.035023
-0.028894 0.055461 -0.035023
0.005106 0.055348 -0.035023
-0.029174 0.055825 -0.035023
-0.029143 0.056075 -0.035094
0.002606 0.056075 -0.035064
0.001857 0.056325 -0.035212
-0.027894 0.056575 -0.035269
-0.028144 0.056667 -0.035023
-0.027701 0.057075 -0.035023
0.001356 0.057325 -0.035131
0.000107 0.057825 -0.035248
-0.028393 0.058029 -0.035023
-0.010394 0.058075 -0.035065
0.014356 0.058075 -0.035258
-0.000643 0.058325 -0.035225
-0.028894 0.058345 -0.035023
-0.000893 0.058575 -0.035189
-0.029901 0.058825 -0.035023
-0.007893 0.058825 -0.035271
0.017607 0.058823 -0.035023
-0.009894 0.058876 -0.035023
-0.000393 0.059075 -0.035064
-0.030393 0.059078 -0.035023
-0.008643 0.059325 -0.035172
-0.001143 0.059325 -0.035104
-0.031153 0.059575 -0.035023
-0.008894 0.059575 -0.035086
-0.006894 0.059575 -0.035247
-0.004143 0.059575 -0.035244
-0.001143 0.059575 -0.035046
-0.008394 0.059825 -0.035073
-0.005143 0.059825 -0.035125
-0.002643 0.059825 -0.035103
0.020856 0.059825 -0.035111
-0.006894 0.060075 -0.035073
-0.004143 0.060075 -0.035032
0.021107 0.060075 -0.035211
-0.004143 0.060090 -0.035023
-0.032394 0.060596 -0.035023
0.022606 0.062075 -0.035042
0.023107 0.064575 -0.035252
-0.034644 0.065575 -0.035056
-0.034394 0.067720 -0.035023
-0.033643 0.068825 -0.035163
0.021856 0.069075 -0.035271
0.021123 0.070075 -0.035023
-0.032143 0.070660 -0.035023
-0.031643 0.071058 -0.035023
0.018722 0.071325 -0.035023
-0.030393 0.071737 -0.035023
0.018106 0.071658 -0.035023
-0.029143 0.072172 -0.035023
-0.028144 0.072560 -0.035023
-0.027643 0.072825 -0.035176
-0.027393 0.073325 -0.035113
0.016231 0.073825 -0.035023
0.016356 0.074825 -0.035139
-0.027863 0.075325 -0.035023
-0.028205 0.075575 -0.035023
0.017424 0.075575 -0.035023
-0.029028 0.076075 -0.035023
-0.029393 0.076369 -0.035023
-0.030017 0.077075 -0.035023
-0.030215 0.077825 -0.035023
-0.029948 0.078575 -0.035023
-0.029614 0.078825 -0.035023
-0.028644 0.079283 -0.035023
-0.027894 0.079325 -0.035183
-0.026393 0.079238 -0.035023
-0.002551 0.079186 -0.035066
0.015857 0.079157 -0.035023
0.016857 0.079325 -0.035125
0.016607 0.079348 -0.035023
-0.016921 0.085655 -0.035144
-0.018132 0.085754 -0.035086
-0.016191 0.085716 -0.035066
-0.019628 0.085935 -0.035120
-0.014957 0.085888 -0.035007
-0.020339 0.086148 -0.035150
-0.013303 0.086240 -0.034901
-0.020764 0.086213 -0.034960
-0.012455 0.086655 -0.034854
-0.012199 0.086889 -0.034932
-0.002981 0.086702 -0.035210
-0.011777 0.087041 -0.034786
-0.006016 0.087000 -0.035363
-0.021644 0.087075 -0.035099
-0.007413 0.087407 -0.034920
-0.006011 0.087107 -0.035181
-0.011629 0.087399 -0.034904
-0.002315 0.087221 -0.034915
-0.011647 0.087526 -0.034943
-0.005205 0.087549 -0.034789
-0.021394 0.087825 -0.035209
-0.005041 0.087551 -0.034893
-0.021394 0.088075 -0.035127
-0.008073 0.088099 -0.035120
-0.004629 0.087805 -0.034701
-0.012029 0.088325 -0.035023
-0.004622 0.087909 -0.034576
0.005402 0.088548 -0.035266
0.008151 0.088729 -0.035007
-0.020143 0.088575 -0.035221
-0.004588 0.087895 -0.034593
0.007142 0.088748 -0.034964
0.009263 0.088885 -0.034844
-0.008144 0.088825 -0.035048
0.006648 0.088730 -0.034982
0.009552 0.088991 -0.034859
-0.019143 0.089028 -0.035023
-0.013893 0.089021 -0.035023
-0.000516 0.088949 -0.035019
0.009749 0.089134 -0.034930
-0.015240 0.089325 -0.035023
-0.007624 0.089325 -0.035023
0.009788 0.089399 -0.035072
-0.007160 0.089575 -0.035023
0.010221 0.089501 -0.034980
0.009579 0.089821 -0.035184
-0.006644 0.089879 -0.035023
0.009856 0.090075 -0.035056
-0.005894 0.090325 -0.035037
-0.005894 0.090336 -0.035023
-0.005393 0.090725 -0.035023
0.007357 0.090602 -0.035023
0.006607 0.090828 -0.035023
0.004107 0.091825 -0.035165
-0.003893 0.092573 -0.035023
-0.003275 0.093575 -0.035023
-0.003003 0.094075 -0.035023
-0.002894 0.094325 -0.035267
-0.002754 0.094575 -0.035023
0.002118 0.094825 -0.035023
-0.002894 0.095325 -0.035188
-0.003144 0.095825 -0.035167
0.001107 0.096075 -0.035136
-0.003107 0.096575 -0.035023
0.000714 0.097075 -0.035023
-0.000143 0.097575 -0.035199
-0.002650 0.098075 -0.035023
-0.002586 0.098325 -0.035023
-0.001644 0.098575 -0.035171
-0.001143 0.099075 -0.035034
-0.000139 0.105825 -0.035023
-0.000670 0.106325 -0.035023
-0.000643 0.106575 -0.035027
-0.000643 0.106672 -0.035023
0.000357 0.107075 -0.035103
0.000107 0.107325 -0.035139
-0.000143 0.107575 -0.035131
-0.000393 0.107825 -0.035080
-0.000403 0.108075 -0.035023
0.000107 0.108325 -0.035179
0.000607 0.108575 -0.035188
0.000857 0.108825 -0.035180
-0.000143 0.109288 -0.035023
0.001603 0.109325 -0.035023
0.001356 0.109575 -0.035156
0.001107 0.109825 -0.035261
-0.000021 0.110325 -0.035023
0.001607 0.110575 -0.035219
0.000357 0.111075 -0.035186
0.000357 0.111575 -0.035159
0.000357 0.111924 -0.035023
0.000607 0.112325 -0.035235
0.002849 0.112575 -0.035023
0.000607 0.113052 -0.035023
0.000777 0.113825 -0.035023
0.003357 0.114075 -0.035084
0.003615 0.114325 -0.035023
0.000917 0.114825 -0.035023
0.003856 0.114848 -0.035023
0.001107 0.115553 -0.035023
0.001433 0.116825 -0.035023
0.001625 0.117575 -0.035023
-0.006865 0.118825 -0.035023
-0.006894 0.119075 -0.035055
0.002065 0.119075 -0.035023
-0.004950 0.119575 -0.035023
-0.004893 0.119825 -0.035060
-0.008521 0.120075 -0.035023
-0.004403 0.120075 -0.035023
-0.004393 0.120084 -0.035023
0.006357 0.120325 -0.035124
-0.004002 0.120575 -0.035023
0.002480 0.120825 -0.035023
-0.008144 0.121075 -0.035177
0.002539 0.121075 -0.035023
0.002606 0.121325 -0.035040
0.002606 0.121342 -0.035023
-0.008894 0.121604 -0.035023
-0.008144 0.122075 -0.035245
-0.008144 0.122325 -0.035265
-0.002658 0.122575 -0.035023
0.007606 0.122575 -0.035023
0.007107 0.122825 -0.035268
-0.002393 0.123038 -0.035023
-0.009143 0.123575 -0.035023
0.003017 0.123575 -0.035023
0.007857 0.123825 -0.035121
0.008204 0.124075 -0.035023
0.001356 0.124325 -0.035023
0.003120 0.124575 -0.035023
0.002107 0.124814 -0.035023
0.002856 0.124809 -0.035023
-0.009366 0.125075 -0.035023
0.002356 0.124950 -0.035023
0.008606 0.125075 -0.035027
-0.001146 0.125325 -0.035023
0.008705 0.125325 -0.035023
0.003107 0.125575 -0.035089
0.001356 0.125825 -0.035170
-0.000767 0.126075 -0.035023
-0.009405 0.126325 -0.035023
0.003607 0.126325 -0.035210
-0.000643 0.126334 -0.035023
0.008606 0.126575 -0.035272
0.002107 0.126825 -0.035253
-0.000393 0.126872 -0.035023
0.009350 0.127075 -0.035023
0.009356 0.127094 -0.035023
0.001356 0.127575 -0.035145
0.001356 0.127825 -0.035131
0.009356 0.127825 -0.035148
0.009607 0.127825 -0.035023
0.001607 0.128325 -0.035259
0.009856 0.128509 -0.035023
0.000857 0.129075 -0.035063
0.000857 0.129325 -0.035098
0.001107 0.129575 -0.035084
0.001107 0.129825 -0.035110
0.001107 0.130075 -0.035149
0.001107 0.130325 -0.035189
-0.009394 0.130575 -0.035129
0.001356 0.130825 -0.035231
0.010607 0.131075 -0.035025
0.010664 0.131325 -0.035023
-0.009902 0.133575 -0.035023
-0.009946 0.134575 -0.035023
-0.009923 0.135325 -0.035023
0.011388 0.135575 -0.035023
-0.009394 0.137075 -0.035178
-0.009694 0.137575 -0.035023
-0.009626 0.138075 -0.035023
-0.009394 0.138825 -0.035102
-0.009143 0.139325 -0.035180
0.006107 0.139575 -0.035272
0.006107 0.139825 -0.035262
0.006357 0.140075 -0.035271
0.005356 0.140325 -0.035269
0.004606 0.140575 -0.035144
-0.008894 0.140825 -0.035167
0.004606 0.141075 -0.035071
0.011107 0.141075 -0.035120
-0.008643 0.141575 -0.035222
0.006607 0.141575 -0.035108
0.005106 0.141662 -0.035023
-0.008894 0.141837 -0.035023
0.006607 0.142075 -0.035065
0.004107 0.142325 -0.035182
0.011103 0.142325 -0.035023
0.006857 0.142438 -0.035023
0.007107 0.142825 -0.035148
0.004357 0.143075 -0.035035
0.004399 0.143325 -0.035023
0.007197 0.143575 -0.035023
0.007357 0.144063 -0.035023
0.004357 0.144325 -0.035125
-0.007993 0.144825 -0.035023
0.010107 0.145075 -0.035061
0.007857 0.145519 -0.035023
0.008856 0.145825 -0.035247
0.008106 0.146153 -0.035023
-0.007393 0.146526 -0.035023
0.009107 0.146575 -0.035085
0.008590 0.146825 -0.035023
-0.006644 0.147075 -0.035255
-0.006894 0.147575 -0.035025
-0.006144 0.147825 -0.035219
-0.006394 0.148325 -0.035028
0.004357 0.148325 -0.035049
-0.006144 0.148627 -0.035023
-0.005894 0.148844 -0.035023
-0.004893 0.149552 -0.035023
-0.004143 0.150075 -0.035025
0.003607 0.150073 -0.035023
-0.003394 0.150575 -0.035028
0.002856 0.150825 -0.035085
-0.002393 0.151299 -0.035023
-0.000643 0.151575 -0.035241
-0.001644 0.151793 -0.035023
-0.000643 0.152236 -0.035023
0.000912 0.152325 -0.035023
-0.019644 0.051810 -0.034773
-0.017644 0.051824 -0.034773
-0.020394 0.052011 -0.034773
-0.016144 0.052575 -0.034887
-0.015624 0.053075 -0.034773
-0.014901 0.053575 -0.034773
-0.013893 0.053825 -0.034979
-0.013393 0.054325 -0.035000
-0.027643 0.054775 -0.034773
-0.027894 0.054846 -0.034773
0.002856 0.055075 -0.034898
-0.013644 0.055289 -0.034773
0.002856 0.055263 -0.034773
0.004107 0.055306 -0.034773
-0.013533 0.055575 -0.034773
0.004357 0.055344 -0.034773
0.002606 0.055825 -0.034973
-0.029445 0.056075 -0.034773
-0.029393 0.056241 -0.034773
0.003357 0.056325 -0.034829
-0.012898 0.056575 -0.034773
-0.028393 0.056774 -0.034773
0.003107 0.056825 -0.034821
-0.028008 0.057075 -0.034773
-0.027894 0.057325 -0.034830
0.001607 0.057575 -0.034994
0.013106 0.057632 -0.034773
-0.011893 0.057985 -0.034773
-0.029127 0.058325 -0.034773
0.001881 0.058325 -0.034773
-0.029143 0.058333 -0.034773
0.001607 0.058575 -0.034774
-0.030143 0.058794 -0.034773
0.017607 0.058768 -0.034773
-0.030393 0.058928 -0.034773
-0.010894 0.059258 -0.034773
0.000357 0.059325 -0.034902
-0.010143 0.059575 -0.034880
-0.000393 0.059575 -0.034959
0.020707 0.059575 -0.034773
-0.000393 0.059825 -0.034862
0.021107 0.059762 -0.034773
-0.009618 0.060075 -0.034773
-0.008144 0.060075 -0.034997
-0.001893 0.060075 -0.034869
-0.000643 0.060054 -0.034773
-0.009143 0.060252 -0.034773
-0.006644 0.060325 -0.034920
-0.003394 0.060325 -0.034809
-0.002393 0.060263 -0.034773
-0.008643 0.060347 -0.034773
-0.004643 0.060398 -0.034773
-0.003144 0.060351 -0.034773
0.022107 0.060825 -0.034798
-0.034644 0.064075 -0.034786
-0.034644 0.064825 -0.034945
-0.034894 0.065350 -0.034773
-0.034894 0.066620 -0.034773
-0.033859 0.069075 -0.034773
0.021357 0.070075 -0.034847
-0.032394 0.070643 -0.034773
-0.032143 0.070836 -0.034773
0.019106 0.071325 -0.034784
0.018607 0.071575 -0.034780
-0.030143 0.071825 -0.035014
0.018607 0.071581 -0.034773
0.017607 0.072075 -0.034812
-0.028913 0.072325 -0.034773
-0.028644 0.072452 -0.034773
-0.027894 0.072825 -0.034956
-0.027643 0.073575 -0.034863
-0.027393 0.074325 -0.034954
0.016607 0.074825 -0.034949
0.017106 0.075075 -0.034806
-0.027894 0.075075 -0.034773
0.017357 0.075330 -0.034773
0.017633 0.075825 -0.034773
-0.029649 0.076325 -0.034773
-0.029894 0.076575 -0.034812
-0.030150 0.076825 -0.034773
-0.030143 0.077075 -0.034912
-0.030393 0.077323 -0.034773
-0.030458 0.078075 -0.034773
0.017707 0.078325 -0.034773
-0.029910 0.078825 -0.034773
-0.029644 0.078961 -0.034773
-0.028144 0.079257 -0.034773
-0.022162 0.079265 -0.034791
-0.001786 0.079191 -0.034880
0.016497 0.079325 -0.034773
0.016857 0.079379 -0.034773
-0.018892 0.085817 -0.034828
-0.017531 0.085798 -0.034916
-0.015942 0.085770 -0.034960
-0.019799 0.085925 -0.034920
-0.017877 0.085889 -0.034775
-0.014920 0.085931 -0.034853
-0.013625 0.086145 -0.034810
-0.020133 0.085985 -0.034838
-0.013080 0.086319 -0.034719
-0.021644 0.086519 -0.034773
-0.003283 0.086718 -0.035016
-0.011920 0.086845 -0.034630
-0.002986 0.086869 -0.034825
-0.011098 0.087433 -0.034654
-0.006874 0.087265 -0.034921
-0.001915 0.087271 -0.034136
-0.008388 0.087624 -0.034545
-0.002490 0.087146 -0.034751
-0.022143 0.087575 -0.034869
-0.008660 0.087779 -0.034636
-0.005196 0.087628 -0.034600
-0.011624 0.087848 -0.034942
-0.008590 0.087949 -0.034781
-0.002040 0.087699 -0.034619
-0.021644 0.088075 -0.035008
-0.008909 0.088099 -0.034716
-0.001787 0.087968 -0.034865
-0.011916 0.088350 -0.034942
-0.010899 0.088175 -0.034720
-0.004611 0.087937 -0.034502
0.005596 0.088640 -0.034936
0.008168 0.088715 -0.034887
-0.021644 0.088447 -0.034773
-0.012144 0.088575 -0.034884
-0.011138 0.088411 -0.034744
-0.001235 0.088609 -0.034804
0.008139 0.088723 -0.034740
0.009615 0.088945 -0.034704
-0.012644 0.088825 -0.034784
-0.008394 0.088825 -0.034937
0.009824 0.088967 -0.034560
-0.019910 0.089075 -0.034773
-0.013393 0.089056 -0.034773
-0.000828 0.089014 -0.034603
0.002023 0.088944 -0.034820
0.004959 0.088789 -0.034685
0.010261 0.089150 -0.034723
-0.007643 0.089325 -0.035008
0.005010 0.088799 -0.034656
-0.016643 0.089565 -0.034773
-0.007643 0.089500 -0.034773
0.011107 0.089575 -0.034786
0.011107 0.089825 -0.034811
0.010356 0.090075 -0.034954
-0.006394 0.090224 -0.034773
0.011107 0.090077 -0.034773
0.007857 0.090575 -0.034939
-0.005644 0.090795 -0.034773
-0.005189 0.091075 -0.034773
-0.004975 0.091325 -0.034773
-0.004643 0.091575 -0.035007
0.005094 0.091825 -0.034773
-0.003893 0.092641 -0.034773
0.003607 0.093325 -0.034774
-0.003144 0.093825 -0.034987
-0.002878 0.094325 -0.034773
0.002356 0.095075 -0.034837
-0.002643 0.095575 -0.034927
-0.002615 0.095825 -0.034773
-0.003159 0.096325 -0.034773
-0.003163 0.096575 -0.034773
-0.002978 0.097325 -0.034773
-0.002708 0.098075 -0.034773
-0.002393 0.098825 -0.034888
-0.001893 0.099075 -0.034956
-0.000287 0.099325 -0.034773
-0.001394 0.099575 -0.034898
-0.001644 0.099825 -0.034816
-0.000643 0.104075 -0.034801
-0.001143 0.104575 -0.034853
0.000107 0.104575 -0.034794
0.000107 0.104825 -0.034842
-0.001251 0.105075 -0.034773
-0.001143 0.105325 -0.034857
-0.001143 0.105575 -0.034847
-0.001179 0.105825 -0.034773
-0.001165 0.106075 -0.034773
-0.001149 0.106325 -0.034773
0.000607 0.106575 -0.034983
-0.000893 0.106925 -0.034773
-0.000766 0.107575 -0.034773
0.001607 0.107816 -0.034773
0.001695 0.108075 -0.034773
-0.000511 0.108575 -0.034773
-0.000346 0.109075 -0.034773
-0.000143 0.109575 -0.034996
-0.000143 0.110325 -0.034911
0.002356 0.110575 -0.034888
0.002700 0.110825 -0.034773
0.000107 0.111680 -0.034773
0.000357 0.112075 -0.034931
0.002856 0.112325 -0.034974
0.003357 0.112825 -0.034835
0.003608 0.113075 -0.034773
0.000599 0.113575 -0.034773
0.000807 0.114325 -0.034773
0.001085 0.115325 -0.034773
0.001303 0.116075 -0.034773
0.001400 0.116575 -0.034773
0.005106 0.116825 -0.034880
0.005356 0.117325 -0.034883
-0.005644 0.117538 -0.034773
0.001734 0.117825 -0.034773
0.001807 0.118075 -0.034773
0.001863 0.118325 -0.034773
0.001909 0.118575 -0.034773
0.006357 0.118825 -0.034816
0.006607 0.119074 -0.034773
-0.004393 0.119325 -0.034854
0.006607 0.119325 -0.034823
-0.004143 0.119346 -0.034773
0.006867 0.119575 -0.034773
0.006857 0.120075 -0.034886
-0.009143 0.120575 -0.034907
0.007107 0.120575 -0.034884
0.002376 0.120825 -0.034773
0.007107 0.121075 -0.034972
0.007606 0.121098 -0.034773
-0.003144 0.121575 -0.034937
0.002606 0.121825 -0.034879
0.007857 0.122075 -0.034838
0.001048 0.122325 -0.034773
0.008106 0.122325 -0.034774
-0.002271 0.122575 -0.034773
0.008212 0.122575 -0.034773
0.000607 0.122825 -0.034805
-0.001990 0.123075 -0.034773
0.002856 0.123075 -0.034906
-0.009394 0.123575 -0.034923
0.002606 0.123575 -0.034878
0.000607 0.123825 -0.034895
0.000607 0.124075 -0.034920
-0.001644 0.124325 -0.034992
0.002606 0.124325 -0.034966
-0.001394 0.124575 -0.034922
0.000857 0.124575 -0.035010
-0.009860 0.124825 -0.034773
0.000857 0.124825 -0.035016
-0.000893 0.125075 -0.034796
-0.000709 0.125325 -0.034773
0.000857 0.125575 -0.035010
-0.000643 0.126075 -0.034939
0.000607 0.126325 -0.034820
0.000485 0.126575 -0.034773
0.000357 0.126825 -0.034773
0.000357 0.127075 -0.034805
0.000607 0.127325 -0.034817
0.000857 0.127575 -0.034876
0.009607 0.127825 -0.035022
0.000857 0.128325 -0.034935
-0.010110 0.129075 -0.034773
-0.010143 0.129347 -0.034773
-0.010306 0.130325 -0.034773
-0.009894 0.131325 -0.034967
-0.010643 0.132575 -0.034781
-0.010680 0.133075 -0.034773
-0.010394 0.134075 -0.034860
0.011356 0.135075 -0.035010
0.011869 0.135575 -0.034773
-0.009894 0.136325 -0.035002
-0.010143 0.137214 -0.034773
-0.009643 0.138075 -0.035014
-0.009643 0.138825 -0.034958
-0.009643 0.139825 -0.034791
-0.009394 0.140825 -0.034808
0.011857 0.141075 -0.034803
0.005106 0.141825 -0.034991
0.004606 0.142325 -0.034934
0.004606 0.142575 -0.034921
0.011606 0.142575 -0.034796
0.006857 0.142825 -0.034969
0.004856 0.143075 -0.034804
0.006107 0.143075 -0.034933
0.004940 0.143325 -0.034773
-0.008394 0.143575 -0.035006
0.004856 0.143825 -0.034773
0.004849 0.144075 -0.034773
-0.008460 0.144325 -0.034773
0.006607 0.144325 -0.034794
0.006357 0.144335 -0.034773
-0.008144 0.145075 -0.034830
0.004856 0.145325 -0.034776
0.004856 0.145575 -0.034778
0.010607 0.145825 -0.034805
0.010598 0.146075 -0.034773
0.007857 0.146325 -0.034773
0.008106 0.146575 -0.034872
0.008104 0.146825 -0.034773
0.008106 0.146830 -0.034773
-0.007393 0.147302 -0.034773
0.008856 0.147325 -0.034935
-0.007272 0.147575 -0.034773
0.009607 0.147575 -0.034843
0.008635 0.147825 -0.034773
0.008856 0.148072 -0.034773
-0.006887 0.148325 -0.034773
-0.006591 0.148825 -0.034773
0.004357 0.149325 -0.034907
-0.005143 0.150299 -0.034773
-0.003394 0.150825 -0.034960
-0.003643 0.151314 -0.034773
0.003107 0.151575 -0.034826
0.003091 0.151825 -0.034773
0.002856 0.152048 -0.034773
0.002107 0.152325 -0.034848
-0.000143 0.152575 -0.034952
0.001857 0.152687 -0.034773
0.000393 0.153075 -0.034773
-0.020143 0.052004 -0.034522
-0.018143 0.051908 -0.034522
-0.021143 0.052325 -0.034616
-0.022143 0.052784 -0.034522
-0.015643 0.053075 -0.034764
-0.015865 0.053325 -0.034522
-0.014894 0.053825 -0.034656
-0.014792 0.054325 -0.034522
-0.027643 0.054815 -0.034522
-0.027894 0.054895 -0.034522
-0.014387 0.055325 -0.034522
0.003607 0.055325 -0.034663
-0.028894 0.055327 -0.034522
0.004107 0.055489 -0.034522
0.005606 0.055563 -0.034522
0.003357 0.055825 -0.034651
0.006857 0.055770 -0.034522
0.003607 0.056075 -0.034618
-0.029625 0.056325 -0.034522
0.003607 0.056575 -0.034714
-0.029143 0.056699 -0.034522
0.003357 0.056825 -0.034749
-0.028356 0.057075 -0.034522
0.003607 0.057075 -0.034591
0.011356 0.057097 -0.034522
-0.012393 0.057575 -0.034733
-0.012893 0.057801 -0.034522
0.013857 0.057825 -0.034750
-0.029393 0.058325 -0.034535
0.002107 0.058325 -0.034721
0.001857 0.058575 -0.034718
-0.011893 0.058825 -0.034571
-0.030894 0.059075 -0.034563
-0.011813 0.059325 -0.034522
-0.011650 0.059575 -0.034522
0.001607 0.059575 -0.034534
-0.011393 0.059825 -0.034525
0.001071 0.059825 -0.034522
-0.010950 0.060075 -0.034522
-0.009643 0.060075 -0.034768
0.000857 0.059918 -0.034522
-0.009894 0.060325 -0.034567
-0.001644 0.060325 -0.034610
-0.000143 0.060252 -0.034522
-0.009143 0.060510 -0.034522
-0.008144 0.060575 -0.034565
-0.005894 0.060575 -0.034572
-0.004643 0.060575 -0.034530
-0.002894 0.060506 -0.034522
0.022107 0.060575 -0.034627
-0.007643 0.060608 -0.034522
-0.005644 0.060592 -0.034522
-0.004393 0.060576 -0.034522
0.022539 0.061075 -0.034522
0.023107 0.062031 -0.034522
-0.034660 0.063325 -0.034522
-0.034894 0.064825 -0.034688
-0.035154 0.065575 -0.034522
-0.035143 0.066575 -0.034522
0.023356 0.068075 -0.034580
-0.034089 0.069075 -0.034522
-0.033643 0.069575 -0.034600
0.021357 0.070325 -0.034571
-0.032644 0.070649 -0.034522
0.020606 0.070750 -0.034522
-0.031643 0.071365 -0.034522
0.018856 0.071656 -0.034522
-0.029393 0.072256 -0.034522
-0.028667 0.072575 -0.034522
0.017100 0.072825 -0.034522
-0.028144 0.073279 -0.034522
-0.027643 0.074325 -0.034771
0.016857 0.074825 -0.034772
-0.027894 0.075075 -0.034772
-0.028644 0.075575 -0.034645
-0.029143 0.075816 -0.034522
-0.029894 0.076325 -0.034587
0.017856 0.076575 -0.034747
-0.030660 0.077325 -0.034522
0.017716 0.078325 -0.034522
0.017607 0.078587 -0.034522
-0.029393 0.079075 -0.034738
-0.028894 0.079325 -0.034650
-0.027643 0.079213 -0.034522
-0.003377 0.079139 -0.034524
0.014106 0.079135 -0.034522
0.016934 0.079325 -0.034522
-0.019359 0.085850 -0.034713
-0.018759 0.085836 -0.034768
-0.016036 0.085859 -0.034787
-0.019971 0.085939 -0.034556
-0.018734 0.085887 -0.034642
-0.020790 0.086112 -0.034634
-0.021674 0.086325 -0.034522
-0.018044 0.086162 -0.034384
-0.022098 0.086575 -0.034522
-0.003475 0.086788 -0.034787
-0.011740 0.086894 -0.034477
-0.003206 0.086885 -0.034627
-0.010982 0.087218 -0.034402
-0.007410 0.087402 -0.034639
-0.002750 0.087025 -0.034666
-0.001908 0.087283 -0.034037
-0.010453 0.087453 -0.034349
-0.008613 0.087626 -0.034411
-0.007946 0.087493 -0.034411
-0.002526 0.087170 -0.034569
-0.002009 0.087339 -0.034156
-0.010180 0.087559 -0.034323
-0.009126 0.087845 -0.034523
-0.005352 0.087598 -0.034480
-0.001891 0.087341 -0.034056
-0.010151 0.087929 -0.034518
-0.002039 0.087703 -0.034389
-0.010411 0.088119 -0.034592
-0.004836 0.087849 -0.034453
-0.001829 0.088046 -0.034682
-0.021893 0.088325 -0.034755
-0.009386 0.088372 -0.034633
0.008825 0.088748 -0.034716
-0.010650 0.088528 -0.034598
-0.009119 0.088663 -0.034678
0.008850 0.088782 -0.034618
-0.021644 0.088724 -0.034522
-0.012144 0.088825 -0.034692
-0.010394 0.088702 -0.034554
-0.001200 0.088780 -0.034568
0.007598 0.088763 -0.034538
-0.020893 0.088993 -0.034522
-0.011393 0.088916 -0.034522
-0.008643 0.089075 -0.034731
0.002179 0.088978 -0.034664
0.005027 0.088808 -0.034630
0.010969 0.089220 -0.034534
-0.019644 0.089325 -0.034525
-0.012893 0.089130 -0.034522
-0.000348 0.089215 -0.034526
0.011367 0.089395 -0.034563
-0.018458 0.089575 -0.034522
-0.013893 0.089428 -0.034522
-0.000408 0.089291 -0.034354
0.011817 0.089660 -0.034585
-0.007449 0.089825 -0.034522
0.012454 0.089823 -0.034477
0.012106 0.090075 -0.034631
-0.006894 0.090168 -0.034522
0.011356 0.090325 -0.034570
0.012606 0.090325 -0.034534
0.009356 0.090575 -0.034636
0.012106 0.090396 -0.034522
-0.005763 0.090825 -0.034522
0.007107 0.091075 -0.034655
0.006357 0.091325 -0.034679
-0.004925 0.091575 -0.034522
0.006607 0.091431 -0.034522
0.005356 0.091825 -0.034683
0.005356 0.092075 -0.034555
-0.004143 0.092406 -0.034522
0.004610 0.092825 -0.034522
0.004373 0.093075 -0.034522
0.004357 0.093093 -0.034522
-0.002811 0.094575 -0.034522
0.003062 0.095075 -0.034522
-0.002393 0.095825 -0.034589
-0.003144 0.096325 -0.034701
-0.003144 0.096575 -0.034675
-0.002894 0.096676 -0.034522
0.001857 0.097058 -0.034522
0.001356 0.097575 -0.034625
-0.002596 0.098325 -0.034522
0.000107 0.099075 -0.034698
-0.001893 0.099825 -0.034769
-0.002143 0.100325 -0.034615
-0.002143 0.100575 -0.034547
-0.002143 0.100825 -0.034543
-0.000893 0.100825 -0.034694
-0.002065 0.101325 -0.034522
-0.002143 0.101575 -0.034536
-0.002143 0.101582 -0.034522
-0.001644 0.102075 -0.034664
-0.001771 0.102325 -0.034522
-0.001751 0.102825 -0.034522
-0.001698 0.103075 -0.034522
-0.001534 0.103325 -0.034522
0.000107 0.103575 -0.034585
-0.000143 0.103825 -0.034691
-0.001394 0.104575 -0.034761
-0.001394 0.105075 -0.034637
0.001337 0.105575 -0.034522
0.001107 0.106325 -0.034751
-0.000893 0.107075 -0.034731
-0.000962 0.107325 -0.034522
-0.000812 0.107825 -0.034522
-0.000643 0.108575 -0.034553
-0.000393 0.109075 -0.034695
-0.000393 0.109325 -0.034557
-0.000280 0.109825 -0.034522
-0.000132 0.110575 -0.034522
0.003107 0.110577 -0.034522
0.003107 0.111575 -0.034717
0.000212 0.112075 -0.034522
0.000440 0.112825 -0.034522
0.000710 0.113825 -0.034522
0.001035 0.114825 -0.034522
0.001123 0.115075 -0.034522
0.001243 0.115575 -0.034522
-0.009143 0.116075 -0.034554
-0.007143 0.116325 -0.034707
-0.005143 0.116535 -0.034522
-0.006644 0.116825 -0.034766
-0.005143 0.117075 -0.034613
0.001554 0.117325 -0.034522
0.006357 0.117358 -0.034522
0.006107 0.117825 -0.034709
0.001687 0.118075 -0.034522
0.001692 0.118325 -0.034522
0.001857 0.118575 -0.034652
-0.010116 0.118825 -0.034522
0.007107 0.118806 -0.034522
-0.009394 0.119075 -0.034749
0.001607 0.119075 -0.034551
-0.003893 0.119325 -0.034655
0.000357 0.119169 -0.034522
-0.003643 0.119325 -0.034522
0.001107 0.119575 -0.034539
-0.009643 0.119825 -0.034720
0.001857 0.119825 -0.034612
-0.000143 0.120075 -0.034620
-0.003394 0.120325 -0.034685
0.001857 0.120325 -0.034644
0.002107 0.120575 -0.034641
0.008098 0.120825 -0.034522
0.000107 0.121075 -0.034692
0.008199 0.121075 -0.034522
0.000357 0.121325 -0.034719
0.002107 0.121325 -0.034665
0.001607 0.121575 -0.034677
-0.000474 0.121825 -0.034522
-0.000478 0.122075 -0.034522
-0.000438 0.122325 -0.034522
-0.001893 0.122575 -0.034530
0.001857 0.122575 -0.034768
0.000107 0.122825 -0.034711
-0.000143 0.123075 -0.034599
-0.001370 0.123325 -0.034522
-0.001143 0.123825 -0.034564
-0.000143 0.124075 -0.034558
-0.000143 0.124325 -0.034559
-0.000893 0.124575 -0.034664
0.009440 0.124575 -0.034522
-0.000143 0.124825 -0.034567
0.000357 0.125075 -0.034757
-0.000143 0.125325 -0.034623
-0.000143 0.125825 -0.034695
-0.000143 0.126075 -0.034737
0.009856 0.126575 -0.034671
0.010356 0.128325 -0.034708
-0.010143 0.129325 -0.034771
-0.010643 0.130575 -0.034697
-0.010894 0.131075 -0.034649
0.011598 0.131825 -0.034522
-0.010643 0.132325 -0.034772
0.011606 0.133075 -0.034679
-0.010643 0.133825 -0.034765
-0.010643 0.134575 -0.034738
0.012160 0.134825 -0.034522
-0.010697 0.136075 -0.034522
0.012106 0.136325 -0.034679
-0.010468 0.137075 -0.034522
-0.010285 0.137825 -0.034522
-0.010155 0.138575 -0.034522
-0.010061 0.139075 -0.034522
-0.009894 0.139773 -0.034522
-0.009643 0.140777 -0.034522
-0.009394 0.141575 -0.034646
0.012357 0.141617 -0.034522
-0.009242 0.142325 -0.034522
-0.009068 0.142825 -0.034522
0.012108 0.143075 -0.034522
-0.008894 0.143539 -0.034522
0.005106 0.143825 -0.034690
-0.008694 0.144325 -0.034522
-0.008618 0.144575 -0.034522
-0.008394 0.144825 -0.034686
-0.008435 0.145075 -0.034522
0.005857 0.145075 -0.034523
-0.008394 0.145203 -0.034522
0.006095 0.145325 -0.034522
-0.008144 0.145575 -0.034659
-0.008144 0.145825 -0.034586
0.010856 0.145825 -0.034714
0.006650 0.146075 -0.034522
0.007857 0.146325 -0.034772
0.007857 0.146575 -0.034675
0.007857 0.147042 -0.034522
-0.007393 0.147325 -0.034765
0.008357 0.147575 -0.034703
-0.007143 0.148075 -0.034693
-0.007143 0.148325 -0.034598
0.008606 0.148325 -0.034616
0.010107 0.148325 -0.034578
0.008856 0.148575 -0.034631
-0.006644 0.148825 -0.034745
0.009876 0.148825 -0.034522
0.005107 0.149075 -0.034522
0.009607 0.149019 -0.034522
0.005106 0.149080 -0.034522
-0.006144 0.150075 -0.034583
0.004357 0.150325 -0.034717
0.004357 0.150825 -0.034611
-0.003643 0.151325 -0.034770
0.004107 0.151575 -0.034529
-0.004122 0.151825 -0.034522
0.004107 0.151600 -0.034522
-0.003378 0.152325 -0.034522
-0.002865 0.152575 -0.034522
-0.001394 0.152825 -0.034684
-0.001394 0.153220 -0.034522
0.001356 0.153325 -0.034601
-0.000342 0.153575 -0.034522
-0.020143 0.052075 -0.034297
-0.018894 0.051982 -0.034272
-0.020644 0.052231 -0.034272
-0.021394 0.052511 -0.034272
-0.016643 0.052825 -0.034509
-0.016643 0.053156 -0.034272
-0.023897 0.053575 -0.034272
-0.024144 0.053671 -0.034272
-0.015643 0.054018 -0.034272
-0.025144 0.054076 -0.034272
-0.025894 0.054326 -0.034272
-0.027643 0.054878 -0.034272
-0.028393 0.055084 -0.034272
-0.014394 0.055575 -0.034495
0.004856 0.055575 -0.034396
0.004357 0.055825 -0.034284
0.005356 0.055650 -0.034272
-0.029644 0.055878 -0.034272
0.007107 0.055841 -0.034272
-0.014643 0.056293 -0.034272
-0.029644 0.056575 -0.034351
-0.029143 0.056825 -0.034329
0.004606 0.056761 -0.034272
-0.029143 0.056865 -0.034272
0.004357 0.057075 -0.034330
-0.014143 0.057088 -0.034272
-0.028670 0.057575 -0.034272
0.013106 0.057532 -0.034272
0.003856 0.057825 -0.034356
0.003856 0.058075 -0.034297
-0.029393 0.058140 -0.034272
-0.029894 0.058404 -0.034272
0.002856 0.058575 -0.034413
0.003197 0.058825 -0.034272
0.002856 0.059325 -0.034295
0.002605 0.059575 -0.034272
0.001857 0.059825 -0.034335
-0.011644 0.060075 -0.034351
-0.032858 0.060325 -0.034272
-0.010643 0.060325 -0.034448
0.000857 0.060212 -0.034272
-0.010643 0.060499 -0.034272
-0.009856 0.060575 -0.034272
-0.002143 0.060571 -0.034272
0.000107 0.060394 -0.034272
-0.008894 0.060640 -0.034272
-0.004893 0.060637 -0.034272
0.022607 0.060825 -0.034272
-0.034144 0.061825 -0.034297
-0.034144 0.062075 -0.034464
-0.034790 0.063075 -0.034272
-0.035052 0.063825 -0.034272
-0.035406 0.065825 -0.034272
-0.035143 0.066575 -0.034522
-0.034984 0.068075 -0.034272
-0.034144 0.069325 -0.034272
0.022357 0.069825 -0.034275
0.021310 0.070575 -0.034272
0.020856 0.070822 -0.034272
0.019607 0.071325 -0.034403
0.018856 0.071825 -0.034311
-0.030143 0.072075 -0.034486
-0.030393 0.072077 -0.034272
0.017602 0.072575 -0.034272
0.017415 0.072825 -0.034272
0.016857 0.074075 -0.034510
0.017342 0.074825 -0.034272
-0.028894 0.075575 -0.034391
0.017856 0.075825 -0.034296
0.017856 0.076075 -0.034422
0.017988 0.076575 -0.034272
0.017856 0.078075 -0.034334
-0.030894 0.078384 -0.034272
-0.030356 0.078825 -0.034272
-0.029872 0.079075 -0.034272
-0.029393 0.079284 -0.034272
-0.027643 0.079253 -0.034272
-0.001775 0.079164 -0.034414
0.007857 0.079176 -0.034272
0.016857 0.079242 -0.034272
-0.015764 0.085891 -0.034750
-0.015808 0.085968 -0.034653
-0.014120 0.086129 -0.034608
-0.020713 0.086076 -0.034191
-0.014123 0.086191 -0.034489
-0.021874 0.086345 -0.034209
-0.012825 0.086478 -0.034408
-0.022285 0.086596 -0.034319
-0.011970 0.086808 -0.034222
-0.022394 0.086601 -0.034272
-0.015066 0.086455 -0.034127
-0.010967 0.087157 -0.034193
-0.003308 0.086906 -0.034525
-0.022643 0.087075 -0.034453
-0.010422 0.087341 -0.034126
-0.003102 0.087022 -0.034311
-0.001961 0.087256 -0.033952
-0.009661 0.087592 -0.034237
-0.007874 0.087491 -0.034357
-0.006767 0.087439 -0.034441
-0.002539 0.087186 -0.034381
-0.001912 0.087283 -0.033947
-0.007712 0.087499 -0.034346
-0.006122 0.087522 -0.034241
-0.001903 0.087455 -0.034053
-0.001975 0.087765 -0.034207
-0.001993 0.087950 -0.034315
-0.022884 0.088325 -0.034272
-0.004374 0.087916 -0.034242
-0.001835 0.088232 -0.034371
-0.022394 0.088575 -0.034355
-0.001506 0.088627 -0.034314
0.009194 0.088861 -0.034438
0.008091 0.088867 -0.034321
0.010524 0.089027 -0.034250
0.011801 0.089166 -0.034123
-0.009394 0.089075 -0.034515
0.003274 0.089026 -0.034307
0.007819 0.088929 -0.034183
0.011878 0.089203 -0.034178
-0.020644 0.089245 -0.034272
-0.009143 0.089325 -0.034430
0.012212 0.089461 -0.034330
-0.013644 0.089571 -0.034272
-0.000085 0.089395 -0.034188
0.012680 0.089708 -0.034324
-0.018140 0.089825 -0.034272
0.012837 0.089714 -0.034270
0.013069 0.089877 -0.034299
0.012857 0.090325 -0.034477
-0.006644 0.090558 -0.034272
0.012606 0.090575 -0.034389
0.013876 0.090575 -0.034272
0.008856 0.090825 -0.034478
0.012606 0.090671 -0.034272
-0.006144 0.090827 -0.034272
0.007811 0.091325 -0.034272
0.007082 0.091575 -0.034272
0.006107 0.091825 -0.034442
-0.004643 0.091957 -0.034272
0.005819 0.092325 -0.034272
0.004856 0.092825 -0.034427
0.004357 0.093575 -0.034358
0.004189 0.094075 -0.034272
0.003725 0.094825 -0.034272
0.003107 0.095575 -0.034354
-0.002393 0.096325 -0.034438
-0.002894 0.096825 -0.034493
-0.002894 0.097075 -0.034437
-0.002940 0.097325 -0.034272
0.002107 0.097325 -0.034346
-0.002609 0.097575 -0.034272
-0.002692 0.098075 -0.034272
0.001356 0.098825 -0.034332
0.001221 0.099325 -0.034272
0.000857 0.099825 -0.034306
0.000857 0.100059 -0.034272
0.000607 0.100575 -0.034290
-0.002143 0.101325 -0.034444
0.000607 0.101573 -0.034272
0.000619 0.101825 -0.034272
-0.001893 0.102575 -0.034412
-0.001893 0.102899 -0.034272
-0.001644 0.103575 -0.034319
-0.001627 0.103825 -0.034272
0.001350 0.104075 -0.034272
-0.001533 0.104825 -0.034272
-0.001644 0.105095 -0.034272
-0.001394 0.105565 -0.034272
-0.001304 0.106325 -0.034272
-0.001002 0.107075 -0.034272
0.002606 0.107530 -0.034272
-0.000745 0.108325 -0.034272
0.002975 0.108575 -0.034272
-0.000469 0.109325 -0.034272
-0.000313 0.110075 -0.034272
0.003107 0.110575 -0.034522
0.000107 0.111263 -0.034272
0.003856 0.111575 -0.034375
0.000311 0.112075 -0.034272
0.004357 0.112117 -0.034272
0.000589 0.113075 -0.034272
0.004606 0.113325 -0.034404
0.000788 0.113575 -0.034272
0.000857 0.113765 -0.034272
-0.006144 0.113957 -0.034272
0.000857 0.114325 -0.034505
0.001134 0.114575 -0.034272
0.001182 0.114825 -0.034272
-0.008394 0.115075 -0.034499
-0.010143 0.115325 -0.034293
0.001306 0.115325 -0.034272
-0.008894 0.115575 -0.034518
0.001328 0.115575 -0.034272
-0.009643 0.115825 -0.034437
0.006241 0.115825 -0.034272
-0.004393 0.116075 -0.034274
0.006357 0.116035 -0.034272
-0.009643 0.116575 -0.034516
-0.004643 0.116825 -0.034440
-0.010643 0.117058 -0.034272
-0.001394 0.117036 -0.034272
0.001107 0.117075 -0.034299
-0.009894 0.117325 -0.034514
0.000857 0.117325 -0.034299
-0.004143 0.117575 -0.034350
0.006607 0.117575 -0.034471
-0.001143 0.117825 -0.034365
-0.003893 0.117832 -0.034272
0.001607 0.118075 -0.034479
-0.000393 0.118325 -0.034446
0.001607 0.118325 -0.034483
-0.001143 0.118575 -0.034413
-0.003643 0.118825 -0.034374
-0.003643 0.119075 -0.034443
-0.003643 0.119325 -0.034522
0.001107 0.119325 -0.034513
-0.000893 0.120075 -0.034462
-0.000893 0.120325 -0.034427
-0.001170 0.120575 -0.034272
-0.002643 0.120825 -0.034399
0.008606 0.120804 -0.034272
0.008702 0.121075 -0.034272
-0.000643 0.121325 -0.034461
-0.002143 0.121825 -0.034421
-0.000893 0.122075 -0.034275
-0.000643 0.122325 -0.034412
-0.001143 0.122575 -0.034301
-0.000893 0.122825 -0.034311
-0.000643 0.123075 -0.034387
-0.001143 0.123325 -0.034448
-0.001143 0.123575 -0.034506
-0.000893 0.123825 -0.034490
-0.010892 0.124075 -0.034272
-0.010894 0.124325 -0.034286
0.010107 0.125261 -0.034272
-0.011348 0.127325 -0.034272
-0.010643 0.127825 -0.034512
0.011351 0.129325 -0.034272
-0.011659 0.130075 -0.034272
0.011606 0.130278 -0.034272
-0.011644 0.130981 -0.034272
-0.011393 0.131575 -0.034429
0.011857 0.132075 -0.034380
0.011857 0.133075 -0.034520
0.012357 0.133779 -0.034272
-0.011143 0.134825 -0.034317
0.012357 0.135325 -0.034441
-0.010940 0.136075 -0.034272
-0.010894 0.136326 -0.034272
0.012606 0.137075 -0.034416
-0.010551 0.137575 -0.034272
-0.010394 0.138075 -0.034293
-0.010258 0.138575 -0.034272
-0.010140 0.139325 -0.034272
-0.009894 0.140104 -0.034272
-0.009643 0.141075 -0.034379
0.012857 0.141325 -0.034292
-0.009394 0.142287 -0.034272
0.012692 0.142825 -0.034272
-0.009007 0.143575 -0.034272
-0.008894 0.144172 -0.034272
0.012106 0.144825 -0.034300
-0.008497 0.145325 -0.034272
-0.008439 0.145575 -0.034272
-0.008394 0.145795 -0.034272
-0.008262 0.146075 -0.034272
0.005857 0.146325 -0.034286
-0.007893 0.146825 -0.034439
0.006857 0.146825 -0.034408
0.007857 0.147075 -0.034513
0.007107 0.147325 -0.034342
0.005356 0.147575 -0.034388
0.011227 0.147825 -0.034272
0.008106 0.148325 -0.034274
0.008106 0.148331 -0.034272
-0.007143 0.148825 -0.034409
0.010607 0.148825 -0.034327
0.009607 0.149075 -0.034509
0.005356 0.149325 -0.034307
0.010607 0.149077 -0.034272
0.008838 0.149575 -0.034272
0.005356 0.149591 -0.034272
-0.006644 0.150075 -0.034294
-0.005894 0.150575 -0.034510
0.005106 0.150800 -0.034272
-0.005644 0.151575 -0.034278
0.004606 0.151575 -0.034345
-0.004143 0.151825 -0.034518
-0.004643 0.152312 -0.034272
-0.004143 0.152575 -0.034274
0.003856 0.152575 -0.034336
-0.002143 0.153492 -0.034272
0.002356 0.153575 -0.034367
0.002307 0.153825 -0.034272
-0.018644 0.052205 -0.034022
-0.018143 0.052415 -0.034022
-0.021644 0.052670 -0.034022
-0.022893 0.053182 -0.034022
-0.016894 0.053395 -0.034022
-0.016393 0.053825 -0.034023
-0.026643 0.054613 -0.034022
-0.028644 0.055188 -0.034022
-0.029143 0.055425 -0.034022
0.004606 0.055825 -0.034192
0.005857 0.055784 -0.034022
-0.029924 0.056075 -0.034022
0.005106 0.055840 -0.034022
-0.030019 0.056325 -0.034022
0.009107 0.056324 -0.034022
-0.014894 0.056575 -0.034103
0.009356 0.056409 -0.034022
0.005255 0.056825 -0.034022
-0.028894 0.057075 -0.034120
0.005107 0.057075 -0.034022
-0.014643 0.057294 -0.034022
0.011857 0.057137 -0.034022
0.012606 0.057341 -0.034022
-0.029393 0.058075 -0.034198
-0.029894 0.058274 -0.034022
-0.013893 0.058575 -0.034027
0.004107 0.058575 -0.034082
-0.013144 0.058825 -0.034214
-0.031143 0.058868 -0.034022
0.019357 0.059002 -0.034022
-0.012644 0.059575 -0.034251
0.003856 0.059410 -0.034022
0.002356 0.059825 -0.034180
-0.032644 0.060075 -0.034217
-0.012144 0.060075 -0.034231
0.022107 0.059932 -0.034022
0.000607 0.060325 -0.034231
0.022357 0.060325 -0.034183
-0.011143 0.060575 -0.034026
-0.000893 0.060575 -0.034130
0.022606 0.060575 -0.034100
-0.008894 0.060686 -0.034022
-0.002143 0.060636 -0.034022
0.023107 0.061575 -0.034263
-0.034394 0.062075 -0.034198
0.023606 0.062575 -0.034202
0.023857 0.062825 -0.034036
0.023857 0.063575 -0.034246
0.024356 0.065075 -0.034053
0.024356 0.066575 -0.034076
-0.035481 0.067325 -0.034022
-0.034894 0.068575 -0.034051
-0.034144 0.069575 -0.034083
0.022613 0.069825 -0.034022
0.022107 0.070261 -0.034022
0.020856 0.070825 -0.034269
0.020606 0.071075 -0.034115
-0.031339 0.071825 -0.034022
-0.030143 0.072219 -0.034022
0.018357 0.072230 -0.034022
-0.028644 0.073075 -0.034165
-0.028393 0.073575 -0.034235
0.017357 0.074575 -0.034138
-0.028644 0.074904 -0.034022
-0.029372 0.075575 -0.034022
-0.029894 0.075871 -0.034022
0.018097 0.076825 -0.034022
-0.031257 0.077575 -0.034022
0.017856 0.078325 -0.034251
-0.030644 0.078823 -0.034022
-0.030143 0.079067 -0.034022
0.017607 0.078921 -0.034022
-0.025643 0.079280 -0.034022
0.006856 0.079183 -0.034023
0.016607 0.079240 -0.034022
-0.020301 0.086005 -0.034282
-0.021223 0.086146 -0.034173
-0.020094 0.086041 -0.034128
-0.021757 0.086266 -0.033981
-0.012648 0.086578 -0.034281
-0.022457 0.086524 -0.033939
-0.012716 0.086628 -0.034150
-0.017763 0.086582 -0.033890
-0.011350 0.087034 -0.034159
-0.003466 0.087015 -0.034223
-0.023144 0.087075 -0.034032
-0.010770 0.087225 -0.034066
-0.002199 0.087209 -0.033946
-0.010097 0.087428 -0.033948
-0.007961 0.087546 -0.034196
-0.003044 0.087095 -0.034083
-0.001874 0.087310 -0.033848
-0.007656 0.087609 -0.034133
-0.005409 0.087673 -0.034015
-0.023394 0.087825 -0.034071
-0.006590 0.087722 -0.033930
-0.023144 0.088075 -0.034207
-0.001946 0.088057 -0.034159
-0.001870 0.088217 -0.034085
-0.004376 0.087998 -0.034022
0.008879 0.088912 -0.034278
-0.001567 0.088667 -0.034064
0.009462 0.089016 -0.034088
0.010879 0.089052 -0.034162
0.011836 0.089147 -0.033996
-0.022643 0.088844 -0.034022
0.001187 0.089204 -0.033765
0.007387 0.088955 -0.033994
0.008352 0.089064 -0.034050
0.011034 0.089067 -0.034171
-0.010894 0.089325 -0.034238
0.012710 0.089512 -0.034142
-0.012644 0.089575 -0.034063
0.000276 0.089433 -0.034016
0.006917 0.089751 -0.033350
0.013154 0.089630 -0.034053
-0.014394 0.089825 -0.034201
-0.009427 0.089825 -0.034022
0.007030 0.089715 -0.033383
0.013680 0.089908 -0.034110
-0.000668 0.089582 -0.033740
-0.015394 0.090124 -0.034022
0.014607 0.090325 -0.034154
-0.007143 0.090551 -0.034022
0.014607 0.090575 -0.034215
0.015607 0.090575 -0.034057
-0.006394 0.090825 -0.034146
0.012357 0.090825 -0.034060
0.013857 0.090825 -0.034163
0.015107 0.090825 -0.034197
0.016294 0.090825 -0.034022
-0.005894 0.091075 -0.034170
0.013106 0.090935 -0.034022
0.014607 0.091075 -0.034128
0.015857 0.091075 -0.034139
-0.005393 0.091325 -0.034211
0.014607 0.091228 -0.034022
0.015607 0.091325 -0.034106
-0.005644 0.091386 -0.034022
0.007857 0.091575 -0.034051
0.016106 0.091575 -0.034060
0.006857 0.091825 -0.034178
0.015857 0.091641 -0.034022
-0.004688 0.092075 -0.034022
-0.004477 0.092325 -0.034022
-0.004143 0.092575 -0.034236
0.005862 0.092825 -0.034022
0.005606 0.093071 -0.034022
-0.003532 0.093575 -0.034022
0.004924 0.093825 -0.034022
0.004357 0.094325 -0.034123
0.003986 0.095325 -0.034022
-0.002301 0.096075 -0.034022
-0.002029 0.096825 -0.034022
0.002986 0.097075 -0.034022
-0.002143 0.097575 -0.034078
-0.002130 0.097825 -0.034022
-0.002143 0.097861 -0.034022
-0.002393 0.098257 -0.034022
-0.002510 0.098825 -0.034022
0.001822 0.099575 -0.034022
-0.002496 0.100075 -0.034022
-0.002293 0.100575 -0.034022
0.000607 0.101075 -0.034265
-0.002251 0.101575 -0.034022
-0.002143 0.101947 -0.034022
-0.001975 0.102825 -0.034022
-0.001944 0.103075 -0.034022
-0.001726 0.103575 -0.034022
-0.001644 0.104075 -0.034174
-0.001644 0.104575 -0.034162
-0.001580 0.105075 -0.034022
0.002356 0.105575 -0.034124
-0.001445 0.106325 -0.034022
-0.001167 0.106825 -0.034022
-0.000819 0.107825 -0.034022
0.003357 0.108075 -0.034024
0.003452 0.108325 -0.034022
-0.000508 0.109075 -0.034022
0.003607 0.109575 -0.034151
-0.000023 0.110075 -0.034022
0.004107 0.110575 -0.034083
0.004357 0.110825 -0.034026
0.000357 0.111325 -0.034091
0.000357 0.111575 -0.034127
-0.008046 0.111825 -0.034022
0.004606 0.111825 -0.034115
0.004856 0.111831 -0.034022
0.000607 0.112325 -0.034125
0.005112 0.112325 -0.034022
0.000857 0.112575 -0.034035
-0.005894 0.112720 -0.034022
0.005356 0.112825 -0.034026
0.000857 0.113075 -0.034061
-0.008144 0.113325 -0.034266
0.005606 0.113310 -0.034022
-0.004893 0.113575 -0.034079
-0.006394 0.113825 -0.034272
-0.009643 0.114075 -0.034264
0.000979 0.114325 -0.034022
-0.003144 0.114501 -0.034022
-0.002643 0.114825 -0.034025
-0.011093 0.115075 -0.034022
-0.002187 0.115075 -0.034022
-0.002143 0.115325 -0.034055
-0.002643 0.115575 -0.034097
0.001107 0.115575 -0.034102
-0.000758 0.115825 -0.034022
0.000857 0.115825 -0.034118
-0.002643 0.116075 -0.034109
0.000607 0.116075 -0.034119
-0.002643 0.116325 -0.034096
0.000607 0.116325 -0.034171
-0.003643 0.116575 -0.034101
-0.001893 0.116575 -0.034191
0.001107 0.116575 -0.034212
-0.003076 0.116825 -0.034022
-0.001394 0.116825 -0.034243
0.000857 0.116825 -0.034272
-0.003348 0.117075 -0.034022
0.000607 0.117075 -0.034226
-0.001893 0.117325 -0.034197
-0.003893 0.117575 -0.034222
-0.001893 0.117575 -0.034183
-0.002240 0.117825 -0.034022
-0.001893 0.118075 -0.034142
0.007606 0.118325 -0.034242
-0.010894 0.118825 -0.034189
0.008106 0.118825 -0.034133
-0.002643 0.119075 -0.034031
-0.003144 0.119325 -0.034243
-0.001394 0.119325 -0.034271
-0.002393 0.119575 -0.034027
-0.002894 0.119825 -0.034236
0.008357 0.119825 -0.034226
-0.001394 0.120075 -0.034164
-0.001644 0.120325 -0.034025
-0.001644 0.120575 -0.034028
-0.001893 0.120825 -0.034097
-0.002143 0.121075 -0.034220
-0.001394 0.121325 -0.034089
-0.001143 0.121575 -0.034156
0.009107 0.121825 -0.034196
0.009356 0.122825 -0.034232
-0.010894 0.123575 -0.034234
0.010107 0.124052 -0.034022
-0.011600 0.124575 -0.034022
0.010356 0.124767 -0.034022
0.010602 0.125575 -0.034022
0.010686 0.125825 -0.034022
0.010856 0.126335 -0.034022
-0.011644 0.127575 -0.034200
-0.011893 0.128325 -0.034133
-0.011893 0.129325 -0.034128
-0.012041 0.130075 -0.034022
-0.011944 0.131075 -0.034022
-0.011644 0.131325 -0.034263
-0.011829 0.132075 -0.034022
-0.011753 0.132825 -0.034022
0.012606 0.133290 -0.034022
-0.011393 0.134325 -0.034127
-0.011143 0.135325 -0.034199
-0.011081 0.136075 -0.034022
0.013106 0.136326 -0.034022
-0.010643 0.137672 -0.034022
-0.010261 0.138825 -0.034022
-0.010132 0.139575 -0.034022
0.013357 0.140075 -0.034022
-0.009801 0.140575 -0.034022
-0.009655 0.141575 -0.034022
-0.009446 0.142325 -0.034022
-0.009214 0.143075 -0.034022
0.012857 0.143575 -0.034112
-0.008779 0.144825 -0.034022
-0.008639 0.145325 -0.034022
-0.008417 0.146075 -0.034022
-0.008144 0.146825 -0.034028
0.005857 0.147075 -0.034194
-0.007855 0.147575 -0.034022
0.005857 0.147825 -0.034100
-0.007741 0.148075 -0.034022
0.006857 0.148075 -0.034106
0.006857 0.148325 -0.034031
-0.007605 0.148575 -0.034022
0.007107 0.148575 -0.034030
-0.007393 0.148825 -0.034183
0.008357 0.148825 -0.034257
0.005765 0.149075 -0.034022
0.011356 0.148847 -0.034022
-0.007143 0.149575 -0.034062
-0.007143 0.149636 -0.034022
0.009107 0.150075 -0.034203
0.008904 0.150325 -0.034022
0.009094 0.150575 -0.034022
0.009821 0.150825 -0.034022
-0.006394 0.151174 -0.034022
-0.006146 0.151575 -0.034022
-0.005644 0.151825 -0.034190
-0.005393 0.152533 -0.034022
0.004084 0.153325 -0.034022
0.003107 0.153575 -0.034210
-0.002643 0.153825 -0.034049
0.003093 0.154075 -0.034022
-0.000393 0.154564 -0.034022
-0.020394 0.052325 -0.033817
-0.019393 0.052260 -0.033772
-0.021250 0.052575 -0.033772
-0.018393 0.052560 -0.033772
-0.017644 0.052825 -0.033995
-0.024394 0.053825 -0.033879
-0.026643 0.054639 -0.033772
-0.029393 0.055526 -0.033772
0.005857 0.055825 -0.033953
0.005356 0.056075 -0.033848
0.006357 0.055912 -0.033772
0.007857 0.056013 -0.033772
0.005106 0.056325 -0.033969
0.009107 0.056275 -0.033772
0.009856 0.056515 -0.033772
0.005606 0.056825 -0.033829
-0.029393 0.057075 -0.033888
0.011107 0.056886 -0.033772
0.005571 0.057325 -0.033772
-0.029393 0.057825 -0.033838
-0.014643 0.057825 -0.033915
-0.014894 0.058063 -0.033772
-0.030143 0.058269 -0.033772
0.004606 0.058575 -0.033902
-0.013893 0.058825 -0.033976
0.004107 0.059075 -0.033980
-0.013644 0.059325 -0.033982
0.004107 0.059575 -0.033882
0.003607 0.059825 -0.033934
0.022211 0.059825 -0.033772
0.003357 0.060075 -0.033796
-0.013403 0.060325 -0.033772
0.002121 0.060325 -0.033772
-0.012144 0.060575 -0.033790
0.000357 0.060575 -0.033821
0.001857 0.060382 -0.033772
-0.010643 0.060669 -0.033772
0.000607 0.060576 -0.033772
0.023606 0.061825 -0.033890
-0.034894 0.062300 -0.033772
0.024099 0.062825 -0.033772
0.024107 0.063575 -0.033983
0.024408 0.064075 -0.033772
0.024356 0.064825 -0.034004
0.024640 0.065325 -0.033772
0.024356 0.067325 -0.033906
-0.035143 0.068575 -0.033772
-0.034394 0.069325 -0.034014
0.022856 0.069803 -0.033772
0.021856 0.070575 -0.033817
0.020856 0.071221 -0.033772
-0.031143 0.071987 -0.033772
-0.030393 0.072210 -0.033772
0.018856 0.072125 -0.033772
-0.028894 0.073075 -0.033954
-0.028894 0.073575 -0.033786
-0.028786 0.074325 -0.033772
-0.028874 0.074825 -0.033772
0.017856 0.075325 -0.033964
-0.029393 0.075575 -0.034006
-0.030644 0.076217 -0.033772
0.018272 0.076825 -0.033772
0.018106 0.077325 -0.033943
-0.031553 0.077825 -0.033772
0.018110 0.078325 -0.033772
-0.031143 0.078710 -0.033772
-0.030644 0.078970 -0.033772
-0.001066 0.079140 -0.033656
0.017856 0.078847 -0.033772
-0.028393 0.079236 -0.033772
-0.014178 0.079298 -0.033746
0.016356 0.079208 -0.033772
0.017607 0.079081 -0.033772
-0.021273 0.086174 -0.033748
-0.019743 0.086149 -0.033945
-0.021807 0.086274 -0.033765
-0.015805 0.086610 -0.033915
-0.023101 0.086815 -0.033785
-0.014932 0.086692 -0.033792
-0.011928 0.086937 -0.033955
-0.003544 0.087046 -0.034158
-0.023394 0.087042 -0.033772
-0.003472 0.087073 -0.034086
-0.023394 0.087325 -0.033942
-0.007957 0.087595 -0.034094
-0.001964 0.087263 -0.033625
-0.023394 0.087575 -0.034017
-0.007529 0.087707 -0.034017
-0.001643 0.087499 -0.033532
-0.006062 0.087718 -0.033714
-0.006867 0.087996 -0.033707
-0.023394 0.088325 -0.033975
-0.004254 0.087978 -0.033877
-0.006530 0.088548 -0.033364
-0.001719 0.088472 -0.034010
-0.006537 0.088651 -0.033333
0.010155 0.089076 -0.033957
0.012242 0.089194 -0.033831
-0.022143 0.089075 -0.033954
0.004250 0.089070 -0.033896
0.007520 0.089075 -0.033753
0.012554 0.089261 -0.033790
0.005034 0.089053 -0.033633
0.009237 0.089282 -0.033735
0.013240 0.089487 -0.033683
-0.021644 0.089362 -0.033772
0.000574 0.089419 -0.033842
0.007075 0.089665 -0.033302
0.007653 0.089497 -0.033518
0.013590 0.089650 -0.033756
-0.000434 0.089641 -0.033736
0.007516 0.089658 -0.033442
0.014484 0.089960 -0.033859
-0.009394 0.090075 -0.033852
0.015093 0.090063 -0.033703
-0.017202 0.090325 -0.033772
0.015338 0.090176 -0.033760
0.015857 0.090325 -0.033802
0.015857 0.090575 -0.034011
0.012106 0.090825 -0.034022
0.012106 0.091007 -0.033772
0.013606 0.091075 -0.033905
-0.006394 0.091243 -0.033772
0.010856 0.091102 -0.033772
0.017357 0.091325 -0.033900
0.014356 0.091365 -0.033772
0.015607 0.091575 -0.034013
0.017856 0.091575 -0.033822
0.007606 0.091825 -0.033938
0.015356 0.091825 -0.033793
0.017106 0.091825 -0.033984
0.007857 0.091932 -0.033772
0.016106 0.092075 -0.033862
0.017607 0.092075 -0.033902
-0.004710 0.092325 -0.033772
0.016356 0.092325 -0.033788
0.018323 0.092325 -0.033772
0.018106 0.092424 -0.033772
-0.003893 0.093075 -0.034004
0.005356 0.093325 -0.034015
0.005106 0.094075 -0.033863
-0.002393 0.095825 -0.033943
0.003856 0.096325 -0.033836
0.003739 0.096825 -0.033772
-0.001893 0.097575 -0.033826
0.003107 0.097825 -0.033815
0.003107 0.098054 -0.033772
-0.002143 0.098325 -0.033932
-0.002143 0.098575 -0.033845
-0.002393 0.099075 -0.033884
0.002606 0.099305 -0.033772
0.002514 0.099575 -0.033772
-0.002540 0.100075 -0.033772
-0.002393 0.100531 -0.033772
-0.002267 0.101325 -0.033772
0.002139 0.101825 -0.033772
-0.001985 0.102825 -0.033772
-0.001772 0.103825 -0.033772
-0.001540 0.105075 -0.033772
-0.013644 0.105825 -0.033807
-0.014582 0.106075 -0.033772
0.003107 0.106075 -0.033878
-0.001394 0.106280 -0.033772
0.003357 0.106092 -0.033772
-0.001009 0.106575 -0.033772
-0.000893 0.107101 -0.033772
-0.000893 0.107575 -0.033939
0.003357 0.107825 -0.033989
-0.000143 0.108325 -0.033855
-0.000393 0.108825 -0.033927
0.000107 0.109075 -0.033825
0.004107 0.109325 -0.033898
0.000107 0.109825 -0.033876
0.000357 0.110075 -0.033816
0.000357 0.110325 -0.033840
0.000357 0.110575 -0.033889
-0.010143 0.110801 -0.033772
0.000357 0.110825 -0.033909
0.000607 0.111075 -0.033809
0.000607 0.111325 -0.033863
0.000715 0.111575 -0.033772
-0.005644 0.111825 -0.033810
-0.005143 0.112075 -0.033799
-0.006394 0.112325 -0.033996
-0.006144 0.112575 -0.034022
-0.010643 0.112825 -0.033954
0.000680 0.112825 -0.033772
0.005606 0.113075 -0.033979
0.000607 0.113325 -0.033802
-0.002643 0.113335 -0.033772
0.000857 0.113575 -0.033927
0.000357 0.113825 -0.033776
-0.011644 0.113826 -0.033772
0.000357 0.114075 -0.033839
-0.003394 0.114325 -0.034022
-0.002643 0.114575 -0.033985
0.000607 0.114575 -0.033911
0.000607 0.114825 -0.033911
0.006857 0.115075 -0.033904
-0.001143 0.115575 -0.034007
-0.000393 0.115825 -0.034001
0.007606 0.116075 -0.033778
0.007606 0.116575 -0.033880
0.007606 0.117075 -0.033990
-0.002393 0.117325 -0.034012
-0.002894 0.117575 -0.033944
-0.002894 0.117825 -0.033940
-0.002393 0.118075 -0.033943
-0.002393 0.118325 -0.033931
-0.002143 0.118575 -0.033974
0.008606 0.118825 -0.033896
0.008955 0.119075 -0.033772
-0.002143 0.119575 -0.033979
-0.011669 0.120075 -0.033772
-0.011684 0.120575 -0.033772
0.009356 0.121325 -0.033962
-0.011817 0.122575 -0.033772
-0.011893 0.123075 -0.033794
0.010356 0.123550 -0.033772
0.010446 0.123825 -0.033772
0.010613 0.124325 -0.033772
0.010607 0.125325 -0.033970
0.010856 0.126075 -0.033967
-0.012393 0.126825 -0.033867
0.011426 0.127075 -0.033772
-0.012470 0.127825 -0.033772
0.011606 0.128575 -0.033956
-0.012144 0.129075 -0.033959
-0.012144 0.129825 -0.033946
0.012106 0.130575 -0.033964
0.012106 0.130825 -0.034014
-0.012144 0.131325 -0.033772
0.012606 0.131596 -0.033772
-0.011893 0.132825 -0.033828
0.012606 0.133075 -0.033989
-0.011549 0.134325 -0.033772
-0.011393 0.135098 -0.033772
-0.011143 0.136075 -0.033798
-0.010965 0.136575 -0.033772
0.013606 0.137794 -0.033772
-0.010367 0.138575 -0.033772
-0.010022 0.139825 -0.033772
-0.009806 0.140575 -0.033772
-0.009640 0.141825 -0.033772
0.013606 0.142325 -0.033803
-0.009242 0.143075 -0.033772
0.013427 0.143825 -0.033772
-0.008849 0.144825 -0.033772
-0.008643 0.145575 -0.033786
-0.008584 0.145825 -0.033772
-0.008415 0.146325 -0.033772
-0.008144 0.147075 -0.033856
-0.007893 0.147575 -0.033929
-0.007909 0.148075 -0.033772
0.006357 0.148325 -0.033914
0.006607 0.148575 -0.033891
0.006357 0.148825 -0.033836
-0.007643 0.148829 -0.033772
0.006857 0.149075 -0.033825
0.005857 0.149325 -0.033931
0.011356 0.149325 -0.033916
0.008106 0.149825 -0.033826
0.008606 0.150075 -0.033942
0.008606 0.150531 -0.033772
0.009856 0.150825 -0.034020
0.009856 0.151075 -0.033945
0.010356 0.151325 -0.033774
0.010107 0.151504 -0.033772
-0.006144 0.152075 -0.033808
-0.006144 0.152157 -0.033772
-0.005393 0.152575 -0.034006
0.004357 0.153075 -0.034005
0.004850 0.153325 -0.033772
0.004643 0.153575 -0.033772
-0.004389 0.153825 -0.033772
0.004107 0.154075 -0.033776
-0.002393 0.154509 -0.033772
0.002856 0.154575 -0.033857
-0.001155 0.154825 -0.033772
0.002625 0.154825 -0.033772
0.001607 0.155071 -0.033772
-0.020893 0.052530 -0.033523
-0.019644 0.052420 -0.033523
-0.018393 0.052575 -0.033759
-0.022893 0.053278 -0.033523
-0.023893 0.053679 -0.033523
-0.025394 0.054247 -0.033523
-0.026393 0.054576 -0.033523
-0.029894 0.055825 -0.033549
0.005857 0.056075 -0.033638
0.006857 0.056031 -0.033523
-0.030377 0.056325 -0.033523
0.006107 0.056153 -0.033523
-0.030412 0.056575 -0.033523
0.005857 0.056825 -0.033684
-0.030143 0.056908 -0.033523
0.006107 0.057075 -0.033610
-0.029644 0.057325 -0.033543
-0.029393 0.057575 -0.033679
-0.029816 0.057825 -0.033523
0.014607 0.057754 -0.033523
0.015857 0.058071 -0.033523
-0.015394 0.058288 -0.033523
0.016857 0.058325 -0.033654
-0.031143 0.058598 -0.033523
0.018856 0.058825 -0.033731
0.005356 0.059075 -0.033547
-0.032143 0.059186 -0.033523
0.004856 0.059575 -0.033616
-0.032894 0.059712 -0.033523
0.004357 0.059825 -0.033683
-0.014394 0.060075 -0.033576
0.022606 0.059921 -0.033523
-0.013893 0.060325 -0.033583
0.003856 0.060185 -0.033523
-0.013144 0.060575 -0.033534
0.001107 0.060575 -0.033612
0.003107 0.060356 -0.033523
-0.001644 0.060665 -0.033523
0.001356 0.060586 -0.033523
-0.035133 0.062325 -0.033523
-0.035143 0.062825 -0.033771
-0.035648 0.063575 -0.033523
0.024606 0.064825 -0.033731
-0.035962 0.067075 -0.033523
0.024606 0.067575 -0.033532
-0.035639 0.068075 -0.033523
-0.035143 0.068575 -0.033772
0.023699 0.069075 -0.033523
-0.034644 0.069597 -0.033523
0.022606 0.070075 -0.033760
0.021856 0.070795 -0.033523
-0.032394 0.071547 -0.033523
-0.031393 0.071998 -0.033523
-0.030894 0.072138 -0.033523
0.018733 0.072325 -0.033523
-0.029894 0.072560 -0.033523
-0.029374 0.073075 -0.033523
0.017895 0.074075 -0.033523
-0.028894 0.074825 -0.033754
-0.029894 0.075570 -0.033523
-0.031059 0.076325 -0.033523
0.018513 0.076825 -0.033523
-0.031643 0.077082 -0.033523
0.018400 0.078075 -0.033523
0.018106 0.078575 -0.033678
-0.005157 0.079089 -0.033507
-0.030393 0.079208 -0.033523
-0.029143 0.079265 -0.033523
-0.014813 0.079382 -0.033502
0.016356 0.079208 -0.033523
0.017607 0.079191 -0.033523
-0.020713 0.086172 -0.033682
-0.022192 0.086375 -0.033419
-0.023205 0.086767 -0.033528
-0.023388 0.086794 -0.033399
-0.011424 0.087130 -0.033834
-0.017315 0.086871 -0.033427
-0.010905 0.087277 -0.033758
-0.002393 0.087167 -0.033510
-0.011389 0.087318 -0.033565
-0.008648 0.087646 -0.033919
-0.003396 0.087200 -0.033755
-0.001925 0.087276 -0.033433
-0.009352 0.087652 -0.033757
-0.007958 0.087741 -0.033902
-0.003891 0.087636 -0.033612
-0.008025 0.087868 -0.033757
-0.001445 0.087700 -0.033296
-0.006697 0.088092 -0.033580
-0.001713 0.088264 -0.033656
-0.007018 0.088400 -0.033508
-0.004496 0.088065 -0.033521
-0.001764 0.088362 -0.033845
-0.006471 0.088539 -0.033315
-0.001644 0.088581 -0.033634
-0.006751 0.088734 -0.033355
-0.004122 0.088127 -0.033371
0.011932 0.089172 -0.033723
-0.022893 0.089075 -0.033644
-0.006421 0.088892 -0.033148
0.001291 0.089232 -0.033453
0.006607 0.088934 -0.033468
0.007584 0.089252 -0.033483
0.012665 0.089293 -0.033678
-0.001290 0.089181 -0.033610
0.013306 0.089501 -0.033574
-0.021644 0.089571 -0.033523
0.000286 0.089602 -0.033716
0.002586 0.089187 -0.033373
0.007194 0.089612 -0.033196
0.009580 0.089455 -0.033440
-0.020644 0.089820 -0.033523
-0.000365 0.089705 -0.033634
0.000683 0.089629 -0.033397
0.007701 0.089780 -0.033398
0.014777 0.089930 -0.033560
-0.019644 0.090075 -0.033536
-0.000737 0.089696 -0.033436
0.007023 0.089896 -0.033262
0.015577 0.090134 -0.033544
-0.018393 0.090325 -0.033566
-0.013641 0.090325 -0.033523
-0.011119 0.090325 -0.033523
0.016356 0.090325 -0.033651
-0.015302 0.090575 -0.033523
0.017327 0.090575 -0.033523
0.011356 0.091075 -0.033736
-0.007143 0.091225 -0.033523
0.012857 0.091252 -0.033523
0.013857 0.091325 -0.033644
-0.006644 0.091459 -0.033523
0.009608 0.091575 -0.033523
0.014368 0.091575 -0.033523
0.018620 0.091575 -0.033523
-0.005644 0.091825 -0.033644
0.008856 0.091818 -0.033523
0.015107 0.091825 -0.033674
-0.005462 0.092075 -0.033523
0.015607 0.092075 -0.033660
0.019023 0.092075 -0.033523
0.007107 0.092325 -0.033759
0.016106 0.092325 -0.033703
0.019106 0.092325 -0.033533
0.016110 0.092575 -0.033523
0.018856 0.092575 -0.033620
0.016607 0.092825 -0.033590
0.018856 0.092825 -0.033556
0.017856 0.093075 -0.033638
0.017106 0.093185 -0.033523
-0.003895 0.093575 -0.033523
-0.003539 0.094075 -0.033523
0.005658 0.094325 -0.033523
-0.002923 0.095075 -0.033523
0.005106 0.095325 -0.033525
0.004978 0.095575 -0.033523
0.004606 0.096075 -0.033574
-0.002228 0.096575 -0.033523
0.004107 0.096825 -0.033619
-0.001893 0.097581 -0.033523
0.003107 0.098075 -0.033769
0.003607 0.098325 -0.033529
0.003534 0.098575 -0.033523
0.003357 0.098825 -0.033560
-0.002143 0.099325 -0.033705
-0.002643 0.099575 -0.033771
0.003204 0.099575 -0.033523
-0.001893 0.099628 -0.033523
0.002356 0.100075 -0.033772
-0.002143 0.101075 -0.033580
-0.002143 0.101575 -0.033764
-0.001893 0.101912 -0.033523
-0.001893 0.102575 -0.033579
-0.001625 0.103075 -0.033523
0.003107 0.103120 -0.033523
-0.001644 0.104075 -0.033593
-0.001143 0.104557 -0.033523
-0.001143 0.104825 -0.033616
-0.000893 0.105075 -0.033594
-0.014394 0.105251 -0.033523
-0.013644 0.105325 -0.033573
-0.000646 0.105325 -0.033523
-0.014894 0.105575 -0.033612
-0.013393 0.105575 -0.033682
-0.000643 0.105332 -0.033523
-0.014643 0.105825 -0.033737
0.003357 0.105825 -0.033740
-0.000643 0.106075 -0.033613
-0.012644 0.106325 -0.033626
-0.000365 0.106325 -0.033523
-0.014143 0.106575 -0.033763
-0.012345 0.106575 -0.033523
0.004107 0.106572 -0.033523
-0.013893 0.106825 -0.033612
-0.000893 0.106825 -0.033772
-0.000132 0.106825 -0.033523
-0.013393 0.106903 -0.033523
-0.000143 0.107075 -0.033570
0.004107 0.107575 -0.033645
0.000107 0.108325 -0.033663
-0.009894 0.108790 -0.033523
0.000336 0.108825 -0.033523
0.004606 0.109075 -0.033651
0.004856 0.109325 -0.033583
0.000352 0.109575 -0.033523
-0.011125 0.109825 -0.033523
-0.011143 0.109855 -0.033523
0.000302 0.110075 -0.033523
0.000357 0.110325 -0.033577
0.000357 0.110575 -0.033561
0.000357 0.110825 -0.033579
-0.004643 0.111075 -0.033526
-0.006144 0.111325 -0.033771
0.005606 0.111325 -0.033646
-0.003652 0.111575 -0.033523
0.000217 0.111825 -0.033523
-0.002643 0.112064 -0.033523
-0.003643 0.112325 -0.033687
0.000107 0.112124 -0.033523
0.000607 0.112575 -0.033713
-0.000384 0.112825 -0.033523
-0.002894 0.113075 -0.033745
0.000607 0.113075 -0.033770
-0.000393 0.113325 -0.033598
-0.000393 0.113825 -0.033686
-0.000143 0.114075 -0.033739
0.006857 0.114325 -0.033752
-0.011893 0.115325 -0.033723
0.007606 0.115825 -0.033728
0.008106 0.117075 -0.033762
0.008357 0.117325 -0.033703
0.008856 0.118825 -0.033771
0.009862 0.120575 -0.033523
-0.012393 0.121359 -0.033523
0.010356 0.122325 -0.033526
-0.012144 0.123075 -0.033713
-0.012644 0.123575 -0.033608
-0.012393 0.124325 -0.033755
-0.012893 0.125325 -0.033600
-0.012644 0.126325 -0.033726
0.011606 0.126527 -0.033523
-0.012718 0.128075 -0.033523
0.012106 0.128325 -0.033527
0.012185 0.128575 -0.033523
-0.012571 0.129325 -0.033523
-0.012393 0.129825 -0.033685
0.012606 0.130278 -0.033523
0.012857 0.131242 -0.033523
-0.012114 0.132075 -0.033523
-0.011932 0.133075 -0.033523
-0.011644 0.134075 -0.033563
-0.011584 0.134325 -0.033523
-0.011143 0.136085 -0.033523
0.013606 0.136825 -0.033691
-0.010672 0.137575 -0.033523
-0.010150 0.139075 -0.033523
-0.009756 0.140575 -0.033523
-0.009643 0.141575 -0.033735
-0.009394 0.142575 -0.033755
-0.009143 0.143325 -0.033697
-0.008888 0.143825 -0.033523
-0.008768 0.144575 -0.033523
-0.008702 0.145325 -0.033523
-0.008643 0.145575 -0.033723
-0.019393 0.145825 -0.033559
-0.019393 0.146075 -0.033655
0.013357 0.146075 -0.033565
-0.017894 0.146325 -0.033685
-0.020143 0.146546 -0.033523
-0.017894 0.146575 -0.033704
-0.020230 0.146825 -0.033523
-0.017644 0.146825 -0.033681
-0.019143 0.147075 -0.033631
-0.020143 0.147266 -0.033523
-0.008147 0.147325 -0.033523
-0.018644 0.147568 -0.033523
-0.008010 0.147575 -0.033523
-0.007893 0.148325 -0.033557
0.012606 0.148575 -0.033529
0.006607 0.149075 -0.033767
0.012245 0.149325 -0.033523
0.012120 0.149575 -0.033523
0.011857 0.149825 -0.033584
0.006357 0.150075 -0.033563
0.006887 0.150075 -0.033523
-0.007174 0.150325 -0.033523
0.011606 0.150325 -0.033580
0.006107 0.150575 -0.033570
-0.006988 0.150825 -0.033523
0.008357 0.150825 -0.033565
0.010856 0.151075 -0.033693
0.005857 0.151325 -0.033662
0.008856 0.151550 -0.033523
0.011107 0.151328 -0.033523
0.010856 0.151658 -0.033523
0.009607 0.152271 -0.033523
-0.006052 0.152825 -0.033523
0.005106 0.153075 -0.033742
-0.005143 0.153575 -0.033719
-0.004893 0.153825 -0.033693
-0.004643 0.154309 -0.033523
-0.003643 0.154575 -0.033560
0.002856 0.154825 -0.033736
0.002606 0.155075 -0.033646
0.000607 0.155545 -0.033523
-0.020394 0.052569 -0.033273
-0.019143 0.052575 -0.033423
-0.020644 0.052580 -0.033273
-0.022143 0.053018 -0.033273
-0.022893 0.053325 -0.033273
-0.018393 0.053345 -0.033273
-0.024893 0.054075 -0.033497
-0.027144 0.054825 -0.033300
-0.029583 0.055575 -0.033273
-0.030291 0.056075 -0.033273
0.007107 0.056075 -0.033416
0.006107 0.056325 -0.033450
0.007107 0.056143 -0.033273
0.008606 0.056156 -0.033273
0.006107 0.056575 -0.033469
0.011107 0.056771 -0.033273
-0.030021 0.057325 -0.033273
-0.029901 0.057575 -0.033273
0.006607 0.057566 -0.033273
0.006357 0.057825 -0.033348
-0.030143 0.057855 -0.033273
0.016106 0.058075 -0.033297
-0.031143 0.058448 -0.033273
-0.031643 0.058825 -0.033473
0.006104 0.058825 -0.033273
0.019395 0.058825 -0.033273
0.005606 0.059075 -0.033431
-0.015394 0.059325 -0.033335
-0.015394 0.059575 -0.033325
-0.015404 0.059825 -0.033273
-0.015394 0.059855 -0.033273
0.005106 0.059981 -0.033273
-0.014643 0.060325 -0.033328
0.004107 0.060312 -0.033273
-0.014143 0.060515 -0.033273
0.001857 0.060575 -0.033354
0.003357 0.060439 -0.033273
-0.012893 0.060665 -0.033273
-0.034708 0.061325 -0.033273
-0.034894 0.061578 -0.033273
0.024611 0.063075 -0.033273
0.024857 0.064075 -0.033279
-0.036144 0.064825 -0.033318
0.025107 0.066075 -0.033302
-0.035893 0.067575 -0.033450
-0.035857 0.068075 -0.033273
0.024453 0.068325 -0.033273
0.024107 0.068805 -0.033273
-0.034894 0.069573 -0.033273
0.023356 0.069825 -0.033285
0.023356 0.069839 -0.033273
-0.033797 0.070825 -0.033273
-0.033471 0.071075 -0.033273
-0.032894 0.071429 -0.033273
0.020856 0.071575 -0.033303
0.020606 0.071700 -0.033273
-0.031143 0.072075 -0.033519
-0.031143 0.072156 -0.033273
0.019357 0.072207 -0.033273
0.018658 0.072575 -0.033273
-0.029644 0.073075 -0.033281
-0.029393 0.073325 -0.033416
-0.029143 0.074075 -0.033477
0.018155 0.074575 -0.033273
0.018357 0.075325 -0.033283
0.018453 0.075575 -0.033273
-0.030894 0.076005 -0.033273
-0.031393 0.076575 -0.033443
-0.031893 0.077325 -0.033364
-0.032021 0.078075 -0.033273
0.018607 0.078325 -0.033333
-0.031393 0.078825 -0.033390
-0.030894 0.079140 -0.033273
-0.029143 0.079240 -0.033273
-0.024394 0.079325 -0.033464
-0.017812 0.079270 -0.033174
-0.007683 0.079151 -0.033359
0.016857 0.079160 -0.033273
0.017856 0.079242 -0.033273
-0.015524 0.079515 -0.033011
-0.021618 0.086248 -0.033507
-0.022518 0.086460 -0.033388
-0.020086 0.086379 -0.033441
-0.019346 0.086646 -0.033411
-0.023643 0.087075 -0.033517
-0.018879 0.086900 -0.033220
-0.015375 0.086916 -0.033267
-0.013321 0.087051 -0.033399
-0.002454 0.087167 -0.033249
-0.019215 0.086981 -0.033021
-0.002878 0.087161 -0.033414
-0.024178 0.087575 -0.033273
-0.009992 0.087678 -0.033482
-0.005247 0.087784 -0.033369
-0.001400 0.087659 -0.033197
-0.008941 0.087965 -0.033473
-0.011287 0.087703 -0.033077
-0.006512 0.088229 -0.033405
-0.003924 0.087878 -0.033364
-0.008343 0.088238 -0.033401
-0.003970 0.087959 -0.033363
-0.024163 0.088575 -0.033273
-0.023893 0.088825 -0.033292
-0.006987 0.088809 -0.033320
-0.001591 0.088669 -0.033504
-0.007118 0.089083 -0.033151
-0.006226 0.088870 -0.032986
0.001168 0.089298 -0.033315
0.007557 0.089220 -0.033177
-0.023144 0.089287 -0.033273
-0.001296 0.089197 -0.033447
0.012701 0.089403 -0.033411
0.013395 0.089545 -0.033456
-0.021644 0.089575 -0.033518
-0.006385 0.089161 -0.032908
0.004875 0.089108 -0.033157
0.007451 0.089468 -0.033094
0.013504 0.089649 -0.033346
0.015031 0.089943 -0.033217
-0.006534 0.089272 -0.032877
0.000432 0.089774 -0.033393
0.006853 0.089874 -0.033086
0.013634 0.089753 -0.033247
0.014743 0.089915 -0.033397
-0.020644 0.090075 -0.033273
-0.000403 0.089887 -0.033269
0.000721 0.089848 -0.033140
0.007022 0.089970 -0.033184
0.015401 0.090054 -0.033325
-0.013393 0.090325 -0.033491
-0.000252 0.089997 -0.033136
0.016330 0.090220 -0.033283
0.017351 0.090325 -0.033273
-0.010894 0.090575 -0.033388
-0.017393 0.090808 -0.033273
-0.010894 0.090759 -0.033273
0.017856 0.090825 -0.033455
-0.008894 0.091068 -0.033273
0.018106 0.091075 -0.033480
0.018741 0.091325 -0.033273
0.014356 0.091575 -0.033516
0.008856 0.091825 -0.033516
0.018856 0.091825 -0.033520
0.009356 0.091921 -0.033273
-0.005393 0.092325 -0.033376
0.015607 0.092325 -0.033376
0.008106 0.092464 -0.033273
-0.004893 0.092825 -0.033292
0.015857 0.092605 -0.033273
0.019357 0.092825 -0.033376
0.016356 0.093028 -0.033273
-0.004643 0.093134 -0.033273
0.016857 0.093325 -0.033342
-0.004393 0.093389 -0.033273
0.017106 0.093575 -0.033296
0.019106 0.093575 -0.033324
0.006607 0.093797 -0.033273
0.017856 0.093825 -0.033412
-0.003643 0.094075 -0.033392
0.018106 0.094075 -0.033350
0.019106 0.093859 -0.033273
0.018607 0.094286 -0.033273
-0.003212 0.094825 -0.033273
0.005606 0.095075 -0.033337
0.005106 0.095575 -0.033467
0.004856 0.096075 -0.033467
-0.002045 0.097325 -0.033273
-0.001721 0.098325 -0.033273
0.004107 0.098743 -0.033273
0.003856 0.099325 -0.033304
-0.001644 0.100075 -0.033406
-0.001644 0.100575 -0.033415
0.003646 0.100825 -0.033273
-0.001394 0.101105 -0.033273
-0.001644 0.101575 -0.033441
-0.001644 0.101825 -0.033447
-0.001644 0.102325 -0.033464
-0.001644 0.102825 -0.033504
-0.001143 0.103075 -0.033404
-0.000840 0.103325 -0.033273
-0.001394 0.103825 -0.033489
-0.000613 0.104075 -0.033273
0.004107 0.104294 -0.033273
-0.015143 0.105075 -0.033296
-0.014394 0.105020 -0.033273
-0.000474 0.105075 -0.033273
-0.013393 0.105189 -0.033273
-0.000445 0.105325 -0.033273
-0.012893 0.105575 -0.033507
-0.012111 0.105575 -0.033273
-0.000393 0.105701 -0.033273
-0.011393 0.106075 -0.033314
-0.011393 0.106325 -0.033353
-0.015394 0.106575 -0.033443
-0.015643 0.106825 -0.033313
-0.012644 0.106825 -0.033475
-0.000143 0.106825 -0.033399
-0.014894 0.107075 -0.033370
-0.010143 0.107075 -0.033291
-0.014643 0.107252 -0.033273
-0.012393 0.107325 -0.033312
-0.012339 0.107575 -0.033273
0.000053 0.107575 -0.033273
0.000117 0.107825 -0.033273
-0.009643 0.108575 -0.033487
-0.006874 0.108575 -0.033273
-0.006644 0.108708 -0.033273
-0.010643 0.109075 -0.033510
-0.012131 0.109325 -0.033273
-0.005644 0.109325 -0.033275
0.005106 0.109325 -0.033488
-0.005154 0.109575 -0.033273
0.000107 0.109825 -0.033371
0.000107 0.110075 -0.033388
-0.004143 0.110325 -0.033310
-0.012393 0.110575 -0.033286
-0.003378 0.110575 -0.033273
-0.003144 0.110692 -0.033273
-0.002894 0.111075 -0.033336
-0.000643 0.111075 -0.033273
-0.000143 0.111075 -0.033335
-0.001644 0.111325 -0.033286
-0.000143 0.111325 -0.033360
-0.000893 0.111336 -0.033273
0.000107 0.111575 -0.033461
-0.012644 0.111809 -0.033273
0.000107 0.111825 -0.033481
-0.000143 0.112075 -0.033459
-0.001644 0.112575 -0.033508
0.007107 0.112530 -0.033273
0.007584 0.113575 -0.033273
-0.012393 0.115075 -0.033484
0.008714 0.116075 -0.033273
-0.012393 0.118325 -0.033446
-0.012861 0.119575 -0.033273
-0.012644 0.120075 -0.033370
0.010107 0.121075 -0.033448
-0.013458 0.122325 -0.033273
-0.013144 0.122825 -0.033402
-0.013393 0.123325 -0.033317
0.010856 0.123825 -0.033491
-0.013144 0.124575 -0.033447
-0.013144 0.125575 -0.033390
-0.013174 0.126325 -0.033273
-0.012893 0.127075 -0.033461
-0.012927 0.128075 -0.033273
-0.012753 0.129075 -0.033273
-0.012393 0.130825 -0.033349
-0.012144 0.132075 -0.033273
0.013357 0.132275 -0.033273
0.013357 0.133575 -0.033478
0.013655 0.133825 -0.033273
0.013606 0.134825 -0.033469
-0.011212 0.135575 -0.033273
-0.011067 0.136075 -0.033273
0.013857 0.136575 -0.033467
0.014140 0.136825 -0.033273
-0.010196 0.138825 -0.033273
0.014356 0.139370 -0.033273
-0.009761 0.140325 -0.033273
0.014402 0.141575 -0.033273
0.014394 0.142075 -0.033273
-0.009143 0.142651 -0.033273
0.014311 0.143325 -0.033273
0.013857 0.144825 -0.033426
-0.019013 0.145325 -0.033273
-0.019644 0.145575 -0.033304
-0.019143 0.145575 -0.033469
-0.017644 0.145568 -0.033273
-0.020025 0.145825 -0.033273
-0.008439 0.145825 -0.033273
-0.017393 0.146075 -0.033501
-0.020394 0.146325 -0.033336
-0.008394 0.146325 -0.033441
-0.016643 0.146575 -0.033322
-0.020730 0.147075 -0.033273
-0.008102 0.147075 -0.033273
-0.007981 0.147325 -0.033273
-0.018644 0.147575 -0.033521
-0.018393 0.147825 -0.033493
-0.007862 0.147825 -0.033273
-0.016892 0.148075 -0.033273
-0.020143 0.148325 -0.033366
-0.017143 0.148292 -0.033273
0.013240 0.148325 -0.033273
-0.017894 0.148575 -0.033297
-0.007709 0.148825 -0.033273
-0.007393 0.149728 -0.033273
-0.007266 0.150325 -0.033273
0.012106 0.150325 -0.033344
0.012106 0.150575 -0.033274
0.007606 0.150825 -0.033442
0.006857 0.150937 -0.033273
0.006357 0.151325 -0.033305
0.011356 0.151325 -0.033414
-0.006644 0.151825 -0.033414
0.009107 0.152075 -0.033428
0.010356 0.152325 -0.033461
0.009356 0.152575 -0.033325
-0.006144 0.153075 -0.033311
-0.005894 0.153325 -0.033382
-0.005143 0.154075 -0.033500
-0.004643 0.154821 -0.033273
0.004107 0.155075 -0.033385
-0.002643 0.155325 -0.033306
0.004357 0.155221 -0.033273
0.003856 0.155412 -0.033273
0.000107 0.155825 -0.033309
-0.021394 0.052804 -0.033023
-0.019393 0.052825 -0.033090
-0.022787 0.053325 -0.033023
-0.018490 0.053556 -0.033084
-0.027894 0.055072 -0.033023
-0.029894 0.055729 -0.033023
-0.030143 0.055887 -0.033023
0.007093 0.056325 -0.033023
0.008606 0.056204 -0.033023
-0.030829 0.056575 -0.033023
-0.030644 0.056825 -0.033218
-0.030393 0.057075 -0.033208
-0.030644 0.057086 -0.033023
0.007107 0.057325 -0.033095
-0.030143 0.057575 -0.033121
-0.030393 0.057825 -0.033036
0.007107 0.057735 -0.033023
-0.030644 0.058075 -0.033042
0.016356 0.058065 -0.033023
0.006607 0.058325 -0.033113
-0.031393 0.058469 -0.033023
-0.031643 0.058579 -0.033023
0.006607 0.059075 -0.033023
0.006107 0.059325 -0.033225
-0.033144 0.059575 -0.033072
0.005857 0.059575 -0.033252
-0.015894 0.059825 -0.033129
0.022606 0.059634 -0.033023
-0.015643 0.060075 -0.033129
0.005857 0.060009 -0.033023
-0.015643 0.060305 -0.033023
0.005106 0.060224 -0.033023
-0.014894 0.060529 -0.033023
0.002107 0.060575 -0.033263
0.003856 0.060491 -0.033023
0.023625 0.060575 -0.033023
-0.004893 0.060714 -0.033023
0.024107 0.061295 -0.033023
0.024356 0.062075 -0.033223
-0.035890 0.063075 -0.033023
-0.036144 0.063825 -0.033038
-0.036339 0.064575 -0.033023
0.025220 0.067075 -0.033023
0.024809 0.068075 -0.033023
0.024356 0.068792 -0.033023
-0.034894 0.069575 -0.033270
0.023356 0.070075 -0.033047
0.023356 0.070096 -0.033023
-0.033893 0.070934 -0.033023
0.021601 0.071325 -0.033023
-0.032845 0.071575 -0.033023
0.019856 0.072075 -0.033099
0.019357 0.072325 -0.033104
-0.030144 0.072825 -0.033023
-0.029894 0.073075 -0.033066
-0.029745 0.073575 -0.033023
0.018357 0.074075 -0.033064
0.018357 0.074575 -0.033047
0.018469 0.075075 -0.033023
0.018607 0.075478 -0.033023
0.018856 0.076246 -0.033023
-0.031893 0.076661 -0.033023
-0.032226 0.077325 -0.033023
-0.032274 0.077825 -0.033023
0.018856 0.078325 -0.033064
0.018784 0.078825 -0.033023
-0.030894 0.079241 -0.033023
-0.029644 0.079267 -0.033023
-0.016501 0.079359 -0.033102
0.016356 0.079171 -0.033023
0.017979 0.079325 -0.033023
0.000031 0.079284 -0.032908
-0.015158 0.079600 -0.032803
-0.021234 0.086264 -0.033319
-0.020455 0.086296 -0.033438
-0.020191 0.086462 -0.033280
-0.022436 0.086462 -0.033023
-0.002955 0.087168 -0.032860
-0.023871 0.087042 -0.033101
-0.016201 0.086961 -0.033092
-0.024124 0.087349 -0.033160
-0.018365 0.087070 -0.032968
-0.003614 0.087506 -0.033272
-0.001896 0.087289 -0.033088
-0.009446 0.087883 -0.033433
-0.003618 0.087582 -0.033125
-0.001263 0.087709 -0.032901
-0.009800 0.087943 -0.033266
-0.004929 0.087886 -0.033000
-0.011696 0.087715 -0.032921
-0.010433 0.087981 -0.032985
-0.006001 0.088121 -0.032916
-0.024394 0.088325 -0.033144
-0.010377 0.088185 -0.032760
-0.001372 0.088467 -0.033034
-0.004318 0.088138 -0.033094
-0.024394 0.088609 -0.033023
-0.004149 0.088175 -0.033030
-0.023932 0.089075 -0.033023
-0.006156 0.088945 -0.032868
0.001552 0.089245 -0.033257
0.007511 0.089141 -0.033084
-0.007394 0.089338 -0.032930
0.000972 0.089406 -0.033301
0.005149 0.089075 -0.032993
-0.023144 0.089478 -0.033023
-0.007325 0.089436 -0.032841
-0.001131 0.089466 -0.033358
0.006914 0.089827 -0.032956
0.014982 0.089929 -0.033205
-0.022394 0.089784 -0.033023
-0.001046 0.089549 -0.033182
0.006865 0.089895 -0.032955
0.010093 0.089668 -0.032910
0.011547 0.089580 -0.032908
0.014309 0.089901 -0.033217
0.014884 0.089951 -0.033170
-0.000743 0.089795 -0.033129
0.000705 0.089970 -0.033044
0.007362 0.090053 -0.033145
0.015679 0.090151 -0.033172
-0.000095 0.090090 -0.033029
0.000912 0.090191 -0.032790
0.006889 0.090013 -0.032987
0.015844 0.090223 -0.033087
0.017106 0.090313 -0.033023
0.001398 0.090306 -0.032515
0.018106 0.090549 -0.033023
-0.011143 0.090825 -0.033204
-0.015643 0.091075 -0.033104
-0.011956 0.091075 -0.033023
0.018567 0.090997 -0.032915
-0.015894 0.091169 -0.033023
0.018856 0.091163 -0.033023
-0.007893 0.091816 -0.033023
-0.007393 0.091969 -0.033023
0.009709 0.092075 -0.033023
0.019607 0.092075 -0.033127
0.015107 0.092325 -0.033039
-0.005894 0.092575 -0.033089
0.008856 0.092428 -0.033023
-0.005644 0.092825 -0.033030
0.008357 0.092700 -0.033023
0.019868 0.092825 -0.033023
0.019812 0.093075 -0.033023
0.016356 0.093217 -0.033023
-0.004554 0.093575 -0.033023
0.016741 0.093575 -0.033023
-0.004143 0.093825 -0.033099
0.016857 0.093696 -0.033023
-0.004393 0.093860 -0.033023
0.017106 0.093951 -0.033023
-0.004143 0.094279 -0.033023
0.017856 0.094325 -0.033185
0.019343 0.094325 -0.033023
0.006357 0.094575 -0.033123
0.019106 0.094528 -0.033023
0.018856 0.094695 -0.033023
-0.002894 0.095575 -0.033072
-0.002547 0.096325 -0.033023
0.005367 0.097075 -0.033023
-0.002046 0.097575 -0.033023
-0.001707 0.098575 -0.033023
-0.001446 0.099575 -0.033023
-0.001348 0.100075 -0.033023
-0.001394 0.100825 -0.033210
-0.001033 0.101075 -0.033023
-0.000853 0.101825 -0.033023
0.004107 0.102325 -0.033108
0.004358 0.102575 -0.033023
-0.000658 0.103325 -0.033023
-0.000643 0.103825 -0.033068
0.004671 0.104075 -0.033023
-0.014679 0.104825 -0.033023
-0.014643 0.104827 -0.033023
-0.013644 0.105075 -0.033183
-0.013144 0.105143 -0.033023
-0.012393 0.105247 -0.033023
-0.011893 0.105325 -0.033047
-0.011393 0.105575 -0.033129
-0.015894 0.105825 -0.033224
-0.010894 0.106075 -0.033214
-0.009894 0.106325 -0.033158
-0.000393 0.106575 -0.033057
-0.000393 0.106825 -0.033054
-0.015643 0.107075 -0.033262
-0.016156 0.107325 -0.033023
-0.014143 0.107325 -0.033232
-0.007143 0.107325 -0.033052
-0.000143 0.107325 -0.033175
-0.015394 0.107575 -0.033043
-0.014394 0.107558 -0.033023
-0.013393 0.107575 -0.033105
-0.006400 0.107575 -0.033023
-0.015143 0.107598 -0.033023
-0.013144 0.107825 -0.033078
-0.000393 0.107825 -0.033041
-0.005687 0.108075 -0.033023
0.000107 0.108075 -0.033243
-0.000393 0.108325 -0.033058
-0.000393 0.108575 -0.033063
-0.000643 0.108825 -0.033046
-0.003942 0.109075 -0.033023
-0.000143 0.109075 -0.033188
-0.000893 0.109325 -0.033030
-0.012393 0.109575 -0.033216
-0.000893 0.109575 -0.033047
0.006348 0.109575 -0.033023
-0.000893 0.109825 -0.033077
0.006446 0.109825 -0.033023
-0.000143 0.110075 -0.033261
-0.000643 0.110325 -0.033219
-0.013159 0.110825 -0.033023
-0.000393 0.110825 -0.033262
-0.013181 0.111325 -0.033023
0.007107 0.111285 -0.033023
0.007606 0.113075 -0.033148
0.008106 0.114075 -0.033142
0.008606 0.115575 -0.033215
-0.012893 0.116075 -0.033206
-0.012893 0.118075 -0.033229
-0.012893 0.119325 -0.033254
0.010356 0.119575 -0.033025
0.010356 0.120325 -0.033159
0.010672 0.120825 -0.033023
0.010852 0.121575 -0.033023
-0.013893 0.122075 -0.033076
0.011107 0.122520 -0.033023
-0.013812 0.123325 -0.033023
0.011606 0.124272 -0.033023
-0.013548 0.125075 -0.033023
0.011924 0.125325 -0.033023
-0.013415 0.126075 -0.033023
-0.013144 0.127075 -0.033132
0.012357 0.127575 -0.033171
0.012674 0.128075 -0.033023
-0.012895 0.128825 -0.033023
0.012922 0.129075 -0.033023
0.013106 0.129825 -0.033025
0.013354 0.130825 -0.033023
-0.012144 0.131943 -0.033023
-0.011944 0.132825 -0.033023
-0.011644 0.133825 -0.033034
-0.011393 0.134746 -0.033023
-0.011127 0.135575 -0.033023
-0.010803 0.136575 -0.033023
-0.010181 0.138575 -0.033023
0.014627 0.138825 -0.033023
-0.009808 0.139825 -0.033023
-0.009399 0.141825 -0.033023
0.014356 0.142825 -0.033273
-0.008941 0.143575 -0.033023
-0.008715 0.144825 -0.033023
-0.019644 0.145321 -0.033023
-0.018894 0.145110 -0.033023
-0.017894 0.145253 -0.033023
-0.019893 0.145575 -0.033140
-0.017143 0.145605 -0.033023
-0.020394 0.145856 -0.033023
-0.020644 0.146105 -0.033023
-0.020926 0.146575 -0.033023
-0.020893 0.146825 -0.033120
-0.016393 0.147075 -0.033254
-0.016393 0.147325 -0.033239
0.013606 0.147325 -0.033269
-0.020893 0.147825 -0.033094
-0.020893 0.148075 -0.033033
-0.007893 0.148075 -0.033244
-0.020893 0.148104 -0.033023
-0.020677 0.148575 -0.033023
-0.020143 0.148825 -0.033168
-0.017143 0.148814 -0.033023
-0.007471 0.149075 -0.033023
-0.007423 0.149575 -0.033023
0.013106 0.149805 -0.033023
-0.007244 0.150575 -0.033023
-0.006996 0.151075 -0.033023
0.012357 0.151101 -0.033023
0.007606 0.151575 -0.033194
0.006857 0.151825 -0.033040
0.006680 0.152075 -0.033023
0.008606 0.152075 -0.033215
0.007857 0.152251 -0.033023
0.008606 0.152569 -0.033023
0.006107 0.152825 -0.033232
0.010356 0.153075 -0.033200
0.009607 0.153325 -0.033069
0.010107 0.153575 -0.033031
-0.005812 0.154075 -0.033023
0.005805 0.154575 -0.033023
-0.005143 0.154937 -0.033023
-0.004643 0.155299 -0.033023
0.004606 0.155325 -0.033175
0.004357 0.155575 -0.033108
0.003607 0.155825 -0.033115
0.003357 0.156075 -0.033032
0.000357 0.156309 -0.033023
0.001831 0.156325 -0.033023
-0.021143 0.052825 -0.032839
-0.019644 0.052825 -0.032993
-0.021394 0.052903 -0.032773
-0.019893 0.052946 -0.032773
-0.019143 0.053423 -0.032773
-0.024394 0.053985 -0.032773
-0.026894 0.054801 -0.032773
-0.029894 0.055704 -0.032773
-0.030644 0.056170 -0.032773
0.007872 0.056325 -0.032773
0.009607 0.056318 -0.032773
0.007357 0.056575 -0.032805
0.010607 0.056494 -0.032773
0.007449 0.056825 -0.032773
0.007357 0.057075 -0.032892
0.013602 0.057325 -0.032773
0.013606 0.057326 -0.032773
-0.030652 0.057825 -0.032773
0.015356 0.057771 -0.032773
-0.030894 0.058051 -0.032773
-0.031393 0.058294 -0.032773
-0.031643 0.058575 -0.033015
0.018607 0.058521 -0.032773
0.018856 0.058578 -0.032773
0.006857 0.059075 -0.032903
0.007003 0.059325 -0.032773
-0.033393 0.059559 -0.032773
0.022606 0.059523 -0.032773
0.006684 0.059825 -0.032773
-0.016445 0.060054 -0.032716
0.006607 0.059895 -0.032773
-0.016182 0.060209 -0.032815
0.005606 0.060265 -0.032773
-0.015643 0.060539 -0.032773
-0.014643 0.060575 -0.033015
0.004856 0.060431 -0.032773
-0.014894 0.060647 -0.032773
-0.006144 0.060736 -0.032773
-0.034894 0.061075 -0.032818
-0.035320 0.061575 -0.032773
-0.035655 0.062075 -0.032773
0.024854 0.062325 -0.032773
-0.035893 0.062825 -0.032904
-0.036478 0.064325 -0.032773
-0.036691 0.066575 -0.032773
-0.036502 0.067575 -0.032773
0.024892 0.068325 -0.032773
0.024606 0.068775 -0.032773
0.023857 0.069575 -0.032950
-0.034940 0.070075 -0.032773
0.023107 0.070325 -0.032999
-0.034394 0.070641 -0.032773
-0.033893 0.071090 -0.032773
-0.033144 0.071575 -0.032773
-0.032894 0.071701 -0.032773
-0.031643 0.072075 -0.032997
0.019607 0.072325 -0.032888
0.019357 0.072575 -0.032825
-0.030246 0.073075 -0.032773
-0.030131 0.073325 -0.032773
0.018607 0.074075 -0.032830
0.018607 0.074575 -0.032781
-0.030125 0.075075 -0.032773
0.018799 0.075325 -0.032773
0.019016 0.075825 -0.032773
0.019106 0.076183 -0.032773
-0.032247 0.076825 -0.032773
0.019214 0.077075 -0.032773
-0.032394 0.077825 -0.032905
0.019283 0.078075 -0.032773
-0.032143 0.078718 -0.032773
-0.006090 0.079041 -0.032723
-0.031393 0.079145 -0.032773
-0.030393 0.079304 -0.032773
-0.029393 0.079254 -0.032773
-0.019297 0.079264 -0.032644
-0.012705 0.079268 -0.032764
0.017106 0.079287 -0.032773
-0.030644 0.079333 -0.032773
0.017607 0.079382 -0.032773
-0.021499 0.086327 -0.033109
-0.021120 0.086497 -0.032881
-0.022725 0.086551 -0.032775
-0.023815 0.086893 -0.032684
-0.002858 0.087175 -0.032667
-0.020434 0.086945 -0.032648
-0.024372 0.087218 -0.032771
-0.020613 0.086957 -0.032549
-0.018926 0.087120 -0.032783
-0.016364 0.087044 -0.032717
-0.013072 0.087326 -0.032985
-0.001558 0.087415 -0.032675
-0.019893 0.087135 -0.032514
-0.017631 0.087149 -0.032650
-0.001294 0.087608 -0.032758
-0.005597 0.087859 -0.032933
-0.004768 0.087942 -0.032822
-0.011443 0.087915 -0.032552
-0.005596 0.087904 -0.032763
-0.010840 0.088067 -0.032529
-0.005994 0.088327 -0.032731
-0.010279 0.088543 -0.032422
-0.005999 0.088515 -0.032703
-0.001345 0.088641 -0.032992
-0.010200 0.088842 -0.032353
-0.004038 0.088188 -0.032787
-0.009679 0.088894 -0.032674
0.001559 0.089293 -0.033100
0.007613 0.089179 -0.032846
-0.023643 0.089325 -0.032929
-0.006127 0.089083 -0.032715
0.001732 0.089374 -0.032854
-0.023643 0.089451 -0.032773
-0.007772 0.089498 -0.032725
-0.001103 0.089342 -0.032926
0.001954 0.089355 -0.032815
-0.022893 0.089789 -0.032773
-0.006847 0.089581 -0.032571
0.001056 0.089632 -0.032950
0.007129 0.089806 -0.032535
0.011750 0.089697 -0.032730
0.014255 0.089991 -0.033033
-0.007119 0.089713 -0.032451
0.000910 0.090042 -0.032878
0.009790 0.090000 -0.032670
0.012253 0.089892 -0.032633
-0.000116 0.090158 -0.032886
0.006896 0.090085 -0.032834
0.015690 0.090292 -0.032909
-0.021143 0.090489 -0.032773
-0.000197 0.090188 -0.032741
0.007017 0.090285 -0.032676
0.016857 0.090495 -0.032773
0.018106 0.090388 -0.032773
-0.018894 0.090825 -0.032986
-0.018143 0.091075 -0.032937
0.018955 0.091170 -0.032664
-0.016894 0.091325 -0.032869
-0.013393 0.091325 -0.032844
0.019215 0.091324 -0.032682
0.019357 0.091575 -0.032974
-0.009643 0.091825 -0.032792
0.019607 0.091687 -0.032773
0.010856 0.091978 -0.032773
-0.008144 0.092272 -0.032773
0.009107 0.092325 -0.033013
-0.007393 0.092474 -0.032773
0.008606 0.092575 -0.033009
-0.006644 0.092809 -0.032773
0.020107 0.092825 -0.032810
-0.005894 0.093075 -0.032838
0.020107 0.093075 -0.032773
-0.005393 0.093325 -0.032845
0.016307 0.093325 -0.032773
-0.005393 0.093452 -0.032773
0.007844 0.093575 -0.032773
0.019856 0.093575 -0.032864
0.016607 0.093617 -0.032773
-0.004449 0.094075 -0.032773
0.017013 0.094075 -0.032773
-0.004299 0.094325 -0.032773
0.019607 0.094325 -0.032851
-0.004129 0.094575 -0.032773
-0.003643 0.094825 -0.032851
-0.003893 0.095075 -0.032857
0.017856 0.094958 -0.032773
0.019106 0.094906 -0.032773
-0.003144 0.095325 -0.032936
-0.003026 0.095825 -0.032773
0.005857 0.096575 -0.032890
-0.002143 0.097325 -0.033010
-0.002143 0.097589 -0.032773
0.005492 0.098075 -0.032773
-0.001591 0.099325 -0.032773
-0.001394 0.100118 -0.032773
-0.000891 0.102075 -0.032773
0.004606 0.103575 -0.033000
0.005356 0.104272 -0.032773
-0.015643 0.104825 -0.032903
-0.014394 0.104765 -0.032773
-0.013893 0.104825 -0.032786
-0.009728 0.104825 -0.032773
-0.013393 0.104853 -0.032773
-0.012893 0.105075 -0.032890
-0.008944 0.105075 -0.032773
-0.008894 0.105325 -0.032843
-0.009643 0.105575 -0.032975
-0.000771 0.105825 -0.032773
-0.000833 0.106325 -0.032773
-0.000893 0.106825 -0.032775
-0.005459 0.107075 -0.032773
-0.005393 0.107325 -0.032816
-0.016144 0.107575 -0.032933
-0.004643 0.107568 -0.032773
-0.001644 0.107563 -0.032773
-0.001074 0.107575 -0.032773
-0.015643 0.107825 -0.032819
-0.013644 0.107825 -0.032968
-0.004152 0.107825 -0.032773
-0.001082 0.107825 -0.032773
-0.013893 0.108075 -0.032813
-0.003893 0.108075 -0.032798
-0.001143 0.107886 -0.032773
-0.003144 0.108325 -0.032790
-0.013715 0.108575 -0.032773
-0.000643 0.108575 -0.033006
-0.001143 0.108825 -0.032952
-0.002643 0.109075 -0.032916
-0.001644 0.109325 -0.032933
-0.013144 0.109575 -0.032974
-0.001394 0.109825 -0.033012
-0.013674 0.110325 -0.032773
0.007107 0.110825 -0.032928
0.007857 0.112075 -0.032835
0.008357 0.113575 -0.032912
0.008856 0.114097 -0.032773
-0.013869 0.115825 -0.032773
-0.013393 0.117075 -0.033003
-0.014143 0.118325 -0.032789
-0.013893 0.119575 -0.032969
0.010607 0.120325 -0.032981
-0.014394 0.121075 -0.032811
0.010856 0.121575 -0.033019
-0.014188 0.122825 -0.032773
-0.014015 0.123575 -0.032773
0.011857 0.124075 -0.032777
-0.013857 0.124575 -0.032773
-0.013644 0.125325 -0.032838
-0.013591 0.125825 -0.032773
-0.013336 0.126825 -0.032773
-0.013001 0.128325 -0.032773
0.013357 0.129825 -0.032803
-0.012144 0.131824 -0.032773
0.013857 0.131845 -0.032773
0.014106 0.133217 -0.032773
-0.011393 0.134314 -0.032773
-0.011203 0.135075 -0.032773
0.014356 0.136075 -0.032995
0.014639 0.136325 -0.032773
0.014856 0.138048 -0.032773
0.014886 0.138325 -0.032773
-0.009828 0.139825 -0.032773
-0.009654 0.141325 -0.032773
-0.009394 0.142247 -0.032773
-0.009143 0.143325 -0.032799
0.014911 0.143825 -0.032773
-0.008962 0.144325 -0.032773
-0.018894 0.144956 -0.032773
-0.019893 0.145325 -0.032841
-0.008643 0.145325 -0.032933
-0.017143 0.145575 -0.032990
-0.020394 0.145825 -0.032995
-0.020921 0.146075 -0.032773
-0.020893 0.146325 -0.032935
-0.015929 0.146575 -0.032773
-0.008144 0.146825 -0.032883
-0.015733 0.147075 -0.032773
-0.015675 0.147325 -0.032773
-0.015680 0.147575 -0.032773
-0.016144 0.147825 -0.033021
-0.007643 0.148060 -0.032773
-0.016643 0.148575 -0.032974
-0.016894 0.148825 -0.032940
-0.007393 0.149075 -0.032880
-0.019393 0.149325 -0.032930
0.013857 0.149323 -0.032773
-0.019644 0.149575 -0.032804
0.013357 0.149575 -0.032961
-0.019393 0.149577 -0.032773
0.013606 0.149825 -0.032782
-0.007143 0.150325 -0.032780
-0.007059 0.150825 -0.032773
-0.006905 0.151325 -0.032773
0.012606 0.151575 -0.032783
0.007606 0.152075 -0.033021
0.007857 0.152325 -0.032994
0.008606 0.152575 -0.033020
-0.006419 0.153075 -0.032773
0.008357 0.153075 -0.032799
-0.006316 0.153325 -0.032773
-0.006239 0.153575 -0.032773
0.011107 0.153575 -0.032792
0.009107 0.153591 -0.032773
-0.006144 0.153840 -0.032773
0.010607 0.154037 -0.032773
-0.005718 0.154575 -0.032773
-0.005143 0.155322 -0.032773
-0.004143 0.155575 -0.032975
-0.004410 0.155825 -0.032773
0.005360 0.155825 -0.032773
-0.003422 0.156075 -0.032773
0.005356 0.155828 -0.032773
0.002107 0.156325 -0.033006
-0.000143 0.156575 -0.032801
0.004107 0.156389 -0.032773
0.003607 0.194069 -0.032773
0.003607 0.194325 -0.032778
0.006107 0.194078 -0.032773
0.004357 0.194575 -0.032799
0.004606 0.194778 -0.032773
0.006607 0.194825 -0.032867
0.006857 0.195075 -0.032877
0.006357 0.195325 -0.032784
0.007357 0.195325 -0.032894
0.007357 0.195575 -0.032890
0.006857 0.195624 -0.032773
0.007857 0.195825 -0.032913
0.007320 0.196075 -0.032773
0.008606 0.196075 -0.032886
0.008106 0.196325 -0.032888
0.007606 0.196384 -0.032773
0.008856 0.196575 -0.032880
0.008606 0.196825 -0.032852
0.009107 0.197325 -0.032812
0.009607 0.197575 -0.032796
-0.021143 0.052991 -0.032522
-0.019893 0.053075 -0.032631
-0.019715 0.053325 -0.032522
-0.019416 0.053531 -0.032579
-0.029894 0.055701 -0.032522
-0.030894 0.056287 -0.032522
0.009107 0.056325 -0.032598
0.007925 0.056575 -0.032522
0.009356 0.056343 -0.032522
0.010856 0.056503 -0.032522
-0.031143 0.057075 -0.032547
-0.031143 0.057116 -0.032522
-0.030894 0.057490 -0.032522
0.013857 0.057337 -0.032522
-0.017400 0.057820 -0.032697
0.015607 0.057770 -0.032522
-0.031143 0.058033 -0.032522
-0.031643 0.058325 -0.032557
-0.032135 0.058575 -0.032522
0.019106 0.058575 -0.032538
0.007357 0.059075 -0.032637
-0.033643 0.059575 -0.032534
-0.033893 0.059772 -0.032522
-0.034144 0.060075 -0.032620
0.007107 0.059870 -0.032522
-0.034394 0.060325 -0.032635
0.006107 0.060289 -0.032522
-0.016144 0.060561 -0.032522
0.004331 0.060575 -0.032522
0.005606 0.060391 -0.032522
-0.014394 0.060733 -0.032522
0.004107 0.060596 -0.032522
-0.035346 0.061325 -0.032522
0.024846 0.061825 -0.032522
0.025107 0.062575 -0.032562
0.025448 0.063825 -0.032522
0.025612 0.064575 -0.032522
-0.036893 0.065568 -0.032522
-0.036893 0.066558 -0.032522
0.025606 0.067223 -0.032522
0.025356 0.067825 -0.032538
0.025356 0.067852 -0.032522
-0.036394 0.068327 -0.032522
0.024857 0.068733 -0.032522
-0.035893 0.069092 -0.032522
0.024107 0.069753 -0.032522
-0.035143 0.070076 -0.032522
0.023606 0.070309 -0.032522
-0.034425 0.070825 -0.032522
0.022107 0.071325 -0.032537
-0.033393 0.071575 -0.032522
-0.032644 0.071825 -0.032728
-0.032143 0.072075 -0.032555
-0.031643 0.072244 -0.032522
0.019856 0.072465 -0.032522
-0.030393 0.073325 -0.032529
-0.030393 0.073347 -0.032522
0.018856 0.074575 -0.032604
-0.030617 0.075325 -0.032522
0.019106 0.075825 -0.032710
-0.031893 0.076325 -0.032738
0.019610 0.076575 -0.032522
0.020354 0.076825 -0.032522
-0.032394 0.077075 -0.032752
0.020048 0.077075 -0.032522
0.019607 0.077325 -0.032665
0.021107 0.077325 -0.032548
0.020856 0.077575 -0.032621
0.020606 0.077825 -0.032665
0.020357 0.078075 -0.032679
0.019856 0.078325 -0.032637
-0.032394 0.078575 -0.032694
0.020357 0.078575 -0.032604
0.019357 0.078825 -0.032639
0.020606 0.078620 -0.032522
0.019194 0.079075 -0.032522
-0.031643 0.079141 -0.032522
-0.030393 0.079273 -0.032522
-0.025643 0.079323 -0.032522
-0.011177 0.079215 -0.032526
0.017357 0.079308 -0.032522
0.019106 0.079105 -0.032522
0.018106 0.079337 -0.032522
-0.015460 0.079707 -0.032307
-0.021551 0.086487 -0.032762
-0.020732 0.086625 -0.032863
-0.023178 0.086684 -0.032524
-0.024490 0.087075 -0.032522
-0.002611 0.087226 -0.032333
-0.020898 0.087001 -0.032282
-0.014674 0.087152 -0.032521
-0.001530 0.087431 -0.032528
-0.019537 0.087185 -0.032410
-0.001297 0.087559 -0.032527
-0.004748 0.087951 -0.032595
-0.024893 0.088075 -0.032530
-0.011680 0.087881 -0.032523
-0.011136 0.088024 -0.032371
-0.010425 0.088367 -0.032312
-0.010345 0.088512 -0.032219
-0.024643 0.088825 -0.032594
-0.024492 0.089075 -0.032522
-0.009771 0.088989 -0.032576
-0.001140 0.089091 -0.032795
-0.010122 0.088991 -0.032310
-0.001069 0.089274 -0.032785
0.007769 0.089273 -0.032515
-0.009448 0.089335 -0.032401
-0.006230 0.089348 -0.032374
0.001233 0.089619 -0.032810
0.007594 0.089474 -0.032653
-0.008030 0.089746 -0.032440
-0.000805 0.089684 -0.032739
0.007654 0.089478 -0.032463
0.010494 0.089748 -0.032477
-0.023144 0.089925 -0.032522
-0.007069 0.089786 -0.032302
0.001409 0.089904 -0.032540
0.010238 0.090095 -0.032328
-0.000428 0.090043 -0.032538
0.009393 0.090331 -0.032599
0.010429 0.090287 -0.032192
-0.021676 0.090575 -0.032522
-0.000019 0.090313 -0.032604
0.002031 0.090387 -0.032136
0.002727 0.090583 -0.031974
0.003437 0.090702 -0.031904
0.007582 0.090544 -0.032611
0.018106 0.090575 -0.032722
0.001479 0.090668 -0.032284
0.003041 0.090738 -0.031991
0.007688 0.090656 -0.032504
0.017702 0.090738 -0.032557
-0.020644 0.090994 -0.032522
-0.019644 0.091075 -0.032658
0.018824 0.091131 -0.032534
0.019252 0.091326 -0.032542
-0.017894 0.091575 -0.032663
-0.012144 0.091575 -0.032742
-0.018894 0.091582 -0.032522
-0.011393 0.091825 -0.032654
-0.015643 0.092075 -0.032528
-0.014894 0.092069 -0.032522
-0.013144 0.092062 -0.032522
0.011107 0.092075 -0.032620
0.013357 0.092073 -0.032522
-0.015643 0.092087 -0.032522
-0.009894 0.092325 -0.032549
0.011356 0.092120 -0.032522
0.014357 0.092325 -0.032522
-0.009143 0.092557 -0.032522
0.009356 0.092575 -0.032720
0.014856 0.092559 -0.032522
-0.007893 0.092825 -0.032563
0.015356 0.092820 -0.032522
-0.007143 0.093075 -0.032559
0.015607 0.092967 -0.032522
0.016106 0.093323 -0.032522
0.007857 0.093575 -0.032767
-0.005393 0.093825 -0.032584
-0.005644 0.093831 -0.032522
-0.004643 0.094325 -0.032592
0.017074 0.094325 -0.032522
0.007613 0.094575 -0.032522
0.007450 0.094825 -0.032522
-0.004018 0.095075 -0.032522
0.017856 0.095075 -0.032681
-0.003643 0.095325 -0.032593
0.018977 0.095325 -0.032522
0.007016 0.095575 -0.032522
-0.002894 0.096075 -0.032764
-0.002782 0.096825 -0.032522
-0.002643 0.097083 -0.032522
0.005857 0.097575 -0.032696
0.006103 0.097825 -0.032522
-0.001893 0.098325 -0.032734
0.005356 0.098825 -0.032731
0.005683 0.099575 -0.032522
-0.001394 0.100655 -0.032522
-0.001195 0.101575 -0.032522
-0.000893 0.102075 -0.032770
-0.000893 0.102825 -0.032685
0.005356 0.103075 -0.032660
-0.011893 0.104034 -0.032522
-0.013006 0.104325 -0.032522
-0.015394 0.104575 -0.032572
-0.014643 0.104575 -0.032542
-0.013893 0.104575 -0.032576
-0.008394 0.104328 -0.032522
-0.016393 0.104825 -0.032679
-0.013144 0.104825 -0.032725
-0.007143 0.105075 -0.032555
-0.001705 0.105075 -0.032522
-0.007643 0.105325 -0.032686
-0.001759 0.105325 -0.032522
-0.001644 0.105575 -0.032660
-0.005894 0.105825 -0.032557
-0.001394 0.105583 -0.032522
-0.001394 0.106075 -0.032596
-0.005143 0.106325 -0.032559
-0.002174 0.106325 -0.032522
-0.001394 0.106325 -0.032624
-0.002059 0.106575 -0.032522
-0.000893 0.106575 -0.032762
-0.001893 0.106825 -0.032563
-0.017114 0.107075 -0.032522
-0.002894 0.107075 -0.032523
-0.001394 0.107075 -0.032676
-0.004643 0.107325 -0.032717
-0.017138 0.107575 -0.032522
-0.001143 0.107575 -0.032752
-0.004143 0.107825 -0.032772
-0.001143 0.107825 -0.032736
-0.015143 0.108075 -0.032594
-0.001893 0.108075 -0.032707
-0.015394 0.108145 -0.032522
-0.013893 0.108325 -0.032754
0.007099 0.108575 -0.032522
-0.013893 0.109075 -0.032650
-0.014121 0.110075 -0.032522
0.007606 0.110575 -0.032638
-0.014175 0.111075 -0.032522
0.008357 0.112325 -0.032649
0.009112 0.113575 -0.032522
-0.014400 0.114825 -0.032522
-0.013893 0.115575 -0.032750
-0.014891 0.117575 -0.032522
-0.014143 0.118075 -0.032770
0.010856 0.118746 -0.032522
-0.014643 0.119575 -0.032709
-0.014901 0.120075 -0.032522
0.011356 0.120786 -0.032522
-0.014559 0.121825 -0.032522
-0.014394 0.122844 -0.032522
-0.014193 0.123575 -0.032522
0.012106 0.124075 -0.032578
-0.013896 0.124825 -0.032522
-0.013518 0.126325 -0.032522
-0.013183 0.127575 -0.032522
0.013363 0.128575 -0.032522
-0.012608 0.129825 -0.032522
0.013857 0.131575 -0.032716
-0.011893 0.132655 -0.032522
-0.011586 0.133575 -0.032522
-0.011300 0.134575 -0.032522
-0.010894 0.136043 -0.032522
-0.010643 0.136970 -0.032522
-0.010394 0.138042 -0.032522
-0.010320 0.138325 -0.032522
-0.010143 0.138860 -0.032522
-0.009972 0.140075 -0.032522
-0.009941 0.141075 -0.032522
-0.009643 0.142075 -0.032621
-0.009586 0.143075 -0.032522
-0.009443 0.143825 -0.032522
-0.009313 0.144325 -0.032522
-0.019143 0.144851 -0.032522
0.015107 0.145075 -0.032541
-0.008894 0.145325 -0.032649
-0.020394 0.145338 -0.032522
-0.008982 0.145575 -0.032522
-0.016331 0.145825 -0.032522
-0.008894 0.145955 -0.032522
-0.015887 0.146325 -0.032522
-0.015725 0.146575 -0.032522
-0.015643 0.146825 -0.032597
-0.015484 0.147075 -0.032522
-0.021439 0.147325 -0.032522
-0.008367 0.147325 -0.032522
-0.015394 0.147575 -0.032544
-0.021355 0.147825 -0.032522
-0.007893 0.147825 -0.032683
0.014711 0.148075 -0.032522
-0.015894 0.148575 -0.032630
-0.015894 0.148811 -0.032522
-0.020911 0.149075 -0.032522
0.014106 0.149075 -0.032696
-0.007373 0.149325 -0.032522
-0.007292 0.149575 -0.032522
-0.007143 0.149801 -0.032522
0.014012 0.150075 -0.032522
-0.006894 0.151075 -0.032672
0.013349 0.151325 -0.032522
-0.006644 0.151825 -0.032534
0.012857 0.152075 -0.032529
0.012857 0.152093 -0.032522
0.011857 0.152825 -0.032733
0.012106 0.153054 -0.032522
0.008106 0.153325 -0.032695
0.007357 0.153575 -0.032564
0.009356 0.153825 -0.032766
0.008357 0.153927 -0.032522
-0.005983 0.154325 -0.032522
-0.005894 0.154541 -0.032522
0.009607 0.154568 -0.032522
0.006357 0.154825 -0.032655
-0.005393 0.155325 -0.032558
0.005857 0.155575 -0.032676
-0.003893 0.156075 -0.032706
-0.003144 0.156530 -0.032522
-0.000393 0.156575 -0.032771
-0.000143 0.156825 -0.032628
0.000357 0.157075 -0.032524
0.002856 0.157107 -0.032522
0.008818 0.192325 -0.032522
0.002631 0.193075 -0.032522
0.009856 0.193075 -0.032670
0.002606 0.193325 -0.032596
0.007606 0.193325 -0.032523
0.011107 0.193325 -0.032684
0.003357 0.193575 -0.032686
0.007357 0.193575 -0.032563
0.002356 0.193825 -0.032688
0.005606 0.193825 -0.032741
0.001607 0.194075 -0.032651
0.010607 0.194075 -0.032760
0.000357 0.194325 -0.032564
0.009107 0.194325 -0.032672
0.002356 0.194575 -0.032655
0.000263 0.194825 -0.032522
0.002606 0.194825 -0.032552
0.011857 0.194825 -0.032715
0.004107 0.195075 -0.032543
0.004606 0.195200 -0.032522
0.006107 0.195325 -0.032734
0.006607 0.195575 -0.032717
0.006107 0.195590 -0.032522
0.012859 0.195825 -0.032522
0.010607 0.196075 -0.032733
0.010107 0.196325 -0.032752
0.007606 0.196575 -0.032686
0.008106 0.196825 -0.032765
0.008106 0.197075 -0.032659
0.008144 0.197325 -0.032522
0.009107 0.197575 -0.032760
0.002356 0.197825 -0.032586
0.004606 0.197825 -0.032605
0.009607 0.197825 -0.032770
0.004357 0.198075 -0.032668
0.009107 0.198075 -0.032564
0.001381 0.198325 -0.032522
0.004357 0.198325 -0.032688
0.009607 0.198325 -0.032668
0.001607 0.198575 -0.032548
0.006107 0.198571 -0.032522
0.009544 0.198575 -0.032522
0.012857 0.198575 -0.032542
0.003856 0.198825 -0.032664
0.009856 0.198825 -0.032564
0.002107 0.199004 -0.032522
0.005356 0.199075 -0.032619
0.010607 0.199075 -0.032634
0.003355 0.199325 -0.032522
0.005857 0.199325 -0.032569
0.011356 0.199325 -0.032601
0.004982 0.199575 -0.032522
0.005106 0.199598 -0.032522
0.011857 0.199825 -0.032523
0.022591 0.205825 -0.032522
-0.018644 0.206325 -0.032524
-0.017150 0.206325 -0.032522
0.022856 0.206575 -0.032555
0.022301 0.206825 -0.032522
-0.018393 0.207325 -0.032620
-0.016144 0.207325 -0.032671
-0.015128 0.207325 -0.032522
-0.014894 0.207486 -0.032522
-0.017393 0.207825 -0.032732
-0.014643 0.207825 -0.032550
-0.016393 0.208075 -0.032754
-0.017894 0.208325 -0.032641
-0.015394 0.208325 -0.032624
-0.017644 0.208575 -0.032646
-0.014894 0.208434 -0.032522
-0.016393 0.208825 -0.032626
-0.016643 0.209075 -0.032573
-0.020730 0.215825 -0.032522
-0.019393 0.215825 -0.032531
-0.020143 0.216075 -0.032578
-0.019644 0.216325 -0.032595
-0.021898 0.216575 -0.032522
-0.020644 0.216575 -0.032607
-0.021893 0.216599 -0.032522
-0.021143 0.217075 -0.032565
-0.020128 0.217325 -0.032522
-0.022392 0.053325 -0.032272
-0.020394 0.053227 -0.032272
-0.022893 0.053493 -0.032272
-0.023893 0.053854 -0.032272
-0.019054 0.054571 -0.032444
-0.030143 0.055804 -0.032272
-0.018612 0.056112 -0.032424
0.008106 0.056575 -0.032446
0.009356 0.056415 -0.032272
0.011356 0.056573 -0.032272
-0.031393 0.056670 -0.032272
-0.031393 0.057072 -0.032272
-0.031143 0.057325 -0.032370
-0.031143 0.057552 -0.032272
-0.031143 0.057825 -0.032327
0.008619 0.057825 -0.032272
0.016107 0.057825 -0.032272
0.008606 0.057848 -0.032272
-0.032143 0.058575 -0.032514
0.019357 0.058569 -0.032272
0.020357 0.058825 -0.032368
0.021564 0.059075 -0.032272
0.022569 0.059325 -0.032272
0.022856 0.059426 -0.032272
-0.033893 0.059592 -0.032272
-0.034455 0.060075 -0.032272
0.007357 0.060052 -0.032272
-0.016986 0.060163 -0.032341
0.023857 0.060110 -0.032272
-0.016865 0.060381 -0.032265
0.004606 0.060575 -0.032381
0.024107 0.060575 -0.032419
-0.016144 0.060650 -0.032272
-0.000393 0.060705 -0.032272
0.024743 0.061325 -0.032272
-0.036839 0.064075 -0.032272
0.025606 0.064325 -0.032469
-0.037077 0.065325 -0.032272
0.025606 0.067575 -0.032393
-0.036588 0.068325 -0.032272
0.024836 0.069075 -0.032272
0.024107 0.070012 -0.032272
0.023857 0.070290 -0.032272
-0.034894 0.070585 -0.032272
-0.034394 0.071049 -0.032272
-0.033663 0.071575 -0.032272
-0.033393 0.071714 -0.032272
-0.033144 0.071833 -0.032272
0.021110 0.072075 -0.032272
0.020357 0.072325 -0.032350
0.020107 0.072532 -0.032272
0.019634 0.073075 -0.032272
0.019457 0.073575 -0.032272
0.019357 0.074075 -0.032275
0.019351 0.074575 -0.032272
-0.030602 0.075075 -0.032272
0.019607 0.075325 -0.032299
0.019607 0.075825 -0.032437
0.019607 0.076075 -0.032488
0.020606 0.076001 -0.032272
0.020606 0.076325 -0.032400
0.020357 0.076575 -0.032465
0.021433 0.076575 -0.032272
0.021357 0.076825 -0.032396
-0.032894 0.077325 -0.032292
0.021357 0.077575 -0.032450
0.021357 0.078075 -0.032354
0.021353 0.078325 -0.032272
0.020606 0.078825 -0.032404
0.019607 0.079075 -0.032352
-0.031143 0.079312 -0.032272
-0.029894 0.079247 -0.032272
-0.016924 0.079376 -0.032490
0.017607 0.079325 -0.032488
0.018546 0.079325 -0.032272
0.019856 0.079116 -0.032272
0.004394 0.079400 -0.032252
-0.015550 0.079719 -0.032233
-0.022250 0.086536 -0.032519
-0.021644 0.086647 -0.032379
-0.023500 0.086779 -0.032212
-0.002969 0.087222 -0.032541
-0.021140 0.086902 -0.032249
-0.002768 0.087251 -0.032258
-0.018429 0.087200 -0.032265
-0.003254 0.087487 -0.032324
-0.020891 0.087046 -0.032150
-0.019386 0.087203 -0.032263
-0.001276 0.087547 -0.032133
-0.005086 0.087914 -0.032242
-0.000664 0.087950 -0.032040
-0.010991 0.088095 -0.032095
-0.005510 0.087995 -0.032256
-0.010722 0.088181 -0.032106
-0.005863 0.088510 -0.032240
-0.004105 0.088192 -0.032341
-0.005866 0.088726 -0.032304
0.006218 0.088846 -0.032072
0.007655 0.089047 -0.032338
-0.005893 0.088888 -0.032343
-0.010028 0.089188 -0.032149
0.002362 0.089407 -0.032379
-0.010021 0.089271 -0.032019
-0.008700 0.089645 -0.032380
-0.000836 0.089483 -0.032543
0.001604 0.089595 -0.032577
-0.024144 0.089601 -0.032272
-0.009190 0.089709 -0.032049
-0.006528 0.089587 -0.032283
0.001838 0.089672 -0.032307
0.007800 0.089418 -0.032241
0.010692 0.089769 -0.032290
-0.008746 0.089849 -0.032106
-0.007721 0.089856 -0.032287
0.001543 0.089895 -0.032423
0.012096 0.090032 -0.032322
-0.022903 0.090325 -0.032272
0.001878 0.090168 -0.032147
0.010903 0.090426 -0.031943
-0.022411 0.090575 -0.032272
0.002470 0.090451 -0.031947
0.003715 0.090746 -0.031827
0.007979 0.090634 -0.032548
-0.021893 0.090794 -0.032272
0.000829 0.090742 -0.032263
0.002977 0.090811 -0.031981
0.003798 0.090787 -0.031799
0.007650 0.090774 -0.032371
-0.020394 0.091075 -0.032522
0.007454 0.090845 -0.032247
0.018708 0.091212 -0.032192
0.019239 0.091333 -0.032212
-0.019893 0.091713 -0.032272
0.019868 0.091676 -0.032260
-0.016393 0.092075 -0.032494
-0.014394 0.092075 -0.032518
0.013357 0.092075 -0.032520
-0.015143 0.092325 -0.032423
0.010856 0.092325 -0.032449
-0.017143 0.092538 -0.032272
0.014356 0.092507 -0.032272
-0.011893 0.092810 -0.032272
0.010143 0.092825 -0.032272
-0.009394 0.093075 -0.032293
0.009356 0.093075 -0.032415
-0.008894 0.093243 -0.032272
0.009107 0.093325 -0.032389
-0.007893 0.093575 -0.032277
0.009105 0.093575 -0.032272
-0.007143 0.093825 -0.032280
0.008856 0.093814 -0.032272
0.008606 0.094075 -0.032272
0.008381 0.094325 -0.032272
-0.005393 0.094575 -0.032334
0.017106 0.094575 -0.032299
-0.005644 0.094592 -0.032272
0.017106 0.094602 -0.032272
0.007606 0.095075 -0.032372
-0.004143 0.095325 -0.032390
-0.003893 0.095575 -0.032361
-0.004143 0.095680 -0.032272
0.018106 0.095774 -0.032272
-0.003643 0.096075 -0.032361
-0.003556 0.096325 -0.032272
-0.003438 0.096575 -0.032272
-0.003643 0.096587 -0.032272
0.006857 0.096825 -0.032340
-0.003394 0.097161 -0.032272
-0.002393 0.097575 -0.032522
0.006602 0.097825 -0.032272
0.006520 0.098075 -0.032272
-0.002143 0.098825 -0.032339
-0.027393 0.099825 -0.032281
-0.026894 0.099749 -0.032272
-0.027643 0.100075 -0.032321
-0.001893 0.100044 -0.032272
-0.027643 0.100325 -0.032400
-0.001828 0.100325 -0.032272
-0.001774 0.100575 -0.032272
-0.001644 0.100825 -0.032324
-0.001697 0.101075 -0.032272
-0.026894 0.101325 -0.032304
-0.001644 0.101378 -0.032272
-0.026870 0.101825 -0.032272
-0.001143 0.102575 -0.032501
-0.012893 0.102998 -0.032272
-0.009894 0.103075 -0.032280
-0.007745 0.103575 -0.032272
-0.001708 0.103575 -0.032272
-0.011143 0.103825 -0.032483
-0.002143 0.103727 -0.032272
0.006357 0.103766 -0.032272
-0.013144 0.104075 -0.032447
-0.007143 0.104075 -0.032327
-0.001644 0.104075 -0.032326
-0.014643 0.104325 -0.032349
-0.006644 0.104325 -0.032315
-0.001394 0.104325 -0.032442
-0.016643 0.104575 -0.032358
-0.006144 0.104575 -0.032308
-0.002336 0.104575 -0.032272
-0.017393 0.104798 -0.032272
-0.005644 0.104825 -0.032302
-0.001644 0.104825 -0.032412
-0.006894 0.105075 -0.032518
-0.017393 0.105325 -0.032386
-0.001394 0.105325 -0.032503
-0.001893 0.105575 -0.032406
-0.001893 0.105825 -0.032444
-0.002143 0.106075 -0.032440
-0.004143 0.106575 -0.032495
-0.002143 0.106825 -0.032482
-0.017393 0.108075 -0.032340
-0.016643 0.108325 -0.032395
-0.014643 0.108325 -0.032509
-0.015394 0.108497 -0.032272
0.007107 0.108575 -0.032519
-0.014855 0.108825 -0.032272
-0.014643 0.109518 -0.032272
-0.014633 0.110325 -0.032272
0.007857 0.110575 -0.032520
0.008357 0.110595 -0.032272
-0.014671 0.111575 -0.032272
0.009356 0.113096 -0.032272
0.009854 0.114325 -0.032272
0.009856 0.115075 -0.032433
-0.015384 0.116325 -0.032272
0.010607 0.116548 -0.032272
-0.015394 0.117075 -0.032314
-0.015464 0.117575 -0.032272
-0.015433 0.118075 -0.032272
-0.015394 0.118423 -0.032272
-0.015143 0.119325 -0.032385
-0.015168 0.120075 -0.032272
0.011606 0.120505 -0.032272
-0.014894 0.121373 -0.032272
-0.014608 0.122325 -0.032272
-0.014394 0.123213 -0.032272
0.012357 0.124575 -0.032485
-0.013873 0.125075 -0.032272
-0.013404 0.126825 -0.032272
-0.012893 0.128825 -0.032421
-0.012424 0.130575 -0.032272
0.014347 0.131575 -0.032272
-0.011876 0.132575 -0.032272
-0.011688 0.133325 -0.032272
-0.011459 0.134325 -0.032272
-0.011380 0.134825 -0.032272
-0.011143 0.136002 -0.032272
-0.010894 0.136825 -0.032300
-0.010643 0.137325 -0.032436
0.015107 0.137825 -0.032519
-0.010394 0.138075 -0.032514
-0.010394 0.138825 -0.032371
-0.010394 0.139825 -0.032292
-0.010394 0.140325 -0.032280
-0.010394 0.140825 -0.032280
-0.010143 0.141325 -0.032385
-0.009894 0.141825 -0.032510
-0.010143 0.142575 -0.032280
-0.010032 0.142825 -0.032272
-0.009643 0.143325 -0.032481
-0.009394 0.144325 -0.032472
-0.019393 0.144764 -0.032272
-0.018393 0.144825 -0.032427
-0.020290 0.145075 -0.032272
0.015356 0.145075 -0.032350
-0.009374 0.145325 -0.032272
-0.016643 0.145575 -0.032516
-0.016393 0.145601 -0.032272
-0.009250 0.145825 -0.032272
-0.021394 0.146325 -0.032459
-0.021644 0.146517 -0.032272
-0.021644 0.147075 -0.032296
-0.008643 0.147075 -0.032425
-0.015176 0.147325 -0.032272
-0.015143 0.147575 -0.032300
-0.008643 0.147671 -0.032272
-0.008394 0.148075 -0.032291
-0.015143 0.148082 -0.032272
-0.015643 0.148575 -0.032487
-0.015894 0.148825 -0.032516
-0.007893 0.149072 -0.032272
-0.007775 0.149325 -0.032272
-0.016307 0.149575 -0.032272
-0.017143 0.149825 -0.032412
-0.020143 0.150075 -0.032355
-0.007256 0.150075 -0.032272
-0.019761 0.150325 -0.032272
-0.007105 0.150325 -0.032272
-0.006897 0.150825 -0.032272
0.013357 0.151325 -0.032519
0.013623 0.151825 -0.032272
-0.006449 0.152325 -0.032272
0.012606 0.152825 -0.032375
0.012615 0.153075 -0.032272
0.007606 0.153825 -0.032489
0.007857 0.154075 -0.032421
0.009107 0.154325 -0.032494
-0.005941 0.154575 -0.032272
-0.005894 0.154679 -0.032272
0.009856 0.154825 -0.032464
0.006903 0.155075 -0.032272
-0.005590 0.155325 -0.032272
-0.005393 0.155645 -0.032272
-0.004393 0.156325 -0.032417
0.005106 0.156575 -0.032522
0.005606 0.156825 -0.032281
-0.001792 0.157075 -0.032272
0.005356 0.156979 -0.032272
0.004107 0.157325 -0.032273
0.001094 0.157575 -0.032272
0.001107 0.157577 -0.032272
0.006607 0.161575 -0.032277
0.004856 0.162075 -0.032296
0.004100 0.162325 -0.032272
0.005606 0.162325 -0.032321
0.006357 0.162575 -0.032291
0.004350 0.163075 -0.032272
0.009910 0.190825 -0.032272
0.011356 0.191325 -0.032274
0.005857 0.192075 -0.032273
0.008856 0.192075 -0.032497
0.011107 0.192075 -0.032484
0.005606 0.192325 -0.032303
0.011857 0.192325 -0.032408
0.001607 0.192574 -0.032272
0.006607 0.192575 -0.032359
0.012486 0.192575 -0.032272
0.001356 0.192825 -0.032331
0.006107 0.192825 -0.032418
0.005356 0.193075 -0.032521
-0.000156 0.193325 -0.032272
0.007107 0.193325 -0.032505
0.012859 0.193325 -0.032272
0.000357 0.193825 -0.032494
-0.000393 0.194325 -0.032487
-0.001893 0.194554 -0.032272
-0.001143 0.194825 -0.032451
0.000857 0.194825 -0.032512
-0.001394 0.195075 -0.032444
0.000107 0.195075 -0.032452
0.002107 0.195075 -0.032321
-0.002143 0.195325 -0.032387
-0.000393 0.195325 -0.032394
0.000857 0.195259 -0.032272
0.003856 0.195325 -0.032306
-0.002951 0.195575 -0.032272
-0.000393 0.195574 -0.032272
0.005082 0.195575 -0.032272
-0.003144 0.195825 -0.032276
-0.001893 0.195825 -0.032408
-0.000893 0.195705 -0.032272
0.006065 0.195825 -0.032272
-0.002143 0.196075 -0.032377
0.006607 0.196075 -0.032325
-0.002393 0.196325 -0.032352
0.013106 0.196325 -0.032462
-0.001893 0.196335 -0.032272
-0.003394 0.196825 -0.032348
0.007357 0.196825 -0.032329
-0.004405 0.197075 -0.032272
0.005106 0.197075 -0.032307
-0.003893 0.197325 -0.032334
0.003107 0.197325 -0.032502
0.007739 0.197325 -0.032272
-0.003643 0.197575 -0.032294
0.001356 0.197575 -0.032381
-0.004893 0.197825 -0.032273
0.000607 0.197825 -0.032293
0.008106 0.197634 -0.032272
-0.004143 0.198075 -0.032282
0.005857 0.198075 -0.032480
0.000357 0.198325 -0.032340
0.008988 0.198325 -0.032272
0.000107 0.198575 -0.032313
0.006997 0.198575 -0.032272
0.013857 0.198461 -0.032272
-0.000125 0.198825 -0.032272
0.006357 0.198825 -0.032498
0.009488 0.198825 -0.032272
0.001356 0.199075 -0.032447
0.013892 0.199075 -0.032272
0.000107 0.199325 -0.032294
0.007107 0.199325 -0.032345
-0.006391 0.199575 -0.032272
0.000357 0.199532 -0.032272
0.006857 0.199575 -0.032418
0.013902 0.199575 -0.032272
-0.005393 0.199825 -0.032315
0.006857 0.199825 -0.032402
0.010607 0.199825 -0.032474
-0.006641 0.200075 -0.032272
0.004103 0.200075 -0.032272
0.007430 0.200075 -0.032272
-0.006644 0.200325 -0.032294
0.006107 0.200325 -0.032340
0.010607 0.200325 -0.032278
0.012606 0.200325 -0.032421
-0.005644 0.200575 -0.032304
0.010804 0.200575 -0.032272
-0.005894 0.200825 -0.032332
0.011082 0.200825 -0.032272
-0.006894 0.200835 -0.032272
0.011107 0.200847 -0.032272
-0.006394 0.201325 -0.032339
-0.006144 0.201575 -0.032303
-0.006644 0.201825 -0.032325
-0.006644 0.202075 -0.032310
0.024606 0.204075 -0.032288
0.025016 0.204325 -0.032272
0.024356 0.204825 -0.032383
-0.018915 0.205075 -0.032272
0.021868 0.205075 -0.032272
-0.019143 0.205325 -0.032312
0.019603 0.205325 -0.032272
0.021357 0.205325 -0.032278
0.025107 0.205226 -0.032272
0.019357 0.205575 -0.032276
0.022606 0.205575 -0.032486
-0.018393 0.205825 -0.032449
0.021357 0.205825 -0.032409
0.024606 0.205825 -0.032368
-0.018143 0.206075 -0.032510
-0.016144 0.206074 -0.032272
0.020856 0.206075 -0.032405
-0.019557 0.206325 -0.032272
-0.015894 0.206222 -0.032272
0.021357 0.206325 -0.032474
0.024746 0.206325 -0.032272
-0.016144 0.206575 -0.032462
0.020606 0.206575 -0.032420
0.024606 0.206575 -0.032274
-0.015894 0.206825 -0.032503
0.019607 0.206825 -0.032315
0.024356 0.206825 -0.032307
-0.019378 0.207075 -0.032272
-0.013719 0.207075 -0.032272
0.020107 0.207075 -0.032295
0.022357 0.207075 -0.032493
-0.019279 0.207325 -0.032272
0.020829 0.207325 -0.032272
0.023857 0.207325 -0.032347
-0.014643 0.207575 -0.032510
0.020856 0.207332 -0.032272
-0.019143 0.207656 -0.032272
0.021856 0.207735 -0.032272
0.023606 0.207788 -0.032272
-0.013644 0.208075 -0.032442
0.022606 0.208075 -0.032272
-0.018894 0.208101 -0.032272
-0.013144 0.208325 -0.032401
-0.018616 0.208575 -0.032272
-0.013144 0.208575 -0.032386
-0.018422 0.208825 -0.032272
-0.014643 0.208825 -0.032304
-0.012893 0.208825 -0.032305
-0.015894 0.209075 -0.032437
-0.013893 0.208903 -0.032272
-0.017947 0.209325 -0.032272
-0.016393 0.209325 -0.032473
-0.017644 0.209550 -0.032272
-0.016643 0.209575 -0.032424
-0.016894 0.209825 -0.032329
-0.016894 0.209936 -0.032272
-0.021394 0.215317 -0.032272
-0.019893 0.215325 -0.032307
-0.022127 0.215575 -0.032272
-0.019143 0.215575 -0.032425
-0.022143 0.215584 -0.032272
-0.017644 0.215825 -0.032368
-0.022394 0.216075 -0.032353
-0.017644 0.216075 -0.032443
-0.022143 0.216325 -0.032458
-0.022143 0.216575 -0.032460
-0.021893 0.216825 -0.032512
-0.022143 0.217075 -0.032403
-0.021893 0.217325 -0.032463
-0.022161 0.217575 -0.032272
-0.017894 0.217575 -0.032276
-0.021644 0.217825 -0.032446
-0.017894 0.217587 -0.032272
-0.021143 0.218075 -0.032462
-0.021394 0.218325 -0.032290
-0.020143 0.218325 -0.032433
-0.020893 0.218575 -0.032319
-0.018644 0.218575 -0.032283
-0.018644 0.218825 -0.032273
-0.019644 0.219075 -0.032351
-0.019644 0.219325 -0.032306
-0.019393 0.219522 -0.032272
-0.021143 0.053293 -0.032022
-0.020143 0.053325 -0.032271
-0.020156 0.053575 -0.032022
-0.019864 0.053739 -0.032144
-0.025144 0.054328 -0.032022
-0.031143 0.056311 -0.032022
0.008856 0.056575 -0.032067
0.009856 0.056467 -0.032022
0.008606 0.056825 -0.032040
-0.031598 0.057075 -0.032022
0.008606 0.057325 -0.032187
0.008856 0.057353 -0.032022
-0.031393 0.057825 -0.032069
0.015607 0.057643 -0.032022
-0.031730 0.058075 -0.032022
-0.032125 0.058325 -0.032022
0.018856 0.058392 -0.032022
-0.033393 0.059075 -0.032036
0.021606 0.059022 -0.032022
0.008472 0.059325 -0.032022
0.008357 0.059575 -0.032031
-0.034394 0.059816 -0.032022
0.023606 0.059696 -0.032022
0.007357 0.060075 -0.032251
-0.034894 0.060325 -0.032038
-0.017483 0.060142 -0.032070
0.007606 0.060128 -0.032022
-0.017042 0.060559 -0.031980
0.005356 0.060571 -0.032022
-0.035143 0.060580 -0.032022
-0.006394 0.060802 -0.032022
0.024606 0.060842 -0.032022
0.025107 0.061575 -0.032031
-0.036144 0.062075 -0.032184
0.025358 0.062075 -0.032022
-0.036394 0.062575 -0.032177
-0.036903 0.063575 -0.032022
-0.037120 0.064325 -0.032022
0.026106 0.066575 -0.032074
0.026067 0.067075 -0.032022
0.025818 0.067825 -0.032022
0.025356 0.068575 -0.032040
-0.036144 0.069284 -0.032022
0.023606 0.070575 -0.032246
-0.034574 0.071075 -0.032022
-0.033869 0.071575 -0.032022
-0.033374 0.071825 -0.032022
0.021357 0.072075 -0.032094
-0.031947 0.072325 -0.032022
-0.031393 0.072649 -0.032022
0.019929 0.073075 -0.032022
-0.030741 0.073825 -0.032022
0.019607 0.074325 -0.032068
0.019720 0.074575 -0.032022
0.019856 0.075075 -0.032106
-0.031401 0.075575 -0.032022
0.020606 0.075575 -0.032047
0.021357 0.076064 -0.032022
0.021606 0.076310 -0.032022
0.021797 0.076575 -0.032022
-0.033054 0.077075 -0.032022
-0.033144 0.077341 -0.032022
0.021856 0.078075 -0.032028
0.021739 0.078325 -0.032022
0.020856 0.078825 -0.032272
0.020845 0.079075 -0.032022
-0.031393 0.079325 -0.032101
-0.030143 0.079254 -0.032022
0.017357 0.079172 -0.032022
0.018357 0.079304 -0.032022
0.019856 0.079273 -0.032022
0.000463 0.079344 -0.031978
-0.022081 0.079537 -0.032094
-0.022065 0.086631 -0.032238
-0.021506 0.086860 -0.031965
-0.003146 0.087417 -0.032206
-0.024938 0.087405 -0.032068
-0.020139 0.087181 -0.032028
-0.003148 0.087462 -0.032072
-0.025144 0.087825 -0.032028
-0.005101 0.087937 -0.031990
-0.000418 0.088088 -0.031810
-0.010874 0.088129 -0.031786
-0.005663 0.088171 -0.031953
-0.025205 0.088325 -0.032022
-0.005838 0.088407 -0.032104
-0.025144 0.088575 -0.032100
-0.005857 0.088602 -0.032187
-0.000808 0.088742 -0.032318
0.007518 0.088925 -0.031982
-0.010310 0.088891 -0.031796
0.007895 0.089188 -0.032140
-0.005938 0.089072 -0.032265
0.007976 0.089260 -0.031988
-0.005958 0.089109 -0.032168
0.002283 0.089536 -0.032091
-0.023893 0.089825 -0.032202
-0.006333 0.089508 -0.032061
0.007043 0.090096 -0.031916
0.010456 0.089849 -0.031868
0.011570 0.089848 -0.032241
-0.007018 0.089868 -0.032007
0.001762 0.089917 -0.032219
0.010508 0.089987 -0.032031
-0.023394 0.090290 -0.032022
-0.007573 0.090031 -0.031917
0.011106 0.090384 -0.031895
0.011416 0.090322 -0.031864
0.011901 0.090052 -0.032120
0.002106 0.090198 -0.031961
0.003774 0.090649 -0.031692
0.006923 0.090562 -0.031901
0.011361 0.090515 -0.031823
-0.022143 0.090825 -0.032170
0.002586 0.090918 -0.031957
0.004297 0.090799 -0.031601
0.010312 0.090747 -0.031983
0.001658 0.091004 -0.031987
0.004404 0.090981 -0.031561
0.009038 0.091015 -0.032077
0.007393 0.091100 -0.031949
0.019307 0.091380 -0.032054
0.019443 0.091433 -0.032069
0.020054 0.091754 -0.032061
0.012357 0.092325 -0.032195
0.013606 0.092539 -0.032022
-0.018894 0.092752 -0.032022
0.010607 0.092825 -0.032134
0.010107 0.093075 -0.032138
-0.017078 0.093325 -0.032022
-0.008643 0.093325 -0.032271
-0.015643 0.093575 -0.032030
0.009107 0.093575 -0.032272
-0.012393 0.093597 -0.032022
-0.009394 0.093825 -0.032038
-0.009643 0.093829 -0.032022
0.020357 0.094075 -0.032261
0.008606 0.094325 -0.032178
-0.006894 0.094714 -0.032022
-0.005393 0.094825 -0.032270
-0.005143 0.095075 -0.032255
-0.005894 0.095297 -0.032022
-0.004393 0.095575 -0.032264
0.019357 0.095575 -0.032080
0.019106 0.095825 -0.032040
-0.004643 0.096075 -0.032066
0.018856 0.096018 -0.032022
-0.003893 0.096575 -0.032051
-0.003643 0.096825 -0.032055
0.007352 0.097075 -0.032022
-0.003394 0.097489 -0.032022
-0.003144 0.097825 -0.032191
-0.003144 0.098325 -0.032037
-0.002643 0.098825 -0.032091
-0.026698 0.099075 -0.032022
-0.003144 0.098988 -0.032022
-0.027144 0.099325 -0.032070
-0.026643 0.099325 -0.032123
-0.027393 0.099575 -0.032134
-0.026393 0.099575 -0.032116
-0.027927 0.099825 -0.032022
-0.026153 0.099825 -0.032022
-0.028144 0.100056 -0.032022
-0.001893 0.100075 -0.032268
-0.001893 0.100325 -0.032237
-0.026201 0.100825 -0.032022
-0.026643 0.101075 -0.032204
-0.002143 0.101075 -0.032071
-0.012393 0.101325 -0.032027
-0.027894 0.101575 -0.032220
-0.002393 0.101575 -0.032030
-0.013927 0.101825 -0.032022
-0.002393 0.101825 -0.032038
-0.027904 0.102075 -0.032022
-0.014157 0.102075 -0.032022
-0.002455 0.102075 -0.032022
-0.027393 0.102325 -0.032208
-0.007843 0.102325 -0.032022
0.006607 0.102183 -0.032022
-0.002389 0.102575 -0.032022
-0.014643 0.102825 -0.032024
-0.011893 0.102825 -0.032263
-0.007143 0.102825 -0.032063
-0.027643 0.103042 -0.032022
-0.013144 0.103075 -0.032268
-0.002143 0.103075 -0.032163
-0.013644 0.103325 -0.032256
-0.002393 0.103325 -0.032132
-0.014143 0.103575 -0.032208
-0.001893 0.103575 -0.032221
-0.014643 0.103825 -0.032171
-0.002885 0.103825 -0.032022
-0.015143 0.104075 -0.032166
-0.004643 0.104075 -0.032023
-0.016894 0.104325 -0.032035
-0.005894 0.104325 -0.032212
-0.017680 0.104575 -0.032022
-0.002643 0.104575 -0.032130
-0.005393 0.104825 -0.032270
-0.003394 0.105075 -0.032164
-0.017998 0.105575 -0.032022
-0.002393 0.105575 -0.032272
-0.017894 0.106081 -0.032022
-0.017894 0.108075 -0.032069
-0.017644 0.108575 -0.032068
-0.015394 0.108575 -0.032226
-0.015891 0.108825 -0.032022
-0.015310 0.109325 -0.032022
-0.015177 0.109575 -0.032022
0.008357 0.110325 -0.032216
-0.015175 0.110825 -0.032022
0.009204 0.111575 -0.032022
-0.015398 0.112825 -0.032022
-0.014894 0.113325 -0.032241
-0.015636 0.114325 -0.032022
0.010356 0.114564 -0.032022
-0.015828 0.115325 -0.032022
0.010682 0.115575 -0.032022
-0.015928 0.116325 -0.032022
-0.015894 0.116703 -0.032022
0.011165 0.117325 -0.032022
0.011356 0.118073 -0.032022
0.011413 0.118325 -0.032022
-0.015394 0.118825 -0.032222
-0.015423 0.119575 -0.032022
0.011606 0.120075 -0.032193
-0.015143 0.120575 -0.032162
-0.015143 0.120867 -0.032022
0.012106 0.121591 -0.032022
-0.014475 0.123075 -0.032022
-0.014143 0.124260 -0.032022
0.012857 0.124575 -0.032032
0.013352 0.126325 -0.032022
0.013606 0.127223 -0.032022
0.013857 0.128254 -0.032022
0.014106 0.129325 -0.032022
0.014106 0.130325 -0.032251
-0.012284 0.131325 -0.032022
0.014607 0.131575 -0.032027
-0.012144 0.132050 -0.032022
-0.011893 0.132825 -0.032131
-0.011893 0.133530 -0.032022
0.014856 0.134325 -0.032263
-0.011393 0.135075 -0.032223
-0.011638 0.135575 -0.032022
-0.011393 0.136325 -0.032072
-0.011393 0.136580 -0.032022
-0.010894 0.137575 -0.032212
0.015633 0.137825 -0.032022
-0.010894 0.138575 -0.032165
-0.011143 0.139075 -0.032027
-0.010894 0.139575 -0.032150
-0.010894 0.140075 -0.032073
-0.010956 0.140575 -0.032022
-0.010643 0.141325 -0.032155
-0.010643 0.141575 -0.032093
-0.010394 0.141825 -0.032194
0.015857 0.142075 -0.032036
-0.010143 0.142825 -0.032194
-0.010143 0.143575 -0.032063
-0.010143 0.143826 -0.032022
-0.019644 0.144687 -0.032022
-0.009894 0.144726 -0.032022
-0.009643 0.145075 -0.032135
-0.009643 0.145325 -0.032074
-0.021143 0.145575 -0.032270
-0.021644 0.145812 -0.032022
-0.015894 0.145891 -0.032022
-0.015643 0.146325 -0.032173
-0.021892 0.146575 -0.032022
-0.009143 0.146575 -0.032164
-0.021865 0.147075 -0.032022
0.015356 0.147075 -0.032198
-0.014897 0.147825 -0.032022
-0.008769 0.148075 -0.032022
-0.008643 0.148319 -0.032022
0.015107 0.148575 -0.032189
-0.021143 0.149075 -0.032182
-0.021120 0.149325 -0.032022
-0.008127 0.149325 -0.032022
-0.015643 0.149422 -0.032022
-0.016144 0.149807 -0.032022
-0.017143 0.150075 -0.032234
-0.017393 0.150325 -0.032103
-0.019772 0.150575 -0.032022
-0.018090 0.150575 -0.032022
-0.019143 0.150684 -0.032022
-0.007252 0.150825 -0.032022
-0.006894 0.151540 -0.032022
-0.006644 0.151913 -0.032022
-0.006394 0.152575 -0.032120
0.013357 0.152825 -0.032037
0.013163 0.153075 -0.032022
-0.006144 0.153825 -0.032201
0.012357 0.154075 -0.032027
-0.005940 0.154575 -0.032022
0.007857 0.154825 -0.032142
0.011107 0.155075 -0.032199
0.008357 0.155256 -0.032022
-0.005644 0.155412 -0.032022
0.010356 0.155575 -0.032139
-0.005393 0.155884 -0.032022
0.010107 0.155850 -0.032022
-0.004393 0.156825 -0.032039
0.006357 0.156817 -0.032022
-0.003643 0.157075 -0.032067
-0.003893 0.157076 -0.032022
-0.001394 0.157529 -0.032022
0.005041 0.157575 -0.032022
0.001107 0.157825 -0.032123
0.007606 0.160825 -0.032065
0.004363 0.161075 -0.032022
0.007357 0.161075 -0.032164
0.003357 0.161305 -0.032022
0.006357 0.161325 -0.032231
0.009107 0.161325 -0.032061
0.004107 0.161575 -0.032175
0.001107 0.161812 -0.032022
0.004856 0.161825 -0.032271
0.008106 0.162075 -0.032222
0.002606 0.162325 -0.032221
0.009107 0.162325 -0.032063
0.007107 0.162575 -0.032248
0.003107 0.162825 -0.032260
0.000345 0.163075 -0.032022
0.008606 0.163036 -0.032022
0.001356 0.163325 -0.032119
0.007857 0.163325 -0.032058
0.000845 0.163575 -0.032022
0.007857 0.163471 -0.032022
0.007357 0.163711 -0.032022
0.002856 0.164075 -0.032104
0.002606 0.164325 -0.032041
0.004066 0.164575 -0.032022
0.007357 0.189075 -0.032031
0.002856 0.189550 -0.032022
0.006357 0.189825 -0.032161
0.002356 0.189968 -0.032022
0.002606 0.190325 -0.032026
0.007606 0.190575 -0.032264
0.009107 0.190575 -0.032261
0.006857 0.191075 -0.032268
0.012106 0.191325 -0.032114
0.001202 0.191825 -0.032022
0.004107 0.191825 -0.032159
0.004606 0.192075 -0.032223
0.012606 0.192075 -0.032134
0.003107 0.192325 -0.032266
-0.000143 0.192433 -0.032022
0.013117 0.192575 -0.032022
-0.001143 0.192936 -0.032022
0.013106 0.193825 -0.032248
-0.002143 0.194575 -0.032227
-0.003893 0.195140 -0.032022
0.001857 0.195325 -0.032101
-0.004143 0.195337 -0.032022
0.000607 0.195575 -0.032091
0.001857 0.195559 -0.032022
0.004357 0.195575 -0.032187
-0.003394 0.195825 -0.032235
0.002856 0.195800 -0.032022
0.005106 0.195825 -0.032157
-0.005132 0.196075 -0.032022
0.000107 0.195832 -0.032022
0.003357 0.196075 -0.032120
0.005857 0.196075 -0.032102
-0.005143 0.196325 -0.032050
0.002107 0.196325 -0.032051
0.003607 0.196325 -0.032176
0.005857 0.196325 -0.032063
-0.001893 0.196575 -0.032164
0.001607 0.196447 -0.032022
0.004606 0.196575 -0.032203
0.006607 0.196575 -0.032093
0.001107 0.196714 -0.032022
0.006107 0.196825 -0.032087
-0.004893 0.197075 -0.032188
-0.002219 0.197075 -0.032022
0.006107 0.197075 -0.032135
0.007357 0.197075 -0.032193
0.006607 0.197325 -0.032114
0.013857 0.197325 -0.032187
0.000607 0.197575 -0.032213
0.007357 0.197575 -0.032087
-0.003643 0.197825 -0.032227
0.000107 0.197825 -0.032161
0.007857 0.197825 -0.032104
-0.006894 0.198069 -0.032022
0.006857 0.198075 -0.032214
0.008106 0.198075 -0.032063
-0.005393 0.198325 -0.032258
0.006857 0.198325 -0.032271
0.008606 0.198325 -0.032061
-0.004143 0.198575 -0.032177
0.007857 0.198575 -0.032025
0.009107 0.198575 -0.032132
0.007914 0.198825 -0.032022
-0.004643 0.199075 -0.032217
-0.000393 0.199075 -0.032221
-0.001311 0.199325 -0.032022
-0.006394 0.199575 -0.032272
-0.000393 0.199575 -0.032197
0.009851 0.199575 -0.032022
-0.000893 0.199825 -0.032115
-0.007639 0.200075 -0.032022
-0.000143 0.200075 -0.032114
0.010356 0.200075 -0.032196
-0.005143 0.200325 -0.032168
-0.000893 0.200325 -0.032026
0.000107 0.200325 -0.032030
0.001107 0.200308 -0.032022
0.004107 0.200325 -0.032162
-0.005143 0.200575 -0.032098
-0.000393 0.200340 -0.032022
0.003856 0.200575 -0.032033
0.007606 0.200575 -0.032199
0.014356 0.200575 -0.032061
0.005106 0.200825 -0.032053
0.007357 0.200825 -0.032179
0.010713 0.200825 -0.032022
-0.005644 0.201075 -0.032228
0.007857 0.201075 -0.032073
0.011107 0.201075 -0.032181
0.014359 0.201075 -0.032022
-0.005393 0.201221 -0.032022
0.011084 0.201325 -0.032022
0.014356 0.201083 -0.032022
0.011356 0.201575 -0.032050
-0.006144 0.201825 -0.032271
0.012106 0.201825 -0.032155
-0.006144 0.202075 -0.032227
0.011827 0.202075 -0.032022
0.025290 0.202075 -0.032022
-0.005894 0.202325 -0.032039
0.012109 0.202325 -0.032022
-0.007893 0.202562 -0.032022
-0.006144 0.202575 -0.032103
0.024113 0.202575 -0.032022
-0.007393 0.202825 -0.032171
0.012857 0.202642 -0.032022
-0.007643 0.203075 -0.032084
-0.006144 0.202846 -0.032022
0.023606 0.203325 -0.032105
-0.007638 0.203575 -0.032022
-0.007143 0.203825 -0.032043
0.019876 0.203825 -0.032022
0.025606 0.203825 -0.032143
0.022357 0.204075 -0.032027
0.025356 0.204075 -0.032206
0.019856 0.204325 -0.032101
0.022856 0.204325 -0.032222
-0.017894 0.204575 -0.032064
0.020809 0.204575 -0.032022
0.025356 0.204575 -0.032216
-0.017644 0.204576 -0.032022
0.025857 0.204825 -0.032024
-0.018143 0.205075 -0.032259
0.021606 0.205075 -0.032233
-0.020093 0.205325 -0.032022
0.019106 0.205325 -0.032172
0.021107 0.205325 -0.032246
0.019106 0.205575 -0.032208
-0.019644 0.205825 -0.032230
-0.015619 0.205825 -0.032022
-0.019971 0.206075 -0.032022
0.019106 0.206075 -0.032252
-0.013144 0.206325 -0.032064
0.025107 0.206325 -0.032107
-0.019850 0.206575 -0.032022
0.024857 0.206575 -0.032162
-0.013893 0.206825 -0.032207
-0.019644 0.207075 -0.032031
0.018640 0.207075 -0.032022
-0.019393 0.207325 -0.032185
-0.012301 0.207325 -0.032022
0.020606 0.207325 -0.032248
-0.012199 0.207575 -0.032022
0.020856 0.207575 -0.032165
-0.019286 0.207825 -0.032022
0.020357 0.207587 -0.032022
0.021357 0.207825 -0.032143
0.020856 0.207838 -0.032022
-0.018894 0.208325 -0.032124
0.022856 0.208325 -0.032203
-0.018644 0.208575 -0.032253
0.022107 0.208575 -0.032064
-0.018644 0.208795 -0.032022
0.022107 0.208714 -0.032022
0.022902 0.208825 -0.032022
-0.015394 0.209075 -0.032267
-0.014143 0.209075 -0.032093
-0.012393 0.209075 -0.032142
-0.018143 0.209325 -0.032100
-0.014894 0.209197 -0.032022
-0.013224 0.209325 -0.032022
-0.017894 0.209572 -0.032022
-0.015394 0.209570 -0.032022
-0.017393 0.209825 -0.032158
-0.017230 0.210075 -0.032022
-0.016144 0.210075 -0.032212
-0.016902 0.210325 -0.032022
-0.016894 0.210332 -0.032022
0.024107 0.212575 -0.032036
0.025000 0.212575 -0.032022
0.025857 0.212825 -0.032050
0.023356 0.213075 -0.032142
0.022606 0.213325 -0.032049
0.026356 0.213325 -0.032073
0.023857 0.213575 -0.032165
0.023356 0.213825 -0.032036
0.025356 0.213825 -0.032088
0.025857 0.214075 -0.032028
-0.021394 0.215075 -0.032062
-0.020893 0.215075 -0.032140
-0.019143 0.215075 -0.032053
-0.021893 0.215126 -0.032022
-0.017393 0.215319 -0.032022
-0.022893 0.215568 -0.032022
-0.017143 0.215405 -0.032022
-0.022643 0.215825 -0.032224
-0.023001 0.216075 -0.032022
-0.022643 0.216325 -0.032259
-0.022876 0.216575 -0.032022
-0.022643 0.217075 -0.032025
-0.015894 0.217039 -0.032022
-0.016643 0.217325 -0.032109
-0.016660 0.217575 -0.032022
-0.016894 0.217724 -0.032022
-0.018143 0.218075 -0.032216
-0.021631 0.218325 -0.032022
-0.021043 0.218825 -0.032022
-0.020644 0.219053 -0.032022
-0.020329 0.219325 -0.032022
-0.020028 0.219575 -0.032022
-0.019893 0.219683 -0.032022
-0.018894 0.219825 -0.032198
-0.019143 0.220075 -0.032076
-0.017927 0.220075 -0.032022
-0.020893 0.053325 -0.032019
-0.020893 0.053526 -0.031773
-0.023634 0.053825 -0.031773
-0.024394 0.054075 -0.031821
-0.024643 0.054175 -0.031773
-0.027643 0.055075 -0.031920
-0.031258 0.056325 -0.031773
0.009356 0.056575 -0.031903
0.011606 0.056561 -0.031773
0.008856 0.056825 -0.031921
0.012357 0.056734 -0.031773
0.013357 0.057075 -0.031959
-0.031393 0.057575 -0.032017
0.015356 0.057525 -0.031773
0.009356 0.057584 -0.031773
0.016607 0.057825 -0.031800
0.017607 0.058075 -0.031913
0.018607 0.058325 -0.031989
0.019106 0.058386 -0.031773
0.022106 0.059075 -0.031773
0.022856 0.059325 -0.031993
0.023646 0.059575 -0.031773
-0.034874 0.060075 -0.031773
-0.018290 0.060229 -0.031592
0.007857 0.060211 -0.031773
-0.035143 0.060348 -0.031773
-0.017525 0.060555 -0.031701
0.024611 0.060575 -0.031773
-0.009643 0.060825 -0.031773
-0.007380 0.060825 -0.031773
-0.003394 0.060802 -0.031773
0.024857 0.061075 -0.031926
-0.036144 0.061549 -0.031773
0.025727 0.062575 -0.031773
-0.037019 0.063325 -0.031773
0.026106 0.064045 -0.031773
-0.037393 0.064825 -0.031779
0.026381 0.065825 -0.031773
-0.037476 0.066825 -0.031773
0.026106 0.067575 -0.031793
-0.036644 0.068575 -0.032011
0.025107 0.069075 -0.031961
-0.035566 0.070325 -0.031773
-0.035094 0.070825 -0.031773
-0.034394 0.071325 -0.031852
0.022856 0.071443 -0.031773
0.022220 0.071825 -0.031773
-0.032644 0.072099 -0.031773
0.021357 0.072223 -0.031773
0.020606 0.072559 -0.031773
0.020360 0.072825 -0.031773
-0.031143 0.073325 -0.031775
0.020036 0.073575 -0.031773
-0.030910 0.074325 -0.031773
0.020107 0.074825 -0.031841
-0.031143 0.075325 -0.031979
-0.032049 0.075825 -0.031773
-0.032644 0.076325 -0.031903
-0.033161 0.076825 -0.031773
-0.033144 0.077325 -0.032019
0.022202 0.077825 -0.031773
-0.033393 0.078325 -0.031788
0.021606 0.078575 -0.031981
0.021357 0.078825 -0.031986
-0.000784 0.079101 -0.031858
0.021606 0.078842 -0.031773
-0.030393 0.079281 -0.031773
-0.010208 0.079183 -0.031735
0.018106 0.079190 -0.031773
0.019607 0.079261 -0.031773
0.020606 0.079325 -0.031840
-0.031643 0.079392 -0.031773
0.006665 0.079380 -0.031727
0.020606 0.079356 -0.031773
-0.015500 0.079866 -0.031684
-0.024524 0.086982 -0.032003
-0.024767 0.087144 -0.031905
-0.002817 0.087380 -0.031748
-0.019132 0.087170 -0.031737
-0.014094 0.087376 -0.031963
-0.025106 0.087598 -0.031889
-0.004898 0.087954 -0.031780
-0.000333 0.088024 -0.031605
-0.011225 0.088065 -0.031593
-0.000262 0.088242 -0.031633
-0.010232 0.088418 -0.031598
-0.003515 0.088123 -0.031833
-0.010187 0.088496 -0.031502
-0.025241 0.088825 -0.031773
0.007524 0.088893 -0.031758
-0.005883 0.088862 -0.032046
-0.024913 0.089325 -0.031773
0.002957 0.089416 -0.031807
-0.010096 0.089324 -0.031690
0.002484 0.089556 -0.031848
-0.006449 0.089600 -0.031969
0.007157 0.090053 -0.031666
0.011352 0.089845 -0.032091
-0.024394 0.089862 -0.031773
-0.006884 0.089865 -0.031688
0.007072 0.090144 -0.031678
0.010911 0.090169 -0.031927
0.011233 0.090119 -0.031819
0.011799 0.090068 -0.032039
-0.008716 0.090072 -0.031618
0.002099 0.090060 -0.031873
-0.023394 0.090575 -0.031777
-0.007842 0.090143 -0.031632
0.002497 0.090293 -0.031725
0.004431 0.090726 -0.031475
0.011981 0.090430 -0.031926
0.004687 0.090849 -0.031455
-0.022893 0.090942 -0.031773
0.001777 0.091118 -0.031870
0.004600 0.091030 -0.031481
0.015575 0.091082 -0.031873
0.001151 0.091126 -0.031802
0.003929 0.091195 -0.031516
0.007858 0.091319 -0.031872
0.019397 0.091430 -0.031933
-0.021873 0.091575 -0.031773
0.001262 0.091218 -0.031710
0.019545 0.091495 -0.031851
0.020423 0.091920 -0.031872
-0.020893 0.092075 -0.031848
0.020856 0.092312 -0.031773
-0.020143 0.092575 -0.031837
0.011107 0.092825 -0.031994
0.013857 0.092822 -0.031773
-0.019644 0.093061 -0.031773
0.011356 0.093068 -0.031773
0.010856 0.093311 -0.031773
0.010607 0.093451 -0.031773
-0.010143 0.093825 -0.031988
0.016171 0.093825 -0.031773
0.009607 0.094075 -0.031868
0.020606 0.094075 -0.031996
-0.015394 0.094325 -0.031881
0.009356 0.094325 -0.031879
-0.016894 0.094497 -0.031773
-0.007643 0.094575 -0.031974
0.020357 0.094575 -0.032000
-0.015643 0.094825 -0.031787
0.009356 0.094587 -0.031773
-0.011893 0.095075 -0.031784
0.020164 0.095075 -0.031773
-0.008394 0.095100 -0.031773
-0.014665 0.095575 -0.031773
0.008606 0.095575 -0.031773
0.008460 0.095825 -0.031773
-0.006394 0.096035 -0.031773
0.019106 0.096075 -0.031823
-0.005894 0.096325 -0.031777
0.018106 0.096325 -0.031873
-0.005644 0.096562 -0.031773
0.018856 0.096342 -0.031773
-0.004893 0.097105 -0.031773
0.007722 0.097325 -0.031773
-0.004143 0.097825 -0.031787
-0.003738 0.098575 -0.031773
-0.026393 0.098601 -0.031773
-0.003643 0.098788 -0.031773
-0.027144 0.099075 -0.031863
-0.026393 0.099075 -0.032016
-0.012898 0.099075 -0.031773
-0.003603 0.099075 -0.031773
-0.025894 0.099325 -0.031836
-0.003394 0.099325 -0.031785
-0.025795 0.099575 -0.031773
-0.003394 0.099575 -0.031774
-0.028180 0.099825 -0.031773
-0.014143 0.099618 -0.031773
-0.003359 0.099825 -0.031773
-0.014683 0.100075 -0.031773
-0.003144 0.100075 -0.031866
-0.028353 0.100325 -0.031773
-0.010394 0.100088 -0.031773
-0.002894 0.100325 -0.031857
-0.028393 0.100500 -0.031773
-0.009894 0.100575 -0.031804
-0.002393 0.100575 -0.032016
-0.009394 0.100585 -0.031773
-0.002894 0.100825 -0.031838
-0.013144 0.101075 -0.031978
-0.028393 0.101325 -0.031932
-0.014143 0.101325 -0.031941
-0.028393 0.101575 -0.031861
-0.009894 0.101575 -0.031961
-0.028393 0.101825 -0.031792
-0.009394 0.101825 -0.031989
-0.003144 0.101825 -0.031817
-0.028235 0.102075 -0.031773
-0.003394 0.102075 -0.031808
-0.028111 0.102325 -0.031773
-0.003893 0.102134 -0.031773
-0.028009 0.102575 -0.031773
-0.002894 0.102575 -0.031908
-0.014894 0.102825 -0.031973
-0.014894 0.103075 -0.032000
-0.015643 0.103325 -0.031865
-0.005143 0.103575 -0.031961
-0.026643 0.103825 -0.032019
-0.015894 0.103825 -0.031940
0.007357 0.103786 -0.031773
-0.004143 0.104075 -0.032000
-0.017143 0.104079 -0.031773
-0.018143 0.104575 -0.031780
-0.026894 0.104825 -0.031856
-0.018437 0.105325 -0.031773
0.007857 0.105763 -0.031773
-0.018345 0.107825 -0.031773
-0.018396 0.108325 -0.031773
-0.017894 0.108575 -0.031980
-0.017894 0.108825 -0.031871
-0.015894 0.108825 -0.032022
-0.017393 0.109075 -0.031800
-0.015643 0.109075 -0.031990
-0.016144 0.109394 -0.031773
-0.015394 0.109825 -0.031916
-0.015143 0.110325 -0.032021
0.009356 0.110793 -0.031773
0.009853 0.112075 -0.031773
0.009856 0.112825 -0.031932
-0.016349 0.114075 -0.031773
-0.015643 0.114325 -0.032020
-0.015894 0.114575 -0.031962
-0.016144 0.115325 -0.031900
-0.016144 0.116325 -0.031869
-0.016144 0.116970 -0.031773
-0.015894 0.117575 -0.031914
0.011606 0.118075 -0.031789
0.011606 0.118825 -0.031952
0.011949 0.119575 -0.031773
0.012100 0.120325 -0.031773
0.012106 0.121075 -0.031918
-0.014904 0.121825 -0.031773
-0.014579 0.122825 -0.031773
0.012852 0.123575 -0.031773
0.013106 0.124575 -0.031776
0.013357 0.126325 -0.032018
-0.013385 0.126825 -0.031773
-0.013170 0.127575 -0.031773
0.014106 0.128325 -0.031777
0.014106 0.128825 -0.031906
0.014106 0.129325 -0.032022
-0.012625 0.130075 -0.031773
0.014701 0.130825 -0.031773
-0.012420 0.131575 -0.031773
-0.012393 0.132075 -0.031775
-0.012144 0.132575 -0.031935
-0.012144 0.134325 -0.031826
-0.012164 0.134575 -0.031773
-0.011893 0.134825 -0.031952
-0.012104 0.135325 -0.031773
-0.011644 0.135825 -0.032006
-0.011940 0.136325 -0.031773
-0.011893 0.136595 -0.031773
0.015607 0.137575 -0.032021
-0.011777 0.137825 -0.031773
-0.011393 0.138075 -0.031947
-0.011567 0.139075 -0.031773
-0.011143 0.139825 -0.031981
-0.011143 0.140325 -0.031954
-0.011257 0.140825 -0.031773
-0.011143 0.141325 -0.031777
0.016132 0.141575 -0.031773
-0.010643 0.142075 -0.032019
0.016155 0.142325 -0.031773
-0.010714 0.142825 -0.031773
-0.010554 0.143325 -0.031773
-0.010394 0.143825 -0.031782
-0.010143 0.144075 -0.031972
-0.019666 0.144575 -0.031773
-0.018644 0.144575 -0.031832
-0.010143 0.144658 -0.031773
-0.016894 0.145075 -0.031844
-0.016393 0.145314 -0.031773
-0.016144 0.145495 -0.031773
-0.015894 0.145728 -0.031773
-0.009703 0.146075 -0.031773
-0.009633 0.146325 -0.031773
-0.009394 0.146825 -0.031830
-0.021893 0.147325 -0.031921
-0.014767 0.147575 -0.031773
-0.014744 0.147825 -0.031773
-0.021770 0.148075 -0.031773
-0.008869 0.148325 -0.031773
-0.021394 0.148825 -0.031912
-0.008615 0.148825 -0.031773
-0.008368 0.149325 -0.031773
0.015459 0.149575 -0.031773
-0.015643 0.149758 -0.031773
-0.016393 0.150075 -0.031950
-0.007893 0.150310 -0.031773
-0.019893 0.150575 -0.031968
-0.019648 0.150825 -0.031773
-0.018393 0.150825 -0.031822
-0.007643 0.150766 -0.031773
-0.007143 0.151075 -0.032014
-0.007331 0.151325 -0.031773
-0.006894 0.151825 -0.031930
-0.006804 0.152325 -0.031773
0.013857 0.152575 -0.031921
-0.006192 0.153325 -0.031773
0.012857 0.153825 -0.031881
0.012857 0.154075 -0.031785
-0.005883 0.154575 -0.031773
0.007606 0.155325 -0.031973
-0.005644 0.155537 -0.031773
0.011606 0.155575 -0.031792
0.007606 0.155825 -0.031806
0.011606 0.155616 -0.031773
0.010607 0.156075 -0.031884
-0.005143 0.156325 -0.031902
0.010534 0.156325 -0.031773
-0.004893 0.156758 -0.031773
0.006107 0.157075 -0.032021
-0.003144 0.157325 -0.031955
-0.001143 0.157825 -0.031861
0.005644 0.157825 -0.031773
0.002606 0.158075 -0.031985
0.000607 0.158307 -0.031773
0.005106 0.160575 -0.031774
0.006357 0.160575 -0.031898
0.009607 0.160575 -0.031819
0.005356 0.160825 -0.031983
0.008856 0.160825 -0.031983
0.004107 0.161075 -0.031994
0.010607 0.160939 -0.031773
0.003107 0.161325 -0.032008
-0.000643 0.161575 -0.031860
0.010856 0.161461 -0.031773
-0.000393 0.161825 -0.031933
-0.002143 0.162070 -0.031773
-0.001893 0.162325 -0.031807
0.009356 0.162325 -0.032019
-0.001826 0.162825 -0.031773
0.009107 0.163075 -0.031932
-0.000893 0.163680 -0.031773
-0.000393 0.164012 -0.031773
0.008357 0.164237 -0.031773
0.002356 0.164575 -0.031972
0.001107 0.165012 -0.031773
0.005356 0.165325 -0.031776
0.003357 0.165575 -0.031778
0.003357 0.165595 -0.031773
0.008130 0.187825 -0.031773
0.001356 0.188264 -0.031773
0.005106 0.188575 -0.031956
0.003856 0.188825 -0.031968
0.006357 0.188825 -0.032004
0.002856 0.189075 -0.031964
0.009607 0.189325 -0.031990
0.009856 0.189575 -0.032021
0.001857 0.189825 -0.031990
0.002356 0.190325 -0.032016
-0.002143 0.190825 -0.031869
-0.003380 0.191075 -0.031773
0.012857 0.191075 -0.031777
0.001356 0.191325 -0.031969
-0.003868 0.191575 -0.031773
0.001607 0.191575 -0.032009
-0.000393 0.191825 -0.031914
-0.004393 0.192072 -0.031773
0.000107 0.192075 -0.031986
0.013106 0.192325 -0.031977
-0.000643 0.192575 -0.032001
-0.001893 0.192825 -0.031939
-0.002393 0.193325 -0.031942
-0.002143 0.193575 -0.032007
-0.002894 0.193825 -0.031938
-0.005143 0.194325 -0.031878
0.013857 0.194575 -0.031964
-0.005644 0.195075 -0.031918
-0.006751 0.195575 -0.031773
-0.006903 0.195825 -0.031773
0.001107 0.195825 -0.031947
0.002606 0.195825 -0.032002
-0.005393 0.196075 -0.032004
0.000357 0.196075 -0.031900
0.002107 0.196075 -0.031994
-0.005644 0.196325 -0.032008
0.001107 0.196325 -0.031934
-0.006644 0.196575 -0.031908
-0.000393 0.196575 -0.031816
0.001356 0.196575 -0.032018
-0.000393 0.196825 -0.031804
0.014356 0.196825 -0.031867
-0.000393 0.197075 -0.031817
-0.001893 0.197325 -0.031785
-0.007393 0.197575 -0.031847
-0.001893 0.197374 -0.031773
-0.003144 0.197825 -0.032020
-0.000893 0.197825 -0.031858
-0.007809 0.198325 -0.031773
0.008357 0.198325 -0.032014
-0.001644 0.198575 -0.031775
0.008606 0.198575 -0.031953
-0.007393 0.198825 -0.032001
0.008357 0.198825 -0.031916
0.014853 0.198825 -0.031773
0.008606 0.199075 -0.031858
0.014880 0.199075 -0.031773
0.008606 0.199325 -0.031845
-0.008095 0.199575 -0.031773
0.009607 0.199575 -0.031822
0.008357 0.199825 -0.031955
0.009856 0.199825 -0.031841
-0.001644 0.200075 -0.031988
-0.007893 0.200325 -0.031943
-0.001143 0.200325 -0.032022
-0.004893 0.200575 -0.031924
-0.001893 0.200575 -0.031929
0.003607 0.200575 -0.032020
-0.005143 0.200825 -0.032001
0.000607 0.200825 -0.031823
0.010356 0.200625 -0.031773
-0.008348 0.201075 -0.031773
-0.002393 0.201075 -0.031811
0.010607 0.200972 -0.031773
0.024636 0.201075 -0.031773
-0.005393 0.201325 -0.031975
-0.001856 0.201325 -0.031773
0.008357 0.201325 -0.031946
0.014807 0.201325 -0.031773
-0.005305 0.201575 -0.031773
0.007857 0.201575 -0.031927
0.011107 0.201575 -0.031856
-0.008425 0.201825 -0.031773
0.006857 0.201768 -0.031773
0.011218 0.201825 -0.031773
0.025606 0.201825 -0.031973
-0.008434 0.202075 -0.031773
0.011606 0.202075 -0.031938
-0.008434 0.202325 -0.031773
0.014356 0.202325 -0.031836
0.024107 0.202325 -0.031970
0.011606 0.202376 -0.031773
0.014356 0.202575 -0.031810
0.020369 0.202575 -0.031773
0.024107 0.202575 -0.032022
0.011857 0.202715 -0.031773
0.013857 0.202825 -0.031885
0.026607 0.202825 -0.031856
-0.005894 0.203022 -0.031773
0.026356 0.203075 -0.031941
-0.018894 0.203325 -0.031819
0.012606 0.203325 -0.031828
0.022606 0.203133 -0.031773
-0.020143 0.203575 -0.031868
-0.006144 0.203519 -0.031773
0.013547 0.203575 -0.031773
0.022357 0.203575 -0.031844
-0.018894 0.203825 -0.031950
0.012857 0.203593 -0.031773
0.021606 0.203825 -0.031804
-0.018894 0.204075 -0.032013
-0.008139 0.204075 -0.031773
0.021606 0.204075 -0.031890
-0.017894 0.204325 -0.031975
0.020606 0.204325 -0.031988
-0.020394 0.204575 -0.031891
-0.007851 0.204575 -0.031773
0.018703 0.204575 -0.031773
-0.020143 0.204825 -0.031996
-0.016393 0.204825 -0.031778
0.018856 0.204825 -0.031948
-0.016144 0.204991 -0.031773
-0.020480 0.205325 -0.031773
-0.013144 0.205325 -0.031823
0.026106 0.205295 -0.031773
-0.015394 0.205575 -0.031844
0.025857 0.205575 -0.031864
0.018357 0.205769 -0.031773
-0.020143 0.206075 -0.031898
-0.014143 0.206075 -0.031966
0.025606 0.206075 -0.031866
-0.012393 0.206154 -0.031773
-0.020063 0.206575 -0.031773
0.025441 0.206575 -0.031773
0.025107 0.206825 -0.031915
0.018607 0.207075 -0.032011
0.018357 0.207325 -0.031831
-0.019588 0.207575 -0.031773
0.019357 0.207575 -0.031931
-0.019464 0.207825 -0.031773
0.020107 0.207741 -0.031773
-0.019304 0.208075 -0.031773
0.021107 0.208075 -0.031986
0.021107 0.208325 -0.031889
-0.011644 0.208575 -0.031825
-0.018807 0.208825 -0.031773
0.021606 0.208825 -0.031894
-0.011893 0.209075 -0.031976
0.022606 0.209075 -0.031951
-0.014894 0.209325 -0.031921
-0.012144 0.209325 -0.032006
0.021626 0.209325 -0.031773
-0.015394 0.209575 -0.032020
-0.014394 0.209370 -0.031773
-0.012893 0.209575 -0.031831
-0.011893 0.209575 -0.031841
-0.018143 0.209609 -0.031773
-0.014894 0.209582 -0.031773
0.022107 0.209583 -0.031773
-0.017192 0.210325 -0.031773
-0.015894 0.210575 -0.032009
-0.016144 0.210825 -0.031925
-0.016216 0.211075 -0.031773
0.023606 0.212325 -0.031781
0.025090 0.212325 -0.031773
0.025857 0.212435 -0.031773
0.026465 0.212575 -0.031773
0.021627 0.213075 -0.031773
0.027428 0.213075 -0.031773
0.027106 0.213325 -0.031923
0.027857 0.213575 -0.031789
0.023107 0.213825 -0.032009
0.025356 0.214075 -0.031997
0.027607 0.214075 -0.031874
0.023107 0.214275 -0.031773
0.025606 0.214575 -0.031826
0.028480 0.214575 -0.031773
-0.020893 0.214825 -0.031815
-0.019644 0.214824 -0.031773
0.025842 0.214825 -0.031773
-0.022643 0.215075 -0.031780
-0.021893 0.215075 -0.031969
-0.018393 0.215075 -0.031943
0.025857 0.214833 -0.031773
0.028082 0.215075 -0.031773
-0.022893 0.215159 -0.031773
-0.016643 0.215325 -0.031810
-0.016144 0.215575 -0.031878
-0.015411 0.215825 -0.031773
-0.015143 0.216075 -0.031780
-0.014976 0.216325 -0.031773
-0.022893 0.216825 -0.031858
-0.015143 0.217034 -0.031773
-0.016643 0.217575 -0.032019
-0.022168 0.218075 -0.031773
-0.021644 0.218325 -0.032006
-0.021514 0.218575 -0.031773
-0.021143 0.218825 -0.031908
-0.020812 0.219075 -0.031773
-0.020394 0.219406 -0.031773
-0.019893 0.219825 -0.031812
-0.019596 0.220075 -0.031773
-0.019185 0.220325 -0.031773
-0.017644 0.220325 -0.031914
-0.018644 0.220524 -0.031773
-0.017644 0.220575 -0.031807
-0.017894 0.220605 -0.031773
-0.021949 0.053575 -0.031523
-0.023394 0.053797 -0.031523
-0.021893 0.053575 -0.031523
-0.020488 0.053824 -0.031678
-0.020099 0.055050 -0.031681
-0.030143 0.055831 -0.031523
0.009856 0.056575 -0.031729
0.011356 0.056531 -0.031523
0.009356 0.056825 -0.031623
0.011857 0.056576 -0.031523
0.009442 0.057075 -0.031523
0.015607 0.057520 -0.031523
0.009809 0.057825 -0.031523
-0.032143 0.058053 -0.031523
-0.032597 0.058325 -0.031523
0.019106 0.058317 -0.031523
0.019357 0.058380 -0.031523
0.021107 0.058825 -0.031711
0.021606 0.058897 -0.031523
0.009356 0.059325 -0.031535
0.023366 0.059325 -0.031523
-0.034823 0.059825 -0.031523
-0.035089 0.060075 -0.031523
0.024356 0.060075 -0.031631
0.008357 0.060214 -0.031523
-0.017908 0.060503 -0.031561
0.006857 0.060551 -0.031523
-0.017845 0.060612 -0.031431
-0.016144 0.060759 -0.031523
-0.010394 0.060825 -0.031623
-0.003576 0.060825 -0.031523
0.025016 0.060825 -0.031523
-0.036184 0.061325 -0.031523
0.025502 0.061575 -0.031523
-0.036893 0.062575 -0.031544
0.025857 0.062825 -0.031693
-0.037588 0.064825 -0.031523
0.026356 0.066575 -0.031770
0.026356 0.067448 -0.031523
0.025945 0.068325 -0.031523
0.025107 0.069325 -0.031755
0.025107 0.069573 -0.031523
-0.035571 0.070575 -0.031523
0.023613 0.071075 -0.031523
-0.034644 0.071329 -0.031523
-0.032894 0.072103 -0.031523
0.021350 0.072325 -0.031523
0.020856 0.072575 -0.031543
0.020606 0.072825 -0.031536
0.020606 0.072847 -0.031523
-0.031236 0.073825 -0.031523
0.020606 0.075075 -0.031601
0.021107 0.075575 -0.031748
0.021606 0.075825 -0.031625
0.022107 0.076325 -0.031591
0.022411 0.076825 -0.031523
-0.033393 0.077325 -0.031748
-0.033643 0.077629 -0.031523
0.022341 0.078075 -0.031523
0.021856 0.078575 -0.031764
0.021856 0.078798 -0.031523
-0.001436 0.079014 -0.031547
-0.032394 0.079226 -0.031523
-0.030894 0.079286 -0.031523
-0.010666 0.079178 -0.031580
0.018856 0.079166 -0.031523
0.021107 0.079310 -0.031523
-0.031393 0.079378 -0.031523
0.005886 0.079414 -0.031507
-0.021902 0.079490 -0.031599
-0.015170 0.079894 -0.031525
-0.023101 0.086802 -0.031695
-0.022300 0.086850 -0.031523
-0.025150 0.087493 -0.031599
-0.002817 0.087448 -0.031546
-0.003125 0.087664 -0.031602
-0.005062 0.087977 -0.031511
-0.000973 0.087666 -0.031444
-0.000212 0.088056 -0.031455
-0.005755 0.088305 -0.031541
-0.025489 0.088325 -0.031523
-0.006015 0.088587 -0.031384
-0.005830 0.088377 -0.031382
-0.010023 0.088462 -0.031296
-0.003879 0.088242 -0.031583
-0.006128 0.088951 -0.031334
0.006637 0.088768 -0.031459
-0.006042 0.088997 -0.031660
-0.006047 0.089145 -0.031831
0.004290 0.089207 -0.031537
-0.010038 0.089461 -0.031340
0.002690 0.089563 -0.031638
-0.009910 0.089548 -0.031419
0.002369 0.089822 -0.031662
0.010597 0.089852 -0.031815
0.011537 0.089996 -0.031824
0.002157 0.090015 -0.031799
0.010531 0.089907 -0.031831
0.011323 0.090057 -0.031769
-0.024394 0.090188 -0.031523
0.011127 0.090005 -0.031748
-0.023893 0.090566 -0.031523
0.000336 0.090400 -0.031543
0.004676 0.090724 -0.031313
0.004747 0.090780 -0.031353
0.000652 0.090813 -0.031488
0.005332 0.091037 -0.031200
0.005879 0.091013 -0.031058
0.010900 0.091086 -0.031553
0.000777 0.090993 -0.031641
0.004628 0.091203 -0.031353
0.006196 0.091146 -0.031103
0.002222 0.091436 -0.031502
0.007475 0.091515 -0.031579
-0.022394 0.091714 -0.031523
0.001572 0.091427 -0.031462
0.007341 0.091536 -0.031477
0.020078 0.091700 -0.031468
-0.021895 0.092075 -0.031523
0.007521 0.091725 -0.031368
0.020662 0.091978 -0.031596
0.020856 0.092087 -0.031523
-0.020893 0.092825 -0.031528
0.013357 0.092825 -0.031739
-0.020603 0.093075 -0.031523
0.012857 0.093070 -0.031523
0.014356 0.093075 -0.031603
0.014607 0.093220 -0.031523
-0.020143 0.093440 -0.031523
-0.019619 0.093825 -0.031523
0.016106 0.093825 -0.031703
0.016106 0.093979 -0.031523
0.020888 0.094325 -0.031523
0.016831 0.094825 -0.031523
0.020357 0.095075 -0.031543
-0.015394 0.095325 -0.031759
0.020357 0.095098 -0.031523
0.017106 0.095575 -0.031543
-0.007143 0.095825 -0.031728
-0.017509 0.096325 -0.031523
-0.017143 0.096575 -0.031550
0.017607 0.096575 -0.031539
-0.009643 0.096825 -0.031553
0.018608 0.096825 -0.031523
-0.010394 0.097075 -0.031606
-0.008598 0.097075 -0.031523
0.018357 0.096891 -0.031523
-0.008643 0.097075 -0.031523
-0.004643 0.097325 -0.031770
-0.004643 0.097575 -0.031732
-0.009142 0.097825 -0.031523
-0.004393 0.097825 -0.031743
-0.006144 0.097847 -0.031523
-0.026144 0.098318 -0.031523
-0.005644 0.098325 -0.031545
-0.026643 0.098575 -0.031644
-0.026144 0.098575 -0.031715
0.007357 0.098575 -0.031768
-0.026894 0.098652 -0.031523
-0.025643 0.099039 -0.031523
-0.008643 0.099075 -0.031539
0.007688 0.099075 -0.031523
-0.014143 0.099325 -0.031753
-0.007924 0.099325 -0.031523
-0.027918 0.099575 -0.031523
-0.007893 0.099575 -0.031547
-0.015394 0.099825 -0.031667
-0.028233 0.100075 -0.031523
-0.005644 0.100075 -0.031574
-0.025643 0.100325 -0.031701
-0.025394 0.100329 -0.031523
-0.003394 0.100575 -0.031748
-0.007143 0.100825 -0.031711
-0.028638 0.101325 -0.031523
-0.028652 0.101575 -0.031523
-0.003643 0.101575 -0.031752
-0.028393 0.102075 -0.031588
-0.028265 0.102325 -0.031523
-0.004643 0.102325 -0.031760
-0.028125 0.102575 -0.031523
0.007606 0.102520 -0.031523
-0.025394 0.103075 -0.031641
-0.016393 0.103325 -0.031679
0.007606 0.103825 -0.031644
-0.017644 0.103929 -0.031523
-0.025394 0.104325 -0.031526
-0.025894 0.104575 -0.031661
-0.018393 0.104356 -0.031523
-0.018644 0.104825 -0.031605
-0.025820 0.105075 -0.031523
-0.027393 0.105575 -0.031611
-0.018727 0.105825 -0.031523
-0.018644 0.106325 -0.031523
-0.018644 0.107825 -0.031551
-0.018644 0.108575 -0.031596
-0.018393 0.109075 -0.031562
-0.017393 0.109325 -0.031621
-0.016894 0.109575 -0.031550
-0.016894 0.109650 -0.031523
-0.015894 0.110075 -0.031740
0.009856 0.111825 -0.031714
0.010356 0.112325 -0.031523
-0.016393 0.113325 -0.031679
0.010607 0.113825 -0.031700
-0.016812 0.114325 -0.031523
-0.016393 0.115075 -0.031764
-0.016595 0.115825 -0.031523
-0.016554 0.116075 -0.031523
-0.016144 0.117075 -0.031752
-0.016214 0.117575 -0.031523
-0.016070 0.118075 -0.031523
-0.015925 0.118575 -0.031523
-0.015702 0.119325 -0.031523
0.012106 0.120075 -0.031713
-0.015246 0.120825 -0.031523
-0.014894 0.121897 -0.031523
0.012857 0.123575 -0.031768
0.013357 0.125075 -0.031660
-0.013636 0.125825 -0.031523
0.013857 0.126530 -0.031523
0.013857 0.127075 -0.031698
-0.013091 0.128075 -0.031523
0.014473 0.129075 -0.031523
-0.012893 0.129775 -0.031523
0.014738 0.130075 -0.031523
0.014856 0.130588 -0.031523
0.015068 0.131575 -0.031523
-0.012759 0.132575 -0.031523
0.015349 0.133075 -0.031523
0.015432 0.133575 -0.031523
0.015607 0.134572 -0.031523
-0.012144 0.135075 -0.031772
-0.012393 0.135616 -0.031523
-0.011893 0.136825 -0.031744
-0.012168 0.137325 -0.031523
0.016131 0.137825 -0.031523
-0.011644 0.138825 -0.031741
0.016106 0.140075 -0.031752
0.016358 0.140325 -0.031523
-0.011393 0.141075 -0.031550
-0.011143 0.141575 -0.031712
-0.011143 0.142083 -0.031523
-0.010902 0.142825 -0.031523
-0.010743 0.143325 -0.031523
0.016401 0.144325 -0.031523
-0.018173 0.144575 -0.031523
-0.017894 0.144642 -0.031523
-0.016650 0.145075 -0.031523
-0.016393 0.145205 -0.031523
-0.015894 0.145548 -0.031523
-0.015643 0.145825 -0.031575
-0.022308 0.146075 -0.031523
-0.022346 0.146325 -0.031523
-0.015143 0.146407 -0.031523
-0.014915 0.146825 -0.031523
-0.009643 0.146847 -0.031523
-0.014643 0.147575 -0.031545
-0.014643 0.147825 -0.031611
-0.014643 0.148325 -0.031537
-0.014694 0.148575 -0.031523
-0.008800 0.148825 -0.031523
-0.015143 0.149325 -0.031681
-0.015394 0.149575 -0.031732
0.015810 0.149575 -0.031523
-0.015651 0.150075 -0.031523
-0.016144 0.150325 -0.031629
0.015614 0.150325 -0.031523
-0.016393 0.150575 -0.031530
0.015607 0.150352 -0.031523
-0.016393 0.150582 -0.031523
-0.019393 0.151046 -0.031523
-0.017143 0.150877 -0.031523
-0.018143 0.151082 -0.031523
-0.007393 0.151732 -0.031523
-0.006644 0.152575 -0.031771
0.014106 0.153075 -0.031626
0.013357 0.153575 -0.031753
-0.006144 0.153877 -0.031523
-0.005844 0.154825 -0.031523
0.012357 0.155325 -0.031534
0.007857 0.156075 -0.031668
0.009356 0.156325 -0.031709
0.008606 0.156548 -0.031523
-0.005143 0.156666 -0.031523
0.009934 0.156825 -0.031523
-0.004643 0.157287 -0.031523
-0.003643 0.157823 -0.031523
-0.002459 0.158075 -0.031523
-0.001143 0.158325 -0.031530
0.005106 0.158325 -0.031605
0.004901 0.158575 -0.031523
0.004606 0.158656 -0.031523
0.006357 0.160325 -0.031690
0.010107 0.160325 -0.031656
0.002622 0.160575 -0.031523
0.010107 0.160575 -0.031765
0.011606 0.160575 -0.031534
0.010607 0.160825 -0.031754
-0.002643 0.161075 -0.031523
0.000607 0.161075 -0.031681
0.011107 0.161075 -0.031699
-0.002643 0.161325 -0.031610
0.010856 0.161325 -0.031769
-0.002143 0.161575 -0.031726
-0.002143 0.161825 -0.031762
-0.003537 0.162325 -0.031523
0.011107 0.162575 -0.031584
-0.001893 0.164075 -0.031523
0.008856 0.164075 -0.031730
0.009342 0.164575 -0.031523
-0.000893 0.164897 -0.031523
0.008606 0.165009 -0.031523
0.000357 0.165575 -0.031559
0.005606 0.165575 -0.031698
0.007357 0.165701 -0.031523
0.006357 0.166075 -0.031525
0.005533 0.166325 -0.031523
0.002356 0.166555 -0.031523
0.006270 0.186325 -0.031523
0.003607 0.186525 -0.031523
0.009007 0.186825 -0.031523
0.009629 0.187075 -0.031523
0.007107 0.187575 -0.031758
-0.000643 0.187732 -0.031523
0.001857 0.188075 -0.031754
-0.002353 0.188825 -0.031523
-0.002393 0.188861 -0.031523
-0.002643 0.189089 -0.031523
0.011857 0.189575 -0.031693
0.012563 0.189825 -0.031523
0.012606 0.190075 -0.031584
-0.002894 0.190575 -0.031757
0.012857 0.190825 -0.031705
0.013351 0.191075 -0.031523
-0.003893 0.191575 -0.031769
-0.005393 0.192075 -0.031573
-0.004893 0.192325 -0.031735
-0.005894 0.192601 -0.031523
-0.005393 0.193075 -0.031730
-0.006394 0.194075 -0.031631
-0.006394 0.194575 -0.031720
-0.006644 0.195075 -0.031733
-0.007393 0.195575 -0.031528
-0.007143 0.195825 -0.031695
-0.007393 0.196825 -0.031748
-0.007643 0.197325 -0.031701
-0.001893 0.197575 -0.031725
-0.001644 0.197825 -0.031722
-0.001394 0.198075 -0.031772
-0.002643 0.198325 -0.031600
-0.007893 0.198575 -0.031767
-0.001893 0.198575 -0.031711
-0.008144 0.198825 -0.031664
0.016857 0.198825 -0.031526
0.017106 0.199075 -0.031567
-0.003643 0.199325 -0.031624
-0.002143 0.199325 -0.031744
-0.003893 0.199575 -0.031668
0.009356 0.199575 -0.031751
-0.003893 0.199825 -0.031597
0.009607 0.199825 -0.031713
-0.004143 0.200075 -0.031646
0.009107 0.200075 -0.031707
0.025606 0.200075 -0.031650
-0.003403 0.200325 -0.031523
0.009607 0.200325 -0.031610
0.026356 0.200325 -0.031652
0.009356 0.200575 -0.031634
0.016628 0.200575 -0.031523
0.026106 0.200575 -0.031725
-0.004349 0.200825 -0.031523
0.010356 0.200825 -0.031636
0.020357 0.200824 -0.031523
0.027106 0.200825 -0.031568
-0.003144 0.201075 -0.031671
0.010356 0.201019 -0.031523
0.017544 0.201075 -0.031523
0.026857 0.201075 -0.031657
-0.000643 0.201325 -0.031664
0.010607 0.201317 -0.031523
0.019607 0.201325 -0.031537
-0.008894 0.201374 -0.031523
-0.001893 0.201575 -0.031700
0.009585 0.201575 -0.031523
0.017526 0.201575 -0.031523
0.026857 0.201575 -0.031704
-0.005143 0.201792 -0.031523
-0.001893 0.201825 -0.031613
0.009356 0.201825 -0.031590
0.017514 0.201825 -0.031523
0.023606 0.201825 -0.031715
-0.020644 0.201937 -0.031523
-0.003763 0.202075 -0.031523
0.005606 0.202017 -0.031523
0.011107 0.201975 -0.031523
0.016857 0.202075 -0.031618
0.020606 0.202075 -0.031653
-0.020893 0.202325 -0.031532
-0.003144 0.202325 -0.031594
0.007357 0.202325 -0.031528
0.008606 0.202325 -0.031614
0.014607 0.202325 -0.031749
0.017471 0.202325 -0.031523
0.022606 0.202325 -0.031529
-0.020644 0.202575 -0.031625
-0.003457 0.202575 -0.031523
0.009107 0.202442 -0.031523
0.017106 0.202575 -0.031603
0.022856 0.202575 -0.031686
-0.019893 0.202825 -0.031744
-0.003394 0.202614 -0.031523
0.014856 0.202825 -0.031538
0.019357 0.202825 -0.031739
-0.020394 0.203075 -0.031751
-0.005644 0.203066 -0.031523
0.016857 0.203075 -0.031604
0.026857 0.203075 -0.031746
-0.017894 0.203090 -0.031523
-0.008643 0.203325 -0.031653
0.012106 0.203325 -0.031597
0.017357 0.203325 -0.031523
0.020856 0.203325 -0.031763
0.027152 0.203325 -0.031523
0.012357 0.203575 -0.031624
0.017357 0.203328 -0.031523
0.026857 0.203575 -0.031694
-0.017644 0.203825 -0.031729
0.012857 0.203825 -0.031681
-0.020644 0.204075 -0.031760
-0.013143 0.204075 -0.031523
0.013606 0.204075 -0.031603
0.018856 0.204075 -0.031750
-0.020644 0.204325 -0.031760
-0.012893 0.204325 -0.031529
0.013106 0.204277 -0.031523
0.026857 0.204305 -0.031523
-0.013893 0.204371 -0.031523
0.026745 0.204575 -0.031523
-0.006644 0.204825 -0.031621
-0.020791 0.205075 -0.031523
0.018243 0.205075 -0.031523
-0.014394 0.205325 -0.031667
-0.006815 0.205325 -0.031523
-0.014394 0.205575 -0.031755
-0.007393 0.205575 -0.031546
-0.020575 0.205825 -0.031523
-0.007393 0.205641 -0.031523
-0.020481 0.206075 -0.031523
-0.012144 0.206325 -0.031654
-0.012144 0.206575 -0.031732
0.025599 0.206825 -0.031523
-0.019893 0.207307 -0.031523
0.018106 0.207575 -0.031596
-0.019666 0.207825 -0.031523
0.019106 0.207825 -0.031713
-0.019507 0.208075 -0.031523
0.019357 0.207945 -0.031523
-0.019323 0.208325 -0.031523
0.020856 0.208325 -0.031763
-0.011372 0.208575 -0.031523
-0.011327 0.208825 -0.031523
-0.011299 0.209075 -0.031523
-0.018632 0.209325 -0.031523
-0.018393 0.209575 -0.031553
-0.013893 0.209575 -0.031574
-0.011393 0.209575 -0.031600
0.022856 0.209575 -0.031751
-0.014643 0.209825 -0.031573
-0.013144 0.209763 -0.031523
-0.012144 0.209825 -0.031728
0.021107 0.209825 -0.031533
0.023363 0.209825 -0.031523
-0.014894 0.210075 -0.031643
-0.011644 0.210014 -0.031523
0.023107 0.209992 -0.031523
0.021357 0.210109 -0.031523
-0.015143 0.210575 -0.031738
-0.016894 0.210856 -0.031523
-0.016643 0.211121 -0.031523
-0.015643 0.211325 -0.031711
-0.016393 0.211336 -0.031523
-0.014894 0.211575 -0.031528
-0.015143 0.211762 -0.031523
0.023107 0.212169 -0.031523
0.025857 0.212325 -0.031623
0.021856 0.212466 -0.031523
0.027066 0.212575 -0.031523
0.027356 0.212706 -0.031523
0.020953 0.213075 -0.031523
0.028178 0.213075 -0.031523
0.028607 0.213575 -0.031606
0.021222 0.214075 -0.031523
0.021856 0.214325 -0.031563
0.028856 0.214575 -0.031614
-0.020644 0.214580 -0.031523
-0.018143 0.214825 -0.031608
0.023606 0.214825 -0.031525
-0.023144 0.215075 -0.031596
-0.017393 0.215075 -0.031770
0.023606 0.214829 -0.031523
0.025857 0.215075 -0.031695
0.028870 0.215075 -0.031523
-0.015894 0.215325 -0.031560
0.028768 0.215325 -0.031523
0.025606 0.215565 -0.031523
0.028356 0.215575 -0.031642
-0.015394 0.215825 -0.031766
0.028424 0.215825 -0.031523
0.027857 0.216075 -0.031587
0.026356 0.216325 -0.031559
0.028106 0.216142 -0.031523
0.026356 0.216575 -0.031537
-0.023144 0.216742 -0.031523
-0.014894 0.217075 -0.031667
-0.022354 0.217825 -0.031523
-0.015643 0.218039 -0.031523
-0.015894 0.218319 -0.031523
-0.020893 0.219041 -0.031523
-0.019989 0.219825 -0.031523
-0.016405 0.220075 -0.031523
-0.016894 0.220325 -0.031714
-0.018809 0.220575 -0.031523
-0.018644 0.220662 -0.031523
-0.017393 0.220825 -0.031599
-0.017393 0.220874 -0.031523
-0.021893 0.053729 -0.031273
-0.020844 0.053964 -0.031362
-0.020156 0.054257 -0.031121
-0.024893 0.054310 -0.031273
-0.020191 0.054268 -0.031103
-0.020673 0.054691 -0.031185
-0.020676 0.055195 -0.031201
-0.031393 0.056325 -0.031369
0.010607 0.056575 -0.031461
-0.032105 0.056825 -0.031273
0.010856 0.056601 -0.031273
-0.032143 0.057075 -0.031427
0.009856 0.057050 -0.031273
0.009843 0.057325 -0.031273
0.009977 0.057575 -0.031273
0.016118 0.057575 -0.031273
0.010122 0.057825 -0.031273
0.018106 0.058016 -0.031273
-0.032815 0.058325 -0.031273
0.009856 0.058575 -0.031342
-0.019288 0.058798 -0.031440
-0.034100 0.059075 -0.031273
0.022742 0.059075 -0.031273
0.023606 0.059313 -0.031273
0.009607 0.059575 -0.031273
0.024117 0.059575 -0.031273
0.024356 0.059771 -0.031273
-0.018899 0.059939 -0.031373
0.024630 0.060075 -0.031273
0.008606 0.060275 -0.031273
-0.018344 0.060517 -0.031327
0.008357 0.060335 -0.031273
-0.017393 0.060733 -0.031273
-0.001644 0.060801 -0.031273
-0.036394 0.061325 -0.031278
-0.037109 0.062575 -0.031273
-0.037393 0.063287 -0.031273
0.026697 0.065075 -0.031273
0.026607 0.067075 -0.031342
-0.037643 0.067723 -0.031273
-0.037074 0.068825 -0.031273
-0.036915 0.069075 -0.031273
-0.036394 0.069807 -0.031273
0.025107 0.069844 -0.031273
0.024107 0.070825 -0.031289
0.023816 0.071075 -0.031273
0.023107 0.071575 -0.031288
0.023107 0.071583 -0.031273
-0.032894 0.072170 -0.031273
-0.032157 0.072575 -0.031273
-0.031897 0.072825 -0.031273
0.020606 0.073075 -0.031388
-0.031393 0.073325 -0.031510
0.020606 0.073379 -0.031273
-0.031592 0.075075 -0.031273
0.021357 0.075374 -0.031273
-0.032894 0.076075 -0.031273
-0.033144 0.076325 -0.031348
0.022626 0.076825 -0.031273
-0.033643 0.078325 -0.031454
-0.033400 0.078825 -0.031273
0.021757 0.079075 -0.031273
-0.030894 0.079315 -0.031273
-0.018096 0.079315 -0.031378
-0.004253 0.079060 -0.031381
0.019357 0.079162 -0.031273
0.021228 0.079325 -0.031273
-0.018059 0.079313 -0.031406
-0.022672 0.079523 -0.031267
-0.024934 0.087255 -0.031380
-0.022159 0.086892 -0.031384
-0.021719 0.086953 -0.031280
-0.002369 0.087405 -0.031367
-0.001576 0.087498 -0.031339
-0.004358 0.088054 -0.031370
-0.000220 0.088095 -0.031191
-0.011144 0.088057 -0.031135
-0.005207 0.088028 -0.031338
-0.012133 0.088019 -0.031266
-0.009732 0.088442 -0.031098
-0.006054 0.088618 -0.031301
-0.003317 0.088174 -0.031254
-0.010259 0.088616 -0.031034
-0.009653 0.088464 -0.031025
-0.003394 0.088223 -0.031321
-0.025394 0.088825 -0.031503
-0.000022 0.088718 -0.031250
0.007902 0.088952 -0.031336
-0.010319 0.089044 -0.031219
0.008177 0.089189 -0.031411
-0.006296 0.089317 -0.031298
0.003761 0.089330 -0.031493
-0.006200 0.089319 -0.031631
0.008202 0.089325 -0.031329
0.000198 0.089793 -0.031324
0.010437 0.089857 -0.031764
0.010845 0.089875 -0.031801
-0.024893 0.090045 -0.031273
-0.006760 0.089805 -0.031393
0.007107 0.090231 -0.031309
0.011076 0.089973 -0.031739
0.011299 0.089964 -0.031723
-0.024643 0.090322 -0.031273
0.002398 0.090080 -0.031569
0.011483 0.089988 -0.031701
0.000445 0.090498 -0.031462
0.004935 0.090728 -0.031116
0.006789 0.090749 -0.031300
0.005640 0.090904 -0.030998
0.006564 0.091076 -0.031200
-0.023643 0.091139 -0.031273
0.000994 0.091128 -0.031325
0.005885 0.091277 -0.031069
0.006894 0.091459 -0.031203
-0.023114 0.091575 -0.031273
0.002627 0.091540 -0.031325
0.019501 0.091552 -0.031447
0.002821 0.091622 -0.031201
0.019900 0.091659 -0.031274
0.001803 0.091551 -0.031252
0.008734 0.091915 -0.031351
-0.022394 0.092256 -0.031273
0.008418 0.092000 -0.031297
0.021316 0.092575 -0.031273
-0.021394 0.093075 -0.031275
0.021395 0.093075 -0.031273
0.011857 0.093325 -0.031477
0.014084 0.093325 -0.031273
-0.021143 0.093326 -0.031273
-0.019644 0.093825 -0.031517
0.011102 0.094075 -0.031273
0.021107 0.094075 -0.031415
0.021104 0.094325 -0.031273
-0.019580 0.094825 -0.031273
-0.019393 0.095036 -0.031273
-0.019143 0.095325 -0.031280
0.016900 0.095325 -0.031273
-0.018644 0.095825 -0.031334
0.009362 0.096075 -0.031273
0.017196 0.096325 -0.031273
0.017296 0.096575 -0.031273
-0.018143 0.097075 -0.031328
0.018106 0.097075 -0.031409
-0.008144 0.097325 -0.031507
-0.017644 0.097575 -0.031373
0.018357 0.097326 -0.031273
-0.017905 0.098075 -0.031273
-0.026669 0.098325 -0.031273
-0.025894 0.098184 -0.031273
-0.026893 0.098575 -0.031273
-0.025643 0.098825 -0.031448
0.008106 0.098825 -0.031310
-0.007143 0.099075 -0.031487
-0.025394 0.099325 -0.031336
-0.006644 0.099325 -0.031519
-0.025394 0.099575 -0.031380
-0.027643 0.099644 -0.031273
-0.028144 0.100075 -0.031451
-0.028156 0.100325 -0.031273
-0.017393 0.100171 -0.031273
-0.028509 0.100825 -0.031273
-0.024977 0.101075 -0.031273
-0.016393 0.101325 -0.031511
-0.024893 0.101575 -0.031286
-0.016393 0.101825 -0.031519
-0.028393 0.102270 -0.031273
-0.017334 0.102575 -0.031273
-0.017388 0.102825 -0.031273
-0.017393 0.102840 -0.031273
-0.017143 0.103325 -0.031457
-0.017825 0.103575 -0.031273
-0.017894 0.103639 -0.031273
0.008106 0.104075 -0.031417
-0.024893 0.104325 -0.031273
0.008420 0.104325 -0.031273
-0.018894 0.104338 -0.031273
-0.028045 0.105075 -0.031273
0.008606 0.105217 -0.031273
-0.027917 0.105825 -0.031273
-0.027643 0.106325 -0.031305
-0.027393 0.106555 -0.031273
-0.018644 0.107075 -0.031481
0.009107 0.108325 -0.031450
-0.018894 0.109075 -0.031329
-0.018143 0.109574 -0.031273
-0.017393 0.109825 -0.031306
-0.016894 0.110325 -0.031351
-0.017146 0.111325 -0.031273
0.010602 0.111825 -0.031273
-0.016894 0.112325 -0.031447
0.010856 0.112578 -0.031273
0.011107 0.113311 -0.031273
-0.016894 0.113825 -0.031488
0.011356 0.114253 -0.031273
-0.016894 0.115309 -0.031273
0.011606 0.115947 -0.031273
0.011606 0.116825 -0.031451
-0.016144 0.118075 -0.031290
0.012106 0.118825 -0.031375
-0.015596 0.119825 -0.031273
0.012606 0.120825 -0.031275
-0.014906 0.121825 -0.031273
-0.014227 0.123825 -0.031273
0.013611 0.124825 -0.031273
-0.013636 0.125825 -0.031273
0.014046 0.126575 -0.031273
0.014109 0.126825 -0.031273
-0.013260 0.127825 -0.031273
-0.013197 0.128825 -0.031273
-0.013144 0.129325 -0.031304
-0.013172 0.129575 -0.031273
-0.013144 0.130075 -0.031281
0.014856 0.130325 -0.031441
0.015145 0.131075 -0.031273
-0.013144 0.131575 -0.031306
0.015356 0.132075 -0.031274
-0.012893 0.132825 -0.031449
-0.012893 0.133325 -0.031382
-0.012917 0.134325 -0.031273
-0.012837 0.134825 -0.031273
-0.012644 0.135825 -0.031299
-0.012393 0.136325 -0.031448
-0.012490 0.136825 -0.031273
-0.012144 0.137575 -0.031501
-0.012203 0.138075 -0.031273
-0.012000 0.139075 -0.031273
-0.011736 0.140325 -0.031273
-0.011606 0.141075 -0.031273
-0.011143 0.142325 -0.031425
-0.011028 0.143075 -0.031273
-0.010811 0.143825 -0.031273
-0.020644 0.144575 -0.031285
-0.019143 0.144338 -0.031273
-0.017143 0.144825 -0.031392
-0.016643 0.144976 -0.031273
-0.022171 0.145325 -0.031273
-0.010394 0.145197 -0.031273
-0.015788 0.145575 -0.031273
-0.015643 0.145708 -0.031273
-0.022556 0.146075 -0.031273
-0.022394 0.146325 -0.031472
-0.010096 0.146325 -0.031273
-0.014894 0.146825 -0.031487
-0.009870 0.147075 -0.031273
-0.014601 0.147325 -0.031273
-0.022202 0.147825 -0.031273
-0.014507 0.148075 -0.031273
-0.009394 0.148325 -0.031279
-0.009394 0.148343 -0.031273
-0.021644 0.148974 -0.031273
-0.008880 0.149075 -0.031273
0.016196 0.149325 -0.031273
-0.015394 0.149825 -0.031460
-0.015643 0.150075 -0.031517
-0.020763 0.150325 -0.031273
-0.008144 0.150325 -0.031339
-0.015962 0.150575 -0.031273
-0.016438 0.150825 -0.031273
-0.020143 0.150885 -0.031273
-0.017894 0.151075 -0.031488
-0.019644 0.151132 -0.031273
-0.017143 0.151084 -0.031273
-0.007643 0.151646 -0.031273
-0.007393 0.152150 -0.031273
0.015108 0.152575 -0.031273
-0.006916 0.153075 -0.031273
-0.006629 0.153575 -0.031273
0.013606 0.154325 -0.031356
-0.005890 0.155075 -0.031273
-0.005723 0.155575 -0.031273
0.008106 0.156575 -0.031452
0.009856 0.156825 -0.031514
0.009607 0.157075 -0.031371
0.011356 0.156848 -0.031273
-0.004643 0.157575 -0.031278
-0.004643 0.157582 -0.031273
0.006357 0.158075 -0.031471
-0.001893 0.158575 -0.031273
0.006312 0.158575 -0.031273
0.004856 0.158825 -0.031419
0.004357 0.159075 -0.031366
0.001607 0.159325 -0.031289
0.003856 0.159325 -0.031311
0.010356 0.159825 -0.031279
0.005106 0.160075 -0.031372
0.009356 0.160075 -0.031519
0.011857 0.160075 -0.031346
0.002107 0.160325 -0.031332
0.004357 0.160325 -0.031510
0.012606 0.160325 -0.031297
0.001607 0.160575 -0.031418
0.012606 0.160575 -0.031330
-0.001143 0.160825 -0.031472
0.012857 0.160825 -0.031273
-0.002894 0.161075 -0.031507
0.012857 0.160826 -0.031273
-0.003643 0.161325 -0.031490
0.012106 0.161575 -0.031424
-0.003893 0.161825 -0.031495
-0.004643 0.162075 -0.031330
-0.004643 0.162325 -0.031287
-0.003850 0.163325 -0.031273
0.011360 0.163575 -0.031273
0.011152 0.163825 -0.031273
-0.002894 0.164075 -0.031324
-0.002866 0.164325 -0.031273
0.009856 0.164825 -0.031339
0.009107 0.165325 -0.031341
0.009106 0.165575 -0.031273
0.008856 0.165757 -0.031273
-0.000893 0.166103 -0.031273
0.008106 0.166281 -0.031273
0.000107 0.166960 -0.031273
0.000357 0.167159 -0.031273
0.006296 0.167325 -0.031273
0.001356 0.167575 -0.031288
0.001607 0.167733 -0.031273
0.005356 0.167666 -0.031273
0.002375 0.185325 -0.031273
0.002356 0.185575 -0.031309
0.005606 0.186075 -0.031473
0.005857 0.186325 -0.031518
0.001607 0.186575 -0.031439
0.002107 0.186825 -0.031506
-0.001872 0.187325 -0.031273
-0.001893 0.187575 -0.031324
-0.001143 0.187825 -0.031485
-0.001394 0.188075 -0.031506
-0.001893 0.188325 -0.031493
-0.002393 0.188825 -0.031516
-0.004143 0.189140 -0.031273
0.013357 0.190295 -0.031273
-0.004893 0.190825 -0.031464
0.013606 0.191325 -0.031436
-0.006142 0.191825 -0.031273
0.013857 0.192075 -0.031483
-0.006643 0.192825 -0.031273
-0.006394 0.193075 -0.031431
-0.006894 0.194325 -0.031505
0.014856 0.195825 -0.031415
-0.007893 0.196325 -0.031365
0.017357 0.196825 -0.031274
0.017473 0.197075 -0.031273
0.016857 0.197325 -0.031380
0.015107 0.197825 -0.031486
0.015607 0.198325 -0.031280
0.015356 0.198575 -0.031427
0.025356 0.198382 -0.031273
0.024889 0.198825 -0.031273
0.016160 0.199075 -0.031273
0.027356 0.199075 -0.031303
-0.008643 0.199575 -0.031469
-0.008894 0.199825 -0.031356
0.020606 0.199719 -0.031273
0.027607 0.199825 -0.031276
0.016607 0.200075 -0.031496
0.024606 0.200075 -0.031505
0.017607 0.200325 -0.031493
0.027607 0.200325 -0.031315
0.020357 0.200575 -0.031474
-0.020893 0.200728 -0.031273
0.015857 0.200825 -0.031316
0.018106 0.200825 -0.031276
0.023857 0.200825 -0.031482
-0.009143 0.201075 -0.031410
0.010107 0.201075 -0.031469
0.023103 0.201075 -0.031273
-0.010143 0.201325 -0.031359
0.009607 0.201325 -0.031522
0.018106 0.201325 -0.031282
-0.021405 0.201575 -0.031273
-0.019143 0.201575 -0.031334
0.009856 0.201575 -0.031432
0.015857 0.201346 -0.031273
0.021357 0.201575 -0.031343
-0.020644 0.201825 -0.031505
-0.009643 0.201825 -0.031423
0.003856 0.201825 -0.031482
0.015356 0.201825 -0.031408
0.018106 0.201825 -0.031297
0.027607 0.201825 -0.031360
-0.010143 0.202075 -0.031455
-0.000893 0.202075 -0.031360
0.010356 0.201910 -0.031273
0.015605 0.202075 -0.031273
0.021357 0.202075 -0.031438
-0.021394 0.202325 -0.031283
-0.004893 0.202325 -0.031316
-0.001101 0.202325 -0.031273
0.005106 0.202325 -0.031305
0.011107 0.202325 -0.031283
0.016356 0.202325 -0.031410
0.021856 0.202325 -0.031433
-0.021143 0.202575 -0.031456
-0.010898 0.202575 -0.031273
-0.005143 0.202575 -0.031298
-0.002143 0.202575 -0.031367
0.006357 0.202575 -0.031273
0.009607 0.202575 -0.031386
0.016356 0.202575 -0.031384
0.021856 0.202575 -0.031491
-0.013192 0.202825 -0.031273
-0.003643 0.202825 -0.031465
0.008106 0.202825 -0.031302
0.009356 0.202825 -0.031358
0.016136 0.202825 -0.031273
-0.017644 0.203075 -0.031429
-0.005393 0.203075 -0.031316
-0.003394 0.203075 -0.031420
0.011606 0.202975 -0.031273
0.018607 0.203075 -0.031379
-0.012893 0.203325 -0.031290
-0.003643 0.203325 -0.031355
0.018357 0.203325 -0.031346
-0.014226 0.203575 -0.031273
0.018106 0.203575 -0.031356
-0.016643 0.203825 -0.031392
-0.010643 0.203825 -0.031453
0.012106 0.203714 -0.031273
0.017856 0.203825 -0.031378
0.027271 0.203825 -0.031273
-0.013644 0.204075 -0.031513
-0.009394 0.204075 -0.031444
0.016356 0.204075 -0.031357
-0.021143 0.204325 -0.031302
-0.014894 0.204289 -0.031273
-0.009394 0.204325 -0.031421
0.013357 0.204325 -0.031518
0.017856 0.204325 -0.031369
0.027106 0.204303 -0.031273
-0.014394 0.204575 -0.031436
-0.010143 0.204575 -0.031496
0.016356 0.204575 -0.031290
0.018357 0.204575 -0.031504
-0.014643 0.204825 -0.031466
-0.009143 0.204825 -0.031355
0.016857 0.204825 -0.031387
-0.012393 0.205075 -0.031479
0.017607 0.205075 -0.031327
-0.008894 0.205325 -0.031297
0.016848 0.205325 -0.031273
-0.024394 0.205575 -0.031277
-0.024126 0.205575 -0.031273
-0.011890 0.205575 -0.031273
-0.009394 0.205544 -0.031273
0.017856 0.205575 -0.031359
-0.023893 0.205792 -0.031273
-0.010983 0.205825 -0.031273
-0.007643 0.205825 -0.031451
0.017856 0.205825 -0.031369
-0.020659 0.206075 -0.031273
-0.006929 0.206075 -0.031273
-0.024144 0.206325 -0.031403
-0.011893 0.206325 -0.031458
-0.007393 0.206301 -0.031273
-0.025144 0.206575 -0.031289
-0.011644 0.206575 -0.031344
-0.025176 0.206825 -0.031273
-0.023144 0.206825 -0.031359
0.025606 0.206825 -0.031516
-0.020199 0.207075 -0.031273
-0.024893 0.207325 -0.031340
-0.020143 0.207169 -0.031273
0.025356 0.207325 -0.031494
-0.023144 0.207575 -0.031473
0.017856 0.207575 -0.031401
-0.023893 0.207825 -0.031478
-0.019893 0.207609 -0.031273
0.018106 0.207825 -0.031508
-0.023144 0.208075 -0.031516
-0.019673 0.208075 -0.031273
0.018357 0.208075 -0.031450
0.019607 0.208054 -0.031273
0.025356 0.208075 -0.031334
-0.022893 0.208325 -0.031499
-0.019644 0.208138 -0.031273
0.018106 0.208209 -0.031273
0.020357 0.208209 -0.031273
-0.023144 0.208575 -0.031491
-0.019393 0.208510 -0.031273
0.025356 0.208575 -0.031275
-0.022643 0.208825 -0.031473
-0.019143 0.208825 -0.031282
0.020580 0.208825 -0.031273
-0.022893 0.209075 -0.031441
-0.021644 0.209075 -0.031352
0.020608 0.209075 -0.031273
-0.022394 0.209325 -0.031427
-0.018894 0.209172 -0.031273
0.020602 0.209325 -0.031273
-0.022643 0.209575 -0.031365
-0.021098 0.209575 -0.031273
0.020856 0.209575 -0.031463
-0.018330 0.209825 -0.031273
-0.013393 0.209825 -0.031365
0.020606 0.209825 -0.031312
-0.022394 0.210075 -0.031276
-0.020894 0.210075 -0.031273
-0.014394 0.210075 -0.031376
-0.013393 0.209916 -0.031273
-0.012144 0.210075 -0.031484
0.020606 0.210075 -0.031295
-0.021644 0.210325 -0.031313
-0.017894 0.210225 -0.031273
-0.014263 0.210325 -0.031273
-0.011714 0.210325 -0.031273
0.023605 0.210325 -0.031273
-0.020893 0.210575 -0.031280
0.020856 0.210551 -0.031273
0.022856 0.210575 -0.031333
0.021107 0.210723 -0.031273
0.022622 0.210825 -0.031273
-0.014643 0.211325 -0.031478
-0.016144 0.211825 -0.031338
-0.014643 0.211825 -0.031407
-0.015143 0.212075 -0.031408
0.021856 0.212075 -0.031274
0.022606 0.212075 -0.031409
0.024107 0.212075 -0.031441
0.025281 0.212075 -0.031273
-0.014709 0.212325 -0.031273
0.022107 0.212325 -0.031492
0.021357 0.212575 -0.031447
0.020606 0.212813 -0.031273
0.028097 0.212825 -0.031273
0.020606 0.213325 -0.031421
0.020357 0.213575 -0.031314
0.020606 0.213825 -0.031386
0.021107 0.214075 -0.031485
0.029397 0.214325 -0.031273
-0.019893 0.214575 -0.031448
0.021357 0.214575 -0.031320
-0.017393 0.214825 -0.031454
0.021823 0.214825 -0.031273
-0.023643 0.215075 -0.031310
-0.016144 0.215075 -0.031366
0.023606 0.215075 -0.031393
-0.015226 0.215325 -0.031273
0.023857 0.215325 -0.031307
0.029106 0.215103 -0.031273
0.024107 0.215499 -0.031273
0.025606 0.215575 -0.031520
0.024857 0.215825 -0.031290
0.025356 0.216075 -0.031383
0.025107 0.216325 -0.031311
0.028130 0.216325 -0.031273
-0.013884 0.216575 -0.031273
0.027866 0.216575 -0.031273
0.025606 0.216825 -0.031471
0.027351 0.216825 -0.031273
-0.014394 0.217075 -0.031430
0.026106 0.217075 -0.031445
0.027106 0.216987 -0.031273
0.024857 0.217325 -0.031322
0.026356 0.217325 -0.031327
-0.022579 0.217575 -0.031273
0.025356 0.217575 -0.031294
0.026356 0.217383 -0.031273
-0.015143 0.217825 -0.031411
0.025606 0.217593 -0.031273
-0.015143 0.218075 -0.031279
-0.015894 0.218325 -0.031520
-0.021619 0.218575 -0.031273
-0.015894 0.218825 -0.031377
-0.020653 0.219325 -0.031273
-0.015894 0.219496 -0.031273
-0.019393 0.220325 -0.031387
-0.018899 0.220575 -0.031273
-0.017894 0.220825 -0.031416
-0.017143 0.221075 -0.031328
-0.017143 0.221105 -0.031273
-0.021644 0.053825 -0.031166
-0.023394 0.053919 -0.031023
-0.021893 0.053920 -0.031023
-0.020946 0.054087 -0.031183
-0.020453 0.054320 -0.031007
-0.020826 0.054262 -0.031109
-0.020357 0.054304 -0.031040
-0.024893 0.054326 -0.031023
-0.020374 0.054315 -0.031032
-0.020241 0.054283 -0.031077
-0.029894 0.055752 -0.031023
-0.031932 0.056575 -0.031023
0.011857 0.056575 -0.031181
0.010326 0.056825 -0.031023
0.011606 0.056597 -0.031023
-0.032394 0.057075 -0.031042
0.014106 0.057075 -0.031219
0.015315 0.057325 -0.031023
0.016356 0.057575 -0.031059
-0.032394 0.058075 -0.031271
-0.032894 0.058325 -0.031193
-0.033393 0.058575 -0.031102
-0.033914 0.058825 -0.031023
0.021856 0.058825 -0.031039
0.023076 0.059075 -0.031023
0.010107 0.059325 -0.031075
0.024107 0.059430 -0.031023
0.009856 0.059790 -0.031023
-0.019355 0.059979 -0.031089
-0.035643 0.060227 -0.031023
0.009356 0.060123 -0.031023
-0.019133 0.060345 -0.031013
0.025107 0.060575 -0.031168
-0.018540 0.060625 -0.031012
-0.012893 0.060819 -0.031023
-0.002393 0.060825 -0.031193
-0.036394 0.061075 -0.031023
-0.001893 0.060829 -0.031023
0.025857 0.061825 -0.031235
0.026221 0.062325 -0.031023
-0.037393 0.063075 -0.031163
0.026607 0.064325 -0.031204
-0.037894 0.065325 -0.031210
0.026607 0.067325 -0.031267
-0.037393 0.068325 -0.031261
0.026040 0.068825 -0.031023
0.025337 0.069825 -0.031023
-0.036144 0.070342 -0.031023
0.024606 0.070627 -0.031023
-0.035393 0.071086 -0.031023
0.023356 0.071545 -0.031023
-0.034140 0.071825 -0.031023
-0.033144 0.072161 -0.031023
0.021107 0.072575 -0.031244
0.021077 0.072825 -0.031023
0.020856 0.073276 -0.031023
0.020710 0.074075 -0.031023
-0.031653 0.074575 -0.031023
-0.031864 0.075075 -0.031023
-0.032394 0.075567 -0.031023
-0.032644 0.075755 -0.031023
-0.033144 0.076072 -0.031023
0.022595 0.076325 -0.031023
-0.033643 0.076586 -0.031023
0.022856 0.077575 -0.031094
0.022606 0.078075 -0.031228
-0.033192 0.079075 -0.031023
-0.032394 0.079325 -0.031197
-0.018031 0.079326 -0.031370
0.019856 0.079121 -0.031023
0.020856 0.079325 -0.031050
-0.032394 0.079377 -0.031023
-0.024812 0.079457 -0.031166
0.005113 0.079441 -0.031020
-0.025017 0.087288 -0.031224
-0.016708 0.087066 -0.031082
-0.022495 0.086914 -0.031007
-0.002229 0.087452 -0.031143
-0.014075 0.087586 -0.031126
-0.025797 0.087814 -0.031073
-0.004899 0.088016 -0.031061
-0.001006 0.087688 -0.031012
-0.026033 0.088075 -0.031023
-0.010975 0.088075 -0.030975
-0.005204 0.088060 -0.031136
-0.010309 0.088323 -0.031038
-0.009411 0.088515 -0.030820
-0.025894 0.088575 -0.031192
-0.010108 0.088462 -0.031059
-0.009395 0.088518 -0.030822
0.000007 0.088491 -0.031097
-0.008833 0.088733 -0.030607
0.000058 0.088757 -0.031010
0.007519 0.088798 -0.031037
-0.025643 0.089075 -0.031260
0.000115 0.089159 -0.031120
-0.025827 0.089325 -0.031023
0.003475 0.089430 -0.031342
-0.025643 0.089565 -0.031023
-0.006423 0.089470 -0.031215
0.003181 0.089539 -0.031290
-0.006767 0.089799 -0.031024
0.002830 0.089831 -0.031229
0.010661 0.089890 -0.031767
-0.024893 0.090075 -0.031258
0.011180 0.089936 -0.031739
-0.007002 0.089957 -0.031140
-0.024394 0.090575 -0.031245
-0.007404 0.090135 -0.031071
0.003390 0.090334 -0.031089
0.005330 0.090800 -0.030980
0.006094 0.090879 -0.030836
-0.024144 0.091151 -0.031023
0.006500 0.091377 -0.031074
-0.023663 0.091575 -0.031023
0.001329 0.091353 -0.031076
0.004857 0.091536 -0.030985
0.006807 0.091564 -0.031035
0.019691 0.091640 -0.031096
-0.023144 0.091825 -0.031132
0.010263 0.091799 -0.031152
0.019808 0.091673 -0.031006
-0.022893 0.092075 -0.031133
0.002221 0.091705 -0.030983
0.009815 0.091973 -0.031120
0.021078 0.092075 -0.031023
0.008473 0.092120 -0.031185
-0.022893 0.092342 -0.031023
0.016903 0.092273 -0.030720
-0.022143 0.093075 -0.031030
-0.021644 0.093325 -0.031106
-0.021644 0.093575 -0.031023
0.012606 0.093575 -0.031141
0.014106 0.093575 -0.031023
-0.021410 0.093825 -0.031023
0.014106 0.093576 -0.031023
-0.021394 0.093844 -0.031023
0.011857 0.094075 -0.031031
0.015607 0.094075 -0.031033
0.011356 0.094325 -0.031066
0.021302 0.094325 -0.031023
0.021157 0.094575 -0.031023
0.010607 0.095075 -0.031031
0.020856 0.094981 -0.031023
0.020606 0.095301 -0.031023
0.016857 0.095575 -0.031023
0.010053 0.095825 -0.031023
0.016973 0.096075 -0.031023
0.017106 0.096559 -0.031023
0.017178 0.096825 -0.031023
-0.018393 0.097075 -0.031273
0.019135 0.097075 -0.031023
0.017339 0.097325 -0.031023
-0.018894 0.097575 -0.031093
-0.019040 0.097825 -0.031023
-0.026144 0.098004 -0.031023
-0.025643 0.098152 -0.031023
-0.026840 0.098575 -0.031023
0.008606 0.098575 -0.031055
0.008599 0.098825 -0.031023
-0.027393 0.099325 -0.031181
-0.018393 0.099475 -0.031023
-0.027679 0.100075 -0.031023
-0.027894 0.100318 -0.031023
-0.024893 0.100570 -0.031023
-0.028519 0.100825 -0.031023
0.008357 0.100825 -0.031031
-0.017393 0.101075 -0.031250
0.008370 0.101325 -0.031023
-0.017393 0.101575 -0.031235
-0.017393 0.101825 -0.031230
-0.017393 0.102075 -0.031232
-0.024535 0.102325 -0.031023
-0.028144 0.102606 -0.031023
-0.017644 0.103075 -0.031205
-0.028144 0.103575 -0.031078
0.008606 0.103486 -0.031023
-0.018143 0.103825 -0.031262
-0.028144 0.104325 -0.031238
-0.028289 0.104575 -0.031023
0.008856 0.104510 -0.031023
-0.019637 0.105075 -0.031023
-0.028110 0.105825 -0.031023
-0.028106 0.106075 -0.031023
-0.028100 0.106325 -0.031023
-0.028033 0.106575 -0.031023
-0.025894 0.106540 -0.031023
-0.027643 0.106825 -0.031101
0.009356 0.106587 -0.031023
-0.026393 0.106840 -0.031023
0.009356 0.108075 -0.031265
-0.019393 0.108328 -0.031023
-0.019393 0.109084 -0.031023
-0.018143 0.109575 -0.031272
-0.017644 0.110075 -0.031101
-0.017644 0.110398 -0.031023
-0.017393 0.111325 -0.031157
0.010607 0.111575 -0.031213
-0.017393 0.112075 -0.031186
0.010856 0.112575 -0.031272
-0.017429 0.113825 -0.031023
-0.017143 0.114075 -0.031272
-0.017143 0.115064 -0.031023
-0.016894 0.115575 -0.031188
-0.016688 0.116575 -0.031023
0.011904 0.116825 -0.031023
-0.016144 0.118218 -0.031023
0.012362 0.119075 -0.031023
-0.015599 0.119825 -0.031023
-0.015326 0.120575 -0.031023
-0.014894 0.121821 -0.031023
-0.014632 0.122575 -0.031023
-0.014394 0.123325 -0.031106
0.013505 0.123825 -0.031023
-0.013860 0.125075 -0.031023
-0.013674 0.126075 -0.031023
0.014106 0.126575 -0.031184
-0.013393 0.127325 -0.031188
-0.013490 0.128575 -0.031023
-0.013393 0.129325 -0.031113
0.014856 0.129575 -0.031149
-0.013393 0.130075 -0.031132
-0.013647 0.130825 -0.031023
0.015353 0.131325 -0.031023
0.015356 0.131825 -0.031200
-0.013474 0.132825 -0.031023
0.015607 0.133075 -0.031199
0.015776 0.133325 -0.031023
-0.013144 0.134325 -0.031081
-0.012893 0.134575 -0.031264
-0.013013 0.135075 -0.031023
0.016151 0.135325 -0.031023
0.016252 0.135825 -0.031023
0.016356 0.136287 -0.031023
-0.012644 0.136825 -0.031023
0.016356 0.137575 -0.031254
-0.012269 0.138575 -0.031023
-0.012143 0.139325 -0.031023
-0.012009 0.140325 -0.031023
-0.011644 0.140825 -0.031221
-0.011644 0.141575 -0.031123
-0.011393 0.142075 -0.031239
-0.011393 0.142575 -0.031144
-0.011143 0.143075 -0.031179
-0.011143 0.143825 -0.031111
-0.019393 0.144325 -0.031217
-0.011143 0.144325 -0.031104
-0.018393 0.144379 -0.031023
-0.012505 0.144575 -0.031023
-0.021394 0.144700 -0.031023
-0.016886 0.144825 -0.031023
-0.021893 0.145075 -0.031243
-0.012393 0.145046 -0.031023
-0.010394 0.145325 -0.031250
-0.015643 0.145570 -0.031023
-0.010643 0.145575 -0.031120
-0.015370 0.145825 -0.031023
-0.015149 0.146075 -0.031023
-0.015143 0.146082 -0.031023
-0.010143 0.146325 -0.031243
-0.014800 0.146575 -0.031023
-0.014643 0.146882 -0.031023
-0.014481 0.147325 -0.031023
-0.011143 0.147564 -0.031023
-0.014389 0.147825 -0.031023
-0.014383 0.148075 -0.031023
-0.022131 0.148325 -0.031023
-0.009643 0.148325 -0.031179
-0.009643 0.148575 -0.031121
-0.021690 0.149075 -0.031023
-0.008894 0.149075 -0.031261
-0.021360 0.149575 -0.031023
-0.008643 0.149575 -0.031238
-0.008849 0.149825 -0.031023
-0.008643 0.150070 -0.031023
-0.015394 0.150192 -0.031023
-0.020598 0.150575 -0.031023
-0.008346 0.150575 -0.031023
-0.015894 0.150673 -0.031023
-0.016894 0.151075 -0.031170
-0.008128 0.151075 -0.031023
-0.019393 0.151325 -0.031027
-0.017894 0.151325 -0.031114
-0.016643 0.151090 -0.031023
-0.007893 0.151575 -0.031033
-0.007643 0.152075 -0.031040
-0.007526 0.152325 -0.031023
0.015510 0.152575 -0.031023
-0.006894 0.153325 -0.031160
-0.006862 0.153575 -0.031023
-0.006644 0.153960 -0.031023
0.014106 0.154575 -0.031026
0.014106 0.154582 -0.031023
0.013617 0.155075 -0.031023
0.013606 0.155087 -0.031023
-0.005644 0.156106 -0.031023
-0.004893 0.157325 -0.031238
0.010356 0.157325 -0.031243
-0.004887 0.157575 -0.031023
0.010107 0.157575 -0.031127
0.009356 0.157683 -0.031023
-0.004143 0.158075 -0.031164
-0.003394 0.158325 -0.031202
0.007266 0.158575 -0.031023
0.006107 0.158825 -0.031223
-0.002320 0.159075 -0.031023
0.005356 0.159075 -0.031255
-0.000893 0.159325 -0.031039
0.006607 0.159325 -0.031038
0.002856 0.159575 -0.031260
0.007107 0.159562 -0.031023
0.010356 0.159575 -0.031048
0.011606 0.159575 -0.031056
-0.000088 0.159825 -0.031023
0.004357 0.159825 -0.031264
0.006857 0.159825 -0.031228
0.008106 0.159673 -0.031023
0.013106 0.159825 -0.031087
0.001607 0.160075 -0.031196
-0.004393 0.160311 -0.031023
0.013106 0.160325 -0.031191
-0.003394 0.160575 -0.031229
0.013606 0.160575 -0.031056
-0.004643 0.160825 -0.031228
-0.004893 0.161075 -0.031266
-0.006394 0.161471 -0.031023
0.012357 0.162075 -0.031271
-0.004893 0.162325 -0.031231
-0.005393 0.162813 -0.031023
-0.005143 0.163048 -0.031023
-0.004893 0.163322 -0.031023
0.011606 0.163575 -0.031196
-0.003144 0.164325 -0.031219
-0.003643 0.164807 -0.031023
-0.003394 0.165050 -0.031023
0.010607 0.165294 -0.031023
-0.000643 0.166325 -0.031269
-0.001644 0.166825 -0.031026
0.007107 0.167075 -0.031243
-0.001057 0.167575 -0.031023
0.007857 0.167575 -0.031051
0.001356 0.167825 -0.031245
-0.000393 0.168075 -0.031052
-0.000643 0.168087 -0.031023
0.005857 0.168825 -0.031049
0.004856 0.169075 -0.031054
0.003607 0.169325 -0.031053
0.004606 0.169370 -0.031023
0.003856 0.183293 -0.031023
0.002613 0.183575 -0.031023
0.007583 0.183575 -0.031023
0.007857 0.183653 -0.031023
0.000607 0.184325 -0.031024
0.008856 0.184255 -0.031023
0.007107 0.184575 -0.031199
0.005606 0.184825 -0.031250
0.007606 0.185075 -0.031256
0.002356 0.185325 -0.031272
-0.001394 0.185699 -0.031023
-0.001893 0.186050 -0.031023
-0.001893 0.186325 -0.031079
-0.002643 0.186568 -0.031023
0.011107 0.186575 -0.031109
-0.001394 0.186825 -0.031244
0.011107 0.187075 -0.031252
0.012102 0.187575 -0.031023
-0.004444 0.188325 -0.031023
0.012357 0.188575 -0.031218
0.012857 0.188787 -0.031023
-0.004893 0.189825 -0.031252
0.013612 0.190075 -0.031023
0.013857 0.190557 -0.031023
0.013975 0.190825 -0.031023
0.013857 0.191325 -0.031268
-0.006787 0.192075 -0.031023
-0.006894 0.192346 -0.031023
0.014607 0.193075 -0.031151
0.014857 0.193325 -0.031023
0.015107 0.194277 -0.031023
0.017376 0.195075 -0.031023
0.015356 0.195575 -0.031055
0.017676 0.195825 -0.031023
0.016182 0.196325 -0.031023
0.016106 0.196563 -0.031023
0.027014 0.196575 -0.031023
0.027356 0.196825 -0.031032
0.027607 0.197067 -0.031023
-0.008643 0.197306 -0.031023
0.027106 0.197325 -0.031140
0.025356 0.197432 -0.031023
0.027106 0.197825 -0.031216
0.016106 0.198075 -0.031185
0.025857 0.198075 -0.031261
0.020107 0.198288 -0.031023
0.015857 0.198575 -0.031227
0.024606 0.198575 -0.031103
0.018357 0.198719 -0.031023
0.024857 0.198825 -0.031264
0.019607 0.199072 -0.031023
0.027857 0.199075 -0.031112
0.019474 0.199325 -0.031023
0.024107 0.199325 -0.031096
-0.021143 0.199571 -0.031023
0.021107 0.199344 -0.031023
-0.010643 0.199825 -0.031030
-0.021644 0.200075 -0.031033
0.019357 0.200075 -0.031123
-0.020893 0.200325 -0.031195
0.021357 0.200325 -0.031102
0.027857 0.200325 -0.031176
-0.010894 0.200575 -0.031032
0.019357 0.200575 -0.031234
0.021856 0.200575 -0.031024
-0.021644 0.200825 -0.031107
-0.018873 0.200825 -0.031023
0.022357 0.200784 -0.031023
-0.021776 0.201075 -0.031023
0.022107 0.201075 -0.031105
-0.018644 0.201325 -0.031127
0.021856 0.201325 -0.031185
-0.018143 0.201560 -0.031023
-0.013393 0.201575 -0.031023
0.022357 0.201575 -0.031252
-0.013172 0.201825 -0.031023
0.018856 0.201825 -0.031233
-0.013144 0.202075 -0.031080
0.010607 0.202075 -0.031232
0.018607 0.202075 -0.031239
-0.017420 0.202325 -0.031023
0.010107 0.202325 -0.031271
0.027857 0.202325 -0.031097
-0.017157 0.202575 -0.031023
-0.001143 0.202575 -0.031160
0.010607 0.202575 -0.031083
-0.021644 0.202825 -0.031026
-0.016894 0.202825 -0.031023
-0.012644 0.202785 -0.031023
0.004606 0.202708 -0.031023
0.010631 0.202825 -0.031023
-0.021644 0.202857 -0.031023
-0.011393 0.202963 -0.031023
0.008106 0.203075 -0.031125
0.010607 0.202836 -0.031023
0.016106 0.203075 -0.031268
-0.012400 0.203325 -0.031023
-0.002143 0.203325 -0.031025
0.008856 0.203325 -0.031060
0.009856 0.203325 -0.031098
0.016106 0.203325 -0.031265
-0.015683 0.203575 -0.031023
-0.012261 0.203575 -0.031023
-0.003144 0.203575 -0.031199
0.009856 0.203485 -0.031023
0.027356 0.203575 -0.031266
-0.015143 0.203825 -0.031103
-0.011393 0.203825 -0.031094
-0.004393 0.203825 -0.031204
-0.021458 0.204075 -0.031023
-0.011995 0.204075 -0.031023
-0.003394 0.204075 -0.031039
0.016106 0.204075 -0.031210
-0.012393 0.204325 -0.031271
-0.005894 0.204325 -0.031230
-0.003853 0.204325 -0.031023
0.027348 0.204325 -0.031023
-0.024893 0.204575 -0.031100
-0.004393 0.204413 -0.031023
0.027106 0.204575 -0.031167
-0.024893 0.204825 -0.031144
-0.011143 0.204825 -0.031250
0.014856 0.204791 -0.031023
-0.025394 0.205075 -0.031052
-0.011893 0.205075 -0.031175
0.013857 0.205075 -0.031141
-0.021143 0.205325 -0.031045
0.016356 0.205325 -0.031130
-0.024643 0.205575 -0.031272
-0.011644 0.205575 -0.031172
0.013857 0.205353 -0.031023
-0.025533 0.205825 -0.031023
-0.011393 0.205825 -0.031181
0.017607 0.205825 -0.031254
-0.022893 0.205867 -0.031023
-0.011143 0.206075 -0.031213
0.016607 0.206035 -0.031023
0.026726 0.206075 -0.031023
-0.020826 0.206325 -0.031023
-0.007893 0.206325 -0.031243
0.016857 0.206211 -0.031023
-0.025548 0.206575 -0.031023
-0.009143 0.206575 -0.031028
0.017357 0.206575 -0.031079
-0.022643 0.206825 -0.031195
-0.011143 0.206825 -0.031172
-0.008394 0.206726 -0.031023
0.017357 0.206825 -0.031039
-0.025394 0.207075 -0.031126
-0.011393 0.207075 -0.031265
-0.009394 0.206854 -0.031023
0.026356 0.207075 -0.031073
-0.021688 0.207325 -0.031023
-0.010894 0.207325 -0.031126
0.026607 0.207325 -0.031049
-0.011143 0.207575 -0.031170
0.026607 0.207575 -0.031076
-0.021644 0.207825 -0.031106
-0.020091 0.207825 -0.031023
0.017607 0.207825 -0.031151
-0.025418 0.208075 -0.031023
0.017607 0.208075 -0.031100
-0.024893 0.208325 -0.031180
-0.019644 0.208325 -0.031166
0.018106 0.208325 -0.031188
0.019607 0.208208 -0.031023
0.025857 0.208325 -0.031191
-0.021143 0.208575 -0.031096
-0.011143 0.208575 -0.031225
0.018607 0.208470 -0.031023
0.026106 0.208575 -0.031113
-0.019393 0.208825 -0.031074
-0.024643 0.209065 -0.031023
-0.019314 0.209075 -0.031023
-0.020644 0.209325 -0.031100
0.020357 0.209098 -0.031023
0.020357 0.209575 -0.031116
-0.022893 0.209825 -0.031256
-0.018393 0.209825 -0.031218
0.025356 0.209584 -0.031023
-0.018143 0.210075 -0.031266
-0.012893 0.210075 -0.031170
0.020357 0.210075 -0.031188
-0.022893 0.210325 -0.031077
-0.019644 0.210325 -0.031024
-0.013893 0.210325 -0.031100
-0.011893 0.210325 -0.031252
0.020002 0.210325 -0.031023
0.024606 0.210314 -0.031023
-0.020394 0.210575 -0.031224
-0.017644 0.210575 -0.031117
-0.011644 0.210556 -0.031023
0.024356 0.210534 -0.031023
-0.021394 0.210825 -0.031226
-0.020143 0.210825 -0.031207
-0.017393 0.210825 -0.031142
-0.022394 0.210827 -0.031023
-0.020143 0.211075 -0.031218
0.020606 0.211075 -0.031063
0.022606 0.211075 -0.031195
-0.021682 0.211325 -0.031023
-0.020143 0.211325 -0.031211
-0.017143 0.211325 -0.031075
0.020837 0.211325 -0.031023
0.023479 0.211325 -0.031023
-0.018644 0.211575 -0.031035
-0.014143 0.211575 -0.031243
0.021116 0.211575 -0.031023
0.023606 0.211575 -0.031064
-0.019143 0.211825 -0.031129
-0.016894 0.211825 -0.031034
0.021126 0.211825 -0.031023
0.023107 0.211825 -0.031235
-0.020893 0.211878 -0.031023
-0.018894 0.212075 -0.031113
-0.013893 0.212075 -0.031098
0.024857 0.211830 -0.031023
-0.019644 0.212325 -0.031104
-0.016589 0.212325 -0.031023
-0.014394 0.212325 -0.031214
0.026607 0.212232 -0.031023
-0.016144 0.212575 -0.031046
-0.014143 0.212575 -0.031082
0.027106 0.212355 -0.031023
0.020090 0.212825 -0.031023
-0.019393 0.212903 -0.031023
-0.015394 0.212927 -0.031023
0.029357 0.213125 -0.031023
0.019784 0.213575 -0.031023
-0.017894 0.213825 -0.031056
0.029607 0.213825 -0.031141
-0.018644 0.214075 -0.031068
0.019899 0.214075 -0.031023
-0.021689 0.214325 -0.031023
-0.019644 0.214325 -0.031163
0.020107 0.214325 -0.031032
-0.022893 0.214575 -0.031092
0.020357 0.214558 -0.031023
0.029607 0.214494 -0.031023
-0.015894 0.214825 -0.031023
0.021107 0.214825 -0.031113
-0.015643 0.215075 -0.031175
0.021606 0.215075 -0.031084
-0.014691 0.215325 -0.031023
0.023356 0.215325 -0.031233
0.022856 0.215575 -0.031043
-0.014143 0.215586 -0.031023
0.028607 0.215825 -0.031125
-0.013893 0.216075 -0.031188
0.024107 0.216075 -0.031122
0.024107 0.216325 -0.031090
0.023857 0.216379 -0.031023
-0.023394 0.216764 -0.031023
0.027356 0.216825 -0.031267
-0.023131 0.217075 -0.031023
0.027356 0.216986 -0.031023
0.026857 0.217290 -0.031023
0.023857 0.217575 -0.031051
0.024857 0.217575 -0.031266
-0.022437 0.217825 -0.031023
0.024107 0.217825 -0.031080
0.025606 0.217825 -0.031044
-0.022394 0.217914 -0.031023
-0.014667 0.218075 -0.031023
0.024356 0.218024 -0.031023
0.025606 0.217839 -0.031023
-0.014894 0.218300 -0.031023
-0.015129 0.218575 -0.031023
-0.015293 0.218825 -0.031023
-0.015411 0.219075 -0.031023
-0.020644 0.219393 -0.031023
-0.020077 0.219825 -0.031023
-0.019393 0.220325 -0.031241
-0.018644 0.220664 -0.031023
-0.018143 0.220882 -0.031023
-0.016643 0.221075 -0.031269
-0.017393 0.221110 -0.031023
-0.023915 0.054075 -0.030772
-0.022893 0.053977 -0.030772
-0.020536 0.054337 -0.030989
-0.020939 0.054280 -0.030947
-0.020323 0.054300 -0.031049
-0.020253 0.054285 -0.031074
-0.028393 0.055332 -0.030772
-0.030894 0.056075 -0.030772
-0.031393 0.056244 -0.030772
0.010826 0.056825 -0.030772
0.012857 0.056653 -0.030772
0.010356 0.057075 -0.030871
0.010447 0.057325 -0.030772
0.015617 0.057325 -0.030772
0.017607 0.057825 -0.030960
0.010856 0.057960 -0.030772
-0.020257 0.058273 -0.030945
0.021107 0.058574 -0.030772
0.022107 0.058809 -0.030772
-0.034644 0.059158 -0.030772
-0.035143 0.059575 -0.030785
-0.019871 0.059714 -0.030872
0.024606 0.059629 -0.030772
0.010107 0.059964 -0.030772
-0.020035 0.060177 -0.030594
0.009607 0.060184 -0.030772
-0.019659 0.060340 -0.030714
-0.019318 0.060590 -0.030665
-0.018143 0.060758 -0.030772
0.007857 0.060582 -0.030772
0.025759 0.061075 -0.030772
0.026657 0.063075 -0.030772
-0.038144 0.064825 -0.030783
0.027143 0.065825 -0.030772
0.027102 0.066825 -0.030772
-0.037743 0.068325 -0.030772
0.026106 0.069028 -0.030772
0.025559 0.069825 -0.030772
-0.036136 0.070575 -0.030772
0.024606 0.070825 -0.030796
0.024606 0.070844 -0.030772
0.023565 0.071575 -0.030772
0.023107 0.071813 -0.030772
0.022659 0.072075 -0.030772
0.022107 0.072294 -0.030772
-0.032294 0.072825 -0.030772
-0.032143 0.073093 -0.030772
-0.031893 0.074073 -0.030772
-0.031968 0.074825 -0.030772
-0.032312 0.075325 -0.030772
0.022395 0.075825 -0.030772
-0.033643 0.076325 -0.030791
0.022811 0.076325 -0.030772
0.022856 0.076825 -0.030999
0.023131 0.077575 -0.030772
-0.034206 0.078325 -0.030772
-0.033643 0.078825 -0.030960
-0.011415 0.079205 -0.030759
-0.033393 0.079077 -0.030772
-0.018601 0.079319 -0.030904
0.022107 0.079144 -0.030772
-0.029644 0.079409 -0.030772
-0.015536 0.080048 -0.030691
-0.024149 0.086987 -0.030765
-0.015819 0.087185 -0.030834
-0.002773 0.087621 -0.030974
-0.025827 0.087624 -0.030740
-0.011416 0.087803 -0.030219
-0.000844 0.087733 -0.031002
-0.004894 0.088041 -0.030877
-0.000393 0.088032 -0.030757
-0.027894 0.088075 -0.030805
-0.011836 0.088031 -0.030863
-0.010640 0.088178 -0.030930
-0.028894 0.088325 -0.030811
-0.027411 0.088325 -0.030772
-0.010806 0.088088 -0.030623
-0.010085 0.088402 -0.031067
-0.005977 0.088606 -0.030880
-0.028644 0.088575 -0.030872
-0.027144 0.088500 -0.030772
-0.026393 0.088575 -0.030903
-0.009255 0.088568 -0.030617
-0.003230 0.088258 -0.030915
-0.029393 0.088786 -0.030772
-0.027144 0.088825 -0.030816
-0.009269 0.088561 -0.030692
-0.003367 0.088377 -0.030831
0.006815 0.088719 -0.030794
-0.029143 0.089075 -0.030813
-0.027643 0.089075 -0.030824
-0.026144 0.089075 -0.030950
0.000266 0.089163 -0.030591
-0.028894 0.089322 -0.030772
-0.028144 0.089286 -0.030772
-0.006357 0.089298 -0.030863
0.008371 0.089181 -0.030832
0.000461 0.089634 -0.030768
0.003991 0.089471 -0.030739
0.000599 0.089903 -0.030791
0.003540 0.089627 -0.030891
-0.009389 0.089961 -0.030820
0.002927 0.089978 -0.031056
-0.007278 0.090105 -0.030716
0.002988 0.090125 -0.031065
0.006954 0.090539 -0.030810
0.006716 0.090709 -0.030743
0.001504 0.091386 -0.030838
0.019826 0.091695 -0.030868
0.001531 0.091462 -0.030982
0.007205 0.091902 -0.030835
0.020714 0.091889 -0.030853
0.002762 0.091801 -0.030861
0.003834 0.091823 -0.030751
0.021203 0.092102 -0.030650
0.003799 0.091899 -0.030599
-0.022893 0.092575 -0.030935
0.021606 0.092575 -0.030791
0.008440 0.092511 -0.030796
0.021606 0.093075 -0.030999
0.021807 0.093325 -0.030772
0.021606 0.093575 -0.030989
0.012857 0.093825 -0.030929
-0.021893 0.094075 -0.030788
0.012857 0.094068 -0.030772
0.015149 0.094075 -0.030772
0.015356 0.094172 -0.030772
0.021522 0.094325 -0.030772
0.021357 0.094575 -0.030776
0.011606 0.094747 -0.030772
-0.020893 0.095075 -0.030837
-0.020893 0.095325 -0.030772
0.020801 0.095325 -0.030772
-0.020546 0.095825 -0.030772
0.010343 0.096075 -0.030772
-0.020220 0.096575 -0.030772
0.019808 0.096575 -0.030772
0.009871 0.096825 -0.030772
0.009856 0.096849 -0.030772
-0.019991 0.097325 -0.030772
0.017106 0.097378 -0.030772
0.009107 0.097825 -0.030915
0.018607 0.097825 -0.030897
-0.025643 0.098075 -0.030940
-0.025370 0.098325 -0.030772
-0.026783 0.098575 -0.030772
-0.026930 0.098825 -0.030772
-0.025144 0.099075 -0.030873
-0.019143 0.099505 -0.030772
-0.024893 0.100075 -0.030838
-0.024893 0.100325 -0.030939
-0.028045 0.100575 -0.030772
-0.028644 0.100940 -0.030772
-0.029296 0.101575 -0.030772
-0.029393 0.101825 -0.030791
-0.024394 0.102014 -0.030772
-0.028644 0.102325 -0.030962
-0.029143 0.102575 -0.030813
-0.018612 0.102575 -0.030772
-0.029393 0.102825 -0.030820
-0.028233 0.102825 -0.030772
-0.018644 0.102810 -0.030772
-0.024394 0.103075 -0.030967
-0.029393 0.103325 -0.030874
-0.028393 0.103310 -0.030772
-0.029644 0.103575 -0.030873
-0.018894 0.103364 -0.030772
-0.028644 0.103825 -0.030890
-0.029393 0.104075 -0.030973
0.009107 0.103875 -0.030772
-0.028393 0.104325 -0.030942
-0.028644 0.104575 -0.030878
-0.028894 0.104825 -0.030850
-0.029152 0.105075 -0.030772
-0.019644 0.105075 -0.031018
-0.019980 0.105325 -0.030772
-0.025144 0.105825 -0.030971
-0.025144 0.106075 -0.030879
-0.025394 0.106325 -0.030909
-0.028425 0.106575 -0.030772
-0.028393 0.106825 -0.030778
-0.027643 0.107075 -0.030980
-0.019674 0.107075 -0.030772
-0.026393 0.107318 -0.030772
-0.019660 0.107825 -0.030772
-0.019759 0.108825 -0.030772
-0.019393 0.109575 -0.030788
-0.019393 0.109598 -0.030772
-0.018393 0.110133 -0.030772
-0.018095 0.110575 -0.030772
0.010856 0.111075 -0.030937
-0.017942 0.111825 -0.030772
-0.017644 0.112325 -0.031015
-0.017812 0.113075 -0.030772
-0.017628 0.113825 -0.030772
-0.017143 0.115325 -0.030877
0.011959 0.115825 -0.030772
-0.016433 0.117325 -0.030772
-0.016110 0.118325 -0.030772
-0.015664 0.119575 -0.030772
0.012672 0.119825 -0.030772
0.012851 0.120575 -0.030772
-0.015020 0.121325 -0.030772
-0.014484 0.123075 -0.030772
-0.014356 0.123575 -0.030772
-0.014206 0.124325 -0.030772
-0.014042 0.125075 -0.030772
0.014106 0.125601 -0.030772
-0.013930 0.126575 -0.030772
0.014356 0.126614 -0.030772
-0.013644 0.127325 -0.030951
-0.013910 0.127825 -0.030772
-0.013893 0.128325 -0.030838
-0.013893 0.128825 -0.030854
0.014856 0.129075 -0.030917
0.015044 0.129575 -0.030772
0.015178 0.130075 -0.030772
0.015356 0.130831 -0.030772
-0.013956 0.131575 -0.030772
0.015607 0.131903 -0.030772
-0.013769 0.132575 -0.030772
0.015857 0.133045 -0.030772
-0.013393 0.133575 -0.030964
-0.013393 0.134075 -0.030828
-0.013144 0.134825 -0.030925
0.016106 0.135075 -0.031015
0.016356 0.135581 -0.030772
-0.012893 0.136090 -0.030772
0.016607 0.136770 -0.030772
0.016607 0.137325 -0.030908
-0.012595 0.137825 -0.030772
-0.012442 0.138575 -0.030772
-0.012144 0.139325 -0.031022
-0.012334 0.139825 -0.030772
-0.012632 0.140575 -0.030772
-0.013144 0.140825 -0.030775
0.017159 0.140825 -0.030772
-0.011893 0.141325 -0.031000
-0.013960 0.141825 -0.030772
-0.013893 0.142325 -0.030779
-0.013644 0.142825 -0.030829
-0.013644 0.143075 -0.030807
-0.012893 0.143325 -0.030997
-0.013144 0.143825 -0.030913
-0.019893 0.144242 -0.030772
-0.013144 0.144325 -0.030872
-0.021143 0.144492 -0.030772
-0.021893 0.144825 -0.030916
-0.013250 0.144825 -0.030772
-0.013144 0.145075 -0.030784
-0.016144 0.145198 -0.030772
-0.015643 0.145547 -0.030772
-0.015326 0.145825 -0.030772
-0.022893 0.146075 -0.030911
-0.012893 0.145844 -0.030772
-0.014894 0.146218 -0.030772
-0.022893 0.146575 -0.030880
-0.012637 0.146575 -0.030772
-0.014643 0.146825 -0.030980
-0.014394 0.147051 -0.030772
-0.022764 0.147325 -0.030772
-0.014394 0.147575 -0.030966
-0.012061 0.147825 -0.030772
-0.014241 0.148075 -0.030772
-0.011786 0.148325 -0.030772
-0.011143 0.148575 -0.030918
-0.011393 0.148825 -0.030810
-0.010643 0.149075 -0.030921
0.016827 0.149325 -0.030772
-0.011143 0.149360 -0.030772
-0.009143 0.149825 -0.030940
-0.010643 0.149874 -0.030772
0.016607 0.150075 -0.030825
-0.010143 0.150290 -0.030772
0.016612 0.150325 -0.030772
-0.009143 0.150575 -0.030789
-0.020394 0.150801 -0.030772
-0.009143 0.150671 -0.030772
-0.020056 0.151075 -0.030772
-0.008144 0.151075 -0.031010
-0.016393 0.151139 -0.030772
-0.018894 0.151466 -0.030772
-0.008402 0.151575 -0.030772
-0.008144 0.152026 -0.030772
0.015992 0.152325 -0.030772
-0.007393 0.153070 -0.030772
-0.007143 0.153325 -0.030873
-0.007143 0.153562 -0.030772
-0.006985 0.153825 -0.030772
-0.006644 0.154325 -0.030843
-0.006394 0.154575 -0.030942
-0.006431 0.154825 -0.030772
0.013857 0.155075 -0.030917
0.011857 0.157325 -0.030812
0.011356 0.157575 -0.030883
0.008106 0.157825 -0.030988
0.010356 0.157825 -0.030971
-0.004893 0.157866 -0.030772
0.010107 0.158075 -0.030865
-0.004643 0.158192 -0.030772
-0.004143 0.158575 -0.030824
-0.003394 0.158825 -0.030930
-0.003645 0.159075 -0.030772
0.007855 0.159075 -0.030772
-0.003144 0.159325 -0.030825
0.007606 0.159325 -0.030856
0.009964 0.159325 -0.030772
0.012857 0.159325 -0.030844
0.013857 0.159325 -0.030797
-0.000643 0.159575 -0.030991
0.008106 0.159575 -0.030922
0.009356 0.159575 -0.030966
0.014106 0.159575 -0.030842
-0.003643 0.159825 -0.030802
0.013606 0.159825 -0.031002
-0.006144 0.160059 -0.030772
-0.002143 0.160075 -0.031013
-0.007143 0.160325 -0.030830
-0.004643 0.160325 -0.031013
-0.007143 0.160575 -0.030878
-0.006644 0.160825 -0.030972
-0.007143 0.161075 -0.030894
-0.007393 0.161525 -0.030772
0.013743 0.161825 -0.030772
-0.006394 0.162325 -0.030897
-0.006640 0.162575 -0.030772
-0.006394 0.162825 -0.030777
-0.006394 0.162842 -0.030772
-0.004893 0.163325 -0.031022
-0.005644 0.163618 -0.030772
-0.004643 0.164575 -0.030826
-0.003643 0.164825 -0.031019
0.011107 0.165075 -0.030944
-0.003144 0.166325 -0.030817
-0.001893 0.166575 -0.031018
0.010185 0.166825 -0.030772
-0.002143 0.167325 -0.030861
0.009565 0.167575 -0.030772
-0.000893 0.168075 -0.030992
-0.001890 0.168325 -0.030772
0.008606 0.168551 -0.030772
-0.001504 0.169075 -0.030772
-0.001394 0.169325 -0.030772
0.001107 0.169575 -0.030998
0.006607 0.170075 -0.030834
0.006357 0.170825 -0.030790
-0.000050 0.171325 -0.030772
0.000357 0.171575 -0.030789
0.005356 0.172069 -0.030772
0.001107 0.172575 -0.030774
0.001356 0.172825 -0.030775
0.004606 0.172708 -0.030772
0.003107 0.173075 -0.030774
0.002856 0.181073 -0.030772
0.002099 0.181325 -0.030772
0.005857 0.181325 -0.030778
0.001853 0.181575 -0.030772
0.007316 0.181825 -0.030772
0.001356 0.182325 -0.030806
0.006357 0.183075 -0.030987
0.009107 0.183078 -0.030772
0.007606 0.183575 -0.031021
0.001356 0.183825 -0.030994
0.009837 0.183825 -0.030772
0.000357 0.184325 -0.031006
-0.000393 0.184825 -0.031003
0.010856 0.185047 -0.030772
-0.002894 0.185575 -0.030776
0.011248 0.185575 -0.030772
0.011602 0.186075 -0.030772
-0.003893 0.186575 -0.030773
-0.003893 0.186825 -0.030823
-0.003893 0.187575 -0.030983
-0.004893 0.188575 -0.030963
0.013357 0.189575 -0.031010
0.013857 0.190075 -0.030834
0.014106 0.191075 -0.030997
-0.007143 0.192074 -0.030772
0.014873 0.192325 -0.030772
0.014856 0.193075 -0.030959
0.015107 0.193825 -0.030930
0.016112 0.194075 -0.030772
0.016106 0.194325 -0.030802
-0.008061 0.194575 -0.030772
-0.008150 0.194825 -0.030772
0.017607 0.194825 -0.030896
0.017607 0.195075 -0.030940
0.027481 0.195075 -0.030772
0.017607 0.195575 -0.031020
0.027967 0.195575 -0.030772
0.027607 0.195825 -0.030868
0.017856 0.196325 -0.031009
0.028106 0.196325 -0.030790
0.025606 0.196575 -0.030865
0.027607 0.196825 -0.030991
0.028106 0.197075 -0.030851
0.024857 0.197308 -0.030772
0.020606 0.197575 -0.030837
-0.009394 0.197683 -0.030772
0.020989 0.197825 -0.030772
0.019495 0.198075 -0.030772
0.028106 0.198075 -0.030909
0.019358 0.198325 -0.030772
0.024606 0.198325 -0.031019
0.019357 0.198575 -0.030821
0.021349 0.198575 -0.030772
-0.021644 0.198825 -0.030828
0.019106 0.198597 -0.030772
0.023786 0.198825 -0.030772
-0.010894 0.199075 -0.030791
0.018856 0.199075 -0.030871
0.023606 0.199058 -0.030772
-0.019697 0.199325 -0.030772
0.023358 0.199325 -0.030772
0.019106 0.199575 -0.030968
-0.021893 0.199825 -0.030897
0.021856 0.199825 -0.030840
-0.021893 0.200075 -0.030920
0.021606 0.200075 -0.030964
-0.018894 0.200100 -0.030772
-0.010894 0.200325 -0.030992
0.023107 0.200325 -0.031013
-0.018644 0.200349 -0.030772
0.022606 0.200575 -0.030974
-0.011304 0.200825 -0.030772
-0.021893 0.201325 -0.030910
-0.012893 0.201284 -0.030772
-0.012893 0.201575 -0.030840
-0.012644 0.201825 -0.030775
-0.014893 0.202075 -0.030772
-0.017393 0.202325 -0.031011
-0.014394 0.202325 -0.030996
-0.011393 0.202325 -0.030918
-0.017143 0.202575 -0.031017
-0.012233 0.202575 -0.030772
0.028106 0.202519 -0.030772
-0.016144 0.202709 -0.030772
-0.000393 0.202825 -0.030926
0.002606 0.202825 -0.030786
0.005356 0.202825 -0.031006
-0.016393 0.203075 -0.030966
-0.001644 0.203075 -0.031016
0.003607 0.202929 -0.030772
0.011356 0.203075 -0.031007
-0.014894 0.203325 -0.031021
-0.001196 0.203325 -0.030772
0.010356 0.203325 -0.030981
-0.025144 0.203575 -0.030908
-0.011644 0.203575 -0.030974
0.010107 0.203575 -0.030946
0.011857 0.203575 -0.031020
-0.024643 0.203825 -0.030938
0.009607 0.203825 -0.030834
0.027607 0.203825 -0.030935
-0.025394 0.204075 -0.030908
-0.011644 0.204075 -0.031017
0.027607 0.204075 -0.030868
-0.025673 0.204325 -0.030772
-0.005143 0.204325 -0.030986
0.027356 0.204325 -0.031015
-0.025643 0.204575 -0.030827
-0.004393 0.204575 -0.030966
0.027356 0.204575 -0.030942
0.029856 0.204330 -0.030772
-0.023643 0.204825 -0.030982
-0.005644 0.204825 -0.030871
0.015107 0.204825 -0.030972
0.027607 0.204610 -0.030772
-0.023144 0.205075 -0.030884
-0.005644 0.205075 -0.030786
0.014856 0.205075 -0.030900
0.027534 0.205075 -0.030772
-0.025643 0.205325 -0.030897
-0.005887 0.205325 -0.030772
0.015107 0.205325 -0.030779
0.027356 0.205325 -0.030817
0.030106 0.205325 -0.030809
-0.021520 0.205575 -0.030772
0.012857 0.205353 -0.030772
0.014497 0.205575 -0.030772
0.015899 0.205575 -0.030772
0.029106 0.205575 -0.030837
-0.022143 0.205621 -0.030772
-0.006394 0.205825 -0.030958
0.016007 0.205825 -0.030772
0.029607 0.205825 -0.030797
-0.021893 0.206075 -0.030794
-0.006394 0.206075 -0.030791
0.016607 0.206075 -0.031009
0.029357 0.206075 -0.030804
-0.021644 0.206325 -0.030844
0.016607 0.206325 -0.030922
0.029357 0.206325 -0.030774
-0.021644 0.206575 -0.030869
0.016607 0.206575 -0.030820
0.029153 0.206575 -0.030772
-0.021143 0.206825 -0.030862
-0.008144 0.206825 -0.031022
0.026607 0.206825 -0.031014
0.028970 0.206825 -0.030772
-0.020893 0.207075 -0.030877
-0.006894 0.206887 -0.030772
0.028780 0.207075 -0.030772
-0.020644 0.207325 -0.030899
-0.008394 0.207325 -0.030794
0.027106 0.207325 -0.031015
-0.021394 0.207575 -0.030982
-0.009643 0.207575 -0.030946
-0.007643 0.207408 -0.030772
-0.020893 0.207825 -0.030897
-0.009336 0.207825 -0.030772
0.027857 0.207825 -0.030844
-0.020893 0.208075 -0.030925
-0.009894 0.208075 -0.030890
0.027842 0.208075 -0.030772
-0.020893 0.208325 -0.030968
-0.010894 0.208325 -0.031019
0.017317 0.208325 -0.030772
0.020107 0.208325 -0.031002
-0.025611 0.208575 -0.030772
-0.019893 0.208575 -0.030943
0.017607 0.208575 -0.030851
0.018856 0.208575 -0.030782
0.020107 0.208575 -0.030862
-0.025144 0.208825 -0.030975
-0.010643 0.208825 -0.030819
0.018856 0.208584 -0.030772
0.026857 0.208825 -0.030839
-0.019893 0.209075 -0.030915
-0.010630 0.209075 -0.030772
-0.025144 0.209325 -0.030821
-0.019393 0.209325 -0.030932
0.019964 0.209325 -0.030772
-0.024913 0.209575 -0.030772
-0.019143 0.209575 -0.030949
0.025857 0.209575 -0.030869
-0.019393 0.209825 -0.030915
0.025107 0.209825 -0.031018
0.026106 0.209596 -0.030772
-0.018894 0.210075 -0.030919
0.025356 0.210075 -0.030846
-0.023913 0.210325 -0.030772
-0.018644 0.210325 -0.030924
-0.012893 0.210325 -0.030898
0.019528 0.210325 -0.030772
0.025356 0.210302 -0.030772
-0.018393 0.210575 -0.030906
-0.013144 0.210522 -0.030772
-0.012368 0.210575 -0.030772
0.019607 0.210575 -0.030843
-0.018644 0.210825 -0.030923
-0.013644 0.210825 -0.030903
-0.010894 0.210589 -0.030772
0.024914 0.210825 -0.030772
-0.018644 0.211075 -0.030954
-0.013644 0.211075 -0.030917
0.024356 0.211075 -0.030885
-0.022631 0.211325 -0.030772
-0.013393 0.211268 -0.030772
-0.017644 0.211575 -0.030925
0.024107 0.211575 -0.030987
-0.017393 0.211825 -0.030942
0.025356 0.211825 -0.030872
-0.017894 0.212075 -0.030982
0.020606 0.212075 -0.030911
-0.020394 0.212325 -0.031002
-0.013393 0.212325 -0.030853
0.027353 0.212325 -0.030772
-0.013393 0.212575 -0.030832
0.027857 0.212575 -0.030922
-0.015894 0.212825 -0.031015
0.019607 0.212825 -0.030777
-0.020394 0.213075 -0.030850
-0.013893 0.213075 -0.030854
0.029357 0.213075 -0.030973
-0.019644 0.213325 -0.030945
-0.015143 0.213325 -0.030888
0.029856 0.213325 -0.030795
-0.018894 0.213575 -0.031012
-0.014640 0.213575 -0.030772
-0.021298 0.213825 -0.030772
-0.017393 0.213825 -0.031022
0.029856 0.213825 -0.030873
-0.020893 0.214075 -0.030934
-0.016144 0.214075 -0.030862
0.029856 0.214075 -0.030854
-0.021893 0.214325 -0.030983
-0.023643 0.214572 -0.030772
0.019607 0.214362 -0.030772
-0.023893 0.214825 -0.030905
0.020357 0.214825 -0.030872
-0.015143 0.215075 -0.030984
0.029357 0.214939 -0.030772
0.029106 0.215242 -0.030772
0.021357 0.215474 -0.030772
0.028856 0.215536 -0.030772
-0.013404 0.215825 -0.030772
-0.024156 0.216075 -0.030772
0.023606 0.216075 -0.031017
-0.013092 0.216325 -0.030772
-0.023726 0.216575 -0.030772
-0.023643 0.216634 -0.030772
0.023857 0.216825 -0.030998
-0.023144 0.217075 -0.030976
0.027356 0.217075 -0.030909
-0.013644 0.217325 -0.030943
0.027356 0.217114 -0.030772
0.026857 0.217408 -0.030772
0.025857 0.217825 -0.030936
-0.022394 0.217969 -0.030772
-0.014249 0.218075 -0.030772
0.024857 0.218075 -0.030988
-0.022143 0.218138 -0.030772
0.023749 0.218325 -0.030772
0.024857 0.218253 -0.030772
0.024356 0.218349 -0.030772
-0.014907 0.218825 -0.030772
-0.015051 0.219075 -0.030772
-0.020394 0.219575 -0.030880
-0.019999 0.219825 -0.030772
-0.019143 0.220325 -0.030841
-0.018644 0.220575 -0.030847
-0.018185 0.220825 -0.030772
-0.017661 0.221075 -0.030772
-0.017143 0.221251 -0.030772
-0.016144 0.221325 -0.030788
-0.016643 0.221348 -0.030772
-0.023394 0.054075 -0.030568
-0.024144 0.054175 -0.030522
-0.021877 0.054269 -0.030474
-0.021027 0.054467 -0.030730
-0.021012 0.054577 -0.030721
-0.028393 0.055334 -0.030522
-0.031893 0.056461 -0.030522
-0.032143 0.056608 -0.030522
0.011356 0.056803 -0.030522
0.013357 0.056704 -0.030522
0.010874 0.057075 -0.030522
-0.032717 0.057325 -0.030522
0.015107 0.057142 -0.030522
0.010856 0.057575 -0.030530
0.010856 0.057825 -0.030684
-0.033075 0.058075 -0.030522
0.011225 0.058325 -0.030522
-0.033893 0.058568 -0.030522
0.021357 0.058560 -0.030522
0.022357 0.058825 -0.030632
0.023606 0.059075 -0.030621
0.024379 0.059325 -0.030522
0.024606 0.059575 -0.030694
-0.020341 0.059959 -0.030499
0.010607 0.059882 -0.030522
-0.020202 0.060110 -0.030520
-0.036355 0.060575 -0.030522
-0.019771 0.060551 -0.030458
0.025592 0.060575 -0.030522
-0.018894 0.060743 -0.030522
0.005857 0.060673 -0.030522
-0.004393 0.060911 -0.030522
-0.037143 0.061825 -0.030720
0.026474 0.062075 -0.030522
0.026607 0.062575 -0.030624
-0.038340 0.064825 -0.030522
-0.038443 0.066575 -0.030522
0.027106 0.067547 -0.030522
0.026735 0.068325 -0.030522
0.026418 0.068825 -0.030522
-0.037135 0.069575 -0.030522
-0.036329 0.070575 -0.030522
-0.036152 0.070825 -0.030522
-0.035893 0.071053 -0.030522
-0.035169 0.071575 -0.030522
-0.035143 0.071591 -0.030522
0.023353 0.071825 -0.030522
-0.033871 0.072075 -0.030522
0.022107 0.072325 -0.030702
0.021759 0.072575 -0.030522
0.021372 0.073075 -0.030522
-0.032118 0.074075 -0.030522
0.021107 0.074575 -0.030656
0.021597 0.075075 -0.030522
0.022606 0.075824 -0.030522
0.022838 0.076075 -0.030522
-0.034058 0.076575 -0.030522
-0.034397 0.077325 -0.030522
-0.034394 0.078325 -0.030529
-0.034144 0.078575 -0.030658
-0.002107 0.078986 -0.030479
-0.033144 0.079290 -0.030522
-0.018902 0.079304 -0.030578
0.020606 0.079103 -0.030522
0.021856 0.079306 -0.030522
-0.032143 0.079328 -0.030522
-0.029143 0.079389 -0.030522
0.008835 0.079385 -0.030522
-0.017818 0.086979 -0.030652
-0.019395 0.086981 -0.030640
-0.002496 0.087589 -0.030731
-0.028393 0.087575 -0.030614
-0.025844 0.087568 -0.030478
-0.002703 0.087758 -0.030571
-0.028894 0.087825 -0.030639
-0.027643 0.087825 -0.030580
-0.011349 0.087950 -0.030536
-0.002831 0.087941 -0.030486
-0.029661 0.088075 -0.030522
-0.027393 0.087961 -0.030522
-0.026615 0.087988 -0.030485
-0.010879 0.088021 -0.030387
-0.004937 0.088100 -0.030557
-0.000185 0.088251 -0.030635
-0.026894 0.088101 -0.030522
-0.012487 0.088096 -0.030537
-0.010422 0.088330 -0.030575
-0.005020 0.088147 -0.030396
-0.012318 0.088094 -0.030380
-0.009098 0.088623 -0.030452
0.000012 0.088598 -0.030571
-0.003416 0.088419 -0.030436
0.005213 0.089063 -0.030567
0.008271 0.089010 -0.030609
-0.029393 0.089075 -0.030772
0.004755 0.089212 -0.030566
-0.029644 0.089325 -0.030590
-0.028144 0.089325 -0.030758
0.000448 0.089444 -0.030498
-0.029644 0.089443 -0.030522
-0.027144 0.089575 -0.030658
0.000641 0.089633 -0.030342
-0.028894 0.089825 -0.030572
-0.006574 0.089582 -0.030599
0.003286 0.089849 -0.030844
0.008406 0.089404 -0.030553
-0.006958 0.089934 -0.030486
-0.007768 0.090255 -0.030613
0.003182 0.090046 -0.030852
-0.025643 0.090575 -0.030632
0.003878 0.090322 -0.030646
-0.025639 0.090825 -0.030522
0.006323 0.090786 -0.030478
0.001484 0.091232 -0.030685
0.006651 0.091751 -0.030714
0.020045 0.091766 -0.030584
0.005076 0.091799 -0.030615
0.020204 0.091798 -0.030570
0.004170 0.091881 -0.030591
0.021254 0.092098 -0.030469
0.003522 0.091965 -0.030419
0.021357 0.092156 -0.030522
0.008825 0.092564 -0.030787
-0.023643 0.092790 -0.030522
0.008905 0.092731 -0.030653
0.021977 0.093075 -0.030522
-0.022643 0.093575 -0.030692
0.013106 0.094075 -0.030727
0.012606 0.094325 -0.030669
0.015119 0.094325 -0.030522
0.012557 0.094575 -0.030522
0.015857 0.094575 -0.030679
-0.022096 0.094825 -0.030522
0.021357 0.094814 -0.030522
0.011816 0.095075 -0.030522
-0.021143 0.095325 -0.030695
0.016607 0.095549 -0.030522
0.010856 0.095825 -0.030615
-0.021133 0.096075 -0.030522
-0.021013 0.096325 -0.030522
0.019856 0.096575 -0.030718
-0.020746 0.097075 -0.030522
0.016961 0.097325 -0.030522
-0.025657 0.097825 -0.030522
-0.026398 0.098075 -0.030522
-0.025307 0.098075 -0.030522
0.018856 0.098075 -0.030570
-0.020266 0.098325 -0.030522
-0.025136 0.098575 -0.030522
0.018357 0.098575 -0.030588
0.017557 0.098825 -0.030522
-0.024955 0.099325 -0.030522
-0.027411 0.099825 -0.030522
-0.027814 0.100325 -0.030522
-0.019485 0.100575 -0.030522
-0.024643 0.100825 -0.030723
-0.029328 0.101325 -0.030522
-0.019222 0.101575 -0.030522
-0.024394 0.101825 -0.030717
-0.029644 0.102075 -0.030710
-0.029894 0.102325 -0.030597
-0.030124 0.102825 -0.030522
-0.018894 0.102825 -0.030669
-0.028393 0.103075 -0.030710
0.009107 0.103325 -0.030705
-0.019393 0.103575 -0.030620
0.009107 0.103825 -0.030765
0.009356 0.104075 -0.030635
-0.029914 0.104825 -0.030522
-0.028894 0.105075 -0.030757
-0.029644 0.105325 -0.030560
-0.028393 0.105325 -0.030716
-0.028894 0.105575 -0.030561
-0.028393 0.105825 -0.030691
-0.020143 0.106325 -0.030528
-0.024893 0.106560 -0.030522
-0.025107 0.106825 -0.030522
-0.028644 0.107325 -0.030575
-0.025589 0.107325 -0.030522
-0.026643 0.107575 -0.030678
-0.027894 0.107848 -0.030522
-0.019893 0.109325 -0.030598
-0.019893 0.109562 -0.030522
0.010856 0.109825 -0.030677
-0.018894 0.110205 -0.030522
-0.018503 0.110575 -0.030522
-0.018143 0.110825 -0.030697
-0.018308 0.111075 -0.030522
-0.018222 0.111575 -0.030522
0.011849 0.112075 -0.030522
-0.017894 0.112575 -0.030770
0.012106 0.112825 -0.030527
-0.017680 0.114075 -0.030522
0.012106 0.114325 -0.030709
-0.017326 0.115075 -0.030522
-0.017083 0.115825 -0.030522
0.012103 0.116075 -0.030522
0.012120 0.116575 -0.030522
-0.015894 0.118825 -0.030522
-0.015526 0.119825 -0.030522
0.012991 0.120575 -0.030522
-0.015010 0.121325 -0.030522
-0.014814 0.122075 -0.030522
-0.014643 0.122575 -0.030683
0.013611 0.123075 -0.030522
-0.014394 0.124075 -0.030523
-0.014326 0.124575 -0.030522
0.014106 0.125061 -0.030522
0.014176 0.125325 -0.030522
0.014356 0.126081 -0.030522
-0.014143 0.126825 -0.030620
0.014601 0.127075 -0.030522
0.014654 0.127325 -0.030522
-0.014143 0.127825 -0.030652
-0.014143 0.128325 -0.030663
0.014991 0.128825 -0.030522
0.015106 0.129325 -0.030522
0.015164 0.129575 -0.030522
0.015296 0.130075 -0.030522
0.015356 0.130325 -0.030524
0.015356 0.130575 -0.030638
-0.014143 0.131075 -0.030679
-0.014166 0.131575 -0.030522
-0.013893 0.132075 -0.030752
0.015857 0.132524 -0.030522
-0.013644 0.133575 -0.030576
0.016106 0.134075 -0.030711
-0.013388 0.134575 -0.030522
0.016356 0.135325 -0.030671
-0.013034 0.136075 -0.030522
0.016607 0.136575 -0.030710
0.016797 0.137075 -0.030522
-0.012644 0.137825 -0.030667
-0.012644 0.138325 -0.030626
-0.013893 0.138825 -0.030530
-0.014394 0.139075 -0.030540
-0.012893 0.139325 -0.030616
-0.014394 0.139575 -0.030579
0.017198 0.139575 -0.030522
-0.014643 0.140075 -0.030542
-0.013644 0.140325 -0.030717
-0.014143 0.140575 -0.030691
-0.013893 0.140825 -0.030746
-0.014394 0.141075 -0.030634
-0.014143 0.141575 -0.030719
-0.014455 0.142075 -0.030522
-0.013893 0.142575 -0.030758
-0.014143 0.143304 -0.030522
-0.020394 0.144226 -0.030522
-0.021893 0.144575 -0.030546
-0.017644 0.144486 -0.030522
-0.016812 0.144825 -0.030522
-0.023066 0.145325 -0.030522
-0.015643 0.145500 -0.030522
-0.014894 0.145995 -0.030522
-0.023144 0.146325 -0.030620
-0.013393 0.146453 -0.030522
-0.014144 0.146825 -0.030522
-0.014030 0.147075 -0.030522
-0.013144 0.147194 -0.030522
-0.014143 0.148075 -0.030641
-0.014143 0.148325 -0.030587
-0.022036 0.148825 -0.030522
-0.014394 0.148936 -0.030522
-0.021681 0.149325 -0.030522
-0.014643 0.149375 -0.030522
-0.014894 0.149731 -0.030522
-0.015091 0.150075 -0.030522
-0.015278 0.150325 -0.030522
-0.020644 0.150487 -0.030522
0.016857 0.150550 -0.030522
-0.015643 0.150711 -0.030522
-0.016144 0.151075 -0.030676
-0.009894 0.151075 -0.030655
-0.016643 0.151325 -0.030617
-0.010143 0.151325 -0.030577
-0.018644 0.151575 -0.030547
-0.016643 0.151385 -0.030522
-0.017894 0.151601 -0.030522
-0.009643 0.151825 -0.030560
-0.009394 0.152183 -0.030522
-0.008144 0.152825 -0.030557
-0.007393 0.153075 -0.030770
-0.007643 0.153325 -0.030557
-0.007143 0.153575 -0.030767
-0.007143 0.153825 -0.030664
-0.006894 0.154075 -0.030768
0.014607 0.154575 -0.030772
-0.006644 0.154899 -0.030522
-0.006388 0.155325 -0.030522
-0.006144 0.155842 -0.030522
-0.005321 0.157575 -0.030522
0.011606 0.157825 -0.030678
-0.004867 0.158325 -0.030522
0.010107 0.158325 -0.030728
-0.004643 0.158575 -0.030573
0.009107 0.158575 -0.030663
-0.004643 0.158793 -0.030522
0.008606 0.158825 -0.030652
0.011356 0.158825 -0.030546
0.009107 0.159075 -0.030623
0.011606 0.159075 -0.030631
0.012606 0.159075 -0.030621
0.014356 0.159075 -0.030625
-0.004393 0.159325 -0.030590
0.009107 0.159325 -0.030721
0.014856 0.159325 -0.030619
-0.004143 0.159575 -0.030669
-0.008144 0.159825 -0.030580
-0.005143 0.159577 -0.030522
0.014856 0.159825 -0.030665
-0.007893 0.160075 -0.030675
-0.008643 0.160325 -0.030573
-0.008394 0.160575 -0.030635
0.014856 0.160799 -0.030522
-0.007893 0.161575 -0.030640
-0.007643 0.162325 -0.030533
-0.006644 0.162575 -0.030771
-0.006894 0.163075 -0.030577
-0.006894 0.163306 -0.030522
0.013606 0.163095 -0.030522
0.013106 0.163825 -0.030542
-0.005894 0.164560 -0.030522
-0.004893 0.164825 -0.030718
-0.005086 0.165575 -0.030522
0.011606 0.165825 -0.030588
0.011606 0.166093 -0.030522
0.011107 0.166575 -0.030575
0.010356 0.167325 -0.030640
-0.002643 0.167575 -0.030724
-0.003329 0.168075 -0.030522
-0.001893 0.168575 -0.030742
0.009607 0.169075 -0.030524
-0.002536 0.169575 -0.030522
0.009232 0.169825 -0.030522
0.008960 0.170325 -0.030522
0.008606 0.170825 -0.030542
0.006607 0.171075 -0.030750
0.008511 0.171325 -0.030522
-0.001394 0.172056 -0.030522
0.005606 0.172075 -0.030759
0.007957 0.172325 -0.030522
0.007606 0.172575 -0.030548
-0.000893 0.173045 -0.030522
0.006857 0.173075 -0.030590
0.002606 0.173575 -0.030733
0.001107 0.174075 -0.030649
0.002606 0.174575 -0.030647
0.005825 0.175075 -0.030522
0.005606 0.175317 -0.030522
0.005356 0.175523 -0.030522
0.004775 0.176325 -0.030522
0.002856 0.177075 -0.030566
0.005368 0.178075 -0.030522
0.005606 0.178333 -0.030522
0.006607 0.179317 -0.030522
0.006857 0.179572 -0.030522
0.006857 0.179825 -0.030548
0.001857 0.180075 -0.030647
0.005606 0.180325 -0.030678
-0.000249 0.180825 -0.030522
0.008106 0.180809 -0.030522
-0.000393 0.181066 -0.030522
-0.000393 0.181325 -0.030545
-0.000643 0.181563 -0.030522
0.001356 0.181825 -0.030762
-0.000893 0.181884 -0.030522
-0.001143 0.182110 -0.030522
0.000357 0.182575 -0.030764
-0.001939 0.183075 -0.030522
0.010120 0.183075 -0.030522
-0.002370 0.183575 -0.030522
-0.002393 0.183600 -0.030522
0.010856 0.184107 -0.030522
0.011107 0.185075 -0.030688
-0.002643 0.185325 -0.030770
0.011857 0.186075 -0.030653
0.012106 0.186575 -0.030675
-0.005251 0.187325 -0.030522
-0.005393 0.187565 -0.030522
-0.005393 0.188325 -0.030723
0.013472 0.188575 -0.030522
-0.005894 0.189075 -0.030723
-0.006394 0.189255 -0.030522
-0.006394 0.189575 -0.030616
0.013857 0.189825 -0.030744
-0.006644 0.190575 -0.030714
-0.006894 0.191325 -0.030744
0.014856 0.192075 -0.030706
0.016106 0.192325 -0.030523
0.015976 0.192575 -0.030522
0.015857 0.192804 -0.030522
0.017357 0.193075 -0.030625
0.017607 0.193081 -0.030522
0.017856 0.193571 -0.030522
0.017607 0.193825 -0.030698
0.015607 0.194075 -0.030733
-0.008144 0.194325 -0.030630
0.027356 0.194325 -0.030651
0.026857 0.194575 -0.030675
0.026607 0.194825 -0.030692
0.018106 0.195075 -0.030681
0.026106 0.195325 -0.030701
0.018600 0.195825 -0.030522
-0.008643 0.196075 -0.030724
0.028356 0.196075 -0.030633
0.025107 0.196081 -0.030522
-0.010397 0.196825 -0.030522
-0.009394 0.196728 -0.030522
0.025107 0.196825 -0.030742
0.020357 0.197075 -0.030755
-0.021644 0.197325 -0.030542
0.019856 0.197325 -0.030732
0.028586 0.197325 -0.030522
-0.020893 0.197575 -0.030523
-0.022394 0.197825 -0.030536
-0.010894 0.197825 -0.030541
0.021107 0.197825 -0.030728
-0.021893 0.198075 -0.030674
0.019357 0.198075 -0.030723
-0.022394 0.198325 -0.030556
-0.020143 0.198325 -0.030601
-0.010643 0.198325 -0.030764
0.021847 0.198325 -0.030522
-0.022394 0.198575 -0.030555
-0.019644 0.198558 -0.030522
-0.011143 0.198559 -0.030522
0.023356 0.198575 -0.030524
0.028356 0.198575 -0.030758
-0.020143 0.198825 -0.030741
-0.022394 0.199075 -0.030534
-0.013647 0.199075 -0.030522
0.022357 0.199075 -0.030569
-0.019393 0.199325 -0.030674
-0.013893 0.199325 -0.030568
0.022107 0.199325 -0.030661
-0.013240 0.199575 -0.030522
0.023107 0.199575 -0.030770
-0.011393 0.199582 -0.030522
-0.018393 0.200325 -0.030653
-0.017914 0.200575 -0.030522
-0.017697 0.200825 -0.030522
-0.011644 0.200669 -0.030522
-0.011393 0.201075 -0.030757
-0.012382 0.201325 -0.030522
-0.025144 0.201567 -0.030522
-0.012644 0.201575 -0.030704
-0.025614 0.201825 -0.030522
-0.016894 0.201825 -0.030614
0.030890 0.201825 -0.030522
-0.015643 0.202075 -0.030568
0.030607 0.202075 -0.030639
-0.024394 0.202325 -0.030556
-0.012393 0.202325 -0.030771
-0.025144 0.202575 -0.030740
-0.012144 0.202575 -0.030738
0.030607 0.202575 -0.030642
-0.024893 0.202825 -0.030770
0.002356 0.202825 -0.030770
0.030607 0.202825 -0.030641
-0.000143 0.203075 -0.030735
0.030357 0.203075 -0.030653
-0.022143 0.203325 -0.030542
0.004856 0.203324 -0.030522
0.028259 0.203325 -0.030522
0.030917 0.203325 -0.030522
-0.022206 0.203575 -0.030522
0.006865 0.203575 -0.030522
0.028260 0.203575 -0.030522
0.030607 0.203575 -0.030712
-0.023144 0.203825 -0.030592
-0.001396 0.203825 -0.030522
0.009107 0.203825 -0.030753
0.028106 0.203825 -0.030565
0.030357 0.203825 -0.030767
-0.025894 0.204011 -0.030522
-0.022143 0.204075 -0.030564
-0.001941 0.204075 -0.030522
0.009856 0.204075 -0.030697
0.011606 0.204075 -0.030565
0.028607 0.204075 -0.030545
0.030856 0.204075 -0.030524
-0.022893 0.204325 -0.030629
-0.002404 0.204325 -0.030522
0.009873 0.204325 -0.030522
0.011606 0.204155 -0.030522
0.028106 0.204325 -0.030598
-0.025894 0.204575 -0.030557
-0.002815 0.204575 -0.030522
0.027857 0.204575 -0.030668
-0.025929 0.204825 -0.030522
0.012357 0.204825 -0.030582
0.030357 0.204825 -0.030771
-0.021893 0.205075 -0.030682
-0.003893 0.205075 -0.030649
0.028106 0.205075 -0.030689
-0.022143 0.205325 -0.030717
-0.004393 0.205325 -0.030640
0.015607 0.205325 -0.030724
0.030357 0.205325 -0.030745
-0.021644 0.205575 -0.030737
0.012808 0.205575 -0.030522
0.015607 0.205575 -0.030652
0.030607 0.205575 -0.030559
-0.005718 0.205825 -0.030522
0.014356 0.205825 -0.030654
0.030608 0.205825 -0.030522
0.013357 0.206075 -0.030536
0.014607 0.205961 -0.030522
0.016106 0.206075 -0.030767
-0.006318 0.206325 -0.030522
0.030106 0.206325 -0.030659
-0.025894 0.206793 -0.030522
0.030357 0.206719 -0.030522
0.016607 0.207266 -0.030522
-0.008894 0.207575 -0.030713
-0.007127 0.207575 -0.030522
0.028856 0.207575 -0.030625
-0.007393 0.207801 -0.030522
0.028856 0.207813 -0.030522
-0.007643 0.207856 -0.030522
-0.009143 0.208324 -0.030522
-0.009394 0.208575 -0.030534
0.019106 0.208575 -0.030695
0.027607 0.208575 -0.030661
-0.009894 0.208825 -0.030612
0.017295 0.208825 -0.030522
0.018856 0.208825 -0.030534
0.019359 0.208825 -0.030522
-0.025643 0.209075 -0.030640
-0.009643 0.208860 -0.030522
0.019607 0.209075 -0.030541
0.027607 0.208839 -0.030522
-0.010143 0.209234 -0.030522
-0.025144 0.209575 -0.030720
0.019856 0.209575 -0.030760
-0.024893 0.209825 -0.030670
0.019357 0.209820 -0.030522
0.019357 0.210075 -0.030590
0.025857 0.210325 -0.030591
-0.023893 0.210575 -0.030677
-0.010643 0.210575 -0.030529
0.025857 0.210560 -0.030522
-0.012644 0.210810 -0.030522
-0.010894 0.210825 -0.030609
0.025703 0.210825 -0.030522
-0.011393 0.210993 -0.030522
0.025107 0.211075 -0.030684
-0.023144 0.211325 -0.030618
-0.023144 0.211557 -0.030522
0.019607 0.211575 -0.030667
0.025825 0.211575 -0.030522
0.025857 0.211592 -0.030522
-0.012851 0.212075 -0.030522
0.026607 0.212075 -0.030686
0.019856 0.212325 -0.030717
-0.021394 0.212575 -0.030724
0.028356 0.212520 -0.030522
-0.012842 0.212825 -0.030522
0.029357 0.212825 -0.030554
0.018962 0.213075 -0.030522
-0.020893 0.213325 -0.030757
0.030037 0.213325 -0.030522
-0.013893 0.213575 -0.030657
-0.022394 0.213825 -0.030523
-0.013893 0.213825 -0.030560
-0.022643 0.214075 -0.030589
-0.015143 0.214075 -0.030693
0.018983 0.214075 -0.030522
-0.022893 0.214325 -0.030761
-0.014143 0.214076 -0.030522
0.029906 0.214325 -0.030522
0.029856 0.214360 -0.030522
0.019856 0.214825 -0.030666
-0.014143 0.215075 -0.030610
0.029134 0.215075 -0.030522
-0.013620 0.215325 -0.030522
-0.013393 0.215489 -0.030522
-0.013393 0.215825 -0.030766
-0.012893 0.216031 -0.030522
0.021637 0.216075 -0.030522
-0.024144 0.216274 -0.030522
0.027857 0.216293 -0.030522
0.022102 0.216575 -0.030522
0.027857 0.216575 -0.030647
0.022357 0.216825 -0.030553
0.027356 0.216825 -0.030691
-0.023394 0.216971 -0.030522
0.022360 0.217075 -0.030522
-0.023144 0.217242 -0.030522
-0.022893 0.217548 -0.030522
0.026357 0.217575 -0.030522
0.026356 0.217575 -0.030522
-0.013644 0.217925 -0.030522
0.025857 0.217868 -0.030522
0.022606 0.218164 -0.030522
0.024890 0.218325 -0.030522
-0.014366 0.218575 -0.030522
0.023327 0.218575 -0.030522
0.024383 0.218575 -0.030522
-0.021644 0.218825 -0.030607
0.023857 0.218610 -0.030522
-0.021438 0.219075 -0.030522
-0.021051 0.219325 -0.030522
-0.020644 0.219625 -0.030522
-0.019893 0.219984 -0.030522
-0.019143 0.220307 -0.030522
-0.015060 0.220575 -0.030522
-0.017894 0.220817 -0.030522
-0.017393 0.221075 -0.030536
-0.016894 0.221325 -0.030528
-0.016643 0.221363 -0.030522
-0.023893 0.237575 -0.030563
-0.025144 0.237705 -0.030522
-0.023394 0.237825 -0.030583
-0.023643 0.238075 -0.030636
-0.023394 0.238325 -0.030651
-0.024643 0.238575 -0.030525
-0.023144 0.238575 -0.030661
-0.024643 0.238586 -0.030522
-0.022394 0.238825 -0.030558
-0.022893 0.239075 -0.030620
-0.023441 0.239325 -0.030522
-0.024394 0.054274 -0.030273
-0.023144 0.054233 -0.030273
-0.021153 0.054430 -0.030672
-0.021186 0.054544 -0.030595
-0.030143 0.055823 -0.030273
-0.031143 0.056155 -0.030273
-0.031643 0.056333 -0.030273
0.012106 0.056736 -0.030273
0.014106 0.056821 -0.030273
-0.032644 0.056958 -0.030273
0.014356 0.056887 -0.030273
0.015120 0.057075 -0.030273
-0.032894 0.057575 -0.030355
0.017352 0.057575 -0.030273
0.017357 0.057576 -0.030273
0.011606 0.058055 -0.030273
0.011548 0.058325 -0.030273
-0.034394 0.058825 -0.030491
-0.034894 0.059075 -0.030332
-0.020769 0.059296 -0.030401
0.024606 0.059325 -0.030283
0.024857 0.059494 -0.030273
-0.035893 0.060075 -0.030502
-0.020788 0.060219 -0.030067
0.025605 0.060325 -0.030273
0.008606 0.060575 -0.030306
0.009856 0.060397 -0.030273
-0.019644 0.060701 -0.030273
-0.014894 0.060825 -0.030438
0.003607 0.060772 -0.030273
-0.014643 0.060840 -0.030273
-0.037125 0.061325 -0.030273
0.026356 0.061575 -0.030345
0.026857 0.062572 -0.030273
-0.038133 0.063325 -0.030273
0.027356 0.064630 -0.030273
0.027356 0.067075 -0.030352
-0.038394 0.067749 -0.030273
-0.038144 0.068342 -0.030273
0.026356 0.069268 -0.030273
-0.037155 0.069825 -0.030273
0.025348 0.070575 -0.030273
-0.035893 0.071234 -0.030273
0.024107 0.071560 -0.030273
-0.034644 0.071825 -0.030482
0.023857 0.071704 -0.030273
0.023356 0.071934 -0.030273
-0.033144 0.072521 -0.030273
0.021596 0.073075 -0.030273
-0.032391 0.073825 -0.030273
0.021357 0.074575 -0.030377
0.021606 0.074846 -0.030273
0.022107 0.075325 -0.030298
-0.033821 0.076075 -0.030273
0.023356 0.076556 -0.030273
0.023465 0.076825 -0.030273
-0.034644 0.077825 -0.030273
-0.034561 0.078325 -0.030273
0.023163 0.078575 -0.030273
-0.003148 0.079022 -0.030272
-0.032394 0.079316 -0.030273
-0.031661 0.079325 -0.030273
-0.018755 0.079347 -0.030398
0.021357 0.079244 -0.030273
0.022357 0.079190 -0.030273
-0.027653 0.079388 -0.030284
-0.024475 0.079510 -0.030164
-0.015805 0.080094 -0.030205
-0.018680 0.086923 -0.030262
-0.028393 0.087075 -0.030353
-0.028130 0.087075 -0.030273
-0.028644 0.087093 -0.030273
-0.027826 0.087325 -0.030273
-0.002497 0.087661 -0.030523
-0.028894 0.087575 -0.030464
-0.011490 0.087842 -0.030146
-0.002372 0.087693 -0.030308
-0.027393 0.087825 -0.030390
-0.026376 0.087738 -0.030209
-0.001330 0.087727 -0.030233
-0.030143 0.087966 -0.030273
-0.026894 0.088075 -0.030500
-0.003978 0.088193 -0.030368
-0.030393 0.088298 -0.030273
-0.010649 0.088107 -0.030202
-0.000270 0.088288 -0.030332
-0.030143 0.088575 -0.030462
-0.009043 0.088651 -0.030169
-0.005703 0.088548 -0.030083
0.007345 0.088696 -0.030213
-0.010355 0.088847 -0.030271
-0.006123 0.088961 -0.030203
0.006226 0.088848 -0.030269
-0.030294 0.089075 -0.030273
0.004686 0.089333 -0.030281
0.000321 0.089229 -0.030239
0.008548 0.089280 -0.030274
-0.006465 0.089440 -0.030486
-0.010077 0.089578 -0.030268
0.001123 0.090049 -0.030196
-0.029393 0.089972 -0.030273
0.001197 0.090211 -0.030271
-0.028644 0.090325 -0.030288
-0.007425 0.090185 -0.030266
0.003636 0.090067 -0.030503
-0.026856 0.090575 -0.030273
0.004342 0.090392 -0.030392
0.007063 0.090512 -0.030448
0.006940 0.090606 -0.030328
-0.025643 0.091328 -0.030273
-0.025100 0.091825 -0.030273
0.020413 0.091850 -0.030447
0.002125 0.091619 -0.030319
0.013532 0.092092 -0.030446
-0.024632 0.092325 -0.030273
0.003469 0.092004 -0.030234
0.005218 0.092020 -0.030199
0.021520 0.092244 -0.030204
0.011758 0.092574 -0.030126
0.021871 0.092575 -0.030273
0.010596 0.092816 -0.030386
0.008684 0.092968 -0.030419
0.008446 0.093087 -0.030171
0.010602 0.093163 -0.030151
0.008948 0.093362 -0.030191
-0.023394 0.094029 -0.030273
0.013606 0.094325 -0.030482
0.015607 0.094575 -0.030507
-0.022394 0.094825 -0.030421
0.015857 0.094825 -0.030411
-0.022638 0.095075 -0.030273
0.021357 0.095050 -0.030273
0.011857 0.095325 -0.030382
-0.022143 0.095575 -0.030286
0.012106 0.095327 -0.030273
0.011356 0.095825 -0.030380
0.020606 0.095825 -0.030515
0.011348 0.096075 -0.030273
0.020583 0.096075 -0.030273
-0.021644 0.096575 -0.030273
-0.020893 0.096825 -0.030497
0.010607 0.097075 -0.030275
-0.021394 0.097217 -0.030273
0.019856 0.097095 -0.030273
-0.026144 0.097825 -0.030378
-0.025643 0.097825 -0.030506
0.019357 0.097825 -0.030278
-0.025172 0.098075 -0.030273
0.009856 0.098075 -0.030403
-0.026393 0.098223 -0.030273
-0.020909 0.098325 -0.030273
-0.026643 0.098575 -0.030350
-0.020143 0.098575 -0.030519
0.018863 0.098575 -0.030273
-0.020143 0.098825 -0.030475
0.018856 0.098586 -0.030273
-0.020394 0.099075 -0.030337
0.018357 0.099075 -0.030365
-0.024893 0.099325 -0.030361
0.017350 0.099325 -0.030273
-0.020394 0.099537 -0.030273
0.009607 0.099825 -0.030289
-0.027964 0.100325 -0.030273
-0.028144 0.100509 -0.030273
-0.028894 0.101007 -0.030273
-0.024394 0.101325 -0.030509
-0.029644 0.101430 -0.030273
-0.030146 0.102075 -0.030273
-0.030249 0.102325 -0.030273
0.009636 0.102575 -0.030273
-0.019393 0.103075 -0.030491
-0.019996 0.103325 -0.030273
-0.020157 0.103575 -0.030273
-0.023893 0.103825 -0.030415
-0.030143 0.104325 -0.030416
-0.030097 0.104825 -0.030273
-0.023862 0.105075 -0.030273
-0.020765 0.105325 -0.030273
-0.029894 0.105825 -0.030303
-0.028894 0.105825 -0.030499
-0.029644 0.106075 -0.030388
0.010107 0.106075 -0.030463
-0.029393 0.106575 -0.030427
-0.020480 0.106575 -0.030273
-0.029393 0.107075 -0.030359
-0.029143 0.107325 -0.030383
-0.025572 0.107575 -0.030273
-0.028644 0.107825 -0.030364
0.010856 0.107792 -0.030273
-0.026144 0.108009 -0.030273
-0.020364 0.109075 -0.030273
-0.019644 0.109825 -0.030502
0.011356 0.110325 -0.030466
0.011356 0.110575 -0.030518
-0.018644 0.110958 -0.030273
-0.018506 0.111325 -0.030273
-0.018384 0.112075 -0.030273
0.012106 0.112575 -0.030472
-0.017768 0.114075 -0.030273
0.012744 0.114825 -0.030273
0.012606 0.115325 -0.030282
0.012606 0.115356 -0.030273
-0.016894 0.116325 -0.030424
-0.016643 0.116825 -0.030273
0.012338 0.117325 -0.030273
-0.016144 0.117988 -0.030273
-0.015894 0.118825 -0.030519
0.012971 0.119825 -0.030273
0.013168 0.120575 -0.030273
-0.015064 0.121325 -0.030273
-0.014894 0.122075 -0.030317
-0.014643 0.123075 -0.030412
-0.014643 0.124075 -0.030291
-0.014643 0.124533 -0.030273
0.014111 0.124575 -0.030273
0.014187 0.124825 -0.030273
-0.014606 0.125575 -0.030273
-0.014643 0.125930 -0.030273
-0.014694 0.126325 -0.030273
-0.014643 0.127075 -0.030351
-0.014394 0.127575 -0.030514
0.015007 0.128325 -0.030273
0.015107 0.129075 -0.030406
-0.014643 0.129825 -0.030378
0.015356 0.130075 -0.030405
-0.014535 0.130825 -0.030273
-0.014408 0.131325 -0.030273
-0.014231 0.131825 -0.030273
-0.014143 0.132183 -0.030273
-0.013894 0.133075 -0.030273
0.016209 0.133575 -0.030273
-0.013531 0.134575 -0.030273
-0.013437 0.135075 -0.030273
-0.013144 0.135825 -0.030429
-0.013342 0.136325 -0.030273
-0.013393 0.137075 -0.030288
-0.014938 0.137325 -0.030273
-0.013144 0.137325 -0.030352
-0.013893 0.137349 -0.030273
-0.012893 0.137825 -0.030457
-0.014643 0.138325 -0.030418
-0.013644 0.138575 -0.030488
0.017242 0.138825 -0.030273
-0.015213 0.139575 -0.030273
-0.014894 0.140325 -0.030430
-0.014894 0.141325 -0.030312
-0.014887 0.141575 -0.030273
-0.014394 0.142325 -0.030519
0.017725 0.142825 -0.030273
-0.014394 0.143825 -0.030275
-0.021143 0.144273 -0.030273
-0.021893 0.144432 -0.030273
-0.014205 0.144825 -0.030273
-0.022893 0.145075 -0.030486
-0.016144 0.145128 -0.030273
-0.013644 0.145325 -0.030498
-0.015394 0.145575 -0.030393
-0.015143 0.145825 -0.030510
-0.014394 0.145737 -0.030273
-0.023394 0.146075 -0.030374
-0.013893 0.146075 -0.030414
-0.014143 0.146325 -0.030432
-0.013893 0.146575 -0.030445
-0.013893 0.147075 -0.030473
-0.013393 0.147575 -0.030428
-0.013393 0.147825 -0.030392
-0.013644 0.148075 -0.030338
-0.022499 0.148325 -0.030273
-0.013395 0.148325 -0.030273
-0.013893 0.148524 -0.030273
-0.014099 0.148825 -0.030273
-0.012144 0.149075 -0.030467
-0.021644 0.149442 -0.030273
-0.021378 0.149693 -0.030338
-0.012082 0.149825 -0.030273
-0.011893 0.150075 -0.030280
-0.015074 0.150325 -0.030273
-0.020644 0.150431 -0.030273
0.016857 0.150575 -0.030517
-0.011378 0.150825 -0.030273
-0.010643 0.151075 -0.030502
-0.010394 0.151325 -0.030522
-0.017393 0.151575 -0.030522
-0.010894 0.151510 -0.030273
-0.017894 0.151672 -0.030273
-0.009894 0.152075 -0.030459
-0.008643 0.152825 -0.030485
0.016102 0.153575 -0.030273
-0.008394 0.153825 -0.030308
-0.008643 0.153837 -0.030273
-0.007143 0.154075 -0.030520
-0.007143 0.154325 -0.030420
-0.006894 0.154575 -0.030469
-0.006894 0.155062 -0.030273
-0.006394 0.155575 -0.030408
-0.006156 0.156325 -0.030273
-0.005901 0.156825 -0.030273
0.012857 0.157325 -0.030360
0.012357 0.157825 -0.030397
-0.005270 0.158325 -0.030273
-0.005143 0.158575 -0.030298
0.012106 0.158575 -0.030393
0.014356 0.158559 -0.030273
0.015356 0.158575 -0.030274
0.011606 0.158825 -0.030511
0.013106 0.158825 -0.030419
0.015356 0.158825 -0.030381
-0.004893 0.159075 -0.030408
0.015857 0.159075 -0.030316
-0.008643 0.159325 -0.030364
-0.006894 0.159325 -0.030314
-0.005894 0.159296 -0.030273
-0.005143 0.159325 -0.030406
-0.009394 0.159575 -0.030371
-0.006644 0.159575 -0.030486
0.015356 0.159575 -0.030498
-0.009143 0.159825 -0.030444
-0.009643 0.160075 -0.030339
-0.009143 0.160325 -0.030455
-0.008894 0.160575 -0.030497
-0.009143 0.161325 -0.030273
0.014840 0.161825 -0.030273
0.014691 0.162075 -0.030273
-0.007893 0.163043 -0.030273
0.013857 0.163325 -0.030342
-0.007143 0.163825 -0.030333
-0.007143 0.164073 -0.030273
-0.005894 0.164575 -0.030520
-0.005894 0.164825 -0.030471
-0.006144 0.165325 -0.030298
-0.005894 0.165771 -0.030273
-0.005661 0.166075 -0.030273
-0.005644 0.166098 -0.030273
0.012069 0.166575 -0.030273
0.011606 0.167325 -0.030278
-0.004393 0.167825 -0.030321
-0.004021 0.168825 -0.030273
0.009856 0.169075 -0.030478
-0.003394 0.169575 -0.030333
-0.003394 0.170148 -0.030273
-0.003144 0.170794 -0.030273
0.009856 0.171075 -0.030297
-0.002894 0.171344 -0.030273
-0.001394 0.172075 -0.030521
0.009356 0.172325 -0.030282
0.009108 0.172825 -0.030273
-0.002143 0.173297 -0.030273
-0.002023 0.173575 -0.030273
0.008357 0.173825 -0.030311
0.008106 0.174325 -0.030299
0.007857 0.174825 -0.030298
0.007857 0.175075 -0.030273
0.007736 0.175325 -0.030273
0.007357 0.175825 -0.030305
0.001356 0.177825 -0.030521
-0.001101 0.178075 -0.030273
0.005606 0.178325 -0.030522
0.006607 0.179075 -0.030500
-0.001399 0.179575 -0.030273
-0.001394 0.179825 -0.030286
0.000107 0.180325 -0.030521
0.008106 0.180575 -0.030483
-0.001900 0.180825 -0.030273
-0.000643 0.181075 -0.030479
0.009856 0.182075 -0.030373
0.010607 0.182825 -0.030279
-0.002143 0.183325 -0.030518
0.010856 0.183575 -0.030378
-0.002894 0.184075 -0.030492
-0.003893 0.184115 -0.030273
-0.004367 0.184825 -0.030273
0.011857 0.185075 -0.030333
-0.004143 0.185575 -0.030511
0.012357 0.185810 -0.030273
0.012476 0.186075 -0.030273
0.012357 0.186575 -0.030520
0.012606 0.186825 -0.030443
0.012979 0.187075 -0.030273
-0.005644 0.187575 -0.030409
0.013357 0.188325 -0.030509
0.013606 0.188825 -0.030519
0.013857 0.189075 -0.030404
0.014356 0.189825 -0.030323
0.014514 0.190075 -0.030273
-0.007143 0.190575 -0.030350
-0.007143 0.191075 -0.030486
-0.007393 0.191098 -0.030273
-0.007553 0.191575 -0.030273
-0.007643 0.191812 -0.030273
0.016857 0.191825 -0.030488
0.028006 0.192075 -0.030273
0.015607 0.192575 -0.030463
0.015607 0.192825 -0.030500
0.027857 0.192825 -0.030385
0.017856 0.193325 -0.030464
0.026121 0.193575 -0.030273
-0.008394 0.193825 -0.030290
0.026607 0.193825 -0.030477
0.026106 0.194075 -0.030399
-0.008643 0.194395 -0.030273
0.025857 0.194825 -0.030495
-0.009115 0.195325 -0.030273
0.020856 0.195194 -0.030273
-0.009894 0.195567 -0.030273
0.018856 0.195575 -0.030355
0.028738 0.195575 -0.030273
0.018607 0.195825 -0.030519
-0.022618 0.196075 -0.030273
0.025107 0.196075 -0.030521
0.020856 0.196325 -0.030498
-0.010143 0.196575 -0.030485
0.028607 0.196575 -0.030475
-0.020893 0.196825 -0.030329
0.021606 0.196810 -0.030273
0.028607 0.196825 -0.030490
-0.020644 0.196843 -0.030273
0.021749 0.197075 -0.030273
-0.020893 0.197325 -0.030457
0.021606 0.197325 -0.030388
0.028607 0.197325 -0.030503
-0.019898 0.197575 -0.030273
0.024107 0.197575 -0.030475
-0.019893 0.197825 -0.030360
0.028607 0.197825 -0.030491
-0.013893 0.198075 -0.030286
0.023107 0.197989 -0.030273
-0.014143 0.198189 -0.030273
0.022856 0.198325 -0.030356
-0.022643 0.198575 -0.030345
0.022856 0.198575 -0.030427
-0.013393 0.198825 -0.030418
-0.018894 0.199075 -0.030398
-0.011393 0.199075 -0.030433
-0.018644 0.199325 -0.030384
-0.012893 0.199325 -0.030277
-0.022394 0.199575 -0.030498
-0.011812 0.199575 -0.030273
0.030999 0.199825 -0.030273
-0.025535 0.200325 -0.030273
-0.015263 0.200325 -0.030273
0.028607 0.200325 -0.030439
-0.025643 0.200527 -0.030273
-0.012144 0.200384 -0.030273
0.031106 0.200464 -0.030273
-0.017143 0.200825 -0.030303
0.028607 0.200825 -0.030427
0.031125 0.200825 -0.030273
-0.016643 0.201075 -0.030275
-0.015143 0.201075 -0.030474
0.031106 0.201075 -0.030309
-0.017143 0.201325 -0.030500
-0.015643 0.201325 -0.030382
-0.025643 0.201575 -0.030463
-0.015643 0.201575 -0.030445
0.031106 0.201575 -0.030341
-0.016144 0.201825 -0.030475
-0.025894 0.202075 -0.030356
-0.022643 0.202325 -0.030282
0.029856 0.202325 -0.030373
-0.023144 0.202410 -0.030273
0.028856 0.202575 -0.030286
-0.026007 0.202825 -0.030273
0.028607 0.202825 -0.030365
-0.023144 0.203075 -0.030416
-0.022643 0.203325 -0.030400
0.028356 0.203325 -0.030476
0.029607 0.203325 -0.030520
-0.022643 0.203575 -0.030438
0.004606 0.203542 -0.030273
0.028607 0.203575 -0.030455
-0.022643 0.203825 -0.030491
-0.000393 0.203825 -0.030273
0.005356 0.203615 -0.030273
0.008106 0.203825 -0.030515
-0.022394 0.204075 -0.030522
0.008111 0.204075 -0.030273
0.009856 0.204325 -0.030520
0.009107 0.204372 -0.030273
0.011107 0.204575 -0.030354
-0.002654 0.204825 -0.030273
0.012106 0.204825 -0.030331
0.030856 0.205075 -0.030313
-0.003394 0.205319 -0.030273
-0.003643 0.205514 -0.030273
-0.004643 0.205825 -0.030438
-0.005393 0.206075 -0.030371
0.014607 0.206075 -0.030457
-0.005644 0.206325 -0.030275
0.013857 0.206325 -0.030429
0.015857 0.206325 -0.030499
-0.005644 0.206329 -0.030273
0.030724 0.206575 -0.030273
0.030607 0.206825 -0.030346
0.030621 0.207075 -0.030273
0.030357 0.207325 -0.030328
0.016412 0.207575 -0.030273
-0.007143 0.207825 -0.030330
0.029607 0.207825 -0.030277
-0.007143 0.207884 -0.030273
0.029607 0.207834 -0.030273
-0.007962 0.208325 -0.030273
0.028607 0.208325 -0.030365
0.028106 0.208575 -0.030454
0.019106 0.208825 -0.030499
-0.009894 0.209075 -0.030516
0.018357 0.209075 -0.030429
0.027885 0.209075 -0.030273
0.017607 0.209325 -0.030273
0.018357 0.209302 -0.030273
0.027356 0.209325 -0.030369
-0.010143 0.209575 -0.030385
0.019106 0.209575 -0.030350
-0.010143 0.209825 -0.030277
-0.025394 0.210075 -0.030426
0.018856 0.209836 -0.030273
0.026607 0.210325 -0.030273
-0.024893 0.210575 -0.030355
0.026607 0.210328 -0.030273
0.018607 0.210755 -0.030273
-0.012393 0.211075 -0.030316
-0.010643 0.211054 -0.030273
-0.012893 0.211325 -0.030461
-0.011143 0.211208 -0.030273
-0.023394 0.211575 -0.030425
0.018607 0.211452 -0.030273
0.026356 0.211825 -0.030475
0.026857 0.211844 -0.030273
-0.022643 0.212325 -0.030428
0.028249 0.212325 -0.030273
-0.022643 0.212825 -0.030338
0.029607 0.212825 -0.030441
-0.022394 0.213075 -0.030393
0.030106 0.213075 -0.030319
0.018509 0.213325 -0.030273
-0.013393 0.213575 -0.030521
-0.023178 0.213825 -0.030273
-0.023672 0.214075 -0.030273
-0.013893 0.214075 -0.030469
0.030125 0.214075 -0.030273
-0.023893 0.214325 -0.030404
-0.013644 0.214325 -0.030320
-0.024394 0.214575 -0.030307
-0.013644 0.214563 -0.030273
0.029649 0.214575 -0.030273
0.019106 0.214825 -0.030285
0.029607 0.214634 -0.030273
0.019346 0.215075 -0.030273
-0.024701 0.215325 -0.030273
0.028607 0.215325 -0.030289
-0.013144 0.215347 -0.030273
0.028607 0.215575 -0.030508
0.020579 0.215825 -0.030273
0.028356 0.215825 -0.030469
0.021107 0.216075 -0.030327
0.021357 0.216325 -0.030311
0.027857 0.216087 -0.030273
-0.023893 0.216598 -0.030273
0.022107 0.216825 -0.030468
-0.023429 0.217075 -0.030273
0.026857 0.217075 -0.030507
-0.012644 0.217325 -0.030273
0.026607 0.217325 -0.030470
-0.012849 0.217575 -0.030273
0.026356 0.217422 -0.030273
-0.013144 0.217825 -0.030273
-0.022651 0.218075 -0.030273
0.025606 0.217835 -0.030273
0.022357 0.218325 -0.030370
0.025107 0.218152 -0.030273
0.023107 0.218575 -0.030482
-0.021893 0.218825 -0.030275
0.023356 0.218825 -0.030296
0.024356 0.218586 -0.030273
0.023356 0.218837 -0.030273
-0.014558 0.219325 -0.030273
-0.014894 0.219575 -0.030498
-0.020394 0.220075 -0.030279
-0.020394 0.220086 -0.030273
-0.019143 0.220325 -0.030469
-0.018750 0.220575 -0.030273
-0.018047 0.220825 -0.030273
-0.015143 0.221075 -0.030467
-0.015143 0.221325 -0.030291
-0.015894 0.221566 -0.030273
-0.024144 0.236825 -0.030346
-0.024893 0.237075 -0.030440
-0.024144 0.237325 -0.030507
-0.025144 0.237575 -0.030516
-0.022893 0.237825 -0.030489
-0.022143 0.238075 -0.030302
-0.022143 0.238325 -0.030384
-0.024893 0.238825 -0.030426
-0.025144 0.239075 -0.030282
-0.021644 0.239075 -0.030296
-0.024144 0.239575 -0.030315
-0.022143 0.239575 -0.030428
-0.022143 0.239825 -0.030353
-0.021893 0.239913 -0.030273
-0.021810 0.054449 -0.030266
-0.024394 0.054329 -0.030023
-0.021375 0.054660 -0.030414
-0.021504 0.054864 -0.030314
-0.030894 0.056083 -0.030023
0.011857 0.056825 -0.030183
0.013106 0.056692 -0.030023
-0.032644 0.056861 -0.030023
0.012106 0.056830 -0.030023
-0.032894 0.057110 -0.030023
-0.033144 0.057825 -0.030135
0.011857 0.058032 -0.030023
0.019880 0.058075 -0.030023
-0.034144 0.058575 -0.030259
0.022856 0.058757 -0.030023
-0.035143 0.059089 -0.030023
0.011606 0.059525 -0.030023
0.025356 0.059825 -0.030073
0.025606 0.060071 -0.030023
0.010356 0.060325 -0.030027
0.025807 0.060325 -0.030023
-0.020506 0.060556 -0.029949
0.025857 0.060575 -0.030189
-0.019644 0.060755 -0.030023
0.002087 0.060825 -0.030023
-0.015143 0.060843 -0.030023
0.001857 0.060833 -0.030023
-0.037649 0.061825 -0.030023
0.026857 0.062103 -0.030023
0.027189 0.063075 -0.030023
0.027430 0.064075 -0.030023
-0.038644 0.064571 -0.030023
0.027607 0.066325 -0.030150
0.027526 0.067325 -0.030023
0.027106 0.068075 -0.030225
-0.038198 0.068575 -0.030023
0.026356 0.069325 -0.030229
-0.037158 0.070075 -0.030023
0.025857 0.070190 -0.030023
-0.036306 0.071075 -0.030023
0.024857 0.071155 -0.030023
0.024606 0.071339 -0.030023
0.024107 0.071703 -0.030023
0.023356 0.072061 -0.030023
0.022856 0.072232 -0.030023
-0.032894 0.072825 -0.030123
-0.032644 0.073655 -0.030023
-0.032394 0.074075 -0.030216
0.021657 0.074575 -0.030023
-0.033285 0.075575 -0.030023
0.022976 0.075825 -0.030023
-0.034466 0.076575 -0.030023
0.023731 0.077075 -0.030023
-0.034820 0.078075 -0.030023
-0.034644 0.078520 -0.030023
0.023107 0.078825 -0.030148
0.023107 0.078946 -0.030023
-0.032784 0.079325 -0.030023
-0.019115 0.079306 -0.030173
0.016092 0.079244 -0.030029
0.021856 0.079230 -0.030023
-0.033393 0.079372 -0.030023
-0.029393 0.079350 -0.030023
-0.024109 0.079530 -0.030035
-0.023494 0.086904 -0.029900
-0.028644 0.086931 -0.030023
-0.024404 0.087063 -0.030198
-0.029143 0.087240 -0.030023
-0.025689 0.087455 -0.030027
-0.029644 0.087360 -0.030023
-0.011637 0.087831 -0.029834
-0.002351 0.087765 -0.030034
-0.030393 0.087731 -0.030023
-0.026857 0.087743 -0.030036
-0.014513 0.087763 -0.030028
-0.030393 0.088075 -0.030175
-0.003745 0.088266 -0.030011
-0.013445 0.088085 -0.030079
-0.010524 0.088168 -0.030026
-0.000333 0.088355 -0.030053
-0.010270 0.088658 -0.029748
-0.008928 0.088691 -0.029915
0.006981 0.088722 -0.030039
-0.030644 0.088825 -0.030045
-0.003325 0.088441 -0.030068
0.008477 0.089044 -0.030030
-0.003063 0.088444 -0.030035
-0.030393 0.089322 -0.030023
0.004461 0.089446 -0.030265
0.001088 0.089780 -0.029838
-0.030143 0.089611 -0.030023
-0.006579 0.089601 -0.030105
0.003767 0.089928 -0.030399
-0.029644 0.090059 -0.030023
-0.029393 0.090273 -0.030023
0.001519 0.090410 -0.030083
-0.028894 0.090568 -0.030023
-0.008214 0.090352 -0.030043
-0.028144 0.090825 -0.030027
-0.026393 0.090825 -0.030249
-0.028144 0.090830 -0.030023
0.001931 0.091233 -0.030153
0.002232 0.091511 -0.030045
0.020680 0.091934 -0.030228
0.002334 0.091631 -0.030075
0.021187 0.092086 -0.030089
0.002943 0.091914 -0.030064
0.004630 0.092092 -0.030035
0.018092 0.092432 -0.030060
0.012199 0.092555 -0.029993
0.008008 0.092818 -0.029897
-0.024560 0.093075 -0.030023
-0.024394 0.093308 -0.030023
0.010266 0.093299 -0.030158
0.008698 0.093370 -0.030086
0.008672 0.093491 -0.029952
0.009288 0.093703 -0.029973
-0.023643 0.094075 -0.030146
0.008776 0.093692 -0.029848
0.022253 0.094075 -0.030023
0.009028 0.093899 -0.029687
0.014856 0.094575 -0.030245
0.014260 0.094825 -0.030023
0.021856 0.094615 -0.030023
0.015356 0.095023 -0.030023
0.012357 0.095325 -0.030178
0.021357 0.095312 -0.030023
0.011857 0.095575 -0.030266
-0.022893 0.095590 -0.030023
0.016392 0.095825 -0.030023
0.011882 0.096075 -0.030023
0.011857 0.096099 -0.030023
0.016700 0.096575 -0.030023
0.010856 0.097075 -0.030139
-0.026144 0.097825 -0.030257
-0.021644 0.097825 -0.030094
-0.025394 0.097871 -0.030023
0.019446 0.098075 -0.030023
-0.026523 0.098575 -0.030023
-0.026839 0.098825 -0.030023
0.016857 0.098825 -0.030162
-0.024893 0.099075 -0.030270
-0.027313 0.099325 -0.030023
0.018607 0.099325 -0.030115
0.017106 0.099575 -0.030091
0.018357 0.099575 -0.030148
0.017106 0.099825 -0.030023
-0.020893 0.099982 -0.030023
0.017607 0.100075 -0.030081
-0.028367 0.100575 -0.030023
-0.024394 0.100582 -0.030023
-0.024240 0.101075 -0.030023
-0.029906 0.101575 -0.030023
-0.030147 0.101825 -0.030023
-0.019893 0.102075 -0.030219
-0.030393 0.102575 -0.030191
-0.023893 0.102825 -0.030260
-0.020143 0.103325 -0.030210
-0.030393 0.103825 -0.030226
-0.030393 0.104075 -0.030106
-0.020893 0.104325 -0.030123
-0.030189 0.105075 -0.030023
-0.023646 0.105325 -0.030023
-0.021143 0.105467 -0.030023
-0.029894 0.106075 -0.030272
-0.030143 0.106575 -0.030031
-0.030143 0.106632 -0.030023
-0.029894 0.107306 -0.030023
-0.020394 0.107325 -0.030239
-0.029644 0.107660 -0.030023
-0.028894 0.108075 -0.030152
-0.027643 0.108325 -0.030227
-0.020617 0.108325 -0.030023
-0.027896 0.108575 -0.030023
0.011107 0.108575 -0.030264
-0.020644 0.109075 -0.030045
-0.020644 0.109575 -0.030024
-0.020394 0.109919 -0.030023
-0.020143 0.110087 -0.030023
0.011857 0.110825 -0.030241
0.012106 0.111325 -0.030191
0.012437 0.111575 -0.030023
0.012606 0.112065 -0.030023
-0.018413 0.112575 -0.030023
-0.017841 0.114075 -0.030023
0.013106 0.114825 -0.030067
0.012857 0.115325 -0.030141
0.012809 0.115825 -0.030023
0.012608 0.116325 -0.030023
-0.016598 0.116825 -0.030023
0.012551 0.117075 -0.030023
-0.016169 0.117825 -0.030023
0.012611 0.118075 -0.030023
0.012850 0.118825 -0.030023
-0.015638 0.119325 -0.030023
-0.015457 0.120075 -0.030023
0.013357 0.120610 -0.030023
-0.015143 0.121325 -0.030126
0.013606 0.121825 -0.030028
-0.015108 0.122325 -0.030023
-0.014894 0.123325 -0.030135
-0.014894 0.124075 -0.030121
-0.014894 0.124825 -0.030098
0.014356 0.124828 -0.030023
0.014470 0.125325 -0.030023
-0.015143 0.125929 -0.030023
-0.014894 0.126575 -0.030154
-0.015184 0.127075 -0.030023
0.015036 0.127825 -0.030023
-0.015178 0.128325 -0.030023
0.015107 0.128575 -0.030206
-0.015068 0.129075 -0.030023
0.015356 0.129825 -0.030267
0.015607 0.130575 -0.030143
-0.014588 0.131075 -0.030023
-0.014309 0.131825 -0.030023
0.016106 0.132551 -0.030023
-0.013910 0.133075 -0.030023
-0.013907 0.133575 -0.030023
-0.013644 0.134325 -0.030098
-0.013471 0.134825 -0.030023
0.016645 0.135075 -0.030023
-0.013644 0.135575 -0.030060
-0.013393 0.135825 -0.030190
-0.013393 0.136075 -0.030211
-0.013393 0.136325 -0.030244
-0.013393 0.136575 -0.030249
-0.014394 0.136825 -0.030201
-0.015143 0.137075 -0.030222
-0.015785 0.137575 -0.030023
-0.015643 0.138075 -0.030077
-0.015394 0.139075 -0.030177
-0.015445 0.140075 -0.030023
0.017607 0.141075 -0.030203
0.017782 0.141575 -0.030023
-0.014894 0.142664 -0.030023
-0.014394 0.144075 -0.030246
-0.018149 0.144325 -0.030023
-0.022143 0.144387 -0.030023
-0.023219 0.144825 -0.030023
-0.016634 0.144825 -0.030023
-0.016144 0.145028 -0.030023
-0.023643 0.145318 -0.030023
-0.015394 0.145325 -0.030092
-0.014643 0.145325 -0.030089
-0.015143 0.145575 -0.030249
-0.023747 0.145825 -0.030023
-0.023144 0.147325 -0.030186
0.017607 0.148075 -0.030270
-0.013393 0.148575 -0.030182
-0.013893 0.148825 -0.030114
-0.022037 0.149075 -0.030023
-0.021828 0.149325 -0.030023
-0.014394 0.149510 -0.030023
-0.014665 0.149825 -0.030023
0.017564 0.150075 -0.030023
-0.011893 0.150325 -0.030203
-0.012117 0.150575 -0.030023
-0.011907 0.150825 -0.030023
-0.011644 0.151075 -0.030068
-0.016091 0.151325 -0.030023
-0.018900 0.151575 -0.030023
-0.016144 0.151368 -0.030023
-0.018894 0.151577 -0.030023
0.017106 0.151825 -0.030026
-0.010643 0.152325 -0.030122
0.016607 0.152825 -0.030157
0.016356 0.153325 -0.030183
-0.008643 0.154075 -0.030206
-0.007643 0.154575 -0.030220
0.015717 0.154825 -0.030023
-0.007893 0.155304 -0.030023
0.015347 0.155325 -0.030023
-0.007143 0.155575 -0.030055
-0.006644 0.155825 -0.030127
-0.006144 0.156575 -0.030171
-0.006052 0.157075 -0.030023
-0.005915 0.157325 -0.030023
0.012857 0.157575 -0.030257
0.013106 0.157825 -0.030105
0.013106 0.158075 -0.030098
0.012606 0.158325 -0.030249
0.013857 0.158273 -0.030023
0.015356 0.158325 -0.030113
0.016106 0.158325 -0.030045
0.012857 0.158575 -0.030265
0.015857 0.158575 -0.030197
-0.010143 0.158825 -0.030092
-0.008643 0.158825 -0.030083
0.016356 0.158825 -0.030126
-0.009894 0.159075 -0.030185
-0.008394 0.159075 -0.030230
-0.005894 0.159075 -0.030122
-0.010643 0.159325 -0.030088
0.016106 0.159575 -0.030232
0.016106 0.160075 -0.030134
0.016106 0.160549 -0.030023
-0.009643 0.161503 -0.030023
-0.009394 0.161825 -0.030031
-0.008894 0.162075 -0.030162
-0.008894 0.162564 -0.030023
0.014607 0.162825 -0.030117
0.014356 0.163325 -0.030109
-0.007143 0.164075 -0.030272
-0.007393 0.164791 -0.030023
-0.006394 0.165325 -0.030221
-0.006144 0.165825 -0.030187
-0.005644 0.166325 -0.030227
0.012106 0.167575 -0.030073
0.011983 0.168075 -0.030023
0.011606 0.168575 -0.030064
-0.004887 0.169075 -0.030023
-0.004533 0.169825 -0.030023
0.011222 0.170325 -0.030023
0.010856 0.170825 -0.030091
-0.003643 0.172049 -0.030023
0.010095 0.172575 -0.030023
-0.003394 0.172876 -0.030023
0.009607 0.173325 -0.030034
-0.002894 0.174224 -0.030023
0.008106 0.175075 -0.030226
0.008797 0.175575 -0.030023
-0.002446 0.176575 -0.030023
-0.001143 0.177075 -0.030261
-0.002438 0.177575 -0.030023
-0.001143 0.178325 -0.030269
-0.002642 0.179325 -0.030023
0.008606 0.179575 -0.030243
-0.002876 0.180325 -0.030023
0.009607 0.180575 -0.030113
0.010107 0.181075 -0.030023
0.010356 0.182075 -0.030187
0.010856 0.182825 -0.030156
-0.004143 0.183325 -0.030063
-0.004372 0.183575 -0.030023
-0.003893 0.183825 -0.030221
-0.004867 0.184575 -0.030023
-0.004643 0.185075 -0.030231
0.012357 0.185325 -0.030108
0.012606 0.185825 -0.030092
0.012857 0.186825 -0.030263
0.013606 0.187654 -0.030023
-0.006644 0.188325 -0.030033
0.013857 0.188575 -0.030216
0.014195 0.188825 -0.030023
0.016106 0.189575 -0.030032
0.014856 0.190053 -0.030023
0.016857 0.190325 -0.030133
0.016607 0.190575 -0.030250
0.028106 0.190825 -0.030075
0.027857 0.191075 -0.030099
0.015607 0.191325 -0.030202
0.028106 0.191575 -0.030175
0.027356 0.191825 -0.030189
0.026857 0.192075 -0.030144
-0.008147 0.192325 -0.030023
0.027106 0.192325 -0.030246
0.026857 0.192575 -0.030250
0.028856 0.193039 -0.030023
0.028607 0.193325 -0.030237
0.025624 0.193575 -0.030023
-0.008796 0.193825 -0.030023
0.028893 0.193825 -0.030023
0.025606 0.194075 -0.030167
-0.010394 0.194311 -0.030023
0.020856 0.194325 -0.030056
-0.022893 0.194575 -0.030072
0.019607 0.194575 -0.030065
-0.008894 0.194825 -0.030234
0.024986 0.194825 -0.030023
-0.021893 0.195075 -0.030131
0.021357 0.195075 -0.030056
-0.022893 0.195325 -0.030132
-0.009143 0.195325 -0.030261
-0.023198 0.195575 -0.030023
0.019106 0.195575 -0.030270
-0.022893 0.195825 -0.030184
-0.010643 0.195825 -0.030250
-0.022893 0.196075 -0.030200
0.021606 0.196075 -0.030125
-0.020394 0.196325 -0.030075
-0.023144 0.196575 -0.030043
-0.010894 0.196575 -0.030258
0.023851 0.196575 -0.030023
-0.023141 0.196825 -0.030023
-0.011292 0.196825 -0.030023
0.023605 0.196825 -0.030023
-0.014143 0.197075 -0.030024
-0.013431 0.197075 -0.030023
-0.020143 0.197325 -0.030266
0.022107 0.197325 -0.030198
0.028856 0.197325 -0.030202
-0.013393 0.197575 -0.030126
0.023606 0.197575 -0.030263
-0.019644 0.197825 -0.030269
-0.014143 0.197825 -0.030179
-0.011393 0.197825 -0.030186
0.028856 0.197825 -0.030180
-0.014643 0.198075 -0.030087
-0.014894 0.198325 -0.030034
-0.018503 0.198575 -0.030023
-0.011893 0.198555 -0.030023
0.031122 0.198575 -0.030023
-0.018393 0.199075 -0.030169
0.030856 0.199075 -0.030265
-0.018393 0.199325 -0.030265
-0.025643 0.199575 -0.030125
-0.017624 0.199575 -0.030023
-0.011893 0.199575 -0.030239
-0.024893 0.199751 -0.030023
-0.015626 0.199825 -0.030023
0.031106 0.199825 -0.030178
-0.024643 0.200075 -0.030039
-0.015643 0.199852 -0.030023
0.030106 0.200075 -0.030188
-0.025643 0.200325 -0.030255
-0.016894 0.200325 -0.030070
-0.012393 0.200325 -0.030270
0.029592 0.200325 -0.030023
-0.024144 0.200571 -0.030023
-0.016894 0.200575 -0.030151
0.029357 0.200575 -0.030054
-0.023893 0.200791 -0.030023
0.029357 0.200825 -0.030073
-0.025894 0.201075 -0.030171
-0.016144 0.201075 -0.030243
-0.026045 0.201325 -0.030023
0.028856 0.201325 -0.030204
0.029357 0.201575 -0.030156
-0.022893 0.202075 -0.030198
-0.026112 0.202575 -0.030023
0.031193 0.203575 -0.030023
0.031106 0.203825 -0.030181
0.006857 0.204019 -0.030023
0.031109 0.204075 -0.030023
0.008606 0.204325 -0.030161
0.008357 0.204370 -0.030023
0.009856 0.204825 -0.030039
0.009856 0.204841 -0.030023
-0.003144 0.205325 -0.030128
0.012357 0.205508 -0.030023
-0.003893 0.205825 -0.030195
-0.004143 0.206075 -0.030147
-0.004393 0.206325 -0.030078
-0.004643 0.206515 -0.030023
0.014856 0.206575 -0.030125
0.013357 0.206685 -0.030023
0.014336 0.206825 -0.030023
-0.006644 0.207075 -0.030187
0.015356 0.206845 -0.030023
0.030607 0.207325 -0.030199
-0.006894 0.207608 -0.030023
0.030607 0.207751 -0.030023
0.029607 0.208075 -0.030155
-0.007332 0.208325 -0.030023
0.029106 0.208325 -0.030189
-0.008643 0.208575 -0.030240
0.028856 0.208575 -0.030144
-0.008643 0.208825 -0.030104
0.028607 0.208825 -0.030075
-0.008643 0.208969 -0.030023
-0.026071 0.209325 -0.030023
0.018357 0.209325 -0.030257
0.028356 0.209109 -0.030023
0.017357 0.209575 -0.030023
0.018607 0.209575 -0.030182
-0.009643 0.209825 -0.030031
0.018106 0.209825 -0.030027
-0.025894 0.210075 -0.030121
0.018357 0.210075 -0.030077
-0.025894 0.210325 -0.030049
0.018357 0.210325 -0.030072
-0.025805 0.210575 -0.030023
-0.025144 0.210825 -0.030164
-0.010643 0.211075 -0.030260
0.026882 0.211075 -0.030023
-0.011644 0.211325 -0.030108
-0.010394 0.211089 -0.030023
-0.012144 0.211575 -0.030050
0.018607 0.211575 -0.030254
0.027356 0.211825 -0.030082
0.018303 0.212075 -0.030023
0.028106 0.212077 -0.030023
0.029106 0.212575 -0.030183
0.029607 0.212589 -0.030023
-0.023577 0.213075 -0.030023
-0.022893 0.213325 -0.030248
-0.023643 0.213575 -0.030065
0.030357 0.213575 -0.030057
0.030331 0.213825 -0.030023
-0.012644 0.214024 -0.030023
-0.024394 0.214135 -0.030023
-0.024643 0.214575 -0.030145
-0.012893 0.214380 -0.030023
-0.013393 0.214825 -0.030174
0.029607 0.214577 -0.030023
0.018856 0.215001 -0.030023
0.028856 0.214911 -0.030023
0.028356 0.215325 -0.030127
-0.012644 0.215575 -0.030034
0.019856 0.215575 -0.030150
0.028356 0.215575 -0.030198
0.020357 0.215825 -0.030187
-0.012378 0.216075 -0.030023
0.020856 0.216075 -0.030222
-0.024349 0.216325 -0.030023
-0.024034 0.216575 -0.030023
0.026857 0.216553 -0.030023
-0.023893 0.216706 -0.030023
0.026857 0.216825 -0.030102
0.021107 0.216857 -0.030023
-0.023394 0.217325 -0.030030
0.026356 0.217167 -0.030023
-0.012393 0.217342 -0.030023
0.025783 0.217575 -0.030023
-0.013144 0.217825 -0.030272
-0.022893 0.217988 -0.030023
0.025107 0.218075 -0.030090
-0.022705 0.218325 -0.030023
0.021600 0.218325 -0.030023
-0.022394 0.218575 -0.030135
0.024356 0.218525 -0.030023
0.021856 0.218635 -0.030023
0.023606 0.218825 -0.030200
-0.022055 0.219075 -0.030023
0.022856 0.218955 -0.030023
-0.021887 0.219325 -0.030023
-0.014643 0.219575 -0.030254
-0.020644 0.220075 -0.030179
-0.019893 0.220325 -0.030171
-0.019893 0.220575 -0.030096
-0.020143 0.220615 -0.030023
-0.018894 0.220704 -0.030023
-0.014643 0.220705 -0.030023
-0.017450 0.221075 -0.030023
-0.014894 0.221325 -0.030072
[truncated: 2,670,492 more chars]
