# Supplementary material for: A Point Cloud Simplification Algorithm Based on Weighted Feature Indexes for 3D Scanning Sensors
Source: Sensors (Basel). 2022 Oct 2;22(19):7491. doi: 10.3390/s22197491 (PMC9573161; doi:10.3390/s22197491)
Supplement: Supplementary file 1 [file sensors-22-07491-s001.zip › sensors-1911139-supplementary/Supplementary Materials/Data S2/Dragon.pcd]

# This PCD file was generated using the MATLAB® pcwrite function
# from Computer Vision Toolbox®.
# .PCD v.7 - Point Cloud Data file format
VERSION .7
FIELDS x y z
SIZE 4 4 4
TYPE F F F
COUNT 1 1 1
WIDTH 87529
HEIGHT 1
VIEWPOINT 0 0 0 1 0 0 0
POINTS 87529
DATA ascii
0.032027 0.056575 -0.050364
0.032027 0.056925 -0.050370
0.032171 0.057275 -0.050338
0.033248 0.057625 -0.050338
0.031371 0.055525 -0.049987
0.030977 0.055875 -0.050182
0.032027 0.055875 -0.050079
0.031327 0.056225 -0.050267
0.032727 0.056225 -0.050074
0.033077 0.056366 -0.049987
0.033077 0.056925 -0.050264
0.033777 0.057275 -0.050091
0.033427 0.057625 -0.050309
0.032377 0.057975 -0.050136
0.033777 0.057975 -0.050234
0.033427 0.058325 -0.050199
0.034827 0.058325 -0.049990
0.034127 0.058675 -0.050108
0.035209 0.058675 -0.049987
0.034477 0.059025 -0.050035
0.034127 0.059192 -0.049987
0.036227 0.059375 -0.049989
0.036373 0.059725 -0.049987
0.035877 0.060542 -0.049987
0.030627 0.055525 -0.049863
0.031677 0.055525 -0.049938
0.030277 0.055875 -0.049740
0.032957 0.055875 -0.049638
0.033421 0.056225 -0.049638
0.033427 0.056575 -0.049938
0.030747 0.056925 -0.049638
0.031327 0.057275 -0.049909
0.031327 0.057625 -0.049700
0.034827 0.057625 -0.049645
0.035177 0.057875 -0.049638
0.035527 0.058325 -0.049747
0.035527 0.058675 -0.049901
0.036399 0.058675 -0.049638
0.035877 0.059025 -0.049960
0.033278 0.059375 -0.049638
0.036927 0.059154 -0.049638
0.034127 0.059725 -0.049781
0.033777 0.059728 -0.049638
0.037277 0.059733 -0.049638
0.035527 0.060425 -0.049972
0.035527 0.060775 -0.049885
0.037277 0.060775 -0.049792
0.036227 0.061125 -0.049914
0.035877 0.061475 -0.049739
0.037631 0.061475 -0.049638
0.037500 0.061825 -0.049638
0.037277 0.062175 -0.049670
0.036972 0.062525 -0.049638
0.030627 0.055071 -0.049288
0.031677 0.055069 -0.049288
0.032727 0.055426 -0.049288
0.033427 0.055875 -0.049290
0.033777 0.056225 -0.049318
0.034127 0.056518 -0.049288
0.034477 0.056925 -0.049310
0.034827 0.057185 -0.049288
0.035527 0.057606 -0.049288
0.035527 0.057975 -0.049531
0.036227 0.058061 -0.049288
0.032027 0.058827 -0.049288
0.032377 0.059127 -0.049288
0.037587 0.059375 -0.049288
0.037627 0.059725 -0.049402
0.034477 0.060425 -0.049589
0.038142 0.060775 -0.049288
0.034827 0.061314 -0.049288
0.035877 0.061825 -0.049589
0.036227 0.062175 -0.049536
0.036052 0.062525 -0.049288
0.037977 0.062183 -0.049288
0.037541 0.062875 -0.049288
0.037277 0.063149 -0.049288
0.030277 0.055071 -0.048937
0.032377 0.055151 -0.048937
0.033077 0.055525 -0.049102
0.033777 0.055852 -0.048937
0.034127 0.056124 -0.048937
0.034477 0.056417 -0.048937
0.030627 0.057275 -0.049192
0.035527 0.057275 -0.049049
0.036886 0.057975 -0.048937
0.037277 0.058356 -0.048937
0.037627 0.059025 -0.049015
0.032727 0.059725 -0.048946
0.038314 0.060075 -0.048937
0.038493 0.060775 -0.048937
0.034522 0.061475 -0.048937
0.038434 0.061825 -0.048937
0.035527 0.062525 -0.049009
0.035798 0.062875 -0.048937
0.036227 0.063225 -0.049250
0.036577 0.063575 -0.049153
0.036577 0.063724 -0.048937
0.030627 0.054871 -0.048588
0.032727 0.055210 -0.048588
0.033777 0.055712 -0.048588
0.034477 0.056225 -0.048751
0.034827 0.056575 -0.048843
0.035527 0.056756 -0.048588
0.035877 0.057275 -0.048879
0.037190 0.057625 -0.048588
0.030977 0.058301 -0.048588
0.037645 0.058325 -0.048588
0.031327 0.058708 -0.048588
0.032377 0.059725 -0.048611
0.033077 0.060075 -0.048875
0.038691 0.060425 -0.048588
0.033817 0.061125 -0.048588
0.038772 0.061475 -0.048588
0.038388 0.062525 -0.048588
0.035527 0.063225 -0.048673
0.035420 0.063575 -0.048588
0.035527 0.063666 -0.048588
0.036927 0.063847 -0.048588
0.030627 0.054912 -0.048237
0.032377 0.055102 -0.048237
0.033077 0.055327 -0.048237
0.034127 0.055817 -0.048237
0.034477 0.055998 -0.048237
0.035527 0.056478 -0.048237
0.036227 0.056796 -0.048237
0.036577 0.056930 -0.048237
0.037352 0.057275 -0.048237
0.037627 0.057625 -0.048299
0.037977 0.058285 -0.048237
0.038118 0.058675 -0.048237
0.032027 0.059687 -0.048237
0.038677 0.060075 -0.048403
0.033077 0.060704 -0.048237
0.033777 0.061475 -0.048252
0.034477 0.062400 -0.048237
0.035177 0.063225 -0.048280
0.035076 0.063575 -0.048237
0.037627 0.063658 -0.048237
0.030277 0.055175 -0.048012
0.031677 0.055153 -0.047888
0.030062 0.055525 -0.047888
0.033077 0.055370 -0.047888
0.033777 0.055628 -0.047888
0.035177 0.056194 -0.047888
0.036227 0.056535 -0.047888
0.037277 0.056845 -0.047888
0.037627 0.057275 -0.048067
0.037977 0.057625 -0.047975
0.030695 0.058325 -0.047888
0.030977 0.058795 -0.047888
0.031495 0.059375 -0.047888
0.032377 0.060281 -0.047888
0.033777 0.061825 -0.047942
0.038606 0.062875 -0.047888
0.037977 0.063575 -0.047932
0.037529 0.063925 -0.047888
0.035877 0.064196 -0.047888
0.030977 0.055175 -0.047858
0.030627 0.055525 -0.047636
0.032377 0.055525 -0.047564
0.030417 0.055875 -0.047537
0.032027 0.055550 -0.047537
0.033777 0.055702 -0.047537
0.035177 0.056118 -0.047537
0.036227 0.056346 -0.047537
0.037385 0.056575 -0.047537
0.037902 0.056925 -0.047537
0.030400 0.057625 -0.047537
0.038327 0.058325 -0.047757
0.031327 0.059370 -0.047537
0.031904 0.060075 -0.047537
0.033427 0.061475 -0.047850
0.039027 0.062175 -0.047823
0.038677 0.062875 -0.047785
0.038554 0.063225 -0.047537
0.034781 0.063925 -0.047537
0.035527 0.064248 -0.047537
0.036927 0.064272 -0.047537
0.036577 0.064320 -0.047537
0.028527 0.067425 -0.047576
0.029927 0.067425 -0.047711
0.029577 0.067775 -0.047792
0.028336 0.068125 -0.047537
0.030277 0.068125 -0.047734
0.029227 0.068475 -0.047762
0.028877 0.068825 -0.047618
0.030627 0.068825 -0.047579
0.029227 0.069367 -0.047537
0.030358 0.069525 -0.047537
0.029927 0.069875 -0.047625
0.030977 0.055875 -0.047498
0.032727 0.055875 -0.047253
0.030627 0.056225 -0.047527
0.032160 0.056225 -0.047187
0.033777 0.055908 -0.047187
0.035527 0.056128 -0.047187
0.030627 0.056575 -0.047530
0.032180 0.056575 -0.047187
0.037627 0.056575 -0.047386
0.031327 0.056925 -0.047355
0.038182 0.056925 -0.047187
0.031677 0.057230 -0.047187
0.038411 0.057625 -0.047187
0.038677 0.058675 -0.047214
0.038773 0.059025 -0.047187
0.031327 0.059531 -0.047187
0.032027 0.060425 -0.047251
0.039394 0.060775 -0.047187
0.033427 0.061825 -0.047534
0.033974 0.062875 -0.047187
0.038772 0.063225 -0.047187
0.038677 0.063337 -0.047187
0.034827 0.064132 -0.047187
0.037977 0.064026 -0.047187
0.036927 0.064375 -0.047187
0.029927 0.066025 -0.047207
0.030627 0.066375 -0.047314
0.029577 0.066725 -0.047515
0.027477 0.067075 -0.047213
0.030627 0.067075 -0.047520
0.027827 0.067425 -0.047366
0.027827 0.067775 -0.047360
0.030977 0.068125 -0.047520
0.031386 0.068475 -0.047187
0.028254 0.069175 -0.047187
0.028527 0.069525 -0.047194
0.030811 0.069525 -0.047187
0.030609 0.069875 -0.047187
0.029927 0.070225 -0.047381
0.029927 0.070388 -0.047187
0.033452 0.056225 -0.046838
0.035177 0.056109 -0.046838
0.036927 0.056147 -0.046838
0.033077 0.056333 -0.046838
0.038030 0.056575 -0.046838
0.031677 0.057275 -0.047171
0.030977 0.057625 -0.047185
0.030627 0.057975 -0.047077
0.038677 0.058325 -0.046958
0.031045 0.059025 -0.046838
0.031677 0.060075 -0.047124
0.039407 0.060425 -0.046838
0.039557 0.061125 -0.046838
0.033098 0.062175 -0.046838
0.039402 0.062525 -0.046838
0.033899 0.063225 -0.046838
0.034129 0.063575 -0.046838
0.038327 0.063919 -0.046838
0.037977 0.064164 -0.046838
0.037277 0.064409 -0.046838
0.025027 0.065481 -0.046838
0.027477 0.065675 -0.046880
0.030277 0.065675 -0.046959
0.024677 0.065771 -0.046838
0.026427 0.066025 -0.046956
0.028527 0.066025 -0.047143
0.031677 0.065840 -0.046838
0.026777 0.066375 -0.047008
0.031677 0.066375 -0.047017
0.026077 0.066725 -0.046980
0.032026 0.066725 -0.046838
0.026777 0.067075 -0.047018
0.025727 0.067268 -0.046838
0.027127 0.067425 -0.047088
0.031677 0.067775 -0.047091
0.031677 0.068125 -0.047039
0.031677 0.068475 -0.046925
0.031327 0.068825 -0.047123
0.027731 0.069175 -0.046838
0.028177 0.069700 -0.046838
0.030977 0.069851 -0.046838
0.030627 0.070209 -0.046838
0.030136 0.070575 -0.046838
0.033777 0.056225 -0.046783
0.035527 0.056146 -0.046487
0.037277 0.056143 -0.046487
0.033777 0.056453 -0.046487
0.037977 0.056480 -0.046487
0.038417 0.056925 -0.046487
0.032311 0.057625 -0.046487
0.038701 0.057975 -0.046487
0.031327 0.058675 -0.046542
0.031232 0.059375 -0.046487
0.031525 0.060075 -0.046487
0.032027 0.060775 -0.046831
0.032377 0.061475 -0.046613
0.033077 0.062175 -0.046816
0.033109 0.062875 -0.046487
0.039027 0.063225 -0.046813
0.034127 0.063575 -0.046836
0.033427 0.063619 -0.046487
0.033427 0.063938 -0.046487
0.038327 0.064143 -0.046487
0.024327 0.064312 -0.046487
0.025377 0.064625 -0.046509
0.034827 0.064457 -0.046487
0.037627 0.064456 -0.046487
0.024327 0.064975 -0.046672
0.026427 0.064744 -0.046487
0.028177 0.064975 -0.046503
0.032455 0.064975 -0.046487
0.024677 0.065325 -0.046786
0.028527 0.064983 -0.046487
0.031327 0.065325 -0.046634
0.032377 0.065325 -0.046604
0.023623 0.065675 -0.046487
0.032027 0.065675 -0.046734
0.023977 0.066025 -0.046548
0.032377 0.066025 -0.046622
0.032027 0.066375 -0.046833
0.024364 0.066725 -0.046487
0.024677 0.067060 -0.046487
0.032415 0.067075 -0.046487
0.032027 0.067425 -0.046831
0.025681 0.067775 -0.046487
0.032377 0.067461 -0.046487
0.026777 0.068125 -0.046742
0.026710 0.068475 -0.046487
0.027127 0.068825 -0.046597
0.027127 0.068929 -0.046487
0.027715 0.069525 -0.046487
0.028177 0.069875 -0.046663
0.028425 0.070225 -0.046487
0.028527 0.070307 -0.046487
0.029227 0.070699 -0.046487
0.036577 0.056067 -0.046138
0.034127 0.056575 -0.046154
0.037627 0.056274 -0.046138
0.033777 0.056725 -0.046138
0.032677 0.057625 -0.046138
0.032365 0.057975 -0.046138
0.038900 0.058675 -0.046138
0.031327 0.059375 -0.046201
0.031677 0.060425 -0.046481
0.032027 0.061125 -0.046426
0.032182 0.061825 -0.046138
0.032727 0.062525 -0.046312
0.033077 0.062875 -0.046468
0.039496 0.063225 -0.046138
0.022927 0.063575 -0.046220
0.024327 0.063539 -0.046138
0.033427 0.063575 -0.046487
0.022927 0.063925 -0.046348
0.024677 0.063925 -0.046264
0.039027 0.063803 -0.046138
0.023627 0.064275 -0.046485
0.025377 0.064275 -0.046331
0.032377 0.063926 -0.046138
0.038458 0.064275 -0.046138
0.023277 0.064625 -0.046441
0.027127 0.064625 -0.046317
0.029227 0.064625 -0.046143
0.031677 0.064414 -0.046138
0.033077 0.064625 -0.046404
0.034544 0.064625 -0.046138
0.036927 0.064598 -0.046138
0.022927 0.064975 -0.046280
0.030627 0.064975 -0.046372
0.032027 0.064975 -0.046439
0.033777 0.064956 -0.046138
0.023277 0.065325 -0.046393
0.023277 0.065675 -0.046280
0.023277 0.065991 -0.046138
0.023627 0.066375 -0.046142
0.023627 0.066378 -0.046138
0.024426 0.067075 -0.046138
0.024853 0.067425 -0.046138
0.025377 0.067775 -0.046217
0.025811 0.068125 -0.046138
0.026427 0.068587 -0.046138
0.031677 0.069175 -0.046431
0.031425 0.069875 -0.046138
0.028877 0.070575 -0.046326
0.029927 0.070856 -0.046138
0.036927 0.056139 -0.045787
0.035527 0.056325 -0.045787
0.034127 0.056805 -0.045787
0.033427 0.057208 -0.045787
0.038677 0.057623 -0.045787
0.032346 0.058325 -0.045787
0.031677 0.059375 -0.045882
0.039377 0.059949 -0.045787
0.039735 0.060775 -0.045787
0.039893 0.061475 -0.045787
0.031932 0.062175 -0.045787
0.039951 0.062525 -0.045787
0.022048 0.063225 -0.045787
0.022927 0.063225 -0.046000
0.024613 0.063225 -0.045787
0.021877 0.063575 -0.045922
0.024677 0.063575 -0.046091
0.026077 0.063575 -0.045792
0.039727 0.063271 -0.045787
0.025727 0.063925 -0.046053
0.031240 0.063925 -0.045787
0.021877 0.064229 -0.045787
0.028877 0.064275 -0.045890
0.030277 0.064210 -0.045787
0.022112 0.064625 -0.045787
0.034827 0.064619 -0.045787
0.038092 0.064625 -0.045787
0.033777 0.064975 -0.046115
0.036927 0.064707 -0.045787
0.022478 0.065325 -0.045787
0.022927 0.065675 -0.046035
0.023277 0.066025 -0.046115
0.023627 0.066594 -0.045787
0.024227 0.067075 -0.045787
0.025027 0.067685 -0.045787
0.025727 0.068193 -0.045787
0.027127 0.069175 -0.046125
0.028177 0.070224 -0.045787
0.030785 0.070575 -0.045787
0.029545 0.070925 -0.045787
0.029577 0.070931 -0.045787
0.035527 0.056465 -0.045437
0.037277 0.056336 -0.045437
0.034477 0.056848 -0.045437
0.038327 0.056925 -0.045735
0.033427 0.057448 -0.045437
0.032727 0.058121 -0.045437
0.032027 0.059088 -0.045437
0.031612 0.060425 -0.045437
0.039894 0.061125 -0.045437
0.031598 0.061825 -0.045437
0.040077 0.062175 -0.045517
0.031327 0.062875 -0.045520
0.021844 0.063132 -0.045399
0.024677 0.063225 -0.045768
0.030977 0.063225 -0.045487
0.040077 0.062910 -0.045437
0.026077 0.063274 -0.045437
0.027477 0.063538 -0.045437
0.030277 0.063430 -0.045437
0.031677 0.063575 -0.045771
0.028177 0.063925 -0.045657
0.029577 0.063925 -0.045595
0.039550 0.063925 -0.045437
0.039027 0.064275 -0.045620
0.035149 0.064625 -0.045437
0.038677 0.064625 -0.045506
0.034827 0.064693 -0.045437
0.036927 0.064783 -0.045437
0.038677 0.064666 -0.045437
0.022227 0.065339 -0.045437
0.022577 0.065796 -0.045437
0.023150 0.066375 -0.045437
0.033173 0.067075 -0.045437
0.025027 0.067768 -0.045437
0.032838 0.068125 -0.045437
0.032234 0.069175 -0.045437
0.031739 0.069875 -0.045437
0.028572 0.070575 -0.045437
0.030627 0.070740 -0.045437
0.036927 0.056456 -0.045088
0.033777 0.057275 -0.045294
0.033455 0.057625 -0.045088
0.038677 0.057961 -0.045088
0.032377 0.058675 -0.045222
0.032029 0.059375 -0.045088
0.031629 0.060425 -0.045088
0.031501 0.061125 -0.045088
0.040090 0.061475 -0.045088
0.031066 0.062175 -0.045088
0.040285 0.062525 -0.045088
0.023627 0.062875 -0.045176
0.030977 0.062875 -0.045375
0.021889 0.062983 -0.045035
0.026427 0.063225 -0.045223
0.029227 0.063225 -0.045126
0.030277 0.063225 -0.045362
0.021241 0.063681 -0.044875
0.028177 0.063575 -0.045380
0.029227 0.063575 -0.045390
0.021259 0.063894 -0.044947
0.021505 0.064310 -0.045296
0.021505 0.064563 -0.044988
0.021877 0.064975 -0.045304
0.035527 0.064686 -0.045088
0.037627 0.064947 -0.045088
0.039027 0.064705 -0.045088
0.022227 0.065605 -0.045088
0.033673 0.066025 -0.045088
0.023627 0.066869 -0.045088
0.024677 0.067580 -0.045088
0.032727 0.068475 -0.045317
0.032377 0.069223 -0.045088
0.028527 0.070575 -0.045178
0.029227 0.070925 -0.045127
0.036227 0.056677 -0.044737
0.034477 0.057217 -0.044737
0.033724 0.057625 -0.044737
0.033077 0.057975 -0.045069
0.032918 0.058325 -0.044737
0.032377 0.059025 -0.044737
0.032031 0.059725 -0.044737
0.039649 0.060425 -0.044737
0.031327 0.061475 -0.044953
0.030977 0.061825 -0.044790
0.030977 0.062175 -0.045022
0.030277 0.062331 -0.044737
0.022227 0.062814 -0.044737
0.029027 0.062875 -0.044737
0.021370 0.063341 -0.044870
0.025727 0.063039 -0.044737
0.027477 0.063225 -0.045085
0.028527 0.062973 -0.044737
0.021225 0.063882 -0.044694
0.021483 0.064541 -0.044739
0.034601 0.064975 -0.044737
0.036927 0.064929 -0.044737
0.039021 0.064975 -0.044737
0.034477 0.065087 -0.044737
0.038677 0.065051 -0.044737
0.022577 0.066025 -0.044830
0.022927 0.066375 -0.044780
0.033777 0.066417 -0.044737
0.025027 0.067879 -0.044737
0.026796 0.069175 -0.044737
0.032022 0.069875 -0.044737
0.031327 0.070499 -0.044737
0.030627 0.070843 -0.044737
0.035527 0.056925 -0.044634
0.034073 0.057625 -0.044388
0.038143 0.057625 -0.044388
0.038327 0.057849 -0.044388
0.033077 0.058395 -0.044388
0.032377 0.059324 -0.044388
0.039689 0.060425 -0.044388
0.040079 0.061125 -0.044388
0.040426 0.061825 -0.044388
0.040427 0.061829 -0.044388
0.029927 0.062281 -0.044388
0.028177 0.062875 -0.044434
0.028877 0.062875 -0.044688
0.021948 0.062957 -0.044388
0.025027 0.063070 -0.044388
0.027127 0.063008 -0.044388
0.040427 0.063575 -0.044535
0.039727 0.064625 -0.044518
0.034831 0.064975 -0.044388
0.036927 0.064959 -0.044388
0.034477 0.065325 -0.044419
0.038327 0.065248 -0.044388
0.034477 0.065354 -0.044388
0.022577 0.066081 -0.044388
0.033936 0.066725 -0.044388
0.024327 0.067433 -0.044388
0.033427 0.068181 -0.044388
0.027204 0.069525 -0.044388
0.027827 0.069983 -0.044388
0.028177 0.070257 -0.044388
0.028527 0.070606 -0.044388
0.031327 0.070577 -0.044388
-0.022573 0.162625 -0.044419
-0.022573 0.162975 -0.044450
-0.022546 0.163325 -0.044388
0.035527 0.057275 -0.044168
0.034827 0.057555 -0.044037
0.034477 0.057691 -0.044037
0.033442 0.058325 -0.044037
0.033427 0.058337 -0.044037
0.032377 0.059375 -0.044331
0.039318 0.059725 -0.044037
0.031508 0.061125 -0.044037
0.040362 0.061475 -0.044037
0.040530 0.061825 -0.044037
0.020817 0.063032 -0.043741
0.027825 0.062875 -0.044037
0.020854 0.063057 -0.043775
0.021564 0.063084 -0.044014
0.023277 0.063194 -0.044037
0.024677 0.063225 -0.044087
0.026427 0.063136 -0.044037
0.021043 0.063383 -0.044117
0.025027 0.063244 -0.044037
0.040427 0.063925 -0.044277
0.035177 0.064949 -0.044037
0.036927 0.064975 -0.044174
0.021887 0.065180 -0.044120
0.037814 0.065325 -0.044037
0.022181 0.065539 -0.043991
0.039027 0.065380 -0.044037
0.022577 0.066084 -0.044037
0.034127 0.066964 -0.044037
0.024327 0.067448 -0.044037
0.033485 0.068475 -0.044037
0.032377 0.069844 -0.044037
0.028582 0.070575 -0.044037
0.030627 0.070907 -0.044037
0.029927 0.070968 -0.044037
-0.023273 0.162049 -0.044037
-0.022573 0.162275 -0.044272
-0.021523 0.162275 -0.044172
-0.024316 0.162625 -0.044037
-0.021173 0.162625 -0.044252
-0.021523 0.162975 -0.044373
-0.023273 0.163325 -0.044300
-0.021173 0.163292 -0.044037
-0.021523 0.163675 -0.044042
-0.021873 0.163947 -0.044037
0.035736 0.057625 -0.043688
0.037627 0.057625 -0.043858
0.037969 0.057975 -0.043688
0.037977 0.057981 -0.043688
0.038327 0.058366 -0.043688
0.039027 0.059287 -0.043688
0.039311 0.059725 -0.043688
0.032027 0.060583 -0.043688
0.031327 0.061468 -0.043688
0.030977 0.061731 -0.043688
0.029577 0.062288 -0.043688
0.021016 0.063065 -0.043804
0.027932 0.062875 -0.043688
0.020835 0.063178 -0.043713
0.022419 0.063349 -0.043735
0.026659 0.063225 -0.043688
0.020888 0.063278 -0.043818
0.023279 0.063512 -0.043805
0.025163 0.063575 -0.043688
0.040826 0.063575 -0.043688
0.024327 0.063718 -0.043688
0.021337 0.064031 -0.043839
0.021787 0.064751 -0.043848
0.035527 0.064975 -0.043764
0.036766 0.064975 -0.043688
0.035527 0.065038 -0.043688
0.039377 0.065325 -0.043988
0.022359 0.065711 -0.043848
0.038327 0.065529 -0.043688
0.022538 0.065828 -0.043701
0.022927 0.066242 -0.043688
0.034477 0.066638 -0.043688
0.023977 0.067151 -0.043688
0.034127 0.067698 -0.043688
0.033427 0.068825 -0.043760
0.033077 0.069278 -0.043688
0.028219 0.070225 -0.043688
0.028877 0.070715 -0.043688
0.030277 0.070937 -0.043688
-0.024323 0.161739 -0.043688
-0.023623 0.161925 -0.043898
-0.022573 0.161858 -0.043688
-0.025278 0.162275 -0.043688
-0.021173 0.162095 -0.043688
-0.025112 0.162625 -0.043688
-0.025023 0.162730 -0.043688
-0.024673 0.163154 -0.043688
-0.020823 0.163106 -0.043688
-0.023623 0.164025 -0.043822
-0.021442 0.164025 -0.043688
-0.022223 0.164375 -0.043905
-0.022573 0.164725 -0.043840
-0.022573 0.165075 -0.043716
-0.024728 0.173825 -0.043688
-0.023973 0.173951 -0.043688
-0.024673 0.174525 -0.043735
-0.024673 0.174875 -0.043700
-0.024673 0.174909 -0.043688
0.035475 0.057975 -0.043338
0.034827 0.058198 -0.043338
0.038327 0.058621 -0.043338
0.039027 0.059375 -0.043372
0.032727 0.060000 -0.043338
0.039831 0.060425 -0.043338
0.031565 0.061475 -0.043338
0.040679 0.061825 -0.043338
0.020947 0.062959 -0.043453
0.029577 0.062318 -0.043338
0.021111 0.062978 -0.043433
0.028177 0.062865 -0.043338
0.021788 0.063272 -0.043525
0.027218 0.063225 -0.043338
0.020959 0.063399 -0.043559
0.026077 0.063575 -0.043486
0.040968 0.063575 -0.043338
0.022413 0.063794 -0.043394
0.025369 0.063925 -0.043338
0.021714 0.064408 -0.043576
0.023333 0.064159 -0.043415
0.021941 0.064433 -0.043311
0.040427 0.064625 -0.043672
0.035877 0.064975 -0.043547
0.022485 0.065254 -0.043419
0.036227 0.065009 -0.043338
0.040077 0.065325 -0.043398
0.035527 0.065336 -0.043338
0.038677 0.065675 -0.043499
0.040077 0.065379 -0.043338
0.038677 0.065739 -0.043338
0.023277 0.066458 -0.043338
0.024423 0.067464 -0.043250
0.025195 0.068125 -0.043338
0.033777 0.068779 -0.043338
0.027127 0.069525 -0.043610
0.032694 0.069875 -0.043338
0.032027 0.070403 -0.043338
0.029927 0.070989 -0.043338
-0.025373 0.161361 -0.043338
-0.024673 0.161575 -0.043545
-0.026073 0.161925 -0.043384
-0.022573 0.161749 -0.043338
-0.021523 0.161946 -0.043338
-0.025373 0.162625 -0.043546
-0.025023 0.162975 -0.043565
-0.024673 0.163675 -0.043350
-0.024323 0.164025 -0.043428
-0.023973 0.164375 -0.043539
-0.024323 0.165005 -0.043338
-0.021873 0.165075 -0.043359
-0.022923 0.165425 -0.043542
-0.023973 0.165558 -0.043338
-0.025023 0.173125 -0.043356
-0.026104 0.173475 -0.043338
-0.025023 0.173475 -0.043546
-0.023973 0.173326 -0.043338
-0.026073 0.173825 -0.043423
-0.023273 0.173584 -0.043338
-0.022923 0.174035 -0.043338
-0.025373 0.174525 -0.043621
-0.025723 0.174875 -0.043451
-0.022923 0.174545 -0.043338
-0.023973 0.175225 -0.043594
-0.025023 0.175451 -0.043338
0.036227 0.057975 -0.043178
0.035177 0.058387 -0.042987
0.038327 0.058838 -0.042987
0.033777 0.059369 -0.042987
0.033431 0.059725 -0.042987
0.033427 0.059729 -0.042987
0.039871 0.060425 -0.042987
0.032377 0.061082 -0.042987
0.031677 0.061653 -0.042987
0.030977 0.061983 -0.042987
0.029577 0.062378 -0.042987
0.021302 0.063034 -0.043354
0.028877 0.062649 -0.042987
0.021093 0.063138 -0.043263
0.027827 0.063160 -0.042987
0.021261 0.063374 -0.043302
0.026777 0.063575 -0.043186
0.021559 0.063862 -0.043311
0.025727 0.063925 -0.043246
0.021725 0.064068 -0.043251
0.023113 0.064408 -0.043313
0.025377 0.064275 -0.043057
0.022550 0.064679 -0.043295
0.023977 0.064625 -0.043133
0.022208 0.064494 -0.042996
0.023977 0.064975 -0.043023
0.022910 0.065291 -0.043072
0.035877 0.065325 -0.043100
0.040427 0.065325 -0.043029
0.022966 0.065675 -0.042987
0.037627 0.065637 -0.042987
0.040109 0.065675 -0.042987
0.037977 0.065755 -0.042987
0.040077 0.065698 -0.042987
0.023638 0.066543 -0.042944
0.034827 0.067075 -0.043183
0.034477 0.067775 -0.043244
0.026077 0.068810 -0.042987
0.027127 0.069525 -0.043067
0.027477 0.069736 -0.042987
0.028177 0.070179 -0.042987
0.032027 0.070496 -0.042987
0.031677 0.070684 -0.042987
-0.026773 0.160849 -0.042987
-0.026423 0.160891 -0.042987
-0.025723 0.161225 -0.043232
-0.027123 0.161575 -0.043012
-0.023273 0.161575 -0.043093
-0.022573 0.161643 -0.042987
-0.026773 0.162045 -0.042987
-0.020823 0.162200 -0.042987
-0.025799 0.162975 -0.042987
-0.025023 0.163675 -0.043121
-0.024673 0.164025 -0.043226
-0.021173 0.164375 -0.043118
-0.024323 0.165075 -0.043332
-0.024323 0.165425 -0.043271
-0.024323 0.165775 -0.043118
-0.022607 0.165775 -0.042987
-0.023973 0.166057 -0.042987
-0.026418 0.172775 -0.042987
-0.025373 0.172775 -0.043031
-0.026073 0.173125 -0.043229
-0.024673 0.173125 -0.043311
-0.026773 0.173475 -0.043168
-0.023273 0.173475 -0.043208
-0.022839 0.173825 -0.042987
-0.026773 0.174525 -0.043154
-0.022912 0.174875 -0.042987
-0.025723 0.175225 -0.043314
-0.025723 0.175502 -0.042987
-0.024323 0.175575 -0.043252
-0.025373 0.175623 -0.042987
0.035877 0.058325 -0.042800
0.034477 0.059025 -0.042781
0.038327 0.059025 -0.042661
0.039027 0.059588 -0.042638
0.039727 0.060252 -0.042638
0.032377 0.061125 -0.042960
0.032377 0.061469 -0.042638
0.030977 0.062144 -0.042638
0.030627 0.062218 -0.042638
0.021309 0.063052 -0.043238
0.021291 0.063091 -0.043194
0.027127 0.063575 -0.042977
0.021774 0.063959 -0.043200
0.027127 0.063892 -0.042638
0.022054 0.064238 -0.043068
0.041127 0.064275 -0.042835
0.022290 0.064538 -0.042916
0.025816 0.064625 -0.042638
0.022314 0.064560 -0.042870
0.025727 0.064678 -0.042638
0.023277 0.065325 -0.042906
0.036227 0.065325 -0.042953
0.023277 0.065675 -0.042766
0.035877 0.065675 -0.042827
0.037277 0.065596 -0.042638
0.023938 0.065920 -0.042638
0.037627 0.065704 -0.042638
0.039377 0.066025 -0.042852
0.024026 0.066151 -0.042591
0.039027 0.066058 -0.042638
0.035177 0.066725 -0.042946
0.024206 0.066925 -0.042624
0.034827 0.067775 -0.042910
0.034921 0.068125 -0.042638
0.034827 0.068243 -0.042638
0.026599 0.069175 -0.042638
0.033077 0.069875 -0.042689
0.028177 0.070249 -0.042638
0.028877 0.070675 -0.042638
0.032027 0.070576 -0.042638
0.030977 0.070952 -0.042638
-0.027123 0.160393 -0.042638
-0.028089 0.160875 -0.042638
-0.026073 0.160875 -0.042888
-0.027473 0.161225 -0.042907
-0.027473 0.161575 -0.042783
-0.022923 0.161575 -0.042933
-0.027312 0.161925 -0.042638
-0.021193 0.161925 -0.042638
-0.020715 0.162275 -0.042638
-0.025990 0.163325 -0.042638
-0.025373 0.163675 -0.042893
-0.020834 0.164025 -0.042638
-0.021064 0.164725 -0.042638
-0.021616 0.165425 -0.042638
-0.022253 0.165775 -0.042638
-0.024673 0.166125 -0.042759
-0.022573 0.165902 -0.042638
-0.027123 0.172425 -0.042668
-0.026073 0.172405 -0.042638
-0.027473 0.172775 -0.042765
-0.025373 0.172536 -0.042638
-0.027123 0.173125 -0.042977
-0.028173 0.173475 -0.042677
-0.022923 0.173475 -0.042654
-0.027473 0.174175 -0.042918
-0.022783 0.174525 -0.042638
-0.022844 0.174875 -0.042638
-0.022923 0.175031 -0.042638
-0.025723 0.175575 -0.042691
-0.025373 0.175653 -0.042638
-0.023623 0.175588 -0.042638
0.037277 0.058675 -0.042403
0.037978 0.059025 -0.042287
0.034127 0.059725 -0.042407
0.039880 0.060425 -0.042287
0.040438 0.061125 -0.042287
0.032377 0.061772 -0.042287
0.029577 0.062525 -0.042508
0.028877 0.062875 -0.042410
0.041427 0.063575 -0.042287
0.027127 0.064275 -0.042305
0.026077 0.064625 -0.042546
0.041389 0.064625 -0.042287
0.041269 0.064975 -0.042287
0.041091 0.065325 -0.042287
0.036927 0.065675 -0.042473
0.024571 0.065973 -0.042361
0.036577 0.065992 -0.042287
0.038677 0.066025 -0.042589
0.024450 0.066165 -0.042358
0.039727 0.066298 -0.042287
0.035877 0.066725 -0.042354
0.035790 0.067425 -0.042287
0.025290 0.068081 -0.042263
0.025739 0.068475 -0.042287
0.034716 0.068825 -0.042287
0.033777 0.069525 -0.042401
0.033777 0.069599 -0.042287
0.028527 0.070575 -0.042453
0.028877 0.070894 -0.042287
0.031677 0.070805 -0.042287
0.030627 0.071058 -0.042287
-0.025373 0.149618 -0.042287
-0.024673 0.149675 -0.042294
-0.025023 0.150025 -0.042390
-0.025373 0.150375 -0.042378
-0.025373 0.150725 -0.042308
-0.025373 0.150759 -0.042287
-0.028173 0.160175 -0.042468
-0.027123 0.160115 -0.042287
-0.026423 0.160434 -0.042287
-0.025373 0.160875 -0.042526
-0.023973 0.161117 -0.042287
-0.027823 0.161575 -0.042475
-0.027823 0.161730 -0.042287
-0.021173 0.161827 -0.042287
-0.020764 0.162275 -0.042287
-0.026423 0.162975 -0.042508
-0.020739 0.163325 -0.042287
-0.026073 0.164025 -0.042526
-0.021030 0.164725 -0.042287
-0.021474 0.165425 -0.042287
-0.021955 0.165775 -0.042287
-0.025373 0.166125 -0.042512
-0.025723 0.166266 -0.042287
-0.023973 0.166336 -0.042287
-0.027123 0.171999 -0.042287
-0.028173 0.172425 -0.042427
-0.025373 0.172425 -0.042453
-0.028173 0.172775 -0.042550
-0.023973 0.172702 -0.042287
-0.028173 0.173125 -0.042634
-0.028523 0.173475 -0.042536
-0.028523 0.173825 -0.042522
-0.028173 0.174175 -0.042624
-0.028523 0.174571 -0.042287
-0.027123 0.175225 -0.042484
-0.026773 0.175384 -0.042287
-0.024323 0.175553 -0.042287
-0.023273 0.175269 -0.042287
0.035877 0.059025 -0.041946
0.035527 0.059197 -0.041938
0.038327 0.059375 -0.041954
0.038945 0.059725 -0.041938
0.040077 0.060657 -0.041938
0.033052 0.061475 -0.041938
0.032027 0.062175 -0.041966
0.030277 0.062525 -0.042123
0.028527 0.063225 -0.042174
0.028177 0.063575 -0.042085
0.041477 0.064275 -0.042235
0.026777 0.064971 -0.041938
0.025339 0.065724 -0.042148
0.036927 0.066025 -0.042098
0.038149 0.066025 -0.041938
0.025178 0.066239 -0.041891
0.039027 0.066282 -0.041938
0.040427 0.066375 -0.041958
0.024937 0.066600 -0.041879
0.040427 0.066389 -0.041938
0.035877 0.067425 -0.042225
0.036134 0.067775 -0.041938
0.025727 0.068438 -0.041938
0.035877 0.068225 -0.041938
0.035527 0.068600 -0.041938
0.026777 0.069462 -0.041938
0.027477 0.069875 -0.042272
0.027827 0.070225 -0.042209
0.027827 0.070635 -0.041938
0.028527 0.071275 -0.041981
0.030232 0.071275 -0.041938
0.028527 0.071555 -0.041938
0.027827 0.072271 -0.041938
0.027827 0.072675 -0.042027
0.027127 0.073375 -0.041950
0.027827 0.073725 -0.042205
0.028177 0.074075 -0.042243
0.027477 0.074425 -0.042169
0.029227 0.074425 -0.041999
0.029227 0.074775 -0.041943
0.028177 0.075125 -0.042203
0.027069 0.075475 -0.041938
0.028177 0.075825 -0.042059
0.028177 0.076175 -0.041966
0.028527 0.076184 -0.041938
-0.025373 0.149149 -0.041938
-0.024673 0.149325 -0.042039
-0.026073 0.149675 -0.042254
-0.023915 0.149675 -0.041938
-0.026423 0.150025 -0.042233
-0.026773 0.150375 -0.042130
-0.027189 0.150725 -0.041938
-0.024673 0.150725 -0.042029
-0.026423 0.151075 -0.042023
-0.025023 0.151044 -0.041938
-0.028873 0.159390 -0.041938
-0.029573 0.159825 -0.041958
-0.027823 0.159689 -0.041938
-0.029481 0.160175 -0.041938
-0.028873 0.160525 -0.042206
-0.025373 0.160611 -0.041938
-0.023973 0.161036 -0.041938
-0.023273 0.161282 -0.041938
-0.021873 0.161651 -0.041938
-0.020823 0.162275 -0.042176
-0.020823 0.162625 -0.042134
-0.020823 0.162975 -0.042133
-0.020823 0.163325 -0.042130
-0.020823 0.163675 -0.042149
-0.020941 0.164025 -0.041938
-0.027473 0.164725 -0.042158
-0.028173 0.165319 -0.041938
-0.021523 0.165424 -0.041938
-0.021911 0.165775 -0.041938
-0.026423 0.166125 -0.042218
-0.027123 0.166275 -0.041938
-0.025723 0.166475 -0.042064
-0.023623 0.166343 -0.041938
-0.025373 0.166613 -0.041938
-0.028531 0.171725 -0.041938
-0.027823 0.171725 -0.042005
-0.029314 0.172075 -0.041938
-0.027123 0.171778 -0.041938
-0.029589 0.172425 -0.041938
-0.025023 0.172425 -0.042284
-0.029223 0.172775 -0.042157
-0.023427 0.172775 -0.041938
-0.022923 0.173125 -0.041970
-0.022825 0.173475 -0.041938
-0.028873 0.174175 -0.042280
-0.028873 0.174525 -0.042074
-0.028523 0.174857 -0.041938
-0.028173 0.175002 -0.041938
-0.023273 0.174970 -0.041938
-0.025723 0.175495 -0.041938
-0.024673 0.175517 -0.041938
0.037277 0.059025 -0.041878
0.035177 0.059725 -0.041636
0.034802 0.060075 -0.041588
0.039377 0.060102 -0.041588
0.033077 0.061475 -0.041912
0.040913 0.061825 -0.041588
0.041342 0.062525 -0.041588
0.028877 0.063394 -0.041588
0.041827 0.064275 -0.041657
0.041831 0.064975 -0.041588
0.041516 0.065675 -0.041588
0.025765 0.066133 -0.041637
0.038327 0.066197 -0.041588
0.025137 0.066625 -0.041690
0.039377 0.066469 -0.041588
0.024974 0.067010 -0.041704
0.036577 0.067425 -0.041692
0.025166 0.067769 -0.041650
0.025727 0.068396 -0.041588
0.035877 0.068757 -0.041588
0.026427 0.069255 -0.041588
0.026892 0.069875 -0.041588
0.027477 0.070225 -0.041907
0.032377 0.070575 -0.041834
0.031548 0.070925 -0.041588
0.030627 0.071275 -0.041638
0.027132 0.071625 -0.041588
0.029227 0.071625 -0.041924
0.030627 0.071308 -0.041588
0.028177 0.071975 -0.041928
0.029927 0.071975 -0.041600
0.028877 0.072325 -0.041919
0.027127 0.072675 -0.041815
0.029927 0.073025 -0.041590
0.029577 0.073725 -0.041826
0.029676 0.074775 -0.041588
0.029577 0.075086 -0.041588
0.026558 0.075825 -0.041588
0.026787 0.076175 -0.041588
0.027477 0.076525 -0.041806
0.028880 0.076525 -0.041588
0.028427 0.076875 -0.041588
0.027827 0.077112 -0.041588
-0.025723 0.148975 -0.041695
-0.026773 0.149195 -0.041588
-0.024323 0.149325 -0.041824
-0.023973 0.149400 -0.041588
-0.027473 0.150025 -0.041784
-0.023973 0.150375 -0.041649
-0.024226 0.150725 -0.041588
-0.024323 0.150842 -0.041588
-0.026773 0.151425 -0.041731
-0.025023 0.151362 -0.041588
-0.026073 0.151593 -0.041588
-0.029923 0.158842 -0.041588
-0.029223 0.159125 -0.041769
-0.029573 0.159475 -0.041928
-0.027810 0.159475 -0.041588
-0.029962 0.160175 -0.041588
-0.029573 0.160525 -0.041632
-0.029240 0.160875 -0.041588
-0.028873 0.161206 -0.041588
-0.028469 0.161575 -0.041588
-0.022223 0.161575 -0.041877
-0.028133 0.161925 -0.041588
-0.021173 0.162275 -0.041789
-0.021287 0.162625 -0.041588
-0.027473 0.163325 -0.041825
-0.021225 0.163675 -0.041588
-0.021222 0.164375 -0.041588
-0.029114 0.165425 -0.041588
-0.021873 0.165647 -0.041588
-0.022923 0.166125 -0.041924
-0.027823 0.166450 -0.041588
-0.022923 0.166195 -0.041588
-0.032717 0.166825 -0.041588
-0.025723 0.166798 -0.041588
-0.023973 0.166510 -0.041588
-0.029250 0.171375 -0.041588
-0.028523 0.171375 -0.041624
-0.029573 0.171725 -0.041719
-0.027123 0.171540 -0.041588
-0.025723 0.171858 -0.041588
-0.029923 0.172425 -0.041798
-0.030273 0.172775 -0.041686
-0.023273 0.172872 -0.041588
-0.023246 0.173475 -0.041588
-0.023273 0.173512 -0.041588
-0.029573 0.174175 -0.041849
-0.029477 0.174525 -0.041588
-0.028523 0.174875 -0.041886
-0.027823 0.175137 -0.041588
-0.026423 0.175381 -0.041588
-0.024323 0.175304 -0.041588
-0.035173 0.055525 -0.041293
-0.032373 0.055525 -0.041297
-0.033073 0.055875 -0.041460
-0.031296 0.055875 -0.041237
-0.031673 0.056225 -0.041408
-0.035173 0.056575 -0.041444
-0.031323 0.056575 -0.041387
-0.033073 0.056925 -0.041488
-0.033773 0.057275 -0.041461
-0.030345 0.057275 -0.041237
-0.031096 0.057975 -0.041237
-0.033073 0.058670 -0.041237
0.037627 0.059375 -0.041437
0.037277 0.059412 -0.041237
0.035202 0.060075 -0.041237
0.039377 0.060200 -0.041237
0.040125 0.060775 -0.041237
0.033427 0.061765 -0.041237
0.041127 0.062175 -0.041556
0.032027 0.062596 -0.041237
0.041827 0.063254 -0.041237
0.027827 0.064625 -0.041379
0.041836 0.065675 -0.041237
0.026427 0.066171 -0.041237
0.039027 0.066375 -0.041538
0.025491 0.066652 -0.041418
0.037627 0.066642 -0.041237
0.039727 0.066654 -0.041237
0.041127 0.066511 -0.041237
0.040427 0.066754 -0.041237
0.025271 0.067720 -0.041367
0.036927 0.068087 -0.041237
0.036691 0.068475 -0.041237
0.026077 0.069080 -0.041237
0.026429 0.069525 -0.041237
0.026569 0.069875 -0.041237
0.033777 0.070114 -0.041237
0.033427 0.070245 -0.041237
0.032027 0.070784 -0.041237
0.031677 0.070933 -0.041237
0.030277 0.071625 -0.041543
0.026236 0.071975 -0.041237
0.026077 0.072325 -0.041242
0.030361 0.072325 -0.041237
0.025698 0.073375 -0.041237
0.025644 0.074075 -0.041237
0.030005 0.074775 -0.041237
0.029927 0.075052 -0.041237
0.026427 0.076175 -0.041391
0.029577 0.075970 -0.041237
0.029237 0.076525 -0.041237
0.028901 0.076875 -0.041237
0.027477 0.077225 -0.041537
0.028877 0.076896 -0.041237
-0.026771 0.148975 -0.041237
-0.024870 0.148975 -0.041237
-0.027123 0.149325 -0.041555
-0.028280 0.149675 -0.041237
-0.023589 0.149675 -0.041237
-0.028788 0.150375 -0.041237
-0.028881 0.150725 -0.041237
-0.028873 0.150801 -0.041237
-0.023973 0.150768 -0.041237
-0.024659 0.151425 -0.041237
-0.027123 0.151775 -0.041387
-0.027823 0.151818 -0.041237
-0.031323 0.158425 -0.041296
-0.030623 0.158425 -0.041372
-0.031323 0.158775 -0.041327
-0.029923 0.158775 -0.041552
-0.028898 0.158775 -0.041237
-0.028873 0.158788 -0.041237
-0.030623 0.159475 -0.041502
-0.030273 0.159825 -0.041565
-0.030273 0.160175 -0.041298
-0.030273 0.160220 -0.041237
-0.024869 0.160525 -0.041237
-0.029223 0.161092 -0.041237
-0.023273 0.161181 -0.041237
-0.022923 0.161430 -0.041237
-0.028523 0.161838 -0.041237
-0.028279 0.162275 -0.041237
-0.021523 0.162625 -0.041296
-0.028873 0.163325 -0.041293
-0.028523 0.163675 -0.041569
-0.021541 0.164025 -0.041237
-0.021594 0.164725 -0.041237
-0.029573 0.165425 -0.041415
-0.022223 0.165775 -0.041253
-0.033773 0.166125 -0.041312
-0.032723 0.166125 -0.041273
-0.022727 0.166125 -0.041237
-0.033073 0.166475 -0.041506
-0.029223 0.166301 -0.041237
-0.023623 0.166433 -0.041237
-0.033423 0.166825 -0.041564
-0.027473 0.166813 -0.041237
-0.025723 0.166825 -0.041514
-0.034711 0.167175 -0.041237
-0.027123 0.166891 -0.041237
-0.025023 0.166843 -0.041237
-0.033073 0.167525 -0.041534
-0.034473 0.167543 -0.041237
-0.033073 0.167875 -0.041352
-0.033773 0.167878 -0.041237
-0.029573 0.171005 -0.041237
-0.029923 0.171062 -0.041237
-0.027123 0.171375 -0.041331
-0.026773 0.171380 -0.041237
-0.025617 0.171725 -0.041237
-0.024684 0.172075 -0.041237
-0.024323 0.172276 -0.041237
-0.023623 0.172726 -0.041237
-0.023623 0.172984 -0.041237
-0.023623 0.173475 -0.041408
-0.023623 0.173825 -0.041428
-0.023623 0.174175 -0.041416
-0.029767 0.174525 -0.041237
-0.028873 0.174863 -0.041237
-0.028523 0.174952 -0.041237
-0.024323 0.175043 -0.041237
-0.025723 0.175344 -0.041237
-0.036573 0.054772 -0.040888
-0.037616 0.055175 -0.040888
-0.032023 0.055175 -0.041002
-0.031323 0.055525 -0.041054
-0.036923 0.055875 -0.041168
-0.030273 0.055875 -0.040892
-0.037273 0.056225 -0.041174
-0.038323 0.056575 -0.041026
-0.029573 0.056575 -0.040976
-0.029573 0.056925 -0.041093
-0.037273 0.057275 -0.041185
-0.028873 0.057275 -0.040977
-0.037273 0.057625 -0.041151
-0.028523 0.057625 -0.040966
-0.037273 0.057975 -0.041094
-0.029223 0.057975 -0.041123
-0.037273 0.058325 -0.041011
-0.028873 0.058325 -0.041099
-0.037273 0.058675 -0.040896
-0.033073 0.058675 -0.041237
-0.028873 0.058675 -0.041082
-0.037273 0.058698 -0.040888
-0.035523 0.059025 -0.041187
-0.028523 0.059025 -0.041049
-0.027212 0.059025 -0.040888
-0.028873 0.059375 -0.041004
-0.027123 0.059375 -0.040947
-0.030623 0.059639 -0.040888
-0.027123 0.059725 -0.040993
0.036927 0.059596 -0.040888
-0.035873 0.060075 -0.040913
-0.031323 0.060075 -0.040923
-0.026773 0.060075 -0.040969
-0.034123 0.060425 -0.040996
-0.026423 0.060425 -0.040910
0.039377 0.060294 -0.040888
-0.033773 0.060753 -0.040888
-0.027123 0.060775 -0.040943
0.040077 0.060775 -0.040888
-0.026260 0.061125 -0.040888
-0.026431 0.061475 -0.040888
0.041112 0.061825 -0.040888
0.033077 0.062323 -0.040888
0.041776 0.062875 -0.040888
0.041827 0.062959 -0.040888
0.042270 0.063925 -0.040888
0.028527 0.064332 -0.040888
0.027127 0.065925 -0.040888
0.025611 0.066857 -0.041210
0.038327 0.066688 -0.040888
0.041127 0.066725 -0.040969
0.025670 0.067173 -0.040985
0.040077 0.066820 -0.040888
0.025639 0.067508 -0.040830
0.025560 0.067815 -0.040846
0.037277 0.068125 -0.040930
0.036577 0.068825 -0.041095
0.026111 0.069525 -0.040888
0.026427 0.069875 -0.041104
0.035527 0.069659 -0.040888
0.033793 0.070225 -0.040888
0.032727 0.070551 -0.040888
0.026427 0.070925 -0.041089
0.026427 0.071275 -0.041154
0.025745 0.071625 -0.040888
0.030821 0.071975 -0.040888
0.030277 0.073725 -0.041226
0.025256 0.075125 -0.040888
0.025352 0.075475 -0.040888
0.029927 0.075783 -0.040888
0.025727 0.076275 -0.040888
0.026032 0.076875 -0.040888
0.026427 0.077225 -0.040974
0.027127 0.077543 -0.040888
-0.027123 0.148975 -0.041032
-0.026073 0.148751 -0.040888
-0.028173 0.149325 -0.041006
-0.027473 0.148994 -0.040888
-0.028873 0.149626 -0.040888
-0.023940 0.149675 -0.040888
-0.023508 0.150375 -0.040888
-0.029223 0.151075 -0.041089
-0.024443 0.151425 -0.040888
-0.028173 0.151775 -0.041190
-0.028173 0.152125 -0.040932
-0.025723 0.152059 -0.040888
-0.027473 0.152220 -0.040888
-0.032023 0.157725 -0.040966
-0.030973 0.157718 -0.040888
-0.032023 0.158075 -0.041091
-0.030623 0.158075 -0.041147
-0.032023 0.158425 -0.041121
-0.031673 0.158775 -0.041205
-0.032008 0.159125 -0.040888
-0.031585 0.159475 -0.040888
-0.026773 0.159475 -0.040908
-0.026423 0.159825 -0.041228
-0.025723 0.159963 -0.040888
-0.030273 0.160441 -0.040888
-0.024673 0.160534 -0.040888
-0.029321 0.161225 -0.040888
-0.029018 0.161575 -0.040888
-0.028816 0.161925 -0.040888
-0.028750 0.162275 -0.040888
-0.028873 0.162600 -0.040888
-0.028873 0.162975 -0.041079
-0.029938 0.163325 -0.040888
-0.021891 0.163675 -0.040888
-0.029923 0.164725 -0.041221
-0.030273 0.165075 -0.041111
-0.030273 0.165425 -0.041155
-0.034823 0.165636 -0.040888
-0.034123 0.165775 -0.041067
-0.032723 0.165737 -0.040888
-0.031673 0.165775 -0.040897
-0.030623 0.165775 -0.041076
-0.034473 0.166125 -0.041199
-0.030973 0.166125 -0.041083
-0.035173 0.166475 -0.041082
-0.029923 0.166475 -0.041108
-0.023273 0.166344 -0.040888
-0.030273 0.166825 -0.041079
-0.028873 0.166801 -0.040888
-0.027473 0.166825 -0.041217
-0.029923 0.167175 -0.040917
-0.027473 0.166984 -0.040888
-0.025723 0.166977 -0.040888
-0.030273 0.167525 -0.040910
-0.031673 0.167875 -0.041166
-0.034123 0.168129 -0.040888
-0.032723 0.168225 -0.040982
-0.032023 0.168280 -0.040888
-0.030273 0.171025 -0.041138
-0.028523 0.171025 -0.041108
-0.030973 0.171375 -0.041079
-0.026773 0.171375 -0.041231
-0.030973 0.171725 -0.041170
-0.024673 0.172051 -0.040888
-0.024323 0.172275 -0.040888
-0.023623 0.172775 -0.041182
-0.031323 0.173475 -0.041021
-0.030973 0.174049 -0.040888
-0.029923 0.174525 -0.041043
-0.029223 0.174783 -0.040888
-0.027473 0.175183 -0.040888
-0.025723 0.175215 -0.040888
-0.024673 0.174909 -0.040888
-0.035173 0.054100 -0.040537
-0.033673 0.054125 -0.040537
-0.034823 0.054475 -0.040828
-0.038323 0.054825 -0.040628
-0.039023 0.054975 -0.040537
-0.030677 0.055175 -0.040537
-0.030273 0.055525 -0.040635
-0.029573 0.055845 -0.040537
-0.039373 0.056575 -0.040770
-0.028517 0.056575 -0.040537
-0.028173 0.056925 -0.040546
-0.039023 0.057275 -0.040792
-0.039023 0.057625 -0.040684
-0.039373 0.057628 -0.040537
-0.027473 0.057975 -0.040657
-0.027473 0.058675 -0.040885
-0.027123 0.059025 -0.040864
-0.036923 0.059375 -0.040757
-0.036923 0.059725 -0.040671
-0.026073 0.059533 -0.040537
-0.037273 0.059802 -0.040537
-0.029573 0.060075 -0.040784
0.036227 0.059990 -0.040537
-0.036573 0.060425 -0.040711
-0.026073 0.060425 -0.040786
0.035528 0.060425 -0.040537
-0.037241 0.060775 -0.040537
-0.029573 0.060775 -0.040669
-0.025723 0.060775 -0.040676
0.040077 0.060775 -0.040886
-0.034473 0.061125 -0.040762
-0.030623 0.061125 -0.040752
-0.026073 0.061125 -0.040856
0.040077 0.060841 -0.040537
-0.036562 0.061475 -0.040537
-0.031323 0.061475 -0.040696
-0.028896 0.061475 -0.040537
-0.026073 0.061475 -0.040869
0.040777 0.061400 -0.040537
-0.030273 0.061825 -0.040613
-0.027473 0.061825 -0.040642
-0.025373 0.061825 -0.040643
-0.029923 0.062175 -0.040540
-0.026073 0.062175 -0.040822
0.041456 0.062175 -0.040537
-0.025073 0.062525 -0.040537
0.041674 0.062525 -0.040537
-0.025023 0.062762 -0.040537
0.033077 0.062528 -0.040537
-0.025373 0.063225 -0.040708
0.030977 0.063225 -0.040543
-0.025023 0.063575 -0.040589
0.030627 0.063333 -0.040537
-0.025723 0.064275 -0.040649
-0.025023 0.064625 -0.040586
-0.025023 0.064975 -0.040569
-0.025023 0.065325 -0.040538
-0.025023 0.065326 -0.040537
0.027127 0.066300 -0.040537
0.038677 0.066725 -0.040772
0.041827 0.066666 -0.040537
0.038327 0.067075 -0.040577
0.040427 0.067026 -0.040537
0.025925 0.067457 -0.040500
0.037627 0.067775 -0.040754
0.037627 0.068475 -0.040544
0.037393 0.068825 -0.040537
0.036990 0.069175 -0.040537
0.026077 0.069875 -0.040796
0.034127 0.070225 -0.040577
0.025727 0.070575 -0.040631
0.033077 0.070460 -0.040537
0.032027 0.070882 -0.040537
0.025727 0.071625 -0.040878
0.024795 0.072325 -0.040537
0.024677 0.072702 -0.040537
0.024582 0.074075 -0.040537
0.025027 0.075125 -0.040721
0.030283 0.075475 -0.040537
0.029927 0.076175 -0.040544
0.029927 0.076181 -0.040537
0.029577 0.076687 -0.040537
0.029004 0.077225 -0.040537
0.028177 0.077575 -0.040644
0.027477 0.077690 -0.040537
-0.027123 0.148797 -0.040537
-0.025373 0.148716 -0.040537
-0.028523 0.149325 -0.040807
-0.029545 0.149675 -0.040537
-0.029945 0.150025 -0.040537
-0.023897 0.150025 -0.040537
-0.030435 0.150725 -0.040537
-0.030576 0.151075 -0.040537
-0.030629 0.151425 -0.040537
-0.024348 0.151425 -0.040537
-0.024727 0.151775 -0.040537
-0.028873 0.152125 -0.040828
-0.028873 0.152475 -0.040559
-0.027473 0.152475 -0.040565
-0.025373 0.152132 -0.040537
-0.033773 0.157375 -0.040538
-0.033073 0.157064 -0.040537
-0.032373 0.157375 -0.040759
-0.031323 0.157375 -0.040615
-0.032723 0.157725 -0.040870
-0.033423 0.158075 -0.040663
-0.029242 0.158075 -0.040537
-0.028873 0.158425 -0.040775
-0.032723 0.158775 -0.040731
-0.027473 0.158893 -0.040537
-0.032023 0.159520 -0.040537
-0.025723 0.159825 -0.040596
-0.030623 0.160370 -0.040537
-0.024667 0.160525 -0.040537
-0.023961 0.160875 -0.040537
-0.023554 0.161225 -0.040537
-0.022923 0.161522 -0.040537
-0.022573 0.161802 -0.040537
-0.029223 0.162625 -0.040715
-0.030273 0.162948 -0.040537
-0.030273 0.163325 -0.040742
-0.030973 0.164025 -0.040601
-0.022394 0.164725 -0.040537
-0.035873 0.165425 -0.040580
-0.035173 0.165425 -0.040714
-0.034123 0.165425 -0.040742
-0.032723 0.165425 -0.040560
-0.031673 0.165079 -0.040537
-0.036386 0.165775 -0.040537
-0.022786 0.165775 -0.040537
-0.035873 0.166475 -0.040830
-0.028873 0.166825 -0.040865
-0.036436 0.167175 -0.040537
-0.028733 0.167175 -0.040537
-0.026773 0.167145 -0.040537
-0.036223 0.167481 -0.040537
-0.028873 0.167229 -0.040537
-0.035523 0.167949 -0.040537
-0.030330 0.168225 -0.040537
-0.032443 0.168575 -0.040537
-0.030973 0.168446 -0.040537
-0.030973 0.170453 -0.040537
-0.030273 0.170675 -0.040818
-0.029223 0.170567 -0.040537
-0.031673 0.171025 -0.040628
-0.027823 0.170845 -0.040537
-0.032023 0.171329 -0.040537
-0.025723 0.171375 -0.040541
-0.025373 0.171725 -0.040843
-0.024673 0.172210 -0.040537
-0.024593 0.172775 -0.040537
-0.032023 0.173454 -0.040537
-0.031673 0.173825 -0.040548
-0.031673 0.173836 -0.040537
-0.030973 0.174268 -0.040537
-0.030273 0.174547 -0.040537
-0.028173 0.175039 -0.040537
-0.026773 0.175154 -0.040537
-0.025373 0.174926 -0.040537
-0.034823 0.053775 -0.040273
-0.038323 0.054125 -0.040193
-0.035873 0.054125 -0.040513
-0.039507 0.054475 -0.040188
-0.031673 0.054333 -0.040188
-0.039373 0.054825 -0.040390
-0.030973 0.054825 -0.040335
-0.039723 0.055175 -0.040407
-0.029923 0.055525 -0.040470
-0.028971 0.055875 -0.040188
-0.028173 0.056575 -0.040277
-0.040423 0.057275 -0.040192
-0.039723 0.057625 -0.040372
-0.039762 0.057975 -0.040188
-0.038673 0.058325 -0.040471
-0.026077 0.059025 -0.040188
-0.037273 0.060075 -0.040515
0.037977 0.060075 -0.040204
-0.037273 0.060425 -0.040522
0.035950 0.060425 -0.040188
-0.038323 0.060775 -0.040189
-0.025244 0.060775 -0.040188
0.039861 0.060775 -0.040188
-0.025132 0.061125 -0.040188
-0.037623 0.061475 -0.040384
-0.025023 0.061475 -0.040205
-0.037273 0.061825 -0.040337
-0.028523 0.061825 -0.040476
0.041290 0.061825 -0.040188
-0.036923 0.062175 -0.040220
-0.028173 0.062175 -0.040421
0.041601 0.062175 -0.040188
-0.029223 0.062525 -0.040453
0.033418 0.062525 -0.040188
-0.030623 0.062875 -0.040275
-0.024673 0.062749 -0.040188
0.033077 0.062715 -0.040188
-0.029573 0.063225 -0.040314
-0.024587 0.063225 -0.040188
-0.028523 0.063575 -0.040264
0.042522 0.063575 -0.040188
0.029927 0.063857 -0.040188
-0.027123 0.064503 -0.040188
-0.026898 0.064975 -0.040188
0.042877 0.064975 -0.040324
-0.024480 0.065325 -0.040188
-0.026073 0.066025 -0.040373
-0.026522 0.066375 -0.040188
-0.024672 0.066375 -0.040188
-0.026424 0.066725 -0.040188
0.027127 0.066614 -0.040188
-0.026423 0.066727 -0.040188
0.026608 0.067075 -0.040188
0.040077 0.067075 -0.040247
0.041668 0.067075 -0.040188
-0.025781 0.067425 -0.040188
0.038327 0.067425 -0.040402
0.040077 0.067107 -0.040188
-0.025723 0.067446 -0.040188
0.037977 0.067775 -0.040501
0.025659 0.068442 -0.040199
0.025635 0.068825 -0.040188
0.037627 0.069154 -0.040188
0.025727 0.069875 -0.040413
0.025299 0.070225 -0.040188
0.035877 0.070025 -0.040188
0.033777 0.070366 -0.040188
0.032098 0.070925 -0.040188
0.031767 0.071275 -0.040188
0.024677 0.071975 -0.040391
0.024677 0.072675 -0.040535
0.023835 0.073375 -0.040188
0.030977 0.073725 -0.040486
0.030980 0.074425 -0.040188
0.024327 0.075125 -0.040266
0.024677 0.075825 -0.040209
0.024677 0.075857 -0.040188
0.025027 0.076347 -0.040188
0.029558 0.076875 -0.040188
0.029163 0.077225 -0.040188
0.028877 0.077403 -0.040188
0.027827 0.077746 -0.040188
-0.027123 0.148688 -0.040188
-0.025373 0.148790 -0.040188
-0.025023 0.149084 -0.040188
-0.024673 0.149540 -0.040188
-0.024366 0.150025 -0.040188
-0.023949 0.150375 -0.040188
-0.023925 0.150725 -0.040188
-0.031323 0.151425 -0.040237
-0.031445 0.151775 -0.040188
-0.030973 0.152125 -0.040321
-0.031323 0.152152 -0.040188
-0.029573 0.152475 -0.040488
-0.030973 0.152506 -0.040188
-0.029223 0.152804 -0.040188
-0.028173 0.152816 -0.040188
-0.034473 0.156675 -0.040193
-0.033773 0.156575 -0.040188
-0.033073 0.156675 -0.040242
-0.034473 0.157025 -0.040301
-0.032723 0.157025 -0.040516
-0.034951 0.157375 -0.040188
-0.030623 0.157375 -0.040356
-0.029923 0.157504 -0.040188
-0.034473 0.158402 -0.040188
-0.034123 0.158775 -0.040194
-0.033423 0.159125 -0.040258
-0.032373 0.159475 -0.040400
-0.032373 0.159679 -0.040188
-0.025443 0.159825 -0.040188
-0.030623 0.160525 -0.040255
-0.024323 0.160754 -0.040188
-0.023689 0.161225 -0.040188
-0.023273 0.161427 -0.040188
-0.022736 0.161925 -0.040188
-0.022598 0.162275 -0.040188
-0.030273 0.162625 -0.040294
-0.031306 0.162975 -0.040188
-0.031323 0.163325 -0.040307
-0.022572 0.163675 -0.040188
-0.022573 0.164375 -0.040279
-0.036573 0.165006 -0.040188
-0.035523 0.164876 -0.040188
-0.034123 0.164996 -0.040188
-0.033423 0.165075 -0.040217
-0.032373 0.164758 -0.040188
-0.022867 0.165075 -0.040188
-0.022573 0.165425 -0.040521
-0.036573 0.166125 -0.040526
-0.036923 0.166825 -0.040385
-0.037197 0.167175 -0.040188
-0.026773 0.167175 -0.040390
-0.024673 0.166879 -0.040188
-0.029223 0.167525 -0.040486
-0.027823 0.167306 -0.040188
-0.035873 0.167875 -0.040468
-0.035173 0.168225 -0.040351
-0.034123 0.168575 -0.040253
-0.030273 0.168575 -0.040273
-0.032723 0.168925 -0.040197
-0.030973 0.168925 -0.040217
-0.030973 0.169975 -0.040220
-0.031323 0.170325 -0.040388
-0.029923 0.170325 -0.040356
-0.032023 0.170675 -0.040351
-0.028523 0.170675 -0.040382
-0.032023 0.171025 -0.040463
-0.032373 0.171375 -0.040362
-0.025875 0.171375 -0.040188
-0.025125 0.172075 -0.040188
-0.032723 0.172775 -0.040239
-0.032373 0.173125 -0.040419
-0.024673 0.173475 -0.040484
-0.025023 0.173825 -0.040232
-0.025073 0.174175 -0.040188
-0.025023 0.174525 -0.040355
-0.025373 0.174875 -0.040475
-0.027473 0.175061 -0.040188
-0.035523 0.053425 -0.039858
-0.034823 0.053374 -0.039837
-0.033773 0.053425 -0.039885
-0.038323 0.053701 -0.039837
-0.036573 0.053509 -0.039837
-0.032723 0.053775 -0.040054
-0.038673 0.054125 -0.040132
-0.030973 0.054475 -0.039991
-0.030273 0.054689 -0.039837
-0.029573 0.055175 -0.039908
-0.041397 0.055875 -0.039837
-0.040773 0.056225 -0.040181
-0.041473 0.056925 -0.039851
-0.041123 0.057275 -0.039936
-0.040423 0.057625 -0.040080
-0.040073 0.057975 -0.040069
-0.026423 0.058152 -0.039837
-0.026112 0.058675 -0.039837
-0.026073 0.058738 -0.039837
-0.038323 0.059725 -0.040085
-0.025373 0.060148 -0.039837
0.038327 0.060328 -0.039837
0.035850 0.060775 -0.039837
-0.039023 0.061125 -0.039954
0.040340 0.061125 -0.039837
0.040427 0.061181 -0.039837
-0.079273 0.061659 -0.039837
0.041358 0.061825 -0.039837
0.034477 0.061929 -0.039837
-0.037973 0.062525 -0.039922
-0.024673 0.062463 -0.039837
0.041827 0.062301 -0.039837
-0.035523 0.062875 -0.039849
-0.034123 0.062875 -0.039887
0.033427 0.062705 -0.039837
-0.032373 0.063204 -0.039837
0.042484 0.063225 -0.039837
0.042527 0.063575 -0.040178
0.030977 0.063666 -0.039837
-0.030269 0.064275 -0.039837
-0.024324 0.064275 -0.039837
-0.028873 0.064625 -0.040012
-0.024323 0.064625 -0.039933
-0.029573 0.064781 -0.039837
-0.027473 0.064975 -0.040030
0.043227 0.064649 -0.039837
-0.024245 0.065325 -0.039837
-0.027123 0.065675 -0.040016
-0.027123 0.066025 -0.039987
-0.027123 0.066375 -0.039960
-0.027473 0.066661 -0.039837
0.027477 0.066564 -0.039837
-0.026423 0.067075 -0.040140
0.042527 0.067046 -0.039837
-0.024672 0.067425 -0.039837
0.040008 0.067425 -0.039837
0.040806 0.067425 -0.039837
-0.027123 0.067568 -0.039837
-0.025023 0.067775 -0.039938
0.038677 0.067775 -0.040099
0.041477 0.067483 -0.039837
-0.025023 0.067999 -0.039837
-0.026423 0.068475 -0.039916
0.025727 0.068432 -0.039837
-0.025723 0.068783 -0.039837
0.025463 0.069175 -0.039837
0.037727 0.069525 -0.039837
0.025027 0.070225 -0.039993
0.036577 0.070030 -0.039837
0.024677 0.070575 -0.039996
0.035177 0.070299 -0.039837
0.032302 0.070925 -0.039837
0.032025 0.071275 -0.039837
0.031868 0.071625 -0.039837
0.023046 0.072325 -0.039837
0.022927 0.073025 -0.039917
0.022577 0.073725 -0.039921
0.022227 0.074075 -0.039909
0.022927 0.074425 -0.039996
0.023277 0.074775 -0.040018
0.022577 0.075125 -0.039899
0.022348 0.075269 -0.039806
0.023977 0.075475 -0.039985
0.023977 0.075751 -0.039837
0.024327 0.075984 -0.039837
0.029927 0.076525 -0.039971
0.025377 0.077041 -0.039837
0.026129 0.077472 -0.039900
0.027127 0.077797 -0.039837
-0.026773 0.148595 -0.039837
-0.027473 0.148677 -0.039837
-0.030054 0.149325 -0.039837
-0.025045 0.149325 -0.039837
-0.030273 0.149675 -0.040098
-0.024801 0.150025 -0.039837
-0.031673 0.150592 -0.039837
-0.031323 0.151075 -0.040182
-0.032023 0.151775 -0.039901
-0.032023 0.152451 -0.039837
-0.025023 0.152192 -0.039837
-0.030623 0.152825 -0.040070
-0.028873 0.152825 -0.040161
-0.025723 0.152652 -0.039837
-0.029923 0.153114 -0.039837
-0.035173 0.156157 -0.039837
-0.034473 0.156325 -0.039999
-0.032950 0.156325 -0.039837
-0.032723 0.156387 -0.039837
-0.035523 0.157025 -0.040002
-0.030623 0.157025 -0.039848
-0.029923 0.157250 -0.039837
-0.029223 0.157725 -0.040078
-0.028523 0.158075 -0.040094
-0.028173 0.158076 -0.039837
-0.035173 0.158775 -0.039895
-0.027123 0.158775 -0.040048
-0.033773 0.159125 -0.040162
-0.034473 0.159475 -0.039885
-0.026073 0.159259 -0.039837
-0.033773 0.159780 -0.039837
-0.032373 0.159825 -0.040038
-0.033423 0.159827 -0.039837
-0.031323 0.160175 -0.040135
-0.031065 0.160525 -0.039837
-0.030625 0.160875 -0.039837
-0.030623 0.160878 -0.039837
-0.030273 0.161575 -0.039837
-0.030273 0.161925 -0.039878
-0.022923 0.162275 -0.039837
-0.031673 0.162975 -0.040045
-0.031673 0.163325 -0.040164
-0.022573 0.163675 -0.040187
-0.033073 0.164375 -0.039846
-0.037273 0.164725 -0.039842
-0.036573 0.164604 -0.039837
-0.035523 0.164622 -0.039837
-0.034823 0.164725 -0.039876
-0.033773 0.164633 -0.039837
-0.032723 0.164725 -0.040074
-0.037273 0.165425 -0.040144
-0.037973 0.166125 -0.039950
-0.037623 0.166475 -0.040103
-0.037973 0.167041 -0.039837
-0.037273 0.167525 -0.040002
-0.027123 0.167372 -0.039837
-0.036573 0.167875 -0.040082
-0.036573 0.168060 -0.039837
-0.028873 0.168225 -0.039859
-0.034473 0.168575 -0.040106
-0.034170 0.168925 -0.039837
-0.029573 0.168925 -0.039870
-0.030973 0.169275 -0.040116
-0.032023 0.169625 -0.040083
-0.033073 0.169975 -0.039884
-0.030273 0.169975 -0.040117
-0.029223 0.170114 -0.039837
-0.033073 0.170675 -0.039940
-0.027823 0.170675 -0.039877
-0.027066 0.171025 -0.039837
-0.033379 0.171725 -0.039837
-0.025723 0.171882 -0.039837
-0.025023 0.172425 -0.040149
-0.032723 0.173125 -0.040177
-0.025373 0.173475 -0.039911
-0.025373 0.173825 -0.039950
-0.025373 0.174175 -0.039951
-0.025981 0.174525 -0.039837
-0.028873 0.174875 -0.039876
-0.026423 0.174875 -0.040027
-0.027823 0.174953 -0.039837
-0.038323 0.053403 -0.039487
-0.036223 0.053425 -0.039780
-0.033423 0.053425 -0.039832
-0.039723 0.053615 -0.039487
-0.032023 0.053775 -0.039792
-0.040073 0.054125 -0.039790
-0.029923 0.054600 -0.039487
-0.041823 0.055175 -0.039494
-0.041823 0.055525 -0.039572
-0.028472 0.055525 -0.039487
-0.028019 0.055875 -0.039487
-0.027823 0.056225 -0.039682
-0.041823 0.056925 -0.039732
-0.026773 0.057275 -0.039557
-0.041473 0.057625 -0.039806
-0.041123 0.057975 -0.039827
-0.026073 0.058314 -0.039487
-0.040423 0.058675 -0.039752
-0.042868 0.059025 -0.039487
-0.039723 0.059375 -0.039670
-0.040073 0.059725 -0.039556
-0.079623 0.060075 -0.039518
-0.040073 0.060075 -0.039512
-0.079273 0.060425 -0.039632
-0.078214 0.060425 -0.039487
0.036577 0.060425 -0.039749
-0.080497 0.060775 -0.039487
-0.078223 0.060775 -0.039613
-0.025023 0.060625 -0.039487
0.037277 0.060427 -0.039487
0.039355 0.060775 -0.039487
-0.078573 0.061125 -0.039740
0.035877 0.061045 -0.039487
-0.081023 0.061447 -0.039487
-0.078223 0.061475 -0.039721
-0.039373 0.061475 -0.039834
-0.081023 0.061825 -0.039573
-0.077523 0.061825 -0.039493
-0.039373 0.061825 -0.039822
-0.081373 0.062016 -0.039487
-0.078573 0.062175 -0.039738
-0.040073 0.062175 -0.039496
0.034493 0.062175 -0.039487
0.041849 0.062175 -0.039487
-0.077873 0.062429 -0.039487
0.034127 0.062464 -0.039487
-0.081723 0.062870 -0.039487
-0.079623 0.062875 -0.039765
-0.039723 0.062651 -0.039487
-0.036223 0.062875 -0.039806
0.042378 0.062875 -0.039487
-0.079973 0.063225 -0.039747
-0.035951 0.063225 -0.039487
-0.032373 0.063225 -0.039825
-0.081373 0.063575 -0.039581
-0.034823 0.063272 -0.039487
0.031677 0.063575 -0.039532
-0.081023 0.063925 -0.039583
-0.079598 0.063925 -0.039487
-0.024286 0.063925 -0.039487
-0.080673 0.064275 -0.039501
-0.079623 0.063944 -0.039487
-0.030273 0.064275 -0.039836
-0.080673 0.064303 -0.039487
0.043504 0.064625 -0.039487
-0.029923 0.065325 -0.039555
-0.024124 0.065675 -0.039487
-0.024115 0.066025 -0.039487
-0.029223 0.066312 -0.039487
0.043227 0.066375 -0.039737
-0.024193 0.066725 -0.039487
-0.027473 0.067075 -0.039790
0.043227 0.067075 -0.039523
0.040427 0.067425 -0.039788
0.042877 0.067425 -0.039498
0.039377 0.067775 -0.039823
0.040777 0.067725 -0.039487
0.042527 0.067634 -0.039487
0.026077 0.068125 -0.039502
0.040427 0.067777 -0.039487
0.039727 0.068475 -0.039490
-0.026773 0.068825 -0.039800
0.025549 0.068825 -0.039487
0.039727 0.068485 -0.039487
-0.025331 0.069175 -0.039487
-0.027680 0.069525 -0.039487
-0.025373 0.069244 -0.039487
-0.027473 0.069875 -0.039501
0.025027 0.069875 -0.039763
0.037792 0.069875 -0.039487
-0.026423 0.070092 -0.039487
0.024677 0.069941 -0.039487
0.036927 0.070169 -0.039487
0.023977 0.070575 -0.039698
0.034827 0.070413 -0.039487
0.023627 0.070925 -0.039775
0.022227 0.071242 -0.039487
0.032027 0.071275 -0.039836
0.022227 0.071625 -0.039621
0.021877 0.071975 -0.039555
0.021877 0.072325 -0.039570
0.021527 0.072330 -0.039487
0.032027 0.073025 -0.039707
0.022227 0.073375 -0.039832
0.021177 0.073725 -0.039731
0.020548 0.073974 -0.039551
0.031816 0.074075 -0.039487
0.021201 0.074384 -0.039711
0.020878 0.074627 -0.039496
0.031328 0.074775 -0.039487
0.021838 0.075062 -0.039718
0.021668 0.075422 -0.039295
0.021911 0.075507 -0.039348
0.023627 0.075825 -0.039638
0.023038 0.075920 -0.039410
0.024327 0.076311 -0.039487
0.029927 0.076703 -0.039487
0.025841 0.077325 -0.039457
0.026427 0.077658 -0.039487
-0.026423 0.148625 -0.039607
-0.027823 0.148692 -0.039487
-0.025373 0.149282 -0.039487
-0.025023 0.149675 -0.039691
-0.032126 0.150375 -0.039487
-0.032382 0.150725 -0.039487
-0.024323 0.150725 -0.039811
-0.024323 0.151075 -0.039766
-0.032373 0.152125 -0.039718
-0.025023 0.152232 -0.039487
-0.025373 0.152566 -0.039487
-0.030623 0.153175 -0.039781
-0.026423 0.153032 -0.039487
-0.030973 0.153427 -0.039487
-0.036223 0.155975 -0.039512
-0.035173 0.155975 -0.039721
-0.033212 0.155975 -0.039487
-0.032073 0.156325 -0.039487
-0.031323 0.156675 -0.039646
-0.030623 0.156810 -0.039487
-0.036573 0.158070 -0.039487
-0.027123 0.158412 -0.039487
-0.036313 0.159125 -0.039487
-0.025961 0.159125 -0.039487
-0.034823 0.159475 -0.039829
-0.034823 0.159825 -0.039722
-0.025129 0.159825 -0.039487
-0.034473 0.160175 -0.039581
-0.032373 0.160175 -0.039661
-0.032023 0.160449 -0.039487
-0.031323 0.160763 -0.039487
-0.030973 0.161133 -0.039487
-0.030623 0.161575 -0.039625
-0.023273 0.161925 -0.039551
-0.031323 0.162275 -0.039659
-0.032373 0.162401 -0.039487
-0.023235 0.162975 -0.039487
-0.032723 0.163675 -0.039808
-0.037677 0.164375 -0.039487
-0.036573 0.164375 -0.039557
-0.034473 0.164310 -0.039487
-0.038323 0.164612 -0.039487
-0.035523 0.164415 -0.039487
-0.023580 0.165075 -0.039487
-0.038673 0.165775 -0.039637
-0.038323 0.166475 -0.039777
-0.038673 0.166987 -0.039487
-0.037623 0.167525 -0.039809
-0.037623 0.167875 -0.039509
-0.027473 0.167638 -0.039487
-0.036223 0.168376 -0.039487
-0.028654 0.168575 -0.039487
-0.029223 0.168925 -0.039708
-0.033773 0.169275 -0.039775
-0.033423 0.169625 -0.039790
-0.033423 0.169975 -0.039763
-0.033423 0.170325 -0.039765
-0.027823 0.170675 -0.039779
-0.033423 0.171375 -0.039797
-0.026301 0.171375 -0.039487
-0.025723 0.172075 -0.039717
-0.025819 0.172775 -0.039487
-0.033423 0.173441 -0.039487
-0.025984 0.173825 -0.039487
-0.026073 0.174175 -0.039522
-0.026073 0.174525 -0.039789
-0.029223 0.174795 -0.039487
-0.027823 0.174837 -0.039487
-0.026773 0.174615 -0.039487
-0.034473 0.053075 -0.039309
-0.040073 0.053425 -0.039162
-0.039023 0.053256 -0.039138
-0.035873 0.053076 -0.039138
-0.031673 0.053425 -0.039170
-0.040773 0.053603 -0.039138
-0.030623 0.054125 -0.039408
-0.029923 0.054336 -0.039138
-0.042615 0.055175 -0.039138
-0.042873 0.055484 -0.039138
-0.042523 0.055875 -0.039353
-0.043223 0.055890 -0.039138
-0.042523 0.056575 -0.039483
-0.026773 0.056845 -0.039138
-0.043223 0.057275 -0.039429
-0.026255 0.057625 -0.039138
-0.044973 0.058325 -0.039227
-0.044623 0.058675 -0.039303
-0.044973 0.059375 -0.039254
-0.079623 0.059725 -0.039353
-0.078573 0.059596 -0.039138
-0.080323 0.060075 -0.039366
-0.045323 0.060075 -0.039188
-0.077325 0.060425 -0.039138
-0.040423 0.060425 -0.039420
-0.077523 0.060775 -0.039366
-0.043223 0.060775 -0.039260
0.037277 0.060651 -0.039138
-0.076903 0.061125 -0.039138
0.036161 0.061125 -0.039138
-0.081373 0.061475 -0.039352
-0.040423 0.061475 -0.039369
-0.077173 0.061825 -0.039331
0.035177 0.061825 -0.039175
-0.082073 0.061912 -0.039138
-0.040423 0.062175 -0.039342
0.041827 0.062101 -0.039138
-0.040773 0.062515 -0.039138
0.042305 0.062525 -0.039138
-0.077523 0.062848 -0.039138
0.033748 0.062875 -0.039138
-0.082447 0.063225 -0.039138
-0.040423 0.062946 -0.039138
-0.039023 0.063225 -0.039258
-0.036923 0.063225 -0.039410
-0.082423 0.063575 -0.039152
-0.035523 0.063542 -0.039138
-0.082073 0.063925 -0.039260
-0.033178 0.063925 -0.039138
0.043345 0.063925 -0.039138
-0.079623 0.064275 -0.039314
0.030977 0.064095 -0.039138
-0.081745 0.064625 -0.039138
0.029927 0.064625 -0.039272
-0.081373 0.064783 -0.039138
0.043927 0.064975 -0.039150
-0.030273 0.065675 -0.039234
-0.029923 0.066025 -0.039286
-0.029923 0.066375 -0.039148
0.028527 0.066165 -0.039138
-0.029223 0.066725 -0.039378
0.044030 0.066725 -0.039138
0.027477 0.067028 -0.039138
-0.029374 0.067425 -0.039138
0.043800 0.067425 -0.039138
0.026777 0.067557 -0.039138
0.042177 0.067775 -0.039463
-0.028173 0.068125 -0.039452
0.040427 0.068125 -0.039312
0.042177 0.068125 -0.039198
0.026077 0.068217 -0.039138
0.041477 0.068153 -0.039138
-0.027823 0.068825 -0.039485
-0.028888 0.069175 -0.039138
0.025377 0.069052 -0.039138
-0.025373 0.069525 -0.039315
0.039027 0.069525 -0.039340
-0.025723 0.069875 -0.039341
0.038327 0.069875 -0.039277
-0.028873 0.070225 -0.039141
-0.026423 0.070225 -0.039434
0.023977 0.070102 -0.039138
0.037977 0.070148 -0.039138
-0.026265 0.070575 -0.039138
0.033427 0.070575 -0.039461
0.037627 0.070232 -0.039138
-0.027473 0.070925 -0.039223
0.021877 0.070925 -0.039162
0.033129 0.070925 -0.039138
-0.027473 0.071060 -0.039138
0.032377 0.071275 -0.039469
0.021177 0.071625 -0.039359
0.020827 0.071975 -0.039386
0.020477 0.072325 -0.039277
0.020477 0.072675 -0.039324
0.032752 0.072675 -0.039138
0.032724 0.073025 -0.039138
0.032377 0.073375 -0.039325
0.032406 0.073725 -0.039138
0.032377 0.073762 -0.039138
0.031860 0.074425 -0.039138
0.020556 0.074892 -0.039042
0.021504 0.075411 -0.039170
0.030627 0.075825 -0.039459
0.023289 0.076062 -0.039256
0.030501 0.076175 -0.039138
0.030277 0.076428 -0.039138
0.025343 0.077055 -0.039141
0.026535 0.077594 -0.038980
0.027127 0.077784 -0.039138
-0.027473 0.148622 -0.039138
-0.029573 0.148890 -0.039138
-0.026423 0.148796 -0.039138
-0.029923 0.148976 -0.039138
-0.031673 0.149675 -0.039217
-0.030973 0.149328 -0.039138
-0.032373 0.150014 -0.039138
-0.032723 0.150375 -0.039152
-0.032723 0.150725 -0.039290
-0.024952 0.151075 -0.039138
-0.024673 0.151775 -0.039487
-0.033423 0.152475 -0.039166
-0.033433 0.152825 -0.039138
-0.033073 0.153175 -0.039205
-0.025723 0.152914 -0.039138
-0.031323 0.153525 -0.039355
-0.027123 0.153362 -0.039138
-0.032023 0.153719 -0.039138
-0.036563 0.155625 -0.039138
-0.033423 0.155625 -0.039184
-0.032723 0.155975 -0.039318
-0.031673 0.156325 -0.039295
-0.036923 0.156675 -0.039463
-0.029923 0.157025 -0.039410
-0.029223 0.157161 -0.039138
-0.036573 0.158075 -0.039487
-0.037265 0.158425 -0.039138
-0.026694 0.158425 -0.039138
-0.025723 0.159173 -0.039138
-0.025023 0.159825 -0.039327
-0.024673 0.160175 -0.039444
-0.035523 0.160525 -0.039295
-0.024323 0.160495 -0.039138
-0.032564 0.160875 -0.039138
-0.031323 0.161225 -0.039312
-0.031323 0.161575 -0.039304
-0.031323 0.161925 -0.039408
-0.033073 0.162089 -0.039138
-0.033876 0.162625 -0.039138
-0.034123 0.162954 -0.039138
-0.033773 0.163675 -0.039422
-0.023684 0.164025 -0.039138
-0.038323 0.164375 -0.039352
-0.035873 0.164137 -0.039138
-0.035173 0.164375 -0.039431
-0.023623 0.164725 -0.039347
-0.039023 0.165775 -0.039478
-0.024354 0.166125 -0.039138
-0.025016 0.166825 -0.039138
-0.038759 0.167525 -0.039138
-0.027501 0.167875 -0.039138
-0.037273 0.168225 -0.039146
-0.037273 0.168229 -0.039138
-0.028250 0.168575 -0.039138
-0.035492 0.168925 -0.039138
-0.028605 0.169275 -0.039138
-0.034653 0.169975 -0.039138
-0.028173 0.170283 -0.039138
-0.034501 0.171025 -0.039138
-0.027123 0.171041 -0.039138
-0.026322 0.171725 -0.039138
-0.034123 0.172425 -0.039426
-0.026073 0.172775 -0.039248
-0.033852 0.173475 -0.039138
-0.033165 0.173825 -0.039138
-0.032373 0.174139 -0.039138
-0.030864 0.174525 -0.039138
-0.029923 0.174692 -0.039138
-0.028173 0.174741 -0.039138
-0.035873 0.052981 -0.038787
-0.032373 0.053068 -0.038787
-0.040423 0.053425 -0.039043
-0.032023 0.053137 -0.038787
-0.041823 0.053759 -0.038787
-0.042173 0.054125 -0.038837
-0.029923 0.054125 -0.038833
-0.042523 0.054825 -0.039016
-0.043758 0.055525 -0.038787
-0.043923 0.055875 -0.038893
-0.027473 0.055875 -0.038819
-0.043573 0.056225 -0.039122
-0.044273 0.056575 -0.039042
-0.044273 0.056925 -0.039129
-0.026423 0.057275 -0.039031
-0.026073 0.057603 -0.038787
-0.046501 0.058325 -0.038787
-0.046723 0.059025 -0.038844
-0.080673 0.059303 -0.038787
-0.079273 0.059060 -0.038787
-0.078004 0.059375 -0.038787
-0.080673 0.059725 -0.039102
-0.077475 0.059725 -0.038787
-0.081723 0.060057 -0.038787
-0.047106 0.060075 -0.038787
-0.077173 0.060425 -0.039054
-0.082073 0.060775 -0.038804
-0.024686 0.060775 -0.038787
-0.076453 0.061125 -0.038787
-0.045323 0.061125 -0.038985
0.036590 0.061125 -0.038787
0.038677 0.060872 -0.038787
-0.076823 0.061475 -0.039133
-0.041473 0.061475 -0.039104
0.040777 0.061475 -0.038865
-0.045323 0.061765 -0.038787
-0.041473 0.061825 -0.039029
0.040777 0.061482 -0.038787
-0.076473 0.062175 -0.038872
-0.043573 0.062175 -0.038836
-0.024319 0.062175 -0.038787
-0.077173 0.062525 -0.039111
-0.041859 0.062525 -0.038787
0.042443 0.062525 -0.038787
-0.076823 0.062855 -0.038787
-0.040773 0.062875 -0.039040
-0.082948 0.063225 -0.038787
-0.040773 0.063225 -0.038899
0.033777 0.063029 -0.038787
-0.082935 0.063575 -0.038787
-0.040773 0.063436 -0.038787
-0.082773 0.063925 -0.038872
-0.077523 0.063605 -0.038787
-0.034473 0.063925 -0.038885
0.031677 0.063925 -0.038869
-0.078223 0.064184 -0.038787
-0.032373 0.064275 -0.039079
0.043577 0.064275 -0.039135
-0.033073 0.064536 -0.038787
0.030277 0.064625 -0.038964
-0.082073 0.064975 -0.038852
-0.079973 0.064975 -0.039003
-0.031673 0.064975 -0.038897
-0.080673 0.065325 -0.038812
-0.032023 0.065015 -0.038787
-0.080673 0.065359 -0.038787
0.029329 0.065675 -0.038787
-0.023973 0.066025 -0.039034
-0.030477 0.066375 -0.038787
-0.030264 0.066725 -0.038787
-0.029573 0.067075 -0.039123
-0.030014 0.067425 -0.038787
0.027477 0.067196 -0.038787
-0.029573 0.068125 -0.038949
0.044212 0.068125 -0.038787
0.041127 0.068475 -0.038994
0.043227 0.068475 -0.039057
-0.024673 0.068825 -0.038912
0.041827 0.068825 -0.038790
0.043577 0.068825 -0.038937
-0.024796 0.069175 -0.038787
0.041096 0.069175 -0.038787
0.042527 0.069035 -0.038787
-0.030102 0.069525 -0.038787
0.040777 0.069525 -0.038792
-0.025023 0.069587 -0.038787
0.040427 0.069829 -0.038787
-0.025525 0.070225 -0.038787
0.023627 0.070103 -0.038787
0.038677 0.070225 -0.038905
-0.028873 0.070575 -0.039115
0.022198 0.070575 -0.038787
0.034477 0.070575 -0.038938
0.038327 0.070374 -0.038787
-0.028523 0.070925 -0.039088
0.021019 0.070925 -0.038787
0.034127 0.070728 -0.038787
-0.029223 0.071275 -0.038861
-0.027473 0.071275 -0.038978
0.020091 0.071275 -0.038787
-0.029223 0.071471 -0.038787
-0.027473 0.071421 -0.038787
0.032727 0.071625 -0.039100
0.019077 0.072064 -0.038787
0.019077 0.072675 -0.038868
0.019077 0.073025 -0.038853
0.019141 0.073271 -0.038875
0.018931 0.073649 -0.038607
0.032482 0.074075 -0.038787
0.019858 0.074520 -0.038738
0.020508 0.075001 -0.038701
0.021282 0.075395 -0.038866
0.022076 0.075808 -0.038709
0.023178 0.076160 -0.039007
0.023902 0.076402 -0.038875
0.024392 0.076626 -0.038755
0.025420 0.077107 -0.038811
0.027125 0.077715 -0.038785
-0.026773 0.148625 -0.039130
-0.029573 0.148805 -0.038787
-0.027473 0.148657 -0.038787
-0.031323 0.149325 -0.038840
-0.026044 0.149325 -0.038787
-0.025969 0.149675 -0.038787
-0.033375 0.150375 -0.038787
-0.033773 0.151075 -0.038798
-0.025023 0.151425 -0.038847
-0.034079 0.152475 -0.038787
-0.025529 0.152825 -0.038787
-0.025981 0.153175 -0.038787
-0.033073 0.153525 -0.039074
-0.033773 0.153875 -0.038793
-0.032023 0.153875 -0.039012
-0.029980 0.153875 -0.038787
-0.033522 0.154225 -0.038787
-0.030623 0.153981 -0.038787
-0.034645 0.154925 -0.038787
-0.033423 0.154593 -0.038787
-0.035523 0.155275 -0.038973
-0.034123 0.155275 -0.039014
-0.036923 0.155625 -0.039022
-0.038090 0.155975 -0.038787
-0.031673 0.155826 -0.038787
-0.037623 0.156325 -0.039112
-0.030273 0.156509 -0.038787
-0.029223 0.156956 -0.038787
-0.038067 0.158075 -0.038787
-0.037979 0.158425 -0.038787
-0.037273 0.158775 -0.039103
-0.025723 0.159042 -0.038787
-0.037770 0.159825 -0.038787
-0.037629 0.160175 -0.038787
-0.037273 0.160525 -0.038803
-0.036923 0.160738 -0.038787
-0.034823 0.160875 -0.039055
-0.035173 0.161225 -0.038797
-0.032723 0.161225 -0.039013
-0.033423 0.161575 -0.038918
-0.033423 0.161925 -0.038991
-0.033773 0.162275 -0.039042
-0.034823 0.162693 -0.038787
-0.035523 0.163675 -0.038828
-0.039023 0.164025 -0.038936
-0.036923 0.163859 -0.038787
-0.036223 0.164025 -0.038978
-0.023973 0.164025 -0.038861
-0.039723 0.164091 -0.038787
-0.040073 0.165075 -0.038937
-0.024323 0.165185 -0.038787
-0.024673 0.166475 -0.039110
-0.025023 0.166825 -0.039129
-0.025781 0.167175 -0.038787
-0.026073 0.167281 -0.038787
-0.027473 0.167875 -0.039065
-0.036682 0.168575 -0.038787
-0.036223 0.168803 -0.038787
-0.028255 0.169275 -0.038787
-0.035173 0.169959 -0.038787
-0.035064 0.170325 -0.038787
-0.027707 0.170675 -0.038787
-0.026854 0.171375 -0.038787
-0.035178 0.172075 -0.038787
-0.026469 0.172425 -0.038787
-0.034473 0.173125 -0.039048
-0.034123 0.173475 -0.038937
-0.026423 0.173825 -0.039099
-0.027123 0.174175 -0.038826
-0.030973 0.174525 -0.038819
-0.027473 0.174327 -0.038787
-0.029573 0.174684 -0.038787
-0.039723 0.053054 -0.038438
-0.034823 0.052876 -0.038438
-0.041473 0.053425 -0.038590
-0.040073 0.053086 -0.038438
-0.042346 0.053775 -0.038438
-0.042523 0.053921 -0.038438
-0.043561 0.054825 -0.038438
-0.043923 0.055124 -0.038438
-0.028027 0.055175 -0.038438
-0.044973 0.055875 -0.038482
-0.045323 0.056225 -0.038539
-0.045673 0.056318 -0.038438
-0.045673 0.056925 -0.038682
-0.046023 0.057625 -0.038758
-0.025509 0.058325 -0.038438
-0.080673 0.059025 -0.038475
-0.079973 0.058880 -0.038438
-0.078573 0.058948 -0.038438
-0.081677 0.059375 -0.038438
-0.077458 0.059375 -0.038438
-0.047773 0.059725 -0.038540
-0.076687 0.060075 -0.038438
-0.076473 0.060425 -0.038464
-0.082782 0.060775 -0.038438
-0.048473 0.060707 -0.038438
-0.076123 0.061077 -0.038438
-0.048372 0.061125 -0.038438
-0.083019 0.061475 -0.038438
0.039377 0.061142 -0.038438
-0.047773 0.061825 -0.038478
-0.024323 0.061825 -0.038590
-0.083123 0.062175 -0.038493
-0.047073 0.062175 -0.038585
-0.076473 0.062525 -0.038763
-0.046373 0.062525 -0.038558
-0.083123 0.062875 -0.038616
-0.047073 0.062706 -0.038438
-0.044999 0.062875 -0.038438
0.042877 0.062864 -0.038438
-0.076368 0.063225 -0.038438
-0.041473 0.063225 -0.038675
-0.083320 0.063575 -0.038438
-0.040773 0.063575 -0.038713
0.043410 0.063575 -0.038438
-0.041823 0.063681 -0.038438
-0.036573 0.063925 -0.038614
-0.083123 0.064275 -0.038463
-0.041123 0.063937 -0.038438
-0.035173 0.064275 -0.038513
0.043927 0.064275 -0.038587
-0.077873 0.064509 -0.038438
-0.082772 0.064975 -0.038438
-0.023721 0.064975 -0.038438
-0.081723 0.065325 -0.038743
-0.033423 0.065325 -0.038550
0.030277 0.065087 -0.038438
-0.081723 0.065675 -0.038438
-0.080247 0.065675 -0.038438
-0.032023 0.065675 -0.038600
0.044758 0.065675 -0.038438
-0.033773 0.066025 -0.038564
-0.031673 0.066025 -0.038554
0.029577 0.065743 -0.038438
-0.034123 0.066375 -0.038561
-0.031673 0.066375 -0.038501
-0.034473 0.066725 -0.038512
-0.030623 0.066725 -0.038603
-0.033773 0.067075 -0.038634
-0.031673 0.066873 -0.038438
-0.023838 0.067075 -0.038438
-0.034123 0.067425 -0.038522
0.027321 0.067425 -0.038438
-0.032723 0.067528 -0.038438
-0.030536 0.068125 -0.038438
-0.024323 0.068475 -0.038546
-0.024323 0.068578 -0.038438
-0.030623 0.069175 -0.038550
0.041127 0.069175 -0.038778
0.043927 0.069175 -0.038751
-0.030973 0.069231 -0.038438
0.025027 0.069334 -0.038438
0.043927 0.069525 -0.038610
-0.031323 0.069875 -0.038535
0.024327 0.069760 -0.038438
0.043993 0.069875 -0.038438
0.040777 0.070225 -0.038475
-0.030623 0.070575 -0.038738
0.021877 0.070561 -0.038438
0.037277 0.070575 -0.038542
0.039678 0.070575 -0.038438
-0.025723 0.070632 -0.038438
0.034127 0.070925 -0.038603
0.035527 0.070697 -0.038438
0.038677 0.070630 -0.038438
-0.030623 0.071275 -0.038552
0.019529 0.071275 -0.038438
-0.030973 0.071310 -0.038438
-0.029223 0.071625 -0.038709
-0.027487 0.071625 -0.038438
0.018930 0.071625 -0.038438
-0.029223 0.071931 -0.038438
0.033777 0.071975 -0.038505
0.033846 0.072325 -0.038438
0.033777 0.072594 -0.038438
0.018441 0.073162 -0.038437
0.033077 0.073725 -0.038539
0.033077 0.073844 -0.038438
0.019812 0.074612 -0.038386
0.020285 0.074906 -0.038512
0.021945 0.075754 -0.038569
0.030977 0.075911 -0.038438
0.023951 0.076479 -0.038593
0.030017 0.076780 -0.038322
0.025864 0.077277 -0.038358
0.027120 0.077655 -0.038460
-0.029923 0.148787 -0.038438
-0.027823 0.148680 -0.038438
-0.030973 0.149040 -0.038438
-0.032824 0.149675 -0.038438
-0.033073 0.149794 -0.038438
-0.026073 0.150558 -0.038438
-0.025730 0.151075 -0.038438
-0.034123 0.151775 -0.038704
-0.025312 0.152475 -0.038438
-0.034473 0.153525 -0.038569
-0.026073 0.153344 -0.038438
-0.028873 0.153874 -0.038438
-0.034473 0.154225 -0.038589
-0.030973 0.154225 -0.038628
-0.034823 0.154575 -0.038594
-0.033073 0.154575 -0.038783
-0.030973 0.154562 -0.038438
-0.035873 0.154791 -0.038438
-0.032723 0.154925 -0.038747
-0.037570 0.155275 -0.038438
-0.037973 0.155625 -0.038624
-0.038323 0.155975 -0.038676
-0.039023 0.156313 -0.038438
-0.029923 0.156675 -0.038783
-0.039023 0.157238 -0.038438
-0.027473 0.157725 -0.038688
-0.026621 0.158075 -0.038438
-0.037973 0.158775 -0.038758
-0.025511 0.159125 -0.038438
-0.025023 0.159576 -0.038438
-0.038323 0.160275 -0.038438
-0.036923 0.160875 -0.038704
-0.036915 0.161225 -0.038438
-0.035873 0.161575 -0.038505
-0.035768 0.161925 -0.038438
-0.035523 0.162275 -0.038491
-0.024233 0.162625 -0.038438
-0.024323 0.163249 -0.038438
-0.039373 0.163675 -0.038515
-0.037623 0.163675 -0.038481
-0.036573 0.163426 -0.038438
-0.040073 0.163765 -0.038438
-0.040423 0.164375 -0.038651
-0.024901 0.165775 -0.038438
-0.040423 0.166475 -0.038691
-0.040073 0.167175 -0.038597
-0.026073 0.167226 -0.038438
-0.027333 0.167875 -0.038438
-0.027642 0.168225 -0.038438
-0.027823 0.168575 -0.038463
-0.036525 0.168925 -0.038438
-0.028049 0.169275 -0.038438
-0.035173 0.169975 -0.038782
-0.027802 0.170325 -0.038438
-0.035173 0.171025 -0.038674
-0.035523 0.171041 -0.038438
-0.026773 0.172074 -0.038438
-0.026796 0.172425 -0.038438
-0.035173 0.173277 -0.038438
-0.027117 0.173475 -0.038438
-0.027320 0.173825 -0.038438
-0.032560 0.174175 -0.038438
-0.031673 0.174408 -0.038438
-0.027823 0.174204 -0.038438
-0.029573 0.174613 -0.038438
-0.040423 0.053034 -0.038087
-0.036573 0.052901 -0.038087
-0.042173 0.053425 -0.038093
-0.041123 0.053108 -0.038087
-0.029923 0.053775 -0.038285
-0.029241 0.054125 -0.038087
-0.043923 0.054825 -0.038192
-0.044273 0.054973 -0.038087
-0.044973 0.055383 -0.038087
-0.045673 0.055875 -0.038166
-0.045673 0.056225 -0.038392
-0.046373 0.056575 -0.038266
-0.047814 0.057625 -0.038087
-0.047423 0.057975 -0.038334
-0.048473 0.058316 -0.038087
-0.048823 0.058675 -0.038094
-0.081619 0.059025 -0.038087
-0.079973 0.058722 -0.038087
-0.077873 0.059008 -0.038087
-0.049173 0.058982 -0.038087
-0.081723 0.059059 -0.038087
-0.049523 0.059375 -0.038098
-0.025023 0.059081 -0.038087
-0.076698 0.059725 -0.038087
-0.083437 0.060075 -0.038087
-0.083473 0.060425 -0.038089
-0.049523 0.060425 -0.038254
-0.083123 0.060775 -0.038273
-0.048823 0.060775 -0.038389
-0.075825 0.061125 -0.038087
0.037627 0.061125 -0.038220
-0.083123 0.061475 -0.038371
0.037977 0.061149 -0.038087
0.040400 0.061475 -0.038087
-0.049873 0.061825 -0.038131
0.040427 0.061482 -0.038087
-0.075423 0.062138 -0.038087
0.041477 0.061841 -0.038087
-0.075423 0.062525 -0.038098
-0.048913 0.062525 -0.038087
-0.083473 0.062875 -0.038291
-0.047073 0.062875 -0.038383
-0.083676 0.063225 -0.038087
0.034477 0.063034 -0.038087
-0.076473 0.063575 -0.038355
0.043559 0.063575 -0.038087
-0.044623 0.063839 -0.038087
-0.041473 0.063925 -0.038399
-0.077523 0.064275 -0.038427
-0.043223 0.064261 -0.038087
-0.041473 0.064275 -0.038213
-0.037623 0.064275 -0.038221
-0.077173 0.064625 -0.038089
-0.036223 0.064620 -0.038087
-0.034823 0.064625 -0.038412
-0.083123 0.064975 -0.038116
-0.077173 0.064628 -0.038087
0.044627 0.064975 -0.038227
-0.035283 0.065325 -0.038087
-0.082423 0.065643 -0.038087
-0.035220 0.065675 -0.038087
0.030277 0.065384 -0.038087
-0.081023 0.066025 -0.038136
-0.035277 0.066025 -0.038087
-0.081373 0.066034 -0.038087
-0.035173 0.066725 -0.038229
0.044977 0.066725 -0.038288
0.028177 0.066974 -0.038087
-0.031673 0.067425 -0.038343
0.027827 0.067200 -0.038087
-0.031323 0.067775 -0.038270
0.045077 0.067775 -0.038087
-0.034123 0.068125 -0.038287
-0.023973 0.068105 -0.038087
-0.034123 0.068475 -0.038190
-0.030623 0.068475 -0.038415
0.045011 0.068475 -0.038087
-0.033423 0.068825 -0.038115
0.025727 0.068746 -0.038087
-0.033073 0.069175 -0.038131
-0.024458 0.069175 -0.038087
-0.033073 0.069525 -0.038168
-0.024673 0.069525 -0.038212
-0.033423 0.069875 -0.038100
-0.032023 0.069875 -0.038381
0.024327 0.069817 -0.038087
-0.033199 0.070225 -0.038087
0.023241 0.070225 -0.038087
0.043577 0.070225 -0.038328
-0.032854 0.070575 -0.038087
0.022577 0.070395 -0.038087
0.041955 0.070575 -0.038087
-0.032373 0.070925 -0.038109
-0.025919 0.070925 -0.038087
0.020827 0.070733 -0.038087
0.036227 0.070813 -0.038087
0.038327 0.070772 -0.038087
0.040427 0.070764 -0.038087
-0.032373 0.070960 -0.038087
0.019077 0.071275 -0.038095
0.034827 0.071275 -0.038199
-0.031261 0.071625 -0.038087
0.018727 0.071458 -0.038087
-0.030623 0.071911 -0.038087
-0.028873 0.071975 -0.038329
-0.027473 0.071746 -0.038087
0.018303 0.071946 -0.038248
-0.028523 0.072035 -0.038087
0.017762 0.072455 -0.037911
0.017941 0.073079 -0.037985
0.033777 0.073375 -0.038240
0.018273 0.073559 -0.037944
0.018872 0.073956 -0.038244
0.032727 0.074425 -0.038136
0.020200 0.074889 -0.038207
0.031566 0.075475 -0.038087
0.031201 0.075825 -0.038087
0.030627 0.076339 -0.038087
0.025865 0.077241 -0.038016
0.027116 0.077602 -0.038176
-0.030973 0.148944 -0.038087
-0.028173 0.148658 -0.038087
-0.027080 0.148975 -0.038087
-0.026423 0.149325 -0.038426
-0.026423 0.149675 -0.038281
-0.034473 0.150293 -0.038087
-0.034473 0.150725 -0.038314
-0.035173 0.151425 -0.038093
-0.035173 0.151775 -0.038121
-0.025373 0.152475 -0.038267
-0.025723 0.153034 -0.038087
-0.026203 0.153525 -0.038087
-0.028523 0.153875 -0.038357
-0.026423 0.153661 -0.038087
-0.029170 0.154225 -0.038087
-0.027473 0.154006 -0.038087
-0.029923 0.154575 -0.038089
-0.037273 0.154913 -0.038087
-0.030272 0.154925 -0.038087
-0.037973 0.155132 -0.038087
-0.039026 0.155625 -0.038087
-0.030273 0.155583 -0.038087
-0.030273 0.155975 -0.038241
-0.029223 0.156537 -0.038087
-0.028173 0.157109 -0.038087
-0.026933 0.157725 -0.038087
-0.039373 0.158100 -0.038087
-0.039114 0.159125 -0.038087
-0.039076 0.159475 -0.038087
-0.038673 0.160175 -0.038272
-0.038323 0.160525 -0.038375
-0.038651 0.160875 -0.038087
-0.024399 0.161225 -0.038087
-0.024368 0.161575 -0.038087
-0.036923 0.161931 -0.038087
-0.024704 0.162975 -0.038087
-0.040773 0.163675 -0.038165
-0.040073 0.163675 -0.038368
-0.041473 0.164725 -0.038168
-0.025023 0.165073 -0.038087
-0.025023 0.165775 -0.038327
-0.025598 0.166475 -0.038087
-0.041123 0.166853 -0.038087
-0.040773 0.167196 -0.038087
-0.039723 0.167812 -0.038087
-0.038673 0.168206 -0.038087
-0.037973 0.168442 -0.038087
-0.037623 0.168586 -0.038087
-0.036573 0.169275 -0.038097
-0.035873 0.169625 -0.038403
-0.027689 0.170675 -0.038087
-0.035873 0.171375 -0.038269
-0.027083 0.172075 -0.038087
-0.040173 0.172775 -0.038087
-0.036318 0.172775 -0.038087
-0.039373 0.172800 -0.038087
-0.035523 0.173125 -0.038353
-0.035873 0.173198 -0.038087
-0.039373 0.173496 -0.038087
-0.028173 0.174175 -0.038187
-0.032723 0.174207 -0.038087
-0.029573 0.174506 -0.038087
-0.029923 0.174538 -0.038087
-0.036923 0.052894 -0.037737
-0.042544 0.053425 -0.037737
-0.030047 0.053425 -0.037737
-0.043573 0.054076 -0.037737
-0.028873 0.054199 -0.037737
-0.044623 0.054838 -0.037737
-0.045323 0.055525 -0.038045
-0.026905 0.055875 -0.037737
-0.046723 0.056225 -0.037910
-0.026423 0.056422 -0.037737
-0.026073 0.056925 -0.037818
-0.048823 0.057625 -0.037749
-0.025723 0.057419 -0.037737
-0.048823 0.058325 -0.037985
-0.080323 0.058644 -0.037737
-0.078923 0.058675 -0.037754
-0.082073 0.058914 -0.037737
-0.078223 0.058793 -0.037737
-0.083823 0.059375 -0.037814
-0.077173 0.059242 -0.037737
-0.083823 0.059725 -0.037947
-0.050573 0.059725 -0.037823
-0.083473 0.060075 -0.038077
-0.076123 0.060088 -0.037737
-0.024356 0.060425 -0.037737
-0.084173 0.061125 -0.037779
-0.051496 0.061125 -0.037737
-0.075423 0.061475 -0.037839
0.037277 0.061475 -0.037799
0.040077 0.061475 -0.037761
-0.075139 0.061825 -0.037737
0.037277 0.061515 -0.037737
-0.075073 0.061958 -0.037737
0.042119 0.062175 -0.037737
-0.051623 0.062229 -0.037737
-0.075423 0.062875 -0.038087
-0.050223 0.062875 -0.037914
-0.075423 0.063225 -0.038019
0.043227 0.062975 -0.037737
-0.075423 0.063575 -0.037900
-0.048123 0.063575 -0.037964
-0.083823 0.063925 -0.037767
-0.048823 0.063870 -0.037737
-0.044973 0.063925 -0.038015
-0.076473 0.064275 -0.038051
0.044277 0.064124 -0.037737
-0.076823 0.064625 -0.037975
-0.043573 0.064625 -0.037861
-0.037273 0.064625 -0.037934
0.044627 0.064505 -0.037737
-0.077173 0.064975 -0.037876
-0.041696 0.064975 -0.037737
-0.035873 0.064975 -0.037988
-0.077523 0.065325 -0.037752
-0.036211 0.065325 -0.037737
-0.082903 0.065675 -0.037737
-0.077523 0.065343 -0.037737
0.030277 0.065660 -0.037737
-0.082773 0.065801 -0.037737
-0.079973 0.066025 -0.038029
0.045327 0.066025 -0.037880
-0.081023 0.066325 -0.037737
-0.035867 0.066375 -0.037737
-0.035872 0.066725 -0.037737
0.028186 0.067075 -0.037737
0.027827 0.067304 -0.037737
0.027117 0.067775 -0.037737
-0.023973 0.068125 -0.038073
-0.035520 0.068475 -0.037737
-0.034823 0.068825 -0.038007
-0.035173 0.069048 -0.037737
-0.024323 0.069175 -0.037851
-0.034785 0.069525 -0.037737
0.025027 0.069435 -0.037737
-0.033773 0.069875 -0.038005
0.044977 0.069875 -0.037797
-0.024673 0.069887 -0.037737
0.024327 0.069891 -0.037737
-0.033594 0.070575 -0.037737
0.022577 0.070512 -0.037737
0.044654 0.070575 -0.037737
-0.025723 0.070925 -0.037763
0.021177 0.070721 -0.037737
0.036927 0.070925 -0.037825
0.038327 0.070914 -0.037737
0.040777 0.070925 -0.037899
0.044627 0.070605 -0.037737
-0.025723 0.070936 -0.037737
0.035177 0.071275 -0.038083
0.036577 0.071098 -0.037737
0.040077 0.071056 -0.037737
0.043227 0.071124 -0.037737
-0.031673 0.071625 -0.037882
0.018400 0.071495 -0.037657
-0.031673 0.071735 -0.037737
0.017804 0.072038 -0.037859
0.035664 0.071975 -0.037737
-0.028173 0.072077 -0.037737
0.035527 0.072291 -0.037737
0.017696 0.073007 -0.037596
0.034127 0.073375 -0.038073
0.033777 0.073725 -0.038015
0.033719 0.074075 -0.037737
0.019544 0.074496 -0.037828
0.020275 0.074939 -0.037959
0.021318 0.075407 -0.037735
0.031677 0.075555 -0.037737
0.023592 0.076326 -0.037831
0.024610 0.076735 -0.037892
0.029599 0.076977 -0.037651
0.028854 0.077302 -0.037796
-0.030973 0.148871 -0.037737
-0.028484 0.148690 -0.037829
-0.032722 0.149325 -0.037737
-0.033733 0.149675 -0.037737
-0.033773 0.149690 -0.037737
-0.026793 0.150375 -0.037737
-0.035173 0.150725 -0.037938
-0.026359 0.151075 -0.037737
-0.035523 0.151425 -0.037914
-0.025723 0.151775 -0.037958
-0.025723 0.152147 -0.037737
-0.036202 0.153525 -0.037737
-0.036223 0.153564 -0.037737
-0.027473 0.154179 -0.037737
-0.037273 0.154552 -0.037737
-0.028523 0.154254 -0.037737
-0.029923 0.154925 -0.037939
-0.029923 0.155625 -0.037929
-0.039723 0.155711 -0.037737
-0.028873 0.156675 -0.038013
-0.028173 0.156904 -0.037737
-0.027430 0.157375 -0.037737
-0.026773 0.157802 -0.037737
-0.026073 0.158425 -0.037850
-0.039723 0.158900 -0.037737
-0.025023 0.159825 -0.037864
-0.039023 0.160525 -0.038019
-0.024673 0.160875 -0.037783
-0.038673 0.161225 -0.037898
-0.037623 0.161575 -0.038036
-0.024673 0.162275 -0.037962
-0.038559 0.162975 -0.037737
-0.025023 0.162972 -0.037737
-0.040423 0.163325 -0.037894
-0.038673 0.163325 -0.038028
-0.041123 0.163328 -0.037737
-0.041823 0.164375 -0.037908
-0.025373 0.165005 -0.037737
-0.025723 0.166125 -0.037742
-0.026158 0.166825 -0.037737
-0.040423 0.167525 -0.038002
-0.039723 0.167875 -0.037971
-0.039023 0.168206 -0.037737
-0.038673 0.168372 -0.037737
-0.037273 0.169102 -0.037737
-0.027982 0.169975 -0.037737
-0.036573 0.170461 -0.037737
-0.027601 0.171025 -0.037737
-0.041123 0.171375 -0.037746
-0.027473 0.171375 -0.037737
-0.040423 0.171725 -0.037834
-0.027123 0.171725 -0.038073
-0.040423 0.172075 -0.037978
-0.037120 0.172075 -0.037737
-0.040773 0.172425 -0.037989
-0.039023 0.172425 -0.037796
-0.041473 0.172556 -0.037737
-0.039373 0.172775 -0.038084
-0.036923 0.172775 -0.037822
-0.041026 0.173125 -0.037737
-0.037973 0.173052 -0.037737
-0.036223 0.173125 -0.037980
-0.040073 0.173475 -0.037967
-0.036923 0.173163 -0.037737
-0.027823 0.173475 -0.037891
-0.039373 0.173825 -0.037909
-0.035873 0.173506 -0.037737
-0.034769 0.173825 -0.037737
-0.039373 0.174004 -0.037737
-0.028873 0.174175 -0.037774
-0.032723 0.174266 -0.037737
-0.030973 0.174475 -0.037737
-0.029923 0.174437 -0.037737
-0.044973 0.181771 -0.037737
-0.044273 0.182223 -0.037737
-0.045146 0.182575 -0.037737
-0.044973 0.182786 -0.037737
-0.043573 0.182925 -0.037829
-0.044542 0.183275 -0.037737
-0.044273 0.183539 -0.037737
-0.042873 0.183625 -0.037917
-0.043573 0.183975 -0.037891
-0.042173 0.183975 -0.037897
-0.043223 0.184325 -0.037874
-0.041473 0.184325 -0.037856
-0.042873 0.184675 -0.037782
-0.041473 0.184675 -0.037798
-0.042173 0.184896 -0.037737
-0.041823 0.053074 -0.037388
-0.033773 0.052843 -0.037388
-0.042523 0.053283 -0.037388
-0.043496 0.053775 -0.037388
-0.043573 0.053825 -0.037388
-0.044273 0.054298 -0.037388
-0.027823 0.054812 -0.037388
-0.027473 0.055175 -0.037504
-0.027123 0.055498 -0.037388
-0.046723 0.055597 -0.037388
-0.026773 0.055886 -0.037388
-0.048863 0.056925 -0.037388
-0.026073 0.056707 -0.037388
-0.048473 0.057275 -0.037732
-0.050194 0.057975 -0.037388
-0.025129 0.058325 -0.037388
-0.081023 0.058675 -0.037575
-0.024952 0.058675 -0.037388
-0.085223 0.058757 -0.037388
-0.084523 0.059025 -0.037538
-0.083473 0.059025 -0.037563
-0.082073 0.058754 -0.037388
-0.085923 0.059375 -0.037405
-0.077173 0.059172 -0.037388
-0.024673 0.059375 -0.037548
-0.084873 0.059725 -0.037697
-0.085573 0.060075 -0.037394
-0.024331 0.060075 -0.037388
-0.051973 0.060136 -0.037388
-0.075523 0.060775 -0.037388
-0.052673 0.061125 -0.037395
-0.084873 0.061475 -0.037418
-0.051623 0.061475 -0.037737
0.039252 0.061475 -0.037388
-0.075073 0.061483 -0.037388
-0.051973 0.061825 -0.037664
0.040777 0.061717 -0.037388
-0.074723 0.062175 -0.037482
0.036577 0.062134 -0.037388
-0.074381 0.062525 -0.037388
-0.084523 0.062556 -0.037388
-0.074236 0.062875 -0.037388
0.042877 0.062628 -0.037388
-0.084337 0.063225 -0.037388
-0.051973 0.063225 -0.037462
0.043577 0.063225 -0.037480
-0.074373 0.063575 -0.037542
-0.084088 0.063925 -0.037388
-0.051273 0.063925 -0.037396
-0.083951 0.064275 -0.037388
-0.050573 0.064189 -0.037388
-0.083822 0.064625 -0.037388
-0.074188 0.064625 -0.037388
-0.049110 0.064625 -0.037388
0.044937 0.064625 -0.037388
-0.075423 0.064975 -0.037495
-0.048130 0.064975 -0.037388
-0.039723 0.064975 -0.037671
0.044977 0.064975 -0.037720
-0.075941 0.065325 -0.037388
-0.043923 0.065267 -0.037388
-0.038660 0.065325 -0.037388
-0.037620 0.065325 -0.037388
0.030977 0.065325 -0.037442
-0.077308 0.065675 -0.037388
-0.039023 0.065350 -0.037388
0.030277 0.065675 -0.037713
-0.082773 0.066025 -0.037524
-0.023273 0.066025 -0.037643
-0.082458 0.066375 -0.037388
-0.080673 0.066375 -0.037645
-0.078923 0.066229 -0.037388
-0.023273 0.066375 -0.037610
-0.081723 0.066554 -0.037388
-0.079973 0.066557 -0.037388
0.028877 0.066725 -0.037500
0.028527 0.066968 -0.037388
-0.023288 0.067425 -0.037388
-0.023623 0.067775 -0.037663
0.045632 0.067775 -0.037388
0.026777 0.068118 -0.037388
0.026427 0.068362 -0.037388
0.045535 0.068825 -0.037388
0.025377 0.069175 -0.037462
-0.024323 0.069525 -0.037543
-0.024323 0.069719 -0.037388
-0.034823 0.069948 -0.037388
-0.024740 0.070225 -0.037388
-0.034473 0.070270 -0.037388
0.022227 0.070575 -0.037736
-0.033575 0.070925 -0.037388
0.022227 0.070710 -0.037388
0.044627 0.070925 -0.037512
-0.033029 0.071275 -0.037388
0.019427 0.071119 -0.037388
0.036927 0.071275 -0.037527
0.038327 0.071140 -0.037388
0.040077 0.071265 -0.037388
0.042177 0.071275 -0.037542
-0.032438 0.071625 -0.037388
0.018115 0.071587 -0.037279
0.036927 0.071569 -0.037388
-0.032023 0.071813 -0.037388
-0.026773 0.071662 -0.037388
0.036581 0.071975 -0.037388
-0.029223 0.072325 -0.037574
0.017390 0.072188 -0.037248
0.036577 0.071983 -0.037388
0.017260 0.072684 -0.037143
0.017594 0.073087 -0.037230
0.034827 0.073713 -0.037388
0.034127 0.074075 -0.037464
0.019536 0.074469 -0.037589
0.020334 0.074853 -0.037412
0.032027 0.075423 -0.037388
0.031034 0.076175 -0.037388
0.030220 0.076640 -0.037380
0.025849 0.077139 -0.037401
0.028427 0.077325 -0.037481
-0.029256 0.148705 -0.037399
-0.033073 0.149325 -0.037446
-0.027311 0.149444 -0.037369
-0.027123 0.149675 -0.037411
-0.027292 0.149973 -0.037274
-0.036300 0.150725 -0.037388
-0.026847 0.150725 -0.037388
-0.036223 0.151425 -0.037593
-0.026073 0.152125 -0.037503
-0.036573 0.152825 -0.037473
-0.036993 0.153525 -0.037388
-0.036573 0.153875 -0.037666
-0.037273 0.153929 -0.037388
-0.037623 0.154575 -0.037607
-0.027473 0.154381 -0.037388
-0.028523 0.154736 -0.037388
-0.029223 0.155625 -0.037560
-0.028523 0.156325 -0.037396
-0.028173 0.156675 -0.037410
-0.041129 0.157375 -0.037388
-0.040423 0.157725 -0.037629
-0.026423 0.158017 -0.037388
-0.040073 0.158775 -0.037541
-0.025329 0.159475 -0.037388
-0.040089 0.160525 -0.037388
-0.025023 0.160875 -0.037407
-0.039373 0.161575 -0.037441
-0.039196 0.161925 -0.037388
-0.025373 0.162275 -0.037402
-0.038673 0.162625 -0.037559
-0.025023 0.162625 -0.037717
-0.039373 0.162975 -0.037603
-0.025379 0.162975 -0.037388
-0.041123 0.163325 -0.037735
-0.042173 0.164375 -0.037672
-0.042173 0.166125 -0.037655
-0.026773 0.167175 -0.037412
-0.040773 0.167525 -0.037719
-0.027123 0.167537 -0.037388
-0.039379 0.168225 -0.037388
-0.038673 0.168559 -0.037388
-0.027874 0.168575 -0.037388
-0.037623 0.169249 -0.037388
-0.028096 0.169975 -0.037388
-0.042173 0.170675 -0.037472
-0.036923 0.170675 -0.037550
-0.042523 0.171025 -0.037493
-0.040773 0.170973 -0.037388
-0.042873 0.171375 -0.037397
-0.040423 0.171188 -0.037388
-0.036923 0.171375 -0.037688
-0.042173 0.171725 -0.037618
-0.039373 0.171706 -0.037388
-0.027473 0.171725 -0.037673
-0.041823 0.172075 -0.037715
-0.038323 0.172033 -0.037388
-0.037273 0.172075 -0.037674
-0.042523 0.172135 -0.037388
-0.038323 0.172425 -0.037587
-0.042173 0.172544 -0.037388
-0.037623 0.172775 -0.037672
-0.041527 0.173125 -0.037388
-0.028230 0.173125 -0.037388
-0.037273 0.173475 -0.037612
-0.028482 0.173475 -0.037388
-0.037623 0.173825 -0.037498
-0.036223 0.173641 -0.037388
-0.028523 0.173519 -0.037388
-0.039574 0.174175 -0.037388
-0.037623 0.173956 -0.037388
-0.029223 0.174042 -0.037388
-0.038323 0.174210 -0.037388
-0.031673 0.174400 -0.037388
-0.029923 0.174315 -0.037388
-0.046723 0.179771 -0.037388
-0.046723 0.180125 -0.037498
-0.047192 0.180475 -0.037388
-0.047073 0.180697 -0.037388
-0.045673 0.180600 -0.037388
-0.046023 0.181175 -0.037654
-0.046373 0.181525 -0.037472
-0.044973 0.181184 -0.037388
-0.046023 0.181875 -0.037483
-0.045673 0.182225 -0.037534
-0.043573 0.182225 -0.037437
-0.043223 0.182575 -0.037558
-0.042873 0.182925 -0.037659
-0.042093 0.182925 -0.037388
-0.042173 0.183275 -0.037613
-0.041823 0.183625 -0.037680
-0.043923 0.183975 -0.037621
-0.043923 0.184083 -0.037388
-0.043573 0.184410 -0.037388
-0.040773 0.184535 -0.037388
-0.042173 0.185025 -0.037501
-0.042523 0.185026 -0.037388
-0.040773 0.052920 -0.037037
-0.043101 0.053425 -0.037037
-0.029573 0.053425 -0.037099
-0.044273 0.054055 -0.037037
-0.028505 0.054125 -0.037037
-0.028049 0.054475 -0.037037
-0.027640 0.054825 -0.037037
-0.046723 0.055299 -0.037037
-0.026773 0.055875 -0.037348
-0.026423 0.056225 -0.037201
-0.026073 0.056575 -0.037046
-0.049873 0.057112 -0.037037
-0.025386 0.057625 -0.037037
-0.086623 0.057975 -0.037074
-0.086973 0.058325 -0.037190
-0.085923 0.058148 -0.037037
-0.051357 0.058325 -0.037037
-0.025011 0.058325 -0.037037
-0.085923 0.058675 -0.037359
-0.084873 0.058675 -0.037288
-0.083823 0.058675 -0.037090
-0.078923 0.058668 -0.037037
-0.024814 0.058675 -0.037037
-0.083123 0.058689 -0.037037
-0.051969 0.059025 -0.037037
-0.076823 0.059294 -0.037037
-0.086646 0.059725 -0.037037
-0.051973 0.059725 -0.037269
-0.076123 0.059742 -0.037037
-0.024187 0.060075 -0.037037
-0.085923 0.060775 -0.037062
-0.023973 0.060775 -0.037157
-0.075073 0.061125 -0.037048
-0.085565 0.061475 -0.037037
0.038327 0.061475 -0.037381
-0.054073 0.061825 -0.037109
0.037627 0.061820 -0.037037
0.040777 0.061797 -0.037037
-0.074373 0.062076 -0.037037
0.036927 0.062169 -0.037037
-0.084873 0.062525 -0.037155
-0.053373 0.062525 -0.037292
-0.084873 0.062875 -0.037044
-0.054073 0.062875 -0.037165
0.043227 0.062832 -0.037037
-0.073673 0.062892 -0.037037
0.035177 0.063206 -0.037037
-0.073323 0.063575 -0.037100
0.034127 0.063575 -0.037278
-0.084273 0.063925 -0.037037
-0.054073 0.063925 -0.037064
-0.053373 0.064196 -0.037037
-0.051273 0.064275 -0.037261
0.044771 0.064275 -0.037037
-0.072973 0.064625 -0.037061
-0.051962 0.064625 -0.037037
-0.074373 0.064975 -0.037354
-0.050223 0.064975 -0.037058
-0.083823 0.064987 -0.037037
-0.073323 0.065325 -0.037078
-0.048823 0.065325 -0.037096
-0.037973 0.065325 -0.037371
0.031338 0.065325 -0.037037
-0.083473 0.065616 -0.037037
-0.075423 0.065675 -0.037115
-0.049173 0.065335 -0.037037
-0.044920 0.065675 -0.037037
-0.041123 0.065675 -0.037221
-0.037273 0.065675 -0.037221
0.045894 0.065675 -0.037037
-0.076473 0.065862 -0.037037
-0.041123 0.065997 -0.037037
-0.037623 0.065869 -0.037037
0.030283 0.066025 -0.037037
-0.078923 0.066375 -0.037185
-0.036573 0.066375 -0.037182
0.046027 0.066114 -0.037037
-0.081879 0.066725 -0.037037
-0.079973 0.066725 -0.037238
-0.036573 0.066725 -0.037046
0.046030 0.066725 -0.037037
-0.079623 0.066778 -0.037037
0.028513 0.067075 -0.037037
-0.036351 0.067425 -0.037037
0.028177 0.067280 -0.037037
0.026777 0.068125 -0.037364
-0.023273 0.068414 -0.037037
-0.023623 0.068825 -0.037191
-0.035523 0.069175 -0.037301
-0.035523 0.069450 -0.037037
0.045677 0.069388 -0.037037
0.024677 0.069861 -0.037037
-0.024339 0.070225 -0.037037
-0.034823 0.070237 -0.037037
0.022927 0.070575 -0.037313
0.045315 0.070575 -0.037037
0.021835 0.070925 -0.037037
0.044977 0.070925 -0.037202
-0.025797 0.071275 -0.037037
0.020827 0.071057 -0.037037
0.038677 0.071275 -0.037222
0.044807 0.071275 -0.037037
-0.026415 0.071625 -0.037037
0.018110 0.071593 -0.036917
0.037277 0.071625 -0.037252
0.038677 0.071476 -0.037037
0.040685 0.071625 -0.037037
0.043577 0.071625 -0.037302
-0.032373 0.071830 -0.037037
0.017421 0.072037 -0.037134
0.037627 0.071891 -0.037037
0.043927 0.071749 -0.037037
0.017150 0.072454 -0.036999
-0.030273 0.072443 -0.037037
0.017021 0.072522 -0.036824
0.017035 0.072722 -0.036885
0.017439 0.073035 -0.037111
0.017959 0.073324 -0.036803
0.018076 0.073506 -0.037387
0.035177 0.073725 -0.037140
0.020041 0.074565 -0.036958
0.032633 0.075125 -0.037037
0.032027 0.075475 -0.037240
0.031119 0.076135 -0.037140
0.024636 0.076637 -0.037242
0.025414 0.076927 -0.037175
0.026942 0.077264 -0.037152
-0.036223 0.145454 -0.037037
-0.035400 0.145503 -0.036919
-0.036223 0.145825 -0.037267
-0.035112 0.145808 -0.036944
-0.036573 0.146175 -0.037348
-0.035032 0.146119 -0.036899
-0.036923 0.146525 -0.037359
-0.035345 0.146525 -0.037037
-0.037273 0.146875 -0.037301
-0.035833 0.146875 -0.037037
-0.036923 0.147225 -0.037199
-0.037973 0.147575 -0.037048
-0.036573 0.147423 -0.037037
-0.029717 0.148674 -0.037019
-0.027966 0.149014 -0.037234
-0.027658 0.149357 -0.037084
-0.034473 0.149561 -0.037037
-0.035523 0.149907 -0.037037
-0.036573 0.150298 -0.037037
-0.027324 0.150487 -0.037021
-0.036923 0.150725 -0.037198
-0.039071 0.151075 -0.037037
-0.027123 0.150828 -0.037037
-0.038673 0.151425 -0.037168
-0.039373 0.151775 -0.037082
-0.026773 0.151463 -0.037037
-0.037623 0.152125 -0.037192
-0.037973 0.152475 -0.037089
-0.026073 0.152475 -0.037281
-0.036923 0.152825 -0.037329
-0.037273 0.153175 -0.037218
-0.026279 0.153525 -0.037037
-0.037623 0.154225 -0.037368
-0.027823 0.154575 -0.037263
-0.028523 0.154925 -0.037304
-0.040115 0.155275 -0.037037
-0.040423 0.155443 -0.037037
-0.028523 0.155975 -0.037201
-0.028173 0.156325 -0.037119
-0.041473 0.156675 -0.037243
-0.027473 0.156934 -0.037037
-0.027011 0.157375 -0.037037
-0.041379 0.158075 -0.037037
-0.041112 0.158425 -0.037037
-0.040423 0.158775 -0.037326
-0.040772 0.159125 -0.037037
-0.025373 0.160066 -0.037037
-0.040423 0.160875 -0.037107
-0.040225 0.161575 -0.037037
-0.025723 0.161774 -0.037037
-0.025723 0.162275 -0.037101
-0.039723 0.162625 -0.037297
-0.040773 0.162975 -0.037353
-0.042173 0.163097 -0.037037
-0.042873 0.164725 -0.037186
-0.042873 0.166404 -0.037037
-0.042539 0.166825 -0.037037
-0.041823 0.167339 -0.037037
-0.041473 0.167546 -0.037037
-0.027823 0.168193 -0.037037
-0.038673 0.168575 -0.037368
-0.038323 0.169099 -0.037037
-0.043573 0.169975 -0.037089
-0.042873 0.169975 -0.037185
-0.037273 0.169975 -0.037340
-0.042523 0.170325 -0.037328
-0.037623 0.170325 -0.037142
-0.042873 0.170675 -0.037362
-0.037943 0.170675 -0.037037
-0.043223 0.171025 -0.037281
-0.037973 0.170734 -0.037037
-0.040073 0.171045 -0.037037
-0.039023 0.171375 -0.037041
-0.037973 0.171375 -0.037216
-0.043487 0.171725 -0.037037
-0.027823 0.171725 -0.037317
-0.028238 0.172075 -0.037037
-0.028173 0.172775 -0.037319
-0.028523 0.172820 -0.037037
-0.036573 0.173825 -0.037083
-0.028873 0.173825 -0.037379
-0.037273 0.174035 -0.037037
-0.034123 0.174154 -0.037037
-0.039723 0.174222 -0.037037
-0.037973 0.174265 -0.037037
-0.032723 0.174329 -0.037037
-0.030623 0.174275 -0.037037
-0.047773 0.179075 -0.037182
-0.047009 0.179075 -0.037037
-0.047073 0.179425 -0.037286
-0.047423 0.179775 -0.037366
-0.047423 0.180125 -0.037335
-0.047423 0.180699 -0.037037
-0.044982 0.180825 -0.037037
-0.044973 0.181175 -0.037379
-0.044066 0.181525 -0.037037
-0.043526 0.181875 -0.037037
-0.042523 0.182575 -0.037261
-0.041823 0.182925 -0.037303
-0.041123 0.183275 -0.037306
-0.040773 0.183625 -0.037352
-0.043923 0.184131 -0.037037
-0.043223 0.184665 -0.037037
-0.042523 0.185025 -0.037377
-0.042173 0.185036 -0.037037
-0.031323 0.052898 -0.036688
-0.042523 0.053140 -0.036688
-0.028770 0.053775 -0.036688
-0.045323 0.054400 -0.036688
-0.027473 0.054821 -0.036688
-0.027123 0.055219 -0.036688
-0.049027 0.056225 -0.036688
-0.049873 0.056925 -0.036898
-0.050923 0.057370 -0.036688
-0.086973 0.057625 -0.036688
-0.085645 0.057975 -0.036688
-0.087673 0.058325 -0.036730
-0.085223 0.058160 -0.036688
-0.024901 0.058325 -0.036688
-0.083123 0.058675 -0.036999
-0.052323 0.058544 -0.036688
-0.077449 0.059025 -0.036688
-0.052673 0.059375 -0.036884
-0.076028 0.059725 -0.036688
-0.086892 0.060075 -0.036688
-0.086273 0.060425 -0.037001
-0.086273 0.060775 -0.036863
-0.053723 0.060775 -0.036975
-0.074814 0.061125 -0.036688
-0.074723 0.061226 -0.036688
-0.074373 0.061825 -0.036822
0.039727 0.061762 -0.036688
-0.085573 0.062175 -0.036721
-0.054773 0.062175 -0.036954
0.038327 0.061834 -0.036688
-0.085223 0.062525 -0.036879
0.036927 0.062420 -0.036688
-0.073323 0.062796 -0.036688
0.042877 0.062598 -0.036688
-0.072973 0.063122 -0.036688
0.035527 0.063223 -0.036688
-0.084612 0.063575 -0.036688
0.044243 0.063575 -0.036688
-0.072210 0.063925 -0.036688
0.044568 0.063925 -0.036688
-0.054773 0.064275 -0.036886
-0.071853 0.064625 -0.036688
-0.053373 0.064625 -0.036907
0.044977 0.064276 -0.036688
-0.072273 0.064975 -0.036822
-0.052673 0.064975 -0.036812
-0.083719 0.065325 -0.036688
-0.051973 0.065325 -0.036737
0.045981 0.065325 -0.036688
-0.072623 0.065675 -0.036765
-0.050223 0.065675 -0.036716
-0.047073 0.065675 -0.036999
0.046027 0.065675 -0.036878
-0.075773 0.066025 -0.036853
-0.072938 0.066025 -0.036688
-0.047773 0.066025 -0.036695
-0.042523 0.066025 -0.036990
-0.022573 0.066025 -0.036717
-0.078223 0.066375 -0.036892
-0.075073 0.066235 -0.036688
-0.047773 0.066034 -0.036688
-0.040073 0.066375 -0.036857
-0.037623 0.066375 -0.036726
-0.082773 0.066490 -0.036688
-0.078223 0.066627 -0.036688
-0.036923 0.066725 -0.036781
-0.081723 0.066850 -0.036688
-0.078923 0.066830 -0.036688
-0.036795 0.067075 -0.036688
-0.036573 0.067425 -0.036718
-0.036461 0.067775 -0.036688
-0.022923 0.068475 -0.036764
-0.036049 0.068825 -0.036688
0.026090 0.068825 -0.036688
-0.035872 0.069175 -0.036688
0.045968 0.069175 -0.036688
0.045677 0.069525 -0.036991
-0.023482 0.069875 -0.036688
-0.024323 0.070225 -0.037026
0.045655 0.070225 -0.036688
0.023977 0.070474 -0.036688
-0.024673 0.070925 -0.036736
0.045327 0.070925 -0.036717
-0.025319 0.071275 -0.036688
0.021177 0.071211 -0.036688
-0.033073 0.071610 -0.036688
-0.025373 0.071293 -0.036688
0.018655 0.071566 -0.036716
0.038677 0.071625 -0.036920
0.044627 0.071625 -0.036773
-0.032387 0.071975 -0.036688
0.017233 0.071970 -0.036589
0.038327 0.071975 -0.036814
0.040077 0.071957 -0.036688
0.042527 0.071975 -0.036995
0.044058 0.071975 -0.036688
-0.030973 0.072325 -0.036987
0.037277 0.072325 -0.037036
0.040427 0.072005 -0.036688
0.043577 0.072114 -0.036688
0.036927 0.072675 -0.037032
0.017003 0.072724 -0.036734
0.017485 0.072959 -0.036619
0.035850 0.073725 -0.036688
0.034827 0.074217 -0.036688
0.033077 0.075013 -0.036688
0.032027 0.075614 -0.036688
0.030893 0.076275 -0.036687
0.025310 0.076794 -0.036896
0.027864 0.077091 -0.036639
-0.035691 0.145222 -0.036699
-0.036923 0.145475 -0.036756
-0.035958 0.145245 -0.036771
-0.037623 0.145825 -0.036719
-0.034939 0.145876 -0.036766
-0.038323 0.146525 -0.036825
-0.038673 0.146875 -0.036789
-0.035081 0.146875 -0.036688
-0.035873 0.147225 -0.036848
-0.039157 0.147575 -0.036688
-0.036223 0.147575 -0.036809
-0.038673 0.147925 -0.036814
-0.036573 0.147925 -0.036736
-0.037623 0.148275 -0.036738
-0.029239 0.148699 -0.036703
-0.031673 0.148761 -0.036688
-0.028358 0.149050 -0.036619
-0.033423 0.149100 -0.036688
-0.035873 0.149675 -0.036713
-0.034823 0.149430 -0.036688
-0.038254 0.150025 -0.036688
-0.035873 0.150025 -0.037024
-0.027632 0.150354 -0.036688
-0.039723 0.150810 -0.036688
-0.039723 0.151775 -0.036999
-0.026834 0.152125 -0.036688
-0.038673 0.152475 -0.037028
-0.026423 0.152825 -0.036796
-0.026423 0.153147 -0.036688
-0.039697 0.153525 -0.036688
-0.026429 0.153525 -0.036688
-0.026510 0.153875 -0.036688
-0.026773 0.154225 -0.036724
-0.027123 0.154575 -0.036710
-0.027823 0.154925 -0.036904
-0.040423 0.155051 -0.036688
-0.041123 0.155553 -0.036688
-0.041680 0.155975 -0.036688
-0.027743 0.156325 -0.036688
-0.042173 0.157025 -0.036926
-0.027123 0.157138 -0.036688
-0.026732 0.157725 -0.036688
-0.026423 0.157931 -0.036688
-0.041822 0.158425 -0.036688
-0.026073 0.158476 -0.036688
-0.041235 0.159475 -0.036688
-0.025723 0.159771 -0.036688
-0.025723 0.160525 -0.036757
-0.026073 0.161575 -0.036715
-0.040423 0.161925 -0.036892
-0.040423 0.162275 -0.036938
-0.040773 0.162625 -0.037003
-0.042873 0.163325 -0.036851
-0.026073 0.164725 -0.037002
-0.043573 0.165523 -0.036688
-0.042873 0.166895 -0.036688
-0.027399 0.167175 -0.036688
-0.041473 0.167715 -0.036688
-0.027823 0.167842 -0.036688
-0.028063 0.168225 -0.036688
-0.039047 0.168925 -0.036688
-0.043923 0.168940 -0.036688
-0.043223 0.169275 -0.036841
-0.038684 0.169275 -0.036688
-0.043923 0.169625 -0.036939
-0.042173 0.169530 -0.036688
-0.044623 0.169975 -0.036750
-0.041473 0.169927 -0.036688
-0.044754 0.170325 -0.036688
-0.040804 0.170325 -0.036688
-0.044273 0.170675 -0.036888
-0.040095 0.170675 -0.036688
-0.044558 0.171025 -0.036688
-0.039723 0.171025 -0.036882
-0.038673 0.171025 -0.036872
-0.043923 0.171375 -0.036925
-0.043573 0.171725 -0.036987
-0.043669 0.172075 -0.036688
-0.042873 0.172425 -0.037001
-0.028873 0.172775 -0.036757
-0.042157 0.173125 -0.036688
-0.029432 0.173475 -0.036688
-0.040773 0.173891 -0.036688
-0.036573 0.174001 -0.036688
-0.030623 0.174175 -0.036821
-0.039373 0.174350 -0.036688
-0.033773 0.174257 -0.036688
-0.031323 0.174255 -0.036688
-0.048473 0.178025 -0.036730
-0.049059 0.178375 -0.036688
-0.048823 0.178725 -0.036801
-0.047423 0.178428 -0.036688
-0.048823 0.179075 -0.036709
-0.048823 0.179121 -0.036688
-0.048473 0.179694 -0.036688
-0.045898 0.179775 -0.036688
-0.047803 0.180475 -0.036688
-0.047423 0.180825 -0.036767
-0.047071 0.181175 -0.036688
-0.043923 0.181525 -0.036923
-0.042873 0.181875 -0.036830
-0.046023 0.182120 -0.036688
-0.040773 0.182225 -0.036778
-0.041123 0.182575 -0.036963
-0.040217 0.182925 -0.036688
-0.040229 0.183975 -0.036688
-0.040423 0.184453 -0.036688
-0.041823 0.185006 -0.036688
-0.041823 0.052975 -0.036337
-0.029878 0.053075 -0.036337
-0.043573 0.053451 -0.036337
-0.028148 0.054125 -0.036337
-0.027473 0.054740 -0.036337
-0.047423 0.055229 -0.036337
-0.049173 0.056043 -0.036337
-0.050223 0.056542 -0.036337
-0.025723 0.056833 -0.036337
-0.087380 0.057625 -0.036337
-0.086623 0.057625 -0.036686
-0.051273 0.057625 -0.036676
-0.085923 0.057759 -0.036337
-0.051973 0.057707 -0.036337
-0.085223 0.058075 -0.036337
-0.083473 0.058460 -0.036337
-0.087596 0.059025 -0.036337
-0.087323 0.059375 -0.036565
-0.053373 0.059375 -0.036623
-0.076123 0.059609 -0.036337
-0.024085 0.059725 -0.036337
-0.054853 0.060075 -0.036337
-0.075073 0.060425 -0.036365
-0.086623 0.060775 -0.036452
-0.054773 0.060775 -0.036635
-0.086473 0.061125 -0.036337
-0.055123 0.061125 -0.036608
-0.055981 0.061475 -0.036337
-0.056173 0.061825 -0.036340
-0.085760 0.062175 -0.036337
0.040427 0.061947 -0.036337
0.041804 0.062175 -0.036337
0.037277 0.062463 -0.036337
-0.085223 0.062875 -0.036388
0.036573 0.062875 -0.036337
-0.072623 0.063225 -0.036504
0.035877 0.063225 -0.036371
-0.084665 0.063575 -0.036337
-0.055823 0.063575 -0.036653
0.044277 0.063575 -0.036607
-0.056905 0.063925 -0.036337
-0.071280 0.064275 -0.036337
0.033427 0.064275 -0.036496
-0.084067 0.064625 -0.036337
0.032727 0.064625 -0.036620
-0.055823 0.064975 -0.036481
0.046011 0.064975 -0.036337
-0.055123 0.065325 -0.036488
0.032022 0.065325 -0.036337
-0.071923 0.065675 -0.036545
-0.050573 0.065675 -0.036686
-0.072623 0.066025 -0.036598
-0.051623 0.066025 -0.036392
-0.048823 0.066025 -0.036658
-0.083123 0.066250 -0.036337
-0.074373 0.066375 -0.036610
-0.071923 0.066164 -0.036337
-0.045323 0.066375 -0.036565
-0.022101 0.066375 -0.036337
-0.077523 0.066725 -0.036354
-0.074723 0.066615 -0.036337
-0.045673 0.066725 -0.036348
-0.042873 0.066725 -0.036655
-0.037623 0.066725 -0.036509
-0.080673 0.066993 -0.036337
-0.078923 0.066966 -0.036337
-0.044973 0.066968 -0.036337
-0.042173 0.067075 -0.036568
-0.022018 0.067075 -0.036337
-0.042173 0.067425 -0.036473
0.028177 0.067425 -0.036468
-0.040423 0.067533 -0.036337
0.027827 0.067684 -0.036337
-0.036522 0.068125 -0.036337
-0.036363 0.068475 -0.036337
-0.022573 0.068825 -0.036500
-0.035873 0.069175 -0.036686
-0.035873 0.069395 -0.036337
0.046121 0.069525 -0.036337
0.046027 0.069788 -0.036337
0.045838 0.070225 -0.036337
-0.023273 0.070575 -0.036382
0.024327 0.070475 -0.036337
-0.023623 0.070925 -0.036405
0.045521 0.070925 -0.036337
0.021527 0.071275 -0.036550
0.045327 0.071245 -0.036337
-0.025723 0.071625 -0.036424
-0.024323 0.071579 -0.036337
0.017503 0.071737 -0.036569
0.018560 0.071685 -0.036427
0.021627 0.071453 -0.036341
-0.032607 0.071975 -0.036337
0.017175 0.072040 -0.036426
0.040077 0.071975 -0.036673
-0.031673 0.072306 -0.036337
0.038677 0.072325 -0.036609
0.041127 0.072325 -0.036499
0.043581 0.072325 -0.036337
-0.028873 0.072601 -0.036337
0.038908 0.072675 -0.036337
0.040777 0.072430 -0.036337
0.017085 0.072672 -0.036534
0.037977 0.073025 -0.036367
0.018190 0.073349 -0.036451
0.037627 0.073183 -0.036337
0.036227 0.073725 -0.036439
0.019447 0.074067 -0.036446
-0.022223 0.075125 -0.036340
-0.022223 0.075475 -0.036368
-0.022573 0.075825 -0.036373
0.031734 0.075825 -0.036337
-0.021873 0.076175 -0.036362
0.024514 0.076381 -0.036646
0.029775 0.076743 -0.036417
0.026810 0.077084 -0.036705
-0.022923 0.077925 -0.036387
-0.022573 0.078975 -0.036394
-0.022573 0.080375 -0.036351
-0.036599 0.145125 -0.036337
-0.035855 0.145118 -0.036558
-0.034819 0.145259 -0.036185
-0.037973 0.145825 -0.036468
-0.038323 0.146175 -0.036571
-0.039042 0.146525 -0.036337
-0.039023 0.146875 -0.036576
-0.039373 0.146896 -0.036337
-0.039784 0.147575 -0.036337
-0.039723 0.147925 -0.036427
-0.039723 0.148275 -0.036412
-0.036573 0.148275 -0.036594
-0.039023 0.148625 -0.036523
-0.036223 0.148625 -0.036439
-0.039723 0.148650 -0.036337
-0.036573 0.148975 -0.036458
-0.033423 0.148949 -0.036337
-0.031323 0.148690 -0.036337
-0.038673 0.149325 -0.036460
-0.035873 0.149325 -0.036504
-0.034473 0.149074 -0.036337
-0.028121 0.149485 -0.036309
-0.036573 0.149675 -0.036633
-0.038673 0.150025 -0.036626
-0.027946 0.150260 -0.036267
-0.040073 0.151075 -0.036661
-0.041279 0.151775 -0.036337
-0.041522 0.152475 -0.036337
-0.041473 0.152825 -0.036371
-0.041473 0.153175 -0.036343
-0.026423 0.153175 -0.036675
-0.026639 0.153525 -0.036337
-0.040845 0.154225 -0.036337
-0.040846 0.154575 -0.036337
-0.040423 0.154925 -0.036604
-0.040773 0.155275 -0.036657
-0.027823 0.155625 -0.036565
-0.042523 0.156317 -0.036337
-0.042909 0.156675 -0.036337
-0.027298 0.156675 -0.036337
-0.043223 0.157375 -0.036415
-0.043387 0.157725 -0.036337
-0.042873 0.158075 -0.036446
-0.041823 0.158425 -0.036687
-0.041977 0.159125 -0.036337
-0.041806 0.159475 -0.036337
-0.026073 0.159563 -0.036337
-0.041123 0.161575 -0.036564
-0.026472 0.161925 -0.036337
-0.042523 0.162625 -0.036393
-0.042873 0.162975 -0.036590
-0.043573 0.164025 -0.036584
-0.026718 0.164375 -0.036337
-0.026780 0.164725 -0.036337
-0.043923 0.166125 -0.036353
-0.043223 0.167032 -0.036337
-0.042394 0.167525 -0.036337
-0.041473 0.167875 -0.036418
-0.040843 0.168225 -0.036337
-0.044623 0.168575 -0.036452
-0.043573 0.168522 -0.036337
-0.040167 0.168575 -0.036337
-0.044623 0.168925 -0.036589
-0.042873 0.168925 -0.036426
-0.028523 0.168925 -0.036457
-0.042173 0.169275 -0.036414
-0.041823 0.169625 -0.036582
-0.038673 0.169625 -0.036591
-0.038673 0.169975 -0.036584
-0.040773 0.170325 -0.036663
-0.039723 0.170200 -0.036337
-0.038673 0.170325 -0.036640
-0.039723 0.170675 -0.036603
-0.028523 0.171025 -0.036584
-0.044518 0.171725 -0.036337
-0.028873 0.172075 -0.036539
-0.028873 0.172425 -0.036637
-0.042523 0.173027 -0.036337
-0.029223 0.173125 -0.036648
-0.029923 0.173441 -0.036337
-0.030273 0.173825 -0.036497
-0.037273 0.174175 -0.036598
-0.031323 0.174175 -0.036472
-0.040073 0.174181 -0.036337
-0.033073 0.174289 -0.036337
-0.049523 0.177325 -0.036386
-0.048823 0.177325 -0.036341
-0.048823 0.177675 -0.036585
-0.048085 0.177675 -0.036337
-0.047773 0.178025 -0.036497
-0.047423 0.178375 -0.036625
-0.046723 0.178725 -0.036356
-0.048856 0.179425 -0.036337
-0.046023 0.179508 -0.036337
-0.045673 0.179795 -0.036337
-0.044973 0.180266 -0.036337
-0.044623 0.180825 -0.036678
-0.047074 0.181175 -0.036337
-0.043223 0.181175 -0.036395
-0.042173 0.181175 -0.036390
-0.040397 0.181175 -0.036337
-0.042523 0.181525 -0.036560
-0.041123 0.181875 -0.036650
-0.040073 0.182536 -0.036337
-0.040073 0.183275 -0.036433
-0.044273 0.183721 -0.036337
-0.043223 0.184413 -0.036337
-0.040773 0.184611 -0.036337
-0.042523 0.053075 -0.036061
-0.043223 0.053276 -0.035988
-0.028873 0.053435 -0.035988
-0.028004 0.054125 -0.035988
-0.027656 0.054475 -0.035988
-0.049266 0.055875 -0.035988
-0.049523 0.055975 -0.035988
-0.025612 0.056925 -0.035988
-0.087323 0.057500 -0.035988
-0.052323 0.057625 -0.036066
-0.052968 0.057975 -0.035988
-0.084873 0.058146 -0.035988
-0.079623 0.058612 -0.035988
-0.087709 0.059025 -0.035988
-0.076595 0.059375 -0.035988
-0.054423 0.059375 -0.036165
-0.075843 0.059725 -0.035988
-0.075331 0.060075 -0.035988
-0.075073 0.060282 -0.035988
-0.086770 0.060775 -0.035988
-0.023623 0.060493 -0.035988
-0.074023 0.061475 -0.036092
-0.073673 0.061825 -0.036075
0.038677 0.062175 -0.035996
0.041127 0.062122 -0.035988
-0.022923 0.062525 -0.036139
0.038677 0.062181 -0.035988
-0.057666 0.062875 -0.035988
0.036951 0.062875 -0.035988
-0.057914 0.063225 -0.035988
0.044026 0.063225 -0.035988
-0.057923 0.063239 -0.035988
0.035877 0.063419 -0.035988
-0.070987 0.063925 -0.035988
-0.022395 0.063925 -0.035988
0.044627 0.063648 -0.035988
-0.058273 0.064275 -0.036015
0.034477 0.064045 -0.035988
-0.057923 0.064625 -0.036097
0.033777 0.064395 -0.035988
-0.070338 0.064975 -0.035988
-0.083753 0.065325 -0.035988
-0.056873 0.065325 -0.036137
-0.083571 0.065675 -0.035988
-0.056523 0.065675 -0.036056
0.032027 0.065554 -0.035988
-0.070523 0.065792 -0.035988
-0.083123 0.066275 -0.035988
-0.055123 0.066270 -0.035988
-0.052323 0.066375 -0.036091
-0.082773 0.066575 -0.035988
-0.075423 0.066725 -0.036146
-0.071223 0.066417 -0.035988
-0.050923 0.066593 -0.035988
-0.047773 0.066725 -0.036095
-0.021581 0.066725 -0.035988
0.046989 0.066725 -0.035988
-0.079623 0.067057 -0.035988
-0.077873 0.066972 -0.035988
-0.076123 0.066900 -0.035988
-0.074023 0.066937 -0.035988
-0.047423 0.066962 -0.035988
-0.044973 0.067075 -0.036301
-0.044623 0.067425 -0.036275
-0.021873 0.067425 -0.036275
-0.046373 0.067652 -0.035988
-0.041473 0.067775 -0.036316
-0.039202 0.067775 -0.035988
-0.021873 0.067775 -0.036271
0.046727 0.067775 -0.036054
-0.042523 0.068125 -0.036327
-0.040126 0.068125 -0.035988
-0.021523 0.068125 -0.036116
-0.046502 0.068475 -0.035988
-0.042523 0.068475 -0.036222
-0.021523 0.068475 -0.036119
-0.046741 0.068825 -0.035988
-0.043573 0.068825 -0.036183
-0.021873 0.068825 -0.036227
0.046587 0.068825 -0.035988
-0.042873 0.069175 -0.036052
-0.021173 0.069175 -0.036005
-0.045323 0.069525 -0.036194
-0.021523 0.069525 -0.036093
0.046381 0.069525 -0.035988
-0.043573 0.069875 -0.036049
-0.021873 0.069875 -0.036139
0.046377 0.069533 -0.035988
-0.043573 0.070225 -0.035989
-0.021873 0.070225 -0.036123
0.046032 0.070225 -0.035988
-0.044623 0.070575 -0.036045
-0.022223 0.070575 -0.036140
-0.049523 0.070795 -0.035988
-0.047073 0.070925 -0.036036
-0.044951 0.070925 -0.035988
-0.021523 0.070925 -0.036083
0.045677 0.070925 -0.035988
-0.047773 0.071275 -0.036048
-0.034123 0.071226 -0.035988
-0.022223 0.071275 -0.036092
0.017519 0.071632 -0.036115
0.023977 0.070957 -0.035988
-0.050923 0.071597 -0.035988
-0.047773 0.071625 -0.036105
-0.033467 0.071625 -0.035988
-0.023973 0.071625 -0.036291
-0.020823 0.071625 -0.035988
0.017947 0.071698 -0.036152
-0.050923 0.071975 -0.036041
-0.048123 0.071975 -0.036162
-0.033423 0.071650 -0.035988
-0.025023 0.071975 -0.036109
-0.022573 0.071975 -0.036057
0.017357 0.071881 -0.036187
0.019130 0.071906 -0.036042
-0.049173 0.072325 -0.036244
-0.032373 0.072159 -0.035988
-0.026423 0.072110 -0.035988
-0.024323 0.072325 -0.036119
-0.021873 0.072325 -0.036120
0.017186 0.072384 -0.036335
0.017774 0.072270 -0.035978
-0.051273 0.072675 -0.036052
-0.047773 0.072675 -0.036048
-0.029923 0.072646 -0.035988
-0.027473 0.072398 -0.035988
-0.021523 0.072675 -0.036133
0.017228 0.072640 -0.036359
0.040077 0.072675 -0.036097
0.041477 0.072675 -0.036023
0.043577 0.072515 -0.035988
-0.049173 0.073025 -0.036199
-0.020823 0.073025 -0.035992
0.038327 0.073025 -0.036213
0.040427 0.072726 -0.035988
-0.051273 0.073375 -0.036162
-0.023973 0.073375 -0.036079
0.018073 0.073030 -0.036110
0.038327 0.073193 -0.035988
-0.053023 0.073725 -0.036148
-0.048497 0.073725 -0.035988
0.036577 0.073725 -0.036208
-0.054409 0.074075 -0.035988
-0.050573 0.074075 -0.036261
-0.020898 0.074075 -0.035988
-0.053023 0.074425 -0.036237
-0.050573 0.074425 -0.036258
-0.024323 0.074425 -0.036103
-0.021173 0.074425 -0.036118
-0.052673 0.074775 -0.036268
-0.024875 0.074775 -0.035988
0.020424 0.074426 -0.036160
-0.053373 0.075125 -0.036198
-0.050573 0.075125 -0.036147
-0.023273 0.075125 -0.036163
0.033427 0.074985 -0.035988
-0.025023 0.075475 -0.036027
-0.022573 0.075475 -0.036336
0.033077 0.075145 -0.035988
-0.051623 0.075825 -0.036139
-0.023273 0.075825 -0.036240
-0.055823 0.076175 -0.036104
-0.051273 0.076156 -0.035988
0.024936 0.076253 -0.036011
-0.054073 0.076525 -0.036055
-0.051623 0.076481 -0.035988
0.030322 0.076502 -0.036085
-0.053723 0.076875 -0.036083
-0.021150 0.076875 -0.035988
0.029746 0.076670 -0.035921
-0.056873 0.077225 -0.036212
-0.052311 0.077225 -0.035988
0.026996 0.076847 -0.036152
-0.057573 0.077575 -0.036188
-0.023623 0.077575 -0.036288
-0.056873 0.077925 -0.036300
-0.053023 0.077925 -0.036083
-0.055823 0.078275 -0.036314
-0.025711 0.078275 -0.035988
-0.057223 0.078625 -0.036267
-0.054423 0.078625 -0.036149
-0.053018 0.078625 -0.035988
-0.056523 0.078975 -0.036296
-0.053718 0.078975 -0.035988
-0.021873 0.078975 -0.036211
-0.054073 0.079098 -0.035988
-0.021573 0.079325 -0.035988
-0.024323 0.079675 -0.036309
-0.057223 0.080025 -0.036036
-0.055823 0.080375 -0.036000
-0.024673 0.080725 -0.036316
-0.023623 0.081075 -0.036268
-0.025023 0.081775 -0.036299
-0.024673 0.082125 -0.036291
-0.025761 0.082475 -0.035988
-0.025555 0.083175 -0.035988
-0.025444 0.083525 -0.035988
-0.022223 0.083525 -0.036021
-0.023623 0.083875 -0.036118
-0.023623 0.084225 -0.036100
-0.023273 0.084575 -0.036066
-0.024323 0.084925 -0.036116
-0.022570 0.084925 -0.035988
-0.022750 0.085275 -0.035988
-0.022923 0.085625 -0.035990
-0.023623 0.085975 -0.035998
-0.035958 0.144862 -0.035975
-0.034957 0.145018 -0.035831
-0.036923 0.145125 -0.036061
-0.034569 0.145390 -0.035783
-0.034430 0.145825 -0.035894
-0.034504 0.146292 -0.036209
-0.034394 0.146438 -0.035999
-0.034337 0.146750 -0.035898
-0.034473 0.147225 -0.036059
-0.040423 0.147925 -0.036031
-0.034417 0.147925 -0.035988
-0.034823 0.148275 -0.036136
-0.035523 0.148625 -0.036285
-0.029274 0.148686 -0.036006
-0.035173 0.148975 -0.036305
-0.033784 0.148788 -0.036027
-0.031323 0.148687 -0.035988
-0.028422 0.149122 -0.035843
-0.028241 0.149323 -0.036194
-0.028164 0.149740 -0.036015
-0.028285 0.150206 -0.035753
-0.040773 0.150413 -0.035988
-0.027610 0.151505 -0.035961
-0.042077 0.152125 -0.035988
-0.027123 0.152747 -0.035988
-0.041473 0.153525 -0.036280
-0.026823 0.153875 -0.035988
-0.041755 0.154575 -0.035988
-0.027123 0.154731 -0.035988
-0.041473 0.155275 -0.036250
-0.042173 0.155624 -0.035988
-0.042521 0.155975 -0.035988
-0.027473 0.156325 -0.036306
-0.043223 0.157025 -0.036316
-0.026900 0.157375 -0.035988
-0.026773 0.157602 -0.035988
-0.043573 0.158425 -0.036066
-0.043217 0.158775 -0.035988
-0.026073 0.159125 -0.036272
-0.026402 0.159475 -0.035988
-0.042173 0.160505 -0.035988
-0.026816 0.161575 -0.035988
-0.026788 0.162275 -0.035988
-0.026773 0.162975 -0.036040
-0.026773 0.164375 -0.036285
-0.027473 0.166125 -0.036062
-0.044273 0.166515 -0.035988
-0.043223 0.167175 -0.036236
-0.042523 0.167525 -0.036278
-0.044273 0.167797 -0.035988
-0.043573 0.167875 -0.035997
-0.041823 0.167875 -0.036256
-0.044273 0.168225 -0.036230
-0.042523 0.168225 -0.036001
-0.028523 0.168225 -0.036128
-0.045323 0.168575 -0.036303
-0.042173 0.168574 -0.035988
-0.046023 0.168925 -0.036061
-0.041823 0.168761 -0.035988
-0.039723 0.168925 -0.036316
-0.041123 0.169058 -0.035988
-0.039723 0.169275 -0.036198
-0.040773 0.169625 -0.036103
-0.029043 0.169625 -0.035988
-0.040423 0.169975 -0.036238
-0.029086 0.169975 -0.035988
-0.045932 0.170675 -0.035988
-0.045673 0.171043 -0.035988
-0.028873 0.171375 -0.036321
-0.029573 0.172075 -0.036004
-0.043573 0.172425 -0.036314
-0.029923 0.172641 -0.035988
-0.029923 0.173125 -0.036178
-0.041832 0.173475 -0.035988
-0.041123 0.173805 -0.035988
-0.036223 0.174120 -0.035988
-0.032023 0.174101 -0.035988
-0.039023 0.174448 -0.035988
-0.034123 0.174246 -0.035988
-0.050223 0.176617 -0.035988
-0.049470 0.176625 -0.035988
-0.049173 0.176756 -0.035988
-0.050284 0.177325 -0.035988
-0.050223 0.177508 -0.035988
-0.047773 0.177675 -0.036015
-0.047423 0.178025 -0.036179
-0.047073 0.178375 -0.036227
-0.049523 0.178796 -0.035988
-0.046023 0.179172 -0.035988
-0.041123 0.179425 -0.035993
-0.045323 0.179633 -0.035988
-0.048239 0.180125 -0.035988
-0.044623 0.180475 -0.036316
-0.042873 0.180475 -0.036036
-0.040773 0.180475 -0.036190
-0.043573 0.180825 -0.036192
-0.041473 0.180825 -0.036300
-0.040045 0.180825 -0.035988
-0.039994 0.181175 -0.035988
-0.039906 0.181875 -0.035988
-0.044691 0.183275 -0.035988
-0.040196 0.183625 -0.035988
-0.043223 0.184325 -0.036174
-0.040702 0.184325 -0.035988
-0.041473 0.184675 -0.036153
-0.033773 0.052894 -0.035638
-0.042873 0.053140 -0.035638
-0.028523 0.053596 -0.035638
-0.045673 0.054147 -0.035638
-0.027473 0.054593 -0.035638
-0.048123 0.055275 -0.035638
-0.049873 0.055951 -0.035638
-0.025723 0.056660 -0.035638
-0.086973 0.057466 -0.035638
-0.087836 0.057975 -0.035638
-0.053373 0.057870 -0.035638
-0.053723 0.058113 -0.035638
-0.079273 0.058674 -0.035638
-0.087673 0.059025 -0.035664
-0.076823 0.059318 -0.035638
-0.055823 0.059725 -0.035657
-0.023973 0.059609 -0.035638
-0.075223 0.060075 -0.035638
-0.074723 0.060425 -0.035653
-0.074373 0.060713 -0.035638
-0.023375 0.060775 -0.035638
-0.056873 0.061125 -0.035797
-0.057223 0.061475 -0.035755
-0.022903 0.061825 -0.035638
0.039027 0.062175 -0.035912
0.040777 0.062175 -0.035727
0.037977 0.062525 -0.035778
0.042527 0.062499 -0.035638
-0.058648 0.062875 -0.035638
0.037977 0.062627 -0.035638
-0.058623 0.063225 -0.035743
-0.084523 0.063575 -0.035786
-0.058273 0.063575 -0.035940
0.044627 0.063575 -0.035795
-0.070523 0.063925 -0.035673
0.035151 0.063925 -0.035638
0.044977 0.063925 -0.035948
-0.070173 0.064275 -0.035674
0.045327 0.063988 -0.035638
-0.069823 0.064625 -0.035638
-0.021873 0.064612 -0.035638
0.034127 0.064439 -0.035638
-0.069641 0.064975 -0.035638
0.033276 0.064975 -0.035638
0.046727 0.064960 -0.035638
-0.058973 0.065325 -0.035679
0.033077 0.065123 -0.035638
-0.069823 0.065675 -0.035715
-0.021523 0.065631 -0.035638
-0.083304 0.066025 -0.035638
-0.021391 0.066025 -0.035638
-0.070523 0.066375 -0.035774
-0.021523 0.066375 -0.035848
-0.082773 0.066533 -0.035638
-0.055823 0.066612 -0.035638
-0.053023 0.066725 -0.035803
-0.021173 0.066685 -0.035638
-0.082073 0.066874 -0.035638
-0.078923 0.067038 -0.035638
-0.077595 0.067075 -0.035638
-0.075773 0.067075 -0.035804
-0.074023 0.067075 -0.035792
-0.049523 0.067075 -0.035643
-0.047073 0.067075 -0.035983
-0.076823 0.067180 -0.035638
-0.074723 0.067221 -0.035638
-0.072273 0.067092 -0.035638
-0.047073 0.067425 -0.035862
0.047077 0.067425 -0.035727
-0.020823 0.067691 -0.035638
0.028527 0.067435 -0.035638
-0.046373 0.068125 -0.035978
-0.037623 0.067867 -0.035638
0.027477 0.068125 -0.035665
-0.047073 0.068475 -0.035838
-0.021173 0.068475 -0.035974
-0.039723 0.068539 -0.035638
0.026427 0.068825 -0.035987
-0.042173 0.069175 -0.035870
-0.020473 0.068989 -0.035638
0.046741 0.069175 -0.035638
-0.042173 0.069525 -0.035735
0.025717 0.069525 -0.035638
-0.049173 0.069805 -0.035638
-0.035734 0.069875 -0.035638
-0.049523 0.069882 -0.035638
-0.047773 0.070225 -0.035855
-0.042507 0.070225 -0.035638
0.046221 0.070225 -0.035638
-0.050223 0.070575 -0.035829
-0.043923 0.070575 -0.035954
-0.020226 0.070575 -0.035638
-0.050923 0.070925 -0.035797
-0.044623 0.070925 -0.035936
-0.034712 0.070925 -0.035638
-0.051273 0.071275 -0.035812
-0.043923 0.071275 -0.035654
-0.034123 0.071275 -0.035805
0.017717 0.071622 -0.035951
0.023953 0.071275 -0.035638
-0.045673 0.071625 -0.035904
-0.034123 0.071312 -0.035638
0.017821 0.071681 -0.035897
0.045327 0.071625 -0.035673
-0.044973 0.071859 -0.035638
0.017364 0.072028 -0.036141
0.018063 0.072092 -0.035932
0.020816 0.071974 -0.035887
0.045006 0.071975 -0.035638
-0.032723 0.072070 -0.035638
-0.026220 0.072325 -0.035638
-0.025023 0.072325 -0.035926
0.017732 0.072002 -0.035960
0.021614 0.072146 -0.035628
-0.053723 0.072433 -0.035638
-0.027823 0.072620 -0.035638
-0.025723 0.072397 -0.035638
-0.020166 0.072675 -0.035638
0.041127 0.072675 -0.035983
-0.054073 0.072746 -0.035638
-0.046373 0.073001 -0.035638
-0.025023 0.073025 -0.035735
0.039027 0.073025 -0.035926
0.042177 0.072845 -0.035638
-0.048123 0.073375 -0.035962
0.018441 0.073104 -0.035868
0.039377 0.073122 -0.035638
-0.048473 0.073725 -0.035981
0.018749 0.073368 -0.035863
0.037277 0.073725 -0.035755
-0.054423 0.074075 -0.035985
0.037277 0.073783 -0.035638
-0.020823 0.074425 -0.035943
-0.057338 0.074775 -0.035638
-0.048473 0.074775 -0.035739
0.034477 0.074660 -0.035638
-0.055823 0.075125 -0.035979
-0.025023 0.075125 -0.035981
-0.057721 0.075475 -0.035638
-0.048823 0.075459 -0.035638
0.032727 0.075307 -0.035638
-0.056873 0.075825 -0.035952
-0.020493 0.075825 -0.035638
0.032027 0.075618 -0.035638
-0.050923 0.076175 -0.035876
0.025013 0.076157 -0.035697
-0.050573 0.076525 -0.035644
0.026346 0.076518 -0.035678
0.028526 0.076752 -0.035764
0.029213 0.076710 -0.035619
-0.058273 0.076875 -0.035894
-0.050573 0.076542 -0.035638
0.027615 0.076785 -0.035914
-0.059675 0.077225 -0.035638
-0.051973 0.077225 -0.035906
-0.021173 0.077225 -0.035970
-0.060023 0.077541 -0.035638
-0.026080 0.077575 -0.035638
-0.060023 0.077925 -0.035730
-0.026073 0.077925 -0.035678
-0.060723 0.078275 -0.035640
-0.052673 0.078275 -0.035981
-0.026152 0.078275 -0.035638
-0.052673 0.078625 -0.035904
-0.059673 0.078975 -0.035887
-0.021173 0.078975 -0.035699
-0.052673 0.079325 -0.035661
-0.054773 0.079675 -0.035929
-0.061155 0.080025 -0.035638
-0.026073 0.080025 -0.035888
-0.058273 0.080375 -0.035874
-0.021351 0.080375 -0.035638
-0.055823 0.080725 -0.035897
-0.057573 0.081075 -0.035861
-0.021523 0.081075 -0.035726
-0.056523 0.081425 -0.035786
-0.061423 0.081775 -0.035679
-0.056173 0.081775 -0.035664
-0.061754 0.082125 -0.035638
-0.056523 0.082125 -0.035640
-0.021589 0.082125 -0.035638
-0.058623 0.082475 -0.035774
-0.026095 0.082475 -0.035638
-0.059323 0.082825 -0.035729
-0.058273 0.082945 -0.035638
-0.025740 0.083875 -0.035638
-0.021873 0.084159 -0.035638
-0.025368 0.084925 -0.035638
-0.025023 0.085625 -0.035640
-0.025023 0.085631 -0.035638
-0.024323 0.086325 -0.035790
-0.022242 0.086325 -0.035638
-0.023623 0.086675 -0.035904
-0.023623 0.087025 -0.035839
-0.023623 0.087375 -0.035752
-0.023641 0.087725 -0.035638
-0.023273 0.088075 -0.035684
-0.022427 0.088425 -0.035638
-0.036083 0.144818 -0.035780
-0.035248 0.144855 -0.035592
-0.036573 0.144851 -0.035638
-0.034349 0.145809 -0.035622
-0.034268 0.146392 -0.035704
-0.040423 0.147225 -0.035733
-0.040423 0.147575 -0.035920
-0.041158 0.148275 -0.035638
-0.041233 0.148625 -0.035638
-0.029904 0.148627 -0.035570
-0.033528 0.148663 -0.035765
-0.031345 0.148686 -0.035637
-0.040423 0.149325 -0.035987
-0.040423 0.149675 -0.035981
-0.028372 0.150134 -0.035587
-0.040773 0.150375 -0.035971
-0.041123 0.150725 -0.035949
-0.042523 0.152125 -0.035729
-0.027473 0.152368 -0.035638
-0.027213 0.153175 -0.035638
-0.042173 0.154575 -0.035799
-0.027125 0.154575 -0.035638
-0.042498 0.155275 -0.035638
-0.042873 0.155975 -0.035691
-0.043279 0.156325 -0.035638
-0.044033 0.157025 -0.035638
-0.043923 0.157375 -0.035982
-0.044623 0.158075 -0.035709
-0.026723 0.158075 -0.035638
-0.043923 0.158775 -0.035776
-0.026423 0.159125 -0.035830
-0.042523 0.159475 -0.035940
-0.042886 0.159825 -0.035638
-0.042173 0.160525 -0.035986
-0.026773 0.160875 -0.035954
-0.027194 0.161575 -0.035638
-0.043573 0.162625 -0.035852
-0.044310 0.162975 -0.035638
-0.027123 0.163325 -0.035764
-0.044623 0.165075 -0.035878
-0.044623 0.165775 -0.035926
-0.044623 0.166475 -0.035811
-0.044273 0.166825 -0.035903
-0.044973 0.167175 -0.035711
-0.046473 0.167525 -0.035638
-0.044973 0.167525 -0.035850
-0.046373 0.167875 -0.035767
-0.046023 0.168225 -0.035981
-0.028873 0.168575 -0.035908
-0.046827 0.169625 -0.035638
-0.046626 0.170325 -0.035638
-0.046023 0.171025 -0.035716
-0.045727 0.171375 -0.035638
-0.029573 0.171725 -0.035856
-0.030346 0.172425 -0.035638
-0.043452 0.172775 -0.035638
-0.030623 0.173125 -0.035723
-0.031080 0.173475 -0.035638
-0.031673 0.173824 -0.035638
-0.040312 0.174175 -0.035638
-0.033073 0.174175 -0.035672
-0.040073 0.174254 -0.035638
-0.037273 0.174283 -0.035638
-0.033423 0.174203 -0.035638
-0.049873 0.176092 -0.035638
-0.050809 0.176625 -0.035638
-0.048823 0.176651 -0.035638
-0.050588 0.177325 -0.035638
-0.050223 0.177675 -0.035911
-0.041451 0.177675 -0.035638
-0.047073 0.178025 -0.035661
-0.040789 0.178025 -0.035638
-0.042121 0.178375 -0.035638
-0.049873 0.178469 -0.035638
-0.041823 0.178725 -0.035779
-0.046023 0.178837 -0.035638
-0.042173 0.179075 -0.035767
-0.045323 0.179425 -0.035778
-0.040093 0.179425 -0.035638
-0.044623 0.179775 -0.035704
-0.040073 0.179775 -0.035749
-0.043573 0.179839 -0.035638
-0.039916 0.180125 -0.035638
-0.039827 0.180475 -0.035638
-0.046212 0.181875 -0.035638
-0.040026 0.182575 -0.035638
-0.044973 0.182970 -0.035638
-0.044273 0.183485 -0.035638
-0.043573 0.183856 -0.035638
-0.040733 0.183975 -0.035638
-0.042173 0.184140 -0.035638
-0.040773 0.184010 -0.035638
-0.029923 0.052909 -0.035287
-0.043923 0.053442 -0.035287
-0.028173 0.053802 -0.035287
-0.046726 0.054475 -0.035287
-0.027240 0.054825 -0.035287
-0.026936 0.055175 -0.035287
-0.050223 0.055975 -0.035287
-0.025723 0.056633 -0.035287
-0.086623 0.057625 -0.035419
-0.087718 0.057975 -0.035287
-0.086273 0.057762 -0.035287
-0.024877 0.057975 -0.035287
-0.054513 0.058325 -0.035287
-0.024651 0.058325 -0.035287
-0.083123 0.058421 -0.035287
-0.054773 0.058500 -0.035287
-0.055123 0.058724 -0.035287
-0.056001 0.059375 -0.035287
-0.075773 0.059725 -0.035439
-0.086983 0.060075 -0.035287
-0.075073 0.060094 -0.035287
-0.023467 0.060425 -0.035287
-0.074077 0.060775 -0.035287
-0.073633 0.061125 -0.035287
-0.086273 0.061475 -0.035506
-0.022935 0.061475 -0.035287
-0.057923 0.061825 -0.035575
-0.072623 0.062175 -0.035520
-0.085223 0.062441 -0.035287
-0.058973 0.062221 -0.035287
0.040427 0.062371 -0.035287
-0.084873 0.062875 -0.035372
0.038008 0.062875 -0.035287
0.043349 0.062875 -0.035287
-0.060029 0.063225 -0.035287
-0.022159 0.063225 -0.035287
-0.084173 0.063501 -0.035287
-0.070336 0.063575 -0.035287
0.036227 0.063575 -0.035354
-0.083934 0.063925 -0.035287
-0.021864 0.063925 -0.035287
0.045327 0.063827 -0.035287
-0.069823 0.064275 -0.035454
-0.021873 0.064275 -0.035485
0.035527 0.063930 -0.035287
-0.069473 0.064625 -0.035434
0.034827 0.064280 -0.035287
-0.068952 0.064975 -0.035287
0.033706 0.064975 -0.035287
-0.069123 0.065325 -0.035439
-0.021279 0.065325 -0.035287
-0.060023 0.065669 -0.035287
-0.021173 0.065675 -0.035316
-0.058273 0.066025 -0.035604
-0.083123 0.066148 -0.035287
-0.058974 0.066375 -0.035287
0.030939 0.066375 -0.035287
-0.082275 0.066725 -0.035287
0.030627 0.066510 -0.035287
-0.079273 0.067034 -0.035287
-0.070873 0.067075 -0.035397
-0.054423 0.067075 -0.035475
-0.050573 0.067075 -0.035531
-0.077523 0.067125 -0.035287
-0.075755 0.067425 -0.035287
-0.073323 0.067425 -0.035349
-0.070523 0.067093 -0.035287
-0.049523 0.067425 -0.035414
-0.075423 0.067482 -0.035287
-0.073673 0.067480 -0.035287
0.028186 0.067775 -0.035287
-0.038323 0.068125 -0.035470
-0.048473 0.068475 -0.035416
-0.038673 0.068458 -0.035287
-0.048123 0.068825 -0.035546
-0.036592 0.068825 -0.035287
0.026777 0.068823 -0.035287
-0.049173 0.069175 -0.035411
-0.040128 0.069175 -0.035287
-0.036223 0.069175 -0.035586
-0.048823 0.069525 -0.035569
-0.036223 0.069306 -0.035287
0.046832 0.069525 -0.035287
-0.049523 0.069875 -0.035635
-0.035804 0.069875 -0.035287
-0.050923 0.070225 -0.035464
0.025267 0.070225 -0.035287
-0.042135 0.070575 -0.035287
0.046027 0.070575 -0.035594
-0.042523 0.070925 -0.035332
-0.020123 0.070925 -0.035594
-0.053373 0.071275 -0.035311
-0.042840 0.071275 -0.035287
0.017711 0.071631 -0.035905
0.045677 0.071275 -0.035403
-0.043923 0.071625 -0.035466
-0.020123 0.071625 -0.035624
0.023977 0.071563 -0.035287
-0.033027 0.071975 -0.035287
0.018904 0.072257 -0.035583
-0.044623 0.072325 -0.035320
0.018540 0.072509 -0.035634
0.022473 0.072274 -0.035355
-0.055123 0.072675 -0.035296
-0.044973 0.072675 -0.035287
-0.027123 0.072608 -0.035287
-0.025723 0.072675 -0.035446
0.018706 0.072637 -0.035486
-0.055123 0.073025 -0.035444
-0.045371 0.073025 -0.035287
-0.026073 0.072701 -0.035287
0.018645 0.072972 -0.035600
0.042877 0.072920 -0.035287
-0.055123 0.073375 -0.035596
-0.019773 0.073355 -0.035287
0.039377 0.073272 -0.035287
-0.056523 0.073725 -0.035549
-0.019789 0.073725 -0.035287
0.038677 0.073447 -0.035287
-0.047423 0.074075 -0.035545
0.020096 0.074001 -0.035588
-0.047022 0.074425 -0.035287
0.036577 0.074126 -0.035287
-0.048473 0.075125 -0.035636
-0.048123 0.075475 -0.035381
0.032366 0.075475 -0.035287
-0.026075 0.075825 -0.035287
0.032027 0.075636 -0.035287
-0.058273 0.076175 -0.035630
0.024954 0.076039 -0.035356
0.025985 0.076311 -0.035256
0.030872 0.076199 -0.035414
-0.049523 0.076525 -0.035343
0.027114 0.076570 -0.035216
0.028964 0.076714 -0.035186
-0.050573 0.076875 -0.035509
0.029064 0.076792 -0.035942
-0.050573 0.077225 -0.035390
-0.020473 0.077225 -0.035390
-0.020823 0.077575 -0.035635
-0.026415 0.077925 -0.035287
-0.026423 0.078275 -0.035314
-0.026423 0.078625 -0.035349
-0.051450 0.078975 -0.035287
-0.061423 0.079325 -0.035553
-0.062111 0.079675 -0.035287
-0.026523 0.079675 -0.035287
-0.054073 0.080025 -0.035614
-0.054423 0.080375 -0.035574
-0.054773 0.080725 -0.035579
-0.061773 0.081075 -0.035502
-0.055123 0.081425 -0.035485
-0.062473 0.081775 -0.035417
-0.062473 0.082125 -0.035467
0.036227 0.082125 -0.035289
-0.062473 0.082475 -0.035485
-0.026291 0.082475 -0.035287
-0.062473 0.082825 -0.035469
-0.056173 0.082825 -0.035345
0.039027 0.082825 -0.035301
-0.056523 0.083175 -0.035290
0.038327 0.083175 -0.035386
-0.060723 0.083525 -0.035551
-0.057573 0.083525 -0.035334
0.036778 0.083525 -0.035287
-0.058336 0.083875 -0.035287
0.037627 0.083875 -0.035360
-0.060723 0.084225 -0.035312
-0.025859 0.084225 -0.035287
-0.059323 0.084289 -0.035287
-0.025373 0.084925 -0.035633
-0.021758 0.085625 -0.035287
-0.022223 0.086325 -0.035626
-0.024673 0.086792 -0.035287
-0.024323 0.087375 -0.035293
-0.024107 0.087725 -0.035287
-0.022223 0.088075 -0.035528
-0.023623 0.088495 -0.035287
-0.023273 0.088953 -0.035287
-0.021918 0.089125 -0.035287
-0.022223 0.089825 -0.035354
0.014400 0.134975 -0.035287
0.015577 0.135675 -0.035338
0.015927 0.136025 -0.035300
0.015227 0.136375 -0.035380
0.012427 0.136725 -0.035355
0.015748 0.136725 -0.035287
0.013827 0.137075 -0.035406
0.015404 0.137425 -0.035287
0.014877 0.138475 -0.035306
0.015577 0.138480 -0.035287
0.019077 0.138601 -0.035287
0.015927 0.139100 -0.035287
0.022514 0.139175 -0.035287
0.020477 0.139525 -0.035455
0.015577 0.139875 -0.035367
0.014877 0.140225 -0.035377
0.016277 0.140575 -0.035303
0.021527 0.140575 -0.035354
0.016627 0.140925 -0.035301
0.025027 0.140772 -0.035287
0.027481 0.140925 -0.035287
0.015577 0.141275 -0.035299
0.019077 0.141275 -0.035538
0.021877 0.141125 -0.035287
0.016675 0.141625 -0.035287
0.021988 0.141625 -0.035287
0.016977 0.141975 -0.035288
0.021877 0.141975 -0.035326
0.023627 0.141659 -0.035287
0.027827 0.141975 -0.035340
0.018027 0.142325 -0.035365
0.022927 0.142325 -0.035297
0.028413 0.142325 -0.035287
0.026077 0.142675 -0.035618
0.021527 0.143025 -0.035431
0.026427 0.143025 -0.035584
0.024327 0.143375 -0.035550
0.028527 0.143375 -0.035341
0.021177 0.143725 -0.035435
0.025027 0.143725 -0.035573
0.025027 0.144075 -0.035522
0.028877 0.144075 -0.035365
0.023277 0.144425 -0.035377
0.025377 0.144425 -0.035417
-0.035534 0.144776 -0.035262
0.024327 0.144775 -0.035347
0.029227 0.144775 -0.035365
-0.037273 0.145001 -0.035287
0.023627 0.144941 -0.035287
0.028527 0.145125 -0.035335
-0.034412 0.145494 -0.035310
-0.039373 0.146175 -0.035632
-0.039723 0.146176 -0.035287
-0.040773 0.147225 -0.035440
-0.041473 0.147925 -0.035309
-0.033611 0.148283 -0.035389
-0.033064 0.148541 -0.035209
-0.031899 0.148657 -0.035252
-0.028886 0.148834 -0.035280
-0.028647 0.148945 -0.035434
-0.028063 0.149378 -0.035175
-0.028250 0.149669 -0.035571
-0.028531 0.150174 -0.035186
-0.041823 0.150725 -0.035554
-0.042523 0.151425 -0.035471
-0.042873 0.152125 -0.035507
-0.027610 0.152475 -0.035287
-0.042873 0.153525 -0.035568
-0.043223 0.154225 -0.035293
-0.027310 0.154925 -0.035287
-0.043168 0.155625 -0.035287
-0.027333 0.156325 -0.035287
-0.044623 0.157375 -0.035405
-0.045040 0.157725 -0.035287
-0.045259 0.158075 -0.035287
-0.044973 0.158425 -0.035519
-0.045323 0.158775 -0.035302
-0.044973 0.159125 -0.035306
-0.027226 0.159125 -0.035287
-0.027322 0.159475 -0.035287
-0.027123 0.159825 -0.035507
-0.043223 0.160502 -0.035287
-0.027478 0.160525 -0.035287
-0.027566 0.161575 -0.035287
-0.043573 0.161977 -0.035287
-0.044776 0.162975 -0.035287
-0.044973 0.163675 -0.035396
-0.045323 0.165775 -0.035461
-0.028173 0.166125 -0.035365
-0.046780 0.166825 -0.035287
-0.047073 0.167175 -0.035321
-0.047073 0.167525 -0.035396
-0.029456 0.168575 -0.035287
-0.029573 0.169275 -0.035370
-0.047380 0.169625 -0.035287
-0.029573 0.170325 -0.035534
-0.046723 0.170751 -0.035287
-0.029923 0.171375 -0.035477
-0.044973 0.172045 -0.035287
-0.030623 0.172115 -0.035287
-0.030623 0.172775 -0.035565
-0.043223 0.173161 -0.035287
-0.042523 0.173565 -0.035287
-0.032023 0.173825 -0.035469
-0.041123 0.174034 -0.035287
-0.035523 0.174175 -0.035628
-0.033423 0.174117 -0.035287
-0.040073 0.174270 -0.035287
-0.036223 0.174199 -0.035287
-0.050923 0.175575 -0.035382
-0.050223 0.175552 -0.035287
-0.051273 0.175862 -0.035287
-0.049873 0.175925 -0.035487
-0.049523 0.175933 -0.035287
-0.048823 0.176625 -0.035602
-0.050923 0.176975 -0.035389
-0.048104 0.176975 -0.035287
-0.050784 0.177325 -0.035287
-0.042173 0.177325 -0.035454
-0.050546 0.177675 -0.035287
-0.041823 0.177675 -0.035596
-0.047073 0.177750 -0.035287
-0.042173 0.178025 -0.035569
-0.049994 0.178375 -0.035287
-0.042873 0.178048 -0.035287
-0.046023 0.178725 -0.035533
-0.042523 0.178725 -0.035571
-0.045673 0.178733 -0.035287
-0.042873 0.179075 -0.035540
-0.044623 0.179425 -0.035407
-0.043573 0.179425 -0.035447
-0.043923 0.179775 -0.035575
-0.047775 0.180475 -0.035287
-0.046136 0.181875 -0.035287
-0.045323 0.182575 -0.035287
-0.044870 0.182925 -0.035287
-0.040423 0.183043 -0.035287
-0.043573 0.183604 -0.035287
-0.042873 0.183975 -0.035537
-0.042173 0.183784 -0.035287
-0.041123 0.183975 -0.035553
-0.029573 0.052964 -0.034938
-0.044979 0.053775 -0.034938
-0.028143 0.053775 -0.034938
-0.027473 0.054475 -0.035236
-0.027123 0.054948 -0.034938
-0.049873 0.055738 -0.034938
-0.051273 0.056378 -0.034938
-0.053023 0.057275 -0.035106
-0.087673 0.057975 -0.035243
-0.086273 0.057956 -0.034938
-0.054073 0.057801 -0.034938
-0.085573 0.058026 -0.034938
-0.087323 0.058675 -0.035124
-0.055473 0.058675 -0.034961
-0.087323 0.059025 -0.035236
-0.055823 0.058894 -0.034938
-0.056479 0.059375 -0.034938
-0.076123 0.059569 -0.034938
-0.056523 0.059410 -0.034938
-0.075073 0.060075 -0.035195
-0.023604 0.060075 -0.034938
-0.057715 0.060425 -0.034938
-0.085923 0.060775 -0.034975
-0.057923 0.060618 -0.034938
-0.085923 0.061125 -0.035096
-0.085573 0.061475 -0.035019
-0.022923 0.061475 -0.035248
-0.072623 0.061660 -0.034938
-0.058973 0.061545 -0.034938
-0.059673 0.062175 -0.034974
-0.084873 0.062525 -0.035134
-0.022305 0.062525 -0.034938
-0.084523 0.062664 -0.034938
-0.022223 0.062875 -0.035126
0.042527 0.062673 -0.034938
-0.070250 0.063225 -0.034938
0.043927 0.063099 -0.034938
-0.070173 0.063575 -0.035189
-0.060723 0.063575 -0.035108
0.044977 0.063525 -0.034938
-0.060723 0.063925 -0.035189
-0.061073 0.064275 -0.035106
0.046377 0.064117 -0.034938
-0.061423 0.064625 -0.035015
0.047077 0.064625 -0.035126
-0.061715 0.064975 -0.034938
0.047427 0.064751 -0.034938
-0.061423 0.065325 -0.035030
-0.083252 0.065675 -0.034938
-0.061073 0.065675 -0.035071
-0.083123 0.065957 -0.034938
-0.068228 0.066025 -0.034938
0.032727 0.065766 -0.034938
-0.068773 0.066375 -0.035098
-0.060792 0.066375 -0.034938
0.031677 0.066198 -0.034938
-0.060023 0.066669 -0.034938
0.047777 0.066725 -0.035055
-0.069473 0.067075 -0.034983
-0.020473 0.066986 -0.034938
-0.077873 0.067082 -0.034938
-0.070490 0.067425 -0.034938
-0.051623 0.067425 -0.035204
0.047777 0.067107 -0.034938
-0.074373 0.067760 -0.034938
-0.073323 0.067759 -0.034938
-0.055123 0.067572 -0.034938
-0.049523 0.067775 -0.035272
0.047580 0.067775 -0.034938
0.028177 0.067932 -0.034938
-0.037273 0.068475 -0.035100
-0.049523 0.068825 -0.035250
-0.037623 0.068554 -0.034938
0.027127 0.068685 -0.034938
-0.039373 0.069175 -0.035023
0.026777 0.068986 -0.034938
-0.039723 0.069471 -0.034938
-0.051623 0.069619 -0.034938
-0.040655 0.069875 -0.034938
-0.019723 0.069875 -0.034938
-0.041823 0.070225 -0.035263
0.046595 0.070225 -0.034938
-0.054073 0.070925 -0.034950
-0.053373 0.070925 -0.035131
-0.034890 0.070925 -0.034938
-0.042294 0.071275 -0.034938
0.024327 0.071275 -0.035240
-0.042689 0.071625 -0.034938
-0.055473 0.071975 -0.034949
-0.042873 0.071780 -0.034938
-0.043923 0.072325 -0.035056
0.019355 0.072444 -0.035324
0.023277 0.072286 -0.034938
-0.056873 0.072453 -0.034938
-0.030973 0.072630 -0.034938
-0.026773 0.072675 -0.035153
0.018894 0.072655 -0.035335
0.019615 0.072665 -0.035081
0.021832 0.072605 -0.034955
0.044277 0.072667 -0.034938
-0.056523 0.073025 -0.035278
-0.028523 0.072864 -0.034938
-0.026773 0.072841 -0.034938
-0.019417 0.073025 -0.034938
0.021710 0.072734 -0.034726
0.043577 0.072867 -0.034938
-0.026073 0.073375 -0.034950
-0.019418 0.073375 -0.034938
0.042527 0.073044 -0.034938
-0.019423 0.073725 -0.034938
0.037977 0.073725 -0.035030
-0.025723 0.074075 -0.035194
0.020693 0.073992 -0.035059
0.021414 0.074284 -0.035059
-0.026040 0.074775 -0.034938
0.035527 0.074541 -0.034938
-0.058623 0.075125 -0.035262
0.034127 0.074924 -0.034938
-0.047773 0.075475 -0.035226
0.032583 0.075475 -0.034938
0.024200 0.075616 -0.035005
0.032377 0.075558 -0.034938
-0.048473 0.076175 -0.035190
0.025716 0.076226 -0.035070
0.031327 0.075999 -0.034938
-0.026423 0.076333 -0.034938
0.027681 0.076651 -0.035036
-0.061488 0.076875 -0.034938
-0.026423 0.076875 -0.035087
0.028940 0.076781 -0.034867
-0.061073 0.077225 -0.035225
-0.048823 0.076904 -0.034938
-0.061423 0.077575 -0.035235
-0.061773 0.077925 -0.035217
-0.062123 0.078275 -0.035156
-0.026627 0.078275 -0.034938
-0.020473 0.078625 -0.035170
0.037977 0.078625 -0.034956
0.036577 0.078975 -0.035034
0.034827 0.079325 -0.034940
0.037277 0.079325 -0.035129
-0.020473 0.079675 -0.034973
0.036227 0.079675 -0.035171
-0.020823 0.080025 -0.035159
0.040777 0.080025 -0.034939
-0.020823 0.080375 -0.035062
0.036227 0.080375 -0.035253
-0.063173 0.080725 -0.034985
0.035177 0.080725 -0.035174
0.041127 0.080725 -0.034938
-0.053045 0.081075 -0.034938
-0.020823 0.080898 -0.034938
-0.054073 0.081425 -0.035115
0.039027 0.081425 -0.035271
-0.063173 0.081775 -0.035201
0.041127 0.081775 -0.034949
-0.021085 0.082125 -0.034938
0.035877 0.082125 -0.035248
-0.063523 0.082475 -0.035204
0.035177 0.082475 -0.035082
0.040792 0.082475 -0.034938
0.035527 0.082825 -0.035123
-0.063873 0.083175 -0.035139
-0.026289 0.083175 -0.034938
0.035877 0.083175 -0.035150
-0.021271 0.083525 -0.034938
0.040214 0.083525 -0.034938
-0.057223 0.083875 -0.035079
-0.021326 0.083875 -0.034938
-0.064395 0.084225 -0.034938
-0.061773 0.084225 -0.035224
-0.056873 0.083974 -0.034938
0.036927 0.084225 -0.035248
-0.058273 0.084575 -0.034940
0.036183 0.084575 -0.034938
-0.062473 0.084925 -0.035010
-0.058273 0.084580 -0.034938
0.036927 0.084925 -0.035110
0.039027 0.084925 -0.035167
-0.062777 0.085275 -0.034938
-0.021523 0.085275 -0.034987
0.037277 0.085275 -0.035096
0.039716 0.085275 -0.034938
-0.021528 0.085625 -0.034938
0.037977 0.085625 -0.035090
0.039501 0.085625 -0.034938
0.037977 0.085975 -0.034953
-0.025023 0.086325 -0.035187
0.038677 0.086141 -0.034938
-0.024357 0.087725 -0.034938
-0.021873 0.088075 -0.035211
-0.021873 0.088775 -0.035233
-0.021873 0.089125 -0.035255
-0.021873 0.089475 -0.035273
-0.021873 0.089825 -0.035271
-0.022558 0.090175 -0.034938
-0.022223 0.090398 -0.034938
-0.021873 0.090594 -0.034938
0.033427 0.091925 -0.034939
0.005777 0.124825 -0.034966
0.006477 0.125131 -0.034938
0.006615 0.125525 -0.034938
0.004027 0.126575 -0.034940
0.004377 0.127181 -0.034938
0.006477 0.127975 -0.034983
0.009277 0.129025 -0.034949
0.006477 0.129725 -0.035133
0.011027 0.130075 -0.035050
0.010677 0.130425 -0.035119
0.006127 0.130775 -0.035113
0.004376 0.131125 -0.034938
0.009977 0.131125 -0.035202
0.005427 0.131475 -0.035008
0.009277 0.131475 -0.035210
0.008227 0.131825 -0.035151
0.009977 0.132175 -0.035175
0.010677 0.132875 -0.035099
0.011377 0.133225 -0.035021
0.012427 0.133925 -0.034988
0.013127 0.134275 -0.035062
0.016277 0.134625 -0.035152
0.015577 0.134975 -0.035273
0.017327 0.135325 -0.035093
0.010327 0.135675 -0.035278
0.016277 0.135675 -0.035249
0.008167 0.136025 -0.034938
0.008577 0.136375 -0.035014
0.015927 0.136375 -0.035286
0.019777 0.136725 -0.034974
0.011727 0.137075 -0.035255
0.020477 0.136987 -0.034938
0.016627 0.137425 -0.035120
0.036227 0.137425 -0.034996
0.024677 0.137775 -0.034938
0.011027 0.138095 -0.034938
0.018027 0.138125 -0.035131
0.023627 0.138125 -0.035076
0.029927 0.138124 -0.034938
0.036927 0.138125 -0.035016
0.013127 0.138475 -0.035154
0.021527 0.138475 -0.035224
0.025377 0.138443 -0.034938
0.034858 0.138475 -0.034938
0.013477 0.138825 -0.035170
0.022227 0.138825 -0.035253
0.028929 0.138825 -0.034938
0.034827 0.138529 -0.034938
0.017327 0.139175 -0.035182
0.025727 0.138858 -0.034938
0.028877 0.138876 -0.034938
0.036927 0.139175 -0.034996
0.016627 0.139525 -0.035212
0.025027 0.139525 -0.035098
0.028527 0.139181 -0.034938
0.031677 0.139459 -0.034938
0.036227 0.139525 -0.035058
0.025377 0.139875 -0.035133
0.031327 0.139875 -0.035024
0.036227 0.139875 -0.035027
0.028527 0.140225 -0.035111
0.033077 0.140225 -0.035137
0.023627 0.140575 -0.035217
0.029227 0.140575 -0.035153
0.033777 0.140575 -0.035152
0.013477 0.140925 -0.035162
0.033427 0.140925 -0.035222
0.012639 0.141275 -0.034938
0.023627 0.141275 -0.035245
0.033427 0.141275 -0.035251
0.012777 0.141625 -0.034940
0.016627 0.141625 -0.035283
0.029227 0.141625 -0.035144
0.034827 0.141625 -0.034979
0.013477 0.141975 -0.035041
0.022577 0.141975 -0.035260
0.031677 0.141975 -0.035236
0.013827 0.142325 -0.035023
0.030277 0.142325 -0.035124
0.016627 0.142675 -0.035092
0.030627 0.142675 -0.035161
0.016627 0.143025 -0.034986
0.033077 0.143025 -0.035276
0.016951 0.143375 -0.034938
0.031677 0.143375 -0.035230
0.019427 0.143725 -0.035284
0.018027 0.144075 -0.035001
0.033427 0.144075 -0.035128
0.033427 0.144425 -0.035064
-0.035030 0.144909 -0.035129
0.027477 0.144775 -0.035286
-0.037973 0.145123 -0.034938
-0.034716 0.145103 -0.034910
0.022227 0.145125 -0.035225
0.027827 0.145125 -0.035287
0.019077 0.145475 -0.034998
0.026777 0.145475 -0.035133
0.032358 0.145475 -0.034938
-0.034169 0.146043 -0.035106
0.024327 0.145825 -0.034996
0.032027 0.145585 -0.034938
0.021464 0.146175 -0.034938
0.030277 0.146175 -0.035136
0.026427 0.146255 -0.034938
0.030742 0.146525 -0.034938
0.027127 0.146840 -0.034938
-0.041349 0.147225 -0.034938
0.027836 0.147225 -0.034938
-0.033800 0.147397 -0.035022
0.029927 0.147291 -0.034938
-0.042173 0.148249 -0.034938
-0.033308 0.148276 -0.034872
-0.030743 0.148637 -0.035069
-0.029080 0.148773 -0.035169
-0.029235 0.148761 -0.034869
-0.027811 0.149230 -0.034836
-0.027623 0.149343 -0.034854
-0.027085 0.149342 -0.034850
-0.027749 0.149553 -0.034806
-0.028766 0.150219 -0.034730
-0.028269 0.149852 -0.034768
-0.028713 0.150344 -0.034935
-0.028471 0.151037 -0.035107
-0.043223 0.151775 -0.035138
-0.027861 0.152633 -0.034900
-0.027473 0.153860 -0.034938
-0.043673 0.154925 -0.034938
-0.043223 0.155625 -0.035250
-0.043966 0.156325 -0.034938
-0.027481 0.156675 -0.034938
-0.045012 0.157375 -0.034938
-0.027473 0.157725 -0.034962
-0.045672 0.158075 -0.034938
-0.045884 0.158425 -0.034938
-0.027614 0.158775 -0.034938
-0.045323 0.159475 -0.034996
-0.027473 0.159825 -0.035201
-0.043923 0.160295 -0.034938
-0.027832 0.160875 -0.034938
-0.044929 0.162625 -0.034938
-0.045618 0.164025 -0.034938
-0.045943 0.165075 -0.034938
-0.046330 0.165775 -0.034938
-0.046373 0.165824 -0.034938
-0.047442 0.166475 -0.034938
-0.046373 0.166475 -0.035194
-0.028873 0.166825 -0.034957
-0.028873 0.167175 -0.035145
-0.047773 0.168925 -0.035094
-0.047773 0.169625 -0.034989
-0.047423 0.169975 -0.035153
-0.047073 0.170325 -0.035284
-0.030273 0.170378 -0.034938
-0.046723 0.171044 -0.034938
-0.046023 0.171544 -0.034938
-0.044973 0.172206 -0.034938
-0.044273 0.172725 -0.034938
-0.031673 0.173125 -0.034944
-0.043406 0.173475 -0.034938
-0.032118 0.173475 -0.034938
-0.041823 0.173825 -0.035276
-0.042873 0.174001 -0.034938
-0.041473 0.174175 -0.035027
-0.034473 0.174099 -0.034938
-0.041823 0.174279 -0.034938
-0.039723 0.174326 -0.034938
-0.050923 0.175035 -0.034938
-0.042173 0.175061 -0.034938
-0.051623 0.175575 -0.034989
-0.049873 0.175575 -0.035072
-0.041473 0.175575 -0.034943
-0.049210 0.175925 -0.034938
-0.041473 0.175925 -0.035109
-0.051537 0.176275 -0.034938
-0.042523 0.176275 -0.035181
-0.041037 0.176275 -0.034938
-0.042523 0.176625 -0.035241
-0.048123 0.176742 -0.034938
-0.040620 0.176975 -0.034938
-0.040423 0.177304 -0.034938
-0.047073 0.177675 -0.035216
-0.046723 0.177685 -0.034938
-0.040165 0.178025 -0.034938
-0.045673 0.178725 -0.035279
-0.044268 0.178725 -0.034938
-0.044973 0.179075 -0.035212
-0.039881 0.179075 -0.034938
-0.047773 0.180475 -0.035269
-0.039979 0.181175 -0.034938
-0.040104 0.181525 -0.034938
-0.040334 0.182225 -0.034938
-0.040644 0.182575 -0.034938
-0.040773 0.182663 -0.034938
-0.043923 0.183215 -0.034938
-0.040773 0.183275 -0.035249
-0.042523 0.183625 -0.035126
-0.041823 0.183307 -0.034938
-0.029223 0.053075 -0.034800
-0.043923 0.053425 -0.034587
-0.045673 0.053994 -0.034587
-0.027473 0.054469 -0.034587
-0.026969 0.055175 -0.034587
-0.049523 0.055566 -0.034587
-0.026068 0.056225 -0.034587
-0.052673 0.056918 -0.034587
-0.053723 0.057434 -0.034587
-0.054073 0.057635 -0.034587
-0.085923 0.058222 -0.034587
-0.086973 0.058675 -0.034825
-0.083823 0.058451 -0.034587
-0.055880 0.058675 -0.034587
-0.077873 0.059025 -0.034754
-0.086328 0.059375 -0.034587
-0.086273 0.059725 -0.034715
-0.086273 0.060075 -0.034904
-0.085733 0.060425 -0.034587
-0.057923 0.060176 -0.034587
-0.058648 0.060775 -0.034587
-0.073323 0.060986 -0.034587
-0.072623 0.061475 -0.034678
-0.072273 0.061825 -0.034858
-0.059673 0.061562 -0.034587
-0.071923 0.061857 -0.034587
-0.022373 0.062175 -0.034587
-0.060723 0.062398 -0.034587
-0.084173 0.062794 -0.034587
-0.061241 0.062875 -0.034587
0.039727 0.062875 -0.034645
0.042527 0.062770 -0.034587
-0.061073 0.063225 -0.034836
0.043927 0.063096 -0.034587
-0.069473 0.063575 -0.034703
0.038327 0.063293 -0.034587
-0.068773 0.063919 -0.034587
-0.021446 0.063925 -0.034587
0.046027 0.063925 -0.034875
-0.068390 0.064275 -0.034587
0.035527 0.064275 -0.034730
0.047370 0.064275 -0.034587
-0.021173 0.064459 -0.034587
-0.068073 0.064636 -0.034587
-0.083210 0.065325 -0.034587
-0.020823 0.065195 -0.034587
-0.083129 0.065675 -0.034587
-0.062831 0.065675 -0.034587
-0.083123 0.065688 -0.034587
-0.062823 0.065688 -0.034587
0.048127 0.066025 -0.034602
-0.062123 0.066375 -0.034621
0.048141 0.066375 -0.034587
-0.068423 0.066725 -0.034838
-0.061800 0.066725 -0.034587
0.031327 0.066486 -0.034587
-0.077873 0.067060 -0.034587
-0.061073 0.067075 -0.034601
0.030277 0.066936 -0.034587
-0.069123 0.067425 -0.034617
-0.058623 0.067425 -0.034722
0.029577 0.067252 -0.034587
-0.074373 0.067775 -0.034905
-0.058973 0.067591 -0.034587
-0.054423 0.067775 -0.034751
0.029227 0.067440 -0.034587
-0.072273 0.067907 -0.034587
-0.052673 0.068125 -0.034684
-0.051623 0.068475 -0.034777
-0.051623 0.068825 -0.034763
0.027151 0.068825 -0.034587
-0.038693 0.069175 -0.034587
-0.019773 0.069175 -0.034806
-0.039373 0.069525 -0.034691
-0.053349 0.069875 -0.034587
-0.039723 0.069828 -0.034587
0.025904 0.069875 -0.034587
-0.041123 0.070225 -0.034878
-0.035873 0.069989 -0.034587
-0.041473 0.070575 -0.034837
0.025377 0.070403 -0.034587
-0.041518 0.070925 -0.034587
-0.055123 0.071275 -0.034745
-0.019281 0.071275 -0.034587
-0.055473 0.071625 -0.034796
-0.042621 0.071975 -0.034587
-0.057563 0.072325 -0.034587
-0.042873 0.072199 -0.034587
0.023627 0.072109 -0.034587
-0.057223 0.072675 -0.034930
0.019134 0.072749 -0.035129
0.020996 0.072843 -0.034687
0.023162 0.072388 -0.034541
-0.044016 0.073025 -0.034587
-0.027473 0.072943 -0.034587
0.019160 0.072883 -0.035075
0.020165 0.073071 -0.034718
0.021895 0.072831 -0.034433
-0.058273 0.073375 -0.034885
0.019208 0.072983 -0.035060
0.041127 0.073241 -0.034587
-0.026288 0.073725 -0.034587
0.020435 0.073645 -0.034761
-0.059323 0.074075 -0.034788
0.020872 0.073786 -0.034644
0.037277 0.074066 -0.034587
-0.059323 0.074425 -0.034896
-0.019130 0.074425 -0.034587
0.022805 0.074644 -0.034481
-0.060723 0.074622 -0.034587
-0.026278 0.074775 -0.034587
0.035177 0.074769 -0.034587
0.023836 0.075253 -0.034450
-0.060723 0.075475 -0.034844
0.024251 0.075556 -0.034654
0.033777 0.075222 -0.034587
-0.026511 0.075825 -0.034587
0.025019 0.075987 -0.034524
-0.061073 0.076175 -0.034877
0.026081 0.076344 -0.034755
0.031327 0.076158 -0.034587
-0.047614 0.076525 -0.034587
0.027128 0.076686 -0.034613
-0.047993 0.076875 -0.034587
0.027760 0.076815 -0.034612
0.029244 0.076851 -0.034638
0.028908 0.076989 -0.034450
-0.049173 0.077575 -0.034775
0.036924 0.077575 -0.034587
0.040077 0.077575 -0.034615
-0.049523 0.077925 -0.034799
0.037627 0.077925 -0.034754
0.040777 0.077925 -0.034660
-0.026773 0.078260 -0.034587
0.038327 0.078275 -0.034868
-0.062823 0.078625 -0.034897
-0.019773 0.078625 -0.034670
0.035527 0.078625 -0.034844
0.040427 0.078625 -0.034829
-0.063671 0.078975 -0.034587
-0.020123 0.078975 -0.034836
0.033777 0.078975 -0.034778
-0.050573 0.079325 -0.034635
0.033077 0.079325 -0.034694
-0.063873 0.079387 -0.034587
0.032727 0.079453 -0.034587
0.041477 0.079675 -0.034713
0.033777 0.080025 -0.034860
-0.063523 0.080375 -0.034843
-0.064439 0.080725 -0.034587
0.033777 0.080725 -0.034835
-0.052673 0.081075 -0.034826
0.041827 0.081075 -0.034672
0.033777 0.081425 -0.034738
-0.020823 0.081775 -0.034752
-0.064223 0.082125 -0.034920
0.034477 0.082125 -0.034908
-0.053591 0.082475 -0.034587
-0.064573 0.082825 -0.034876
0.034827 0.082825 -0.034881
-0.026423 0.083118 -0.034587
0.035177 0.083175 -0.034936
-0.055823 0.083525 -0.034917
-0.065306 0.083875 -0.034587
-0.026237 0.083875 -0.034587
0.028527 0.083557 -0.034587
-0.057223 0.084225 -0.034853
0.028020 0.084225 -0.034587
-0.065270 0.084575 -0.034587
-0.021187 0.084575 -0.034587
0.035527 0.084500 -0.034587
-0.021241 0.084925 -0.034587
0.040077 0.084925 -0.034865
-0.061423 0.085275 -0.034927
0.029227 0.085275 -0.034617
0.039727 0.085275 -0.034934
-0.064223 0.085625 -0.034773
-0.021337 0.085625 -0.034587
0.036577 0.085577 -0.034587
-0.064573 0.085975 -0.034612
-0.059323 0.085918 -0.034587
0.030277 0.085953 -0.034587
0.037277 0.085975 -0.034721
-0.064223 0.086325 -0.034588
-0.061423 0.086325 -0.034695
0.030627 0.086128 -0.034587
0.037977 0.086325 -0.034742
0.040077 0.086325 -0.034595
-0.062123 0.086659 -0.034587
0.028877 0.086675 -0.034772
0.037977 0.086504 -0.034587
0.039377 0.086675 -0.034682
-0.021523 0.087025 -0.034628
0.032377 0.086919 -0.034587
-0.021523 0.087375 -0.034587
0.030627 0.087375 -0.034752
0.028877 0.087725 -0.034843
-0.021523 0.087770 -0.034587
0.029577 0.088075 -0.034842
-0.021447 0.088425 -0.034587
-0.021523 0.088775 -0.034854
0.027245 0.089125 -0.034587
-0.021250 0.089475 -0.034587
-0.021205 0.089825 -0.034587
0.030627 0.089825 -0.034680
-0.021182 0.090175 -0.034587
0.033427 0.090175 -0.034633
-0.021173 0.090525 -0.034592
0.028889 0.090525 -0.034587
0.034452 0.090525 -0.034587
-0.021173 0.090539 -0.034587
-0.021523 0.091025 -0.034587
0.033777 0.091225 -0.034845
0.033427 0.091575 -0.034916
0.031677 0.091925 -0.034847
0.034127 0.092275 -0.034884
0.031677 0.092625 -0.034854
0.035877 0.092625 -0.034647
0.034127 0.092975 -0.034843
0.031677 0.093325 -0.034790
0.034827 0.093675 -0.034698
0.030977 0.094126 -0.034587
0.036577 0.094375 -0.034599
0.035877 0.094725 -0.034620
0.032727 0.095425 -0.034609
0.036227 0.095775 -0.034610
0.033077 0.096475 -0.034692
0.032377 0.097175 -0.034626
0.032727 0.097525 -0.034651
0.035527 0.097525 -0.034843
0.035877 0.097875 -0.034857
0.036227 0.098225 -0.034853
0.033077 0.098312 -0.034587
0.035527 0.098575 -0.034841
0.033813 0.098925 -0.034587
0.037977 0.098925 -0.034688
0.035177 0.099975 -0.034592
0.035177 0.099996 -0.034587
0.001049 0.117475 -0.034587
0.001227 0.118525 -0.034702
0.002627 0.119225 -0.034635
0.000527 0.120275 -0.034696
0.000877 0.120625 -0.034692
0.003967 0.123075 -0.034587
0.001227 0.123119 -0.034587
0.000877 0.123775 -0.034629
0.000527 0.123833 -0.034587
0.006477 0.124125 -0.034807
0.004727 0.124475 -0.034879
0.000177 0.124825 -0.034587
0.000177 0.124847 -0.034587
0.006827 0.125175 -0.034888
0.003677 0.125875 -0.034901
0.008577 0.126225 -0.034594
0.008927 0.126575 -0.034588
0.007527 0.127275 -0.034798
0.007177 0.127625 -0.034880
0.010689 0.127625 -0.034587
0.011027 0.127791 -0.034587
0.002977 0.128239 -0.034587
0.003677 0.128675 -0.034731
0.010327 0.128675 -0.034848
0.004377 0.129375 -0.034903
0.004377 0.129725 -0.034923
0.013127 0.130075 -0.034734
0.014527 0.130425 -0.034653
0.015227 0.130775 -0.034589
0.013827 0.131125 -0.034821
0.004377 0.131475 -0.034912
0.003327 0.131825 -0.034681
0.015577 0.131534 -0.034587
0.004377 0.132175 -0.034807
0.012427 0.132525 -0.034867
0.003677 0.132615 -0.034587
0.012777 0.132875 -0.034844
0.005427 0.133225 -0.034604
0.012077 0.133225 -0.034924
0.014527 0.133225 -0.034911
0.006477 0.133575 -0.034610
0.016277 0.133575 -0.034912
0.016977 0.133925 -0.034906
0.007177 0.134275 -0.034700
0.018727 0.134625 -0.034852
0.006827 0.135675 -0.034623
0.006702 0.136025 -0.034587
0.035177 0.136008 -0.034587
0.020127 0.136375 -0.034873
0.037277 0.136375 -0.034716
0.034426 0.136725 -0.034587
0.025027 0.137075 -0.034740
0.035877 0.137075 -0.034926
0.007877 0.137425 -0.034765
0.023627 0.137425 -0.034890
0.028877 0.137212 -0.034587
0.034127 0.137116 -0.034587
0.008927 0.137775 -0.034905
0.035177 0.137775 -0.034921
0.010327 0.138125 -0.034910
0.029577 0.138125 -0.034903
0.033077 0.138125 -0.034589
0.037277 0.138125 -0.034917
0.027127 0.138475 -0.034721
0.032027 0.138475 -0.034663
0.009977 0.138825 -0.034749
0.028177 0.138825 -0.034828
0.037277 0.138825 -0.034907
0.027477 0.139175 -0.034907
0.032727 0.139175 -0.034886
0.009277 0.139298 -0.034587
0.011377 0.139875 -0.034692
0.012077 0.140225 -0.034823
0.010633 0.140575 -0.034587
0.037634 0.140575 -0.034587
0.037277 0.140893 -0.034587
0.035177 0.141625 -0.034898
0.035527 0.142325 -0.034671
0.012077 0.142681 -0.034587
0.014177 0.143025 -0.034851
0.016627 0.143375 -0.034874
0.034827 0.143725 -0.034801
0.015227 0.144075 -0.034607
0.035527 0.144075 -0.034623
0.034827 0.144425 -0.034733
-0.035087 0.144898 -0.034824
0.018027 0.144775 -0.034884
-0.037623 0.144931 -0.034587
0.034827 0.145125 -0.034639
-0.038323 0.145136 -0.034587
0.033077 0.145475 -0.034855
0.035177 0.145279 -0.034587
-0.039373 0.145614 -0.034587
0.017738 0.145825 -0.034587
-0.040318 0.146175 -0.034587
0.031677 0.146175 -0.034820
-0.040423 0.146250 -0.034587
0.019777 0.146525 -0.034855
0.023627 0.146525 -0.034841
-0.033873 0.146809 -0.034686
0.026077 0.146875 -0.034764
0.019427 0.147156 -0.034587
0.027827 0.147225 -0.034937
0.024327 0.147575 -0.034656
0.029577 0.147575 -0.034894
-0.033471 0.147853 -0.034541
0.026777 0.147919 -0.034587
0.029577 0.147925 -0.034747
0.027477 0.148163 -0.034587
-0.042523 0.148625 -0.034804
-0.030475 0.148649 -0.034604
-0.029334 0.148807 -0.034621
-0.042943 0.148975 -0.034587
-0.032308 0.148666 -0.034631
-0.027857 0.149217 -0.034806
-0.027318 0.149372 -0.034693
-0.027830 0.149682 -0.034665
-0.027023 0.149675 -0.034261
-0.028950 0.150102 -0.034232
-0.027681 0.149747 -0.034428
-0.028952 0.150447 -0.034573
-0.028826 0.151032 -0.034515
-0.044129 0.152125 -0.034587
-0.044273 0.152433 -0.034587
-0.044399 0.153175 -0.034587
-0.027811 0.153525 -0.034587
-0.027473 0.154225 -0.034878
-0.044197 0.155975 -0.034587
-0.027712 0.156675 -0.034587
-0.027473 0.157375 -0.034869
-0.045323 0.157424 -0.034587
-0.045673 0.158075 -0.034937
-0.046373 0.158775 -0.034702
-0.046023 0.159125 -0.034921
-0.046023 0.159825 -0.034612
-0.044967 0.160175 -0.034587
-0.044305 0.160875 -0.034587
-0.044392 0.161575 -0.034587
-0.044623 0.161888 -0.034587
-0.045687 0.162975 -0.034587
-0.028511 0.164025 -0.034587
-0.046023 0.165075 -0.034885
-0.047073 0.165775 -0.034683
-0.047773 0.166125 -0.034654
-0.028873 0.166475 -0.034799
-0.029223 0.166803 -0.034587
-0.048457 0.167525 -0.034587
-0.048123 0.167875 -0.034825
-0.029923 0.168192 -0.034587
-0.029923 0.168575 -0.034764
-0.048389 0.169275 -0.034587
-0.047773 0.170230 -0.034587
-0.047338 0.170675 -0.034587
-0.046723 0.171162 -0.034587
-0.045323 0.172075 -0.034688
-0.044623 0.172773 -0.034587
-0.043923 0.173125 -0.034854
-0.044068 0.173475 -0.034587
-0.043923 0.173775 -0.034587
-0.033372 0.173825 -0.034587
-0.042523 0.174175 -0.034928
-0.034123 0.173976 -0.034587
-0.042873 0.174525 -0.034853
-0.041091 0.174525 -0.034587
-0.036223 0.174187 -0.034587
-0.050923 0.174875 -0.034752
-0.041473 0.174875 -0.034793
-0.051623 0.175225 -0.034909
-0.042873 0.175225 -0.034919
-0.051973 0.175575 -0.034631
-0.043223 0.175575 -0.034859
-0.049173 0.175925 -0.034898
-0.048473 0.176255 -0.034587
-0.051528 0.176625 -0.034587
-0.051300 0.176975 -0.034587
-0.051273 0.177009 -0.034587
-0.047073 0.177325 -0.034771
-0.050709 0.177675 -0.034587
-0.044251 0.177675 -0.034587
-0.044273 0.178025 -0.034662
-0.050035 0.178375 -0.034587
-0.044973 0.178375 -0.034699
-0.039948 0.178375 -0.034587
-0.039878 0.178725 -0.034587
-0.039970 0.179775 -0.034587
-0.040171 0.180825 -0.034587
-0.040403 0.181525 -0.034587
-0.040728 0.181875 -0.034587
-0.044973 0.182515 -0.034587
-0.044273 0.182840 -0.034587
-0.041123 0.182925 -0.034933
-0.042873 0.183275 -0.034780
-0.042173 0.182947 -0.034587
-0.030273 0.052838 -0.034238
-0.028873 0.053234 -0.034238
-0.027823 0.054095 -0.034238
-0.027473 0.054536 -0.034238
-0.027008 0.055175 -0.034238
-0.026428 0.055875 -0.034238
-0.026073 0.056302 -0.034238
-0.053023 0.056992 -0.034238
-0.054423 0.057723 -0.034238
-0.085223 0.058325 -0.034447
-0.055123 0.058093 -0.034238
-0.085573 0.058476 -0.034238
-0.083823 0.058554 -0.034238
-0.079620 0.058675 -0.034238
-0.024673 0.058349 -0.034238
-0.086273 0.059375 -0.034527
-0.057223 0.059354 -0.034238
-0.075606 0.059725 -0.034238
-0.075073 0.059938 -0.034238
-0.058623 0.060385 -0.034238
-0.073673 0.060637 -0.034238
-0.084896 0.061125 -0.034238
-0.084873 0.061169 -0.034238
-0.059673 0.061126 -0.034238
-0.071606 0.061825 -0.034238
-0.084523 0.062175 -0.034478
-0.060723 0.061893 -0.034238
-0.070340 0.062525 -0.034238
-0.022107 0.062525 -0.034238
0.040077 0.062875 -0.034507
0.042485 0.062875 -0.034238
-0.062193 0.063225 -0.034238
0.042877 0.062922 -0.034238
0.044598 0.063225 -0.034238
-0.021523 0.063567 -0.034238
0.044977 0.063310 -0.034238
-0.083670 0.063925 -0.034238
0.037977 0.063656 -0.034238
-0.063254 0.064275 -0.034238
0.047427 0.064275 -0.034548
-0.067514 0.064625 -0.034238
0.036227 0.064340 -0.034238
-0.067373 0.064787 -0.034238
-0.020760 0.064975 -0.034238
-0.083110 0.065499 -0.034369
-0.063945 0.065325 -0.034238
0.048127 0.065325 -0.034489
-0.067023 0.065490 -0.034238
-0.020451 0.065675 -0.034238
-0.067023 0.066025 -0.034327
-0.020307 0.066025 -0.034238
-0.063523 0.066375 -0.034273
-0.067023 0.066725 -0.034288
-0.062123 0.066725 -0.034496
-0.081027 0.066854 -0.034238
-0.078223 0.066983 -0.034238
-0.020123 0.067075 -0.034539
-0.077523 0.067153 -0.034238
-0.067545 0.067425 -0.034238
-0.060023 0.067425 -0.034571
-0.070523 0.067775 -0.034511
-0.067723 0.067511 -0.034238
-0.060703 0.067775 -0.034238
0.028877 0.067775 -0.034306
-0.073673 0.068042 -0.034238
-0.072273 0.068125 -0.034255
-0.069823 0.067887 -0.034238
-0.056650 0.068125 -0.034238
-0.019607 0.068125 -0.034238
-0.055123 0.068378 -0.034238
0.027827 0.068472 -0.034238
-0.052673 0.068825 -0.034522
-0.053723 0.069175 -0.034324
-0.038116 0.069175 -0.034238
0.026777 0.069175 -0.034412
-0.053023 0.069525 -0.034534
-0.036427 0.069525 -0.034238
-0.053373 0.069875 -0.034583
-0.019232 0.069875 -0.034238
-0.040073 0.070225 -0.034362
0.046968 0.070225 -0.034238
-0.056152 0.070925 -0.034238
-0.041091 0.070925 -0.034238
-0.056173 0.070935 -0.034238
-0.034823 0.071042 -0.034238
-0.056873 0.071277 -0.034238
-0.057573 0.071757 -0.034238
-0.058273 0.072311 -0.034238
-0.032723 0.072206 -0.034238
0.044999 0.072325 -0.034238
-0.030973 0.072675 -0.034572
0.044977 0.072342 -0.034238
-0.030973 0.072714 -0.034238
0.019276 0.072938 -0.035007
0.020986 0.073007 -0.034518
0.022161 0.072838 -0.034122
-0.059673 0.073205 -0.034238
-0.028173 0.073057 -0.034238
0.020011 0.073286 -0.034753
0.021600 0.073112 -0.034125
0.042877 0.073117 -0.034238
-0.026612 0.073725 -0.034238
0.039027 0.073677 -0.034238
-0.044973 0.074075 -0.034443
0.020853 0.073655 -0.034524
0.037277 0.074075 -0.034559
-0.061073 0.074425 -0.034365
-0.019073 0.074425 -0.034524
-0.045342 0.074775 -0.034238
0.023169 0.074799 -0.034222
0.036577 0.074455 -0.034238
-0.045673 0.075125 -0.034255
0.024117 0.075419 -0.034359
0.035177 0.074998 -0.034238
-0.046023 0.075475 -0.034260
0.033777 0.075475 -0.034301
-0.062100 0.075825 -0.034238
0.024537 0.075802 -0.034161
0.033077 0.075825 -0.034340
-0.062123 0.075867 -0.034238
-0.026718 0.076175 -0.034238
0.031314 0.076242 -0.034520
0.032727 0.076131 -0.034238
-0.018932 0.076525 -0.034238
0.030746 0.076572 -0.034376
0.032377 0.076259 -0.034238
0.026543 0.076708 -0.034337
0.029156 0.076942 -0.034490
0.033427 0.076875 -0.034239
0.036927 0.076857 -0.034238
-0.063202 0.077225 -0.034238
-0.018998 0.077225 -0.034238
0.029492 0.077047 -0.034301
0.038327 0.077225 -0.034485
0.040777 0.077225 -0.034396
-0.048123 0.077575 -0.034250
-0.063523 0.077925 -0.034368
-0.026877 0.077925 -0.034238
0.034477 0.077925 -0.034552
-0.048823 0.078275 -0.034274
-0.049173 0.078625 -0.034272
-0.049499 0.078975 -0.034238
0.032727 0.078975 -0.034573
-0.049523 0.078995 -0.034238
-0.064802 0.079675 -0.034238
-0.019773 0.079675 -0.034412
-0.064223 0.080025 -0.034567
0.029577 0.080025 -0.034242
-0.064573 0.080375 -0.034477
-0.019753 0.080375 -0.034238
0.029927 0.080026 -0.034238
-0.065165 0.080725 -0.034238
-0.019773 0.080453 -0.034238
0.031680 0.080725 -0.034238
-0.065285 0.081075 -0.034238
0.027127 0.081075 -0.034370
0.032377 0.081075 -0.034306
-0.052323 0.081425 -0.034525
0.029577 0.081425 -0.034433
0.032038 0.081425 -0.034238
-0.051973 0.081617 -0.034238
0.031793 0.081775 -0.034238
-0.065273 0.082125 -0.034458
-0.020123 0.081778 -0.034238
-0.026665 0.082475 -0.034238
0.030277 0.082475 -0.034461
0.042177 0.082475 -0.034371
-0.053023 0.082601 -0.034238
0.033382 0.082825 -0.034238
-0.054073 0.083175 -0.034325
0.028877 0.083175 -0.034578
0.041477 0.083175 -0.034577
-0.054773 0.083525 -0.034439
0.026077 0.083264 -0.034238
0.041477 0.083525 -0.034509
-0.054773 0.083802 -0.034238
0.034477 0.083875 -0.034332
-0.056173 0.084225 -0.034579
0.034477 0.084220 -0.034238
-0.066046 0.084575 -0.034238
0.034827 0.084560 -0.034238
-0.066030 0.084925 -0.034238
0.029577 0.084925 -0.034571
0.040777 0.084925 -0.034582
-0.058273 0.085275 -0.034555
0.035877 0.085275 -0.034349
-0.058623 0.085625 -0.034501
0.030277 0.085625 -0.034550
-0.025596 0.085975 -0.034238
0.036577 0.085975 -0.034257
-0.065273 0.086325 -0.034304
0.031677 0.086325 -0.034562
0.040930 0.086325 -0.034238
-0.062123 0.086675 -0.034583
-0.060023 0.086675 -0.034414
0.026777 0.086675 -0.034572
0.037664 0.086675 -0.034238
-0.064573 0.087025 -0.034251
-0.061773 0.087025 -0.034435
0.033427 0.087025 -0.034458
0.039027 0.087025 -0.034494
-0.063873 0.087375 -0.034240
-0.061697 0.087375 -0.034238
0.025377 0.087375 -0.034297
0.038677 0.087178 -0.034238
-0.061773 0.087388 -0.034238
-0.024323 0.088269 -0.034238
0.032727 0.088775 -0.034584
0.026777 0.089125 -0.034484
-0.023505 0.089475 -0.034238
0.033077 0.089475 -0.034560
0.027477 0.089825 -0.034547
0.035163 0.089825 -0.034238
0.026777 0.090175 -0.034334
0.035464 0.090175 -0.034238
0.027477 0.090525 -0.034442
-0.022327 0.090875 -0.034238
0.027127 0.090875 -0.034321
-0.021523 0.091225 -0.034314
0.028877 0.091225 -0.034566
0.027127 0.091502 -0.034238
0.036577 0.091575 -0.034341
0.028177 0.091925 -0.034435
0.027827 0.092275 -0.034329
0.027631 0.092625 -0.034238
0.036577 0.092975 -0.034565
0.027991 0.093325 -0.034238
0.028877 0.093675 -0.034370
0.037277 0.094375 -0.034527
0.031327 0.094725 -0.034545
0.030277 0.095425 -0.034271
0.030627 0.095775 -0.034321
0.031327 0.096125 -0.034464
0.032027 0.096825 -0.034586
0.030627 0.097036 -0.034238
0.031677 0.097525 -0.034454
0.032377 0.097875 -0.034543
0.039027 0.098575 -0.034455
0.039027 0.098925 -0.034490
0.038677 0.099625 -0.034564
0.041054 0.099975 -0.034238
0.040427 0.100325 -0.034392
0.040777 0.100675 -0.034389
0.040427 0.101025 -0.034459
0.039377 0.101375 -0.034498
0.036927 0.101725 -0.034368
0.041827 0.101725 -0.034261
0.039727 0.102425 -0.034426
0.037627 0.102775 -0.034295
0.036346 0.103475 -0.034238
0.040427 0.103475 -0.034319
0.037977 0.104175 -0.034347
0.036947 0.104525 -0.034238
0.039727 0.104875 -0.034473
0.038327 0.105225 -0.034398
0.039377 0.105575 -0.034474
0.041827 0.105575 -0.034273
0.040777 0.105925 -0.034454
0.039377 0.106275 -0.034406
0.040777 0.106625 -0.034397
0.039377 0.106975 -0.034268
0.039727 0.107231 -0.034238
0.042877 0.107325 -0.034249
0.042177 0.107675 -0.034279
0.042177 0.108025 -0.034258
-0.003274 0.110825 -0.034238
-0.003673 0.111153 -0.034238
-0.002273 0.111525 -0.034372
0.000298 0.111525 -0.034238
-0.004723 0.112225 -0.034241
-0.000523 0.112225 -0.034379
-0.001573 0.112575 -0.034448
-0.002273 0.112925 -0.034531
-0.004373 0.113275 -0.034412
-0.001573 0.113625 -0.034521
-0.004723 0.114325 -0.034365
-0.000173 0.114325 -0.034561
0.000527 0.114675 -0.034517
0.002277 0.114897 -0.034238
0.001227 0.115725 -0.034420
-0.004023 0.116048 -0.034238
-0.000173 0.116075 -0.034444
-0.001223 0.116425 -0.034362
-0.002273 0.117125 -0.034350
-0.001223 0.117475 -0.034378
0.000177 0.117825 -0.034561
-0.001223 0.118525 -0.034419
-0.002973 0.118875 -0.034354
0.004727 0.118875 -0.034285
-0.001573 0.119225 -0.034382
0.045327 0.119225 -0.034311
0.005777 0.119237 -0.034238
0.044277 0.119510 -0.034238
-0.003279 0.119925 -0.034238
0.003327 0.119925 -0.034570
0.006477 0.119925 -0.034242
0.045677 0.119925 -0.034319
0.044627 0.120275 -0.034239
0.047077 0.120275 -0.034238
-0.001530 0.120625 -0.034238
0.044977 0.120576 -0.034238
-0.001223 0.120975 -0.034245
0.047077 0.120965 -0.034238
0.000527 0.121675 -0.034522
0.001927 0.122025 -0.034540
0.006827 0.122025 -0.034295
0.002627 0.122375 -0.034522
0.001577 0.122725 -0.034563
0.005427 0.122725 -0.034570
0.000527 0.123075 -0.034504
0.006477 0.123075 -0.034562
0.042877 0.123075 -0.034255
0.045317 0.123075 -0.034238
0.000527 0.123425 -0.034541
0.042347 0.123425 -0.034238
0.046727 0.123425 -0.034250
0.042177 0.123775 -0.034241
0.046027 0.123775 -0.034357
0.007877 0.124125 -0.034519
0.008577 0.124475 -0.034399
0.045327 0.124475 -0.034409
0.008577 0.124825 -0.034460
0.046727 0.124825 -0.034345
0.009277 0.125175 -0.034416
0.046027 0.125175 -0.034376
0.045327 0.125525 -0.034360
0.043227 0.125875 -0.034460
-0.000523 0.126225 -0.034335
0.043227 0.126225 -0.034446
0.042527 0.126575 -0.034301
-0.000427 0.126925 -0.034238
0.043927 0.126925 -0.034433
-0.000161 0.127275 -0.034238
0.043577 0.127275 -0.034394
0.011377 0.127625 -0.034503
0.000357 0.127975 -0.034238
0.000526 0.128325 -0.034238
0.043227 0.128325 -0.034261
0.000877 0.128675 -0.034260
0.012427 0.128675 -0.034579
0.000877 0.129021 -0.034238
0.043227 0.129025 -0.034282
0.042177 0.129147 -0.034238
0.014527 0.129725 -0.034488
0.001459 0.130075 -0.034238
0.043227 0.130075 -0.034388
0.001577 0.130509 -0.034238
0.043577 0.130775 -0.034395
0.041827 0.131125 -0.034336
0.002277 0.131475 -0.034402
0.017009 0.131475 -0.034238
0.001921 0.131825 -0.034238
0.017361 0.131825 -0.034238
0.016277 0.132175 -0.034540
0.043577 0.132175 -0.034396
0.002328 0.132525 -0.034238
0.038327 0.132525 -0.034310
0.002627 0.132854 -0.034238
0.038677 0.132875 -0.034311
0.043927 0.132875 -0.034251
0.018377 0.133225 -0.034480
0.043227 0.133225 -0.034326
0.004377 0.133575 -0.034442
0.020127 0.133575 -0.034382
0.003677 0.133925 -0.034240
0.020127 0.133925 -0.034489
0.039027 0.133837 -0.034238
0.004027 0.134275 -0.034271
0.037277 0.133930 -0.034238
0.040777 0.134275 -0.034242
0.042177 0.134275 -0.034238
0.035877 0.134574 -0.034238
0.037627 0.134625 -0.034363
0.039377 0.134625 -0.034283
0.042334 0.134625 -0.034238
0.037277 0.134975 -0.034408
0.040077 0.134975 -0.034400
0.022227 0.135325 -0.034316
0.036927 0.135325 -0.034519
0.039377 0.135325 -0.034404
0.004220 0.135675 -0.034238
0.025377 0.135675 -0.034289
0.038327 0.135675 -0.034403
0.005427 0.136025 -0.034421
0.029227 0.135970 -0.034238
0.037627 0.136025 -0.034551
0.041477 0.136025 -0.034569
0.006127 0.136375 -0.034466
0.025027 0.136375 -0.034539
0.026796 0.136375 -0.034238
0.030977 0.136375 -0.034421
0.037977 0.136375 -0.034510
0.042527 0.136375 -0.034437
0.028177 0.136725 -0.034346
0.030627 0.136725 -0.034564
0.033077 0.136721 -0.034238
0.041827 0.136725 -0.034582
0.043227 0.136725 -0.034254
0.032727 0.137075 -0.034274
0.040777 0.137075 -0.034583
0.005755 0.137425 -0.034238
0.028177 0.137425 -0.034531
0.041827 0.137425 -0.034574
0.006477 0.137775 -0.034320
0.031677 0.137775 -0.034555
0.042527 0.137775 -0.034502
0.032027 0.138125 -0.034563
0.006827 0.138411 -0.034238
0.043227 0.138475 -0.034342
0.042527 0.138825 -0.034412
0.043227 0.139175 -0.034282
0.008577 0.139875 -0.034315
0.042877 0.139807 -0.034238
0.041800 0.140225 -0.034238
0.039727 0.140575 -0.034509
0.037277 0.140925 -0.034581
0.037277 0.141275 -0.034513
0.011027 0.141625 -0.034492
0.040427 0.141625 -0.034378
0.037277 0.141975 -0.034391
0.011027 0.142325 -0.034369
0.040777 0.142265 -0.034238
0.040358 0.142675 -0.034238
0.036227 0.143025 -0.034397
0.039602 0.143025 -0.034238
0.036577 0.143375 -0.034332
0.036577 0.143725 -0.034367
0.013127 0.144075 -0.034314
0.037189 0.144075 -0.034238
0.014177 0.144425 -0.034394
-0.036224 0.144762 -0.034321
0.016277 0.144775 -0.034451
0.036927 0.144775 -0.034340
-0.037623 0.144868 -0.034238
-0.034910 0.145065 -0.034330
0.016277 0.145125 -0.034373
-0.039368 0.145475 -0.034238
0.035177 0.145475 -0.034565
0.014877 0.145526 -0.034238
0.036927 0.145825 -0.034281
-0.041118 0.146525 -0.034238
0.035177 0.146525 -0.034406
-0.033765 0.147014 -0.034490
0.034127 0.146875 -0.034341
0.017785 0.147225 -0.034238
0.031677 0.147225 -0.034523
-0.042173 0.147575 -0.034503
0.018727 0.147575 -0.034315
0.021877 0.147575 -0.034326
-0.033445 0.147759 -0.034311
0.023627 0.147925 -0.034517
0.030627 0.147925 -0.034523
0.024677 0.148275 -0.034486
0.030277 0.148275 -0.034432
-0.043223 0.148625 -0.034263
-0.031857 0.148662 -0.033957
-0.029899 0.148764 -0.034342
0.025727 0.148625 -0.034275
0.030310 0.148625 -0.034238
-0.032622 0.148672 -0.034333
-0.030638 0.148699 -0.034286
0.023977 0.148850 -0.034238
0.028177 0.148975 -0.034256
0.030277 0.148631 -0.034238
-0.028354 0.149145 -0.034279
0.027827 0.148989 -0.034238
-0.043576 0.149675 -0.034238
-0.043573 0.150025 -0.034269
-0.028526 0.149938 -0.034223
-0.026938 0.149747 -0.034091
-0.029049 0.150635 -0.034353
-0.044273 0.151775 -0.034264
-0.044623 0.152825 -0.034402
-0.044735 0.154225 -0.034238
-0.027856 0.154575 -0.034238
-0.044623 0.155411 -0.034238
-0.027823 0.155975 -0.034329
-0.044885 0.156675 -0.034238
-0.027823 0.157725 -0.034582
-0.046723 0.158775 -0.034443
-0.046723 0.159125 -0.034553
-0.047073 0.159825 -0.034331
-0.045673 0.160464 -0.034238
-0.044973 0.161147 -0.034238
-0.045294 0.161925 -0.034238
-0.045918 0.162625 -0.034238
-0.028734 0.163325 -0.034238
-0.028873 0.164375 -0.034291
-0.028977 0.164725 -0.034238
-0.047798 0.165425 -0.034238
-0.047773 0.165775 -0.034466
-0.029223 0.166125 -0.034327
-0.029436 0.166475 -0.034238
-0.029739 0.167175 -0.034238
-0.029923 0.167875 -0.034425
-0.030260 0.168225 -0.034238
-0.030412 0.168575 -0.034238
-0.030623 0.169110 -0.034238
-0.048473 0.169645 -0.034238
-0.047773 0.170325 -0.034470
-0.031184 0.170675 -0.034238
-0.031336 0.171025 -0.034238
-0.046023 0.171764 -0.034238
-0.044973 0.172425 -0.034578
-0.032023 0.172775 -0.034486
-0.032620 0.173125 -0.034238
-0.033116 0.173475 -0.034238
-0.033773 0.173825 -0.034372
-0.035873 0.174110 -0.034238
-0.034123 0.173852 -0.034238
-0.051273 0.174525 -0.034445
-0.040073 0.174322 -0.034238
-0.036573 0.174193 -0.034238
-0.050223 0.174853 -0.034238
-0.041045 0.174875 -0.034238
-0.052245 0.175575 -0.034238
-0.051881 0.176275 -0.034238
-0.040665 0.176275 -0.034238
-0.040539 0.176625 -0.034238
-0.047073 0.176964 -0.034238
-0.044273 0.176975 -0.034444
-0.044273 0.177325 -0.034500
-0.045673 0.177589 -0.034238
-0.044973 0.177675 -0.034354
-0.050400 0.178025 -0.034238
-0.040162 0.178025 -0.034238
-0.040073 0.179075 -0.034307
-0.048473 0.179775 -0.034238
-0.040407 0.180125 -0.034238
-0.046723 0.181175 -0.034374
-0.046210 0.181525 -0.034238
-0.040773 0.181875 -0.034571
-0.041123 0.182225 -0.034529
-0.042429 0.182575 -0.034238
-0.043923 0.182676 -0.034238
-0.042873 0.182684 -0.034238
-0.033073 0.052918 -0.033888
-0.044973 0.053775 -0.033909
-0.045673 0.054022 -0.033888
-0.046023 0.054153 -0.033888
-0.049523 0.055532 -0.033888
-0.051623 0.056351 -0.033888
-0.053023 0.056948 -0.033888
-0.085923 0.058675 -0.034134
-0.084173 0.058675 -0.034011
-0.079973 0.058633 -0.033888
-0.085573 0.058859 -0.033888
-0.083823 0.058700 -0.033888
-0.085595 0.059375 -0.033888
-0.085573 0.059395 -0.033888
-0.085223 0.059809 -0.033888
-0.058554 0.060075 -0.033888
-0.058973 0.060425 -0.033968
-0.084708 0.060775 -0.033888
-0.059604 0.060775 -0.033888
-0.060023 0.061125 -0.033987
-0.084459 0.061475 -0.033888
-0.060373 0.061273 -0.033888
-0.071249 0.061825 -0.033888
-0.071223 0.061839 -0.033888
-0.061073 0.062175 -0.034234
-0.070173 0.062525 -0.034103
-0.062123 0.062612 -0.033888
0.041827 0.062875 -0.034142
0.040384 0.063225 -0.033888
0.042177 0.062997 -0.033888
0.043927 0.063088 -0.033888
-0.083823 0.063410 -0.033888
-0.068073 0.063575 -0.033891
-0.021523 0.063446 -0.033888
0.046377 0.063575 -0.034133
-0.067723 0.063925 -0.033958
0.037627 0.063925 -0.034040
0.047427 0.063697 -0.033888
-0.067201 0.064275 -0.033888
0.037977 0.063925 -0.033888
-0.067023 0.064625 -0.033962
0.036927 0.064380 -0.033888
-0.066673 0.064975 -0.033939
-0.020654 0.064975 -0.033888
0.048477 0.064975 -0.034030
-0.066323 0.065325 -0.033937
0.034477 0.065325 -0.034222
-0.066673 0.065675 -0.034131
-0.020318 0.065675 -0.033888
0.048772 0.065675 -0.033888
-0.065273 0.066025 -0.033997
0.048766 0.066025 -0.033888
-0.065273 0.066375 -0.033978
-0.020003 0.066375 -0.033888
0.033427 0.066036 -0.033888
-0.066323 0.066725 -0.034045
-0.019859 0.066725 -0.033888
-0.080687 0.066892 -0.033895
-0.077873 0.067055 -0.033888
-0.065273 0.066900 -0.033888
-0.019773 0.067075 -0.033997
-0.067373 0.067425 -0.034184
-0.019608 0.067425 -0.033888
-0.068073 0.067775 -0.034132
-0.066323 0.067451 -0.033888
-0.075073 0.067804 -0.033888
-0.073323 0.068125 -0.034102
-0.069495 0.068125 -0.033888
-0.067373 0.067926 -0.033888
-0.060373 0.068125 -0.034025
0.028527 0.068125 -0.033934
-0.072973 0.068188 -0.033888
-0.070523 0.068195 -0.033888
-0.057573 0.068410 -0.033888
-0.019423 0.068475 -0.034072
0.048127 0.068473 -0.033888
-0.055798 0.068825 -0.033888
-0.055123 0.069175 -0.033967
-0.055437 0.069525 -0.033888
-0.036923 0.069438 -0.033888
0.047586 0.069525 -0.033888
-0.039025 0.069875 -0.033888
0.047427 0.069804 -0.033888
-0.035873 0.070160 -0.033888
-0.035523 0.070536 -0.033888
0.046727 0.070575 -0.034106
-0.040423 0.070809 -0.033888
-0.056873 0.071275 -0.034236
0.046377 0.071016 -0.033888
0.023691 0.071975 -0.033888
0.023259 0.072325 -0.033888
-0.058973 0.072675 -0.034165
0.044977 0.072352 -0.033888
-0.029191 0.073025 -0.033888
0.022200 0.072894 -0.033714
-0.060773 0.073375 -0.033888
-0.043223 0.073165 -0.033888
0.020360 0.073342 -0.034618
0.021690 0.073253 -0.033875
0.042527 0.073185 -0.033888
-0.026903 0.073725 -0.033888
0.021702 0.073700 -0.033856
0.041477 0.073379 -0.033888
-0.026741 0.074075 -0.033888
0.038164 0.074075 -0.033888
-0.061773 0.074425 -0.034002
0.022249 0.074201 -0.033927
0.037277 0.074425 -0.033925
-0.044985 0.074775 -0.033888
0.023320 0.074923 -0.033932
0.036927 0.074623 -0.033888
-0.018723 0.075125 -0.034121
0.035177 0.075125 -0.034135
-0.045323 0.075222 -0.033888
0.034827 0.075475 -0.034070
-0.045673 0.075644 -0.033888
0.024888 0.076030 -0.034158
0.034827 0.075825 -0.034002
-0.046207 0.076175 -0.033888
0.025238 0.076273 -0.034141
0.033777 0.076175 -0.034118
0.035877 0.076175 -0.033913
-0.047073 0.076525 -0.034232
0.025959 0.076560 -0.034260
0.032377 0.076525 -0.034141
0.035177 0.076525 -0.034072
-0.063565 0.076875 -0.033888
0.025846 0.076974 -0.033921
0.030091 0.077015 -0.034201
0.032027 0.076875 -0.034040
0.034477 0.076875 -0.034207
0.036577 0.076875 -0.034224
-0.063523 0.077225 -0.034067
0.026595 0.077322 -0.033947
0.029459 0.077249 -0.034143
0.032377 0.077225 -0.034111
-0.063523 0.077575 -0.034225
0.027458 0.077413 -0.034011
0.030218 0.077508 -0.033919
0.032027 0.077575 -0.034046
-0.064223 0.077611 -0.033888
0.027955 0.077718 -0.033934
0.030692 0.077925 -0.033888
-0.048473 0.078275 -0.034067
0.030977 0.078275 -0.033961
-0.064573 0.078625 -0.034087
0.031677 0.078625 -0.034144
-0.048935 0.078975 -0.033888
-0.065273 0.079325 -0.033892
-0.049381 0.079325 -0.033888
0.025027 0.079024 -0.033888
-0.049873 0.079675 -0.033928
0.029577 0.079675 -0.034178
-0.050223 0.080025 -0.033913
0.026777 0.080025 -0.034207
0.028527 0.080025 -0.034205
0.043093 0.080025 -0.033888
0.024677 0.080375 -0.034034
-0.050799 0.080725 -0.033888
-0.065623 0.081075 -0.034048
-0.019665 0.081425 -0.033888
-0.066180 0.081775 -0.033888
0.042527 0.081775 -0.034225
-0.051623 0.081776 -0.033888
0.032377 0.082125 -0.034208
-0.052673 0.082475 -0.034141
0.032377 0.082475 -0.034190
-0.052323 0.082538 -0.033888
0.032727 0.082825 -0.034171
0.032027 0.083175 -0.034237
-0.066622 0.083525 -0.033888
0.042637 0.083525 -0.033888
-0.020473 0.083875 -0.033992
0.033427 0.083875 -0.034145
-0.066673 0.084225 -0.033906
-0.020474 0.084225 -0.033888
0.033777 0.084225 -0.034144
-0.055473 0.084575 -0.034040
0.025027 0.084575 -0.034027
0.034477 0.084575 -0.034170
-0.056173 0.084925 -0.034055
0.034477 0.084925 -0.034124
-0.056456 0.085275 -0.033888
0.034127 0.085275 -0.034138
0.041827 0.085275 -0.034116
-0.057191 0.085625 -0.033888
0.025377 0.085625 -0.034212
0.035527 0.085625 -0.034075
-0.057223 0.085642 -0.033888
0.034477 0.085975 -0.034102
0.036227 0.085975 -0.034102
-0.066311 0.086325 -0.033888
0.024677 0.086325 -0.034135
0.036227 0.086325 -0.033947
-0.058973 0.086675 -0.034074
0.035177 0.086675 -0.033973
0.036786 0.086675 -0.033888
0.041455 0.086675 -0.033888
-0.058623 0.086677 -0.033888
0.025027 0.087025 -0.034230
0.037277 0.086885 -0.033888
0.040777 0.087025 -0.034065
-0.064923 0.087375 -0.033987
-0.059673 0.087367 -0.033888
0.035661 0.087375 -0.033888
0.039377 0.087375 -0.034226
0.040790 0.087375 -0.033888
-0.062123 0.087725 -0.034067
-0.060023 0.087494 -0.033888
0.039377 0.087651 -0.033888
-0.062823 0.088075 -0.033918
-0.061073 0.087729 -0.033888
-0.063523 0.088101 -0.033888
0.024663 0.088425 -0.033888
-0.021016 0.089125 -0.033888
-0.020969 0.089475 -0.033888
-0.023392 0.089825 -0.033888
-0.023273 0.089961 -0.033888
0.026077 0.090175 -0.034098
-0.020823 0.090525 -0.033991
0.036577 0.090525 -0.033982
0.025911 0.090875 -0.033888
0.037277 0.090875 -0.033901
-0.021173 0.091225 -0.034231
0.036927 0.091225 -0.034126
0.037627 0.091925 -0.034175
0.038677 0.092275 -0.033937
0.039024 0.092625 -0.033888
0.039027 0.092631 -0.033888
0.039027 0.093325 -0.034006
0.028527 0.094375 -0.034118
0.029448 0.096475 -0.033888
0.039377 0.096825 -0.033994
0.039875 0.097175 -0.033888
0.040077 0.097540 -0.033888
0.030627 0.098550 -0.033888
0.030979 0.098925 -0.033888
0.031327 0.099280 -0.033888
0.032027 0.099975 -0.033888
0.032727 0.100325 -0.033973
0.033077 0.100675 -0.033991
0.034127 0.101025 -0.034194
0.042877 0.101375 -0.034012
0.033436 0.101725 -0.033888
0.034827 0.102775 -0.034075
0.042856 0.103125 -0.033888
0.035527 0.103475 -0.034111
0.035877 0.103825 -0.034127
0.034827 0.103837 -0.033888
0.041827 0.104175 -0.034054
0.042527 0.104453 -0.033888
-0.003323 0.104875 -0.033889
-0.004703 0.105225 -0.033888
0.037277 0.105225 -0.034221
-0.004723 0.105236 -0.033888
0.036304 0.105575 -0.033888
-0.002623 0.105925 -0.034030
0.043811 0.105925 -0.033888
0.036577 0.105954 -0.033888
-0.007873 0.106625 -0.033938
0.044277 0.106625 -0.033964
-0.006123 0.107325 -0.033951
-0.001573 0.107325 -0.033954
-0.006823 0.107675 -0.033921
0.045327 0.107675 -0.033977
-0.002623 0.108025 -0.034146
0.044977 0.108025 -0.034078
-0.005423 0.108375 -0.034079
0.039338 0.108375 -0.033888
0.045327 0.108375 -0.034031
0.043927 0.108725 -0.034189
-0.002273 0.109075 -0.034030
0.044277 0.109075 -0.034131
-0.001506 0.109425 -0.033888
-0.002973 0.109775 -0.034137
-0.004723 0.110125 -0.034044
-0.000900 0.110125 -0.033888
-0.004723 0.110475 -0.034040
-0.000873 0.110140 -0.033888
0.044627 0.110475 -0.033908
0.001227 0.110825 -0.033952
0.044627 0.110634 -0.033888
-0.000173 0.111175 -0.034142
0.001927 0.111175 -0.033889
0.042527 0.111175 -0.034000
0.000877 0.111525 -0.034191
0.043227 0.111525 -0.033974
0.043927 0.111875 -0.033913
-0.006123 0.112575 -0.033961
0.042877 0.112575 -0.034105
0.002980 0.112925 -0.033888
0.044627 0.112925 -0.033952
0.003084 0.113275 -0.033888
0.046027 0.113275 -0.033923
0.042877 0.113625 -0.034082
-0.006823 0.113852 -0.033888
0.041513 0.113975 -0.033888
-0.005773 0.114325 -0.034124
0.041864 0.114325 -0.033888
0.042177 0.114628 -0.033888
0.046377 0.114675 -0.034074
0.003677 0.114962 -0.033888
0.046727 0.115025 -0.034056
0.042527 0.115048 -0.033888
-0.006123 0.115625 -0.033888
0.047806 0.115725 -0.033888
0.042842 0.116425 -0.033888
-0.004723 0.116775 -0.034042
0.045677 0.116775 -0.034046
0.004027 0.117475 -0.034148
0.047077 0.117475 -0.033915
0.047427 0.117746 -0.033888
0.045677 0.118175 -0.034196
0.046027 0.118525 -0.034219
0.006477 0.118875 -0.034045
-0.005158 0.119225 -0.033888
0.042177 0.118885 -0.033888
0.006477 0.119575 -0.034189
0.047777 0.119575 -0.034005
0.007537 0.119925 -0.033888
-0.004023 0.120275 -0.034089
0.047777 0.120275 -0.034081
0.006827 0.120625 -0.034194
0.048127 0.120625 -0.033977
-0.001923 0.120975 -0.034094
-0.004023 0.121220 -0.033888
0.006827 0.121325 -0.034223
0.045677 0.121325 -0.034209
-0.002273 0.121643 -0.033888
0.043577 0.121675 -0.034089
-0.001920 0.122025 -0.033888
0.042177 0.122025 -0.034133
0.046027 0.122025 -0.034173
0.007527 0.122375 -0.034206
0.042877 0.122375 -0.034190
0.048283 0.122375 -0.033888
0.043227 0.122725 -0.034202
0.046377 0.122725 -0.034200
0.008927 0.123075 -0.033961
0.044977 0.123075 -0.034208
0.009627 0.123325 -0.033888
-0.001223 0.123775 -0.034138
-0.001953 0.124125 -0.033888
-0.001223 0.124475 -0.034179
0.010327 0.124825 -0.034197
-0.001223 0.125175 -0.034189
0.011027 0.125525 -0.034163
0.011377 0.125875 -0.034120
0.012300 0.126225 -0.033888
0.048827 0.126225 -0.033941
0.048827 0.126575 -0.033926
0.012777 0.126925 -0.033912
-0.000173 0.127275 -0.034235
0.048127 0.127275 -0.033973
0.013477 0.127559 -0.033888
-0.000523 0.127975 -0.034004
0.045327 0.127975 -0.034139
0.013827 0.128325 -0.034114
0.042877 0.128325 -0.034231
0.047427 0.128325 -0.033888
0.015227 0.128675 -0.034025
0.047290 0.128675 -0.033888
0.015227 0.129025 -0.034158
0.046727 0.129025 -0.033972
0.016277 0.129044 -0.033888
0.044627 0.129375 -0.034180
0.041477 0.129725 -0.034213
0.000177 0.130075 -0.034057
0.046377 0.130075 -0.034070
0.016627 0.130425 -0.034150
0.040777 0.130425 -0.034115
0.037977 0.130557 -0.033888
0.045327 0.130775 -0.034062
0.016977 0.131125 -0.034176
0.039727 0.131125 -0.033983
0.001227 0.131475 -0.034063
0.039027 0.131475 -0.034104
0.018727 0.131825 -0.033954
0.037089 0.131825 -0.033888
0.039727 0.131825 -0.034021
0.047077 0.131825 -0.033928
0.036932 0.132175 -0.033888
0.046027 0.132174 -0.033888
0.018727 0.132525 -0.034194
0.036927 0.132187 -0.033888
0.040427 0.132525 -0.034054
0.002627 0.132875 -0.034231
0.037627 0.132875 -0.034214
0.002009 0.133225 -0.033888
0.037277 0.133225 -0.034151
0.002301 0.133575 -0.033888
0.039377 0.133575 -0.034138
0.041127 0.133575 -0.034162
0.002977 0.133925 -0.034044
0.035487 0.133925 -0.033888
0.037277 0.133925 -0.034237
0.002627 0.134157 -0.033888
0.034809 0.134275 -0.033888
0.036577 0.134275 -0.034194
0.042877 0.134275 -0.034203
0.003327 0.134625 -0.034068
0.031677 0.134514 -0.033888
0.042527 0.134625 -0.034216
0.044623 0.134625 -0.033888
0.024327 0.134975 -0.034090
0.032727 0.134975 -0.033950
0.034827 0.134975 -0.034176
0.044627 0.134686 -0.033888
0.028610 0.135325 -0.033888
0.033427 0.135325 -0.033976
0.044277 0.135258 -0.033888
0.026077 0.135675 -0.034191
0.030627 0.135675 -0.034218
0.033427 0.135675 -0.034061
0.044110 0.135675 -0.033888
0.031677 0.136025 -0.034233
0.043577 0.136025 -0.034012
0.028177 0.136375 -0.034233
0.003677 0.136725 -0.033948
0.003742 0.137075 -0.033888
0.004377 0.137425 -0.033974
0.006127 0.137775 -0.034233
0.005777 0.138475 -0.033890
0.007177 0.138825 -0.034216
0.043577 0.139525 -0.034114
0.043902 0.139875 -0.033888
0.043577 0.140225 -0.033960
0.041827 0.140925 -0.034128
0.008927 0.141275 -0.034195
0.041477 0.141625 -0.034124
0.009627 0.141975 -0.034194
0.008927 0.142480 -0.033888
0.009627 0.142871 -0.033888
0.040777 0.143025 -0.034092
0.037627 0.143375 -0.034211
0.037277 0.143725 -0.034221
0.040777 0.143725 -0.033903
0.037277 0.144075 -0.034213
0.040777 0.143772 -0.033888
0.039377 0.144425 -0.033949
0.012679 0.144775 -0.033888
-0.038323 0.144952 -0.033888
0.013477 0.145125 -0.034020
-0.034444 0.145559 -0.033864
0.014877 0.145825 -0.034156
-0.034030 0.146253 -0.033818
0.036927 0.146175 -0.034232
0.014877 0.146525 -0.033928
-0.041473 0.146588 -0.033888
0.036577 0.146875 -0.034159
-0.033575 0.147283 -0.033953
0.036927 0.147225 -0.033948
0.016977 0.147575 -0.033894
0.035177 0.147575 -0.034114
0.020827 0.147925 -0.034094
0.034827 0.147925 -0.034021
0.021177 0.148275 -0.033907
-0.031626 0.148646 -0.033816
-0.030960 0.148731 -0.033748
0.021877 0.148600 -0.033888
0.030627 0.148625 -0.034205
0.032377 0.148625 -0.034014
-0.032240 0.148717 -0.033876
-0.029250 0.149061 -0.034093
0.029227 0.148975 -0.034199
-0.043975 0.149325 -0.033888
-0.028113 0.149250 -0.034037
0.024327 0.149325 -0.034076
0.027127 0.149325 -0.033959
0.030977 0.149290 -0.033888
-0.026980 0.149633 -0.033990
0.026777 0.149385 -0.033888
-0.029203 0.150205 -0.033924
-0.028492 0.149892 -0.033978
-0.027141 0.149821 -0.034016
-0.029344 0.150404 -0.033698
-0.027070 0.149824 -0.033898
-0.043923 0.151075 -0.034211
-0.045232 0.152825 -0.033888
-0.028173 0.153672 -0.033888
-0.044973 0.156325 -0.034017
-0.028173 0.156547 -0.033888
-0.046723 0.158239 -0.033888
-0.047873 0.159475 -0.033888
-0.047773 0.160175 -0.033970
-0.047073 0.160525 -0.033981
-0.046373 0.160875 -0.033892
-0.046373 0.160887 -0.033888
-0.045673 0.161575 -0.033954
-0.046023 0.162275 -0.033996
-0.046373 0.162625 -0.033937
-0.046723 0.163283 -0.033888
-0.047073 0.164375 -0.033961
-0.048082 0.165075 -0.033888
-0.029456 0.165425 -0.033888
-0.029573 0.165838 -0.033888
-0.029923 0.166858 -0.033888
-0.049614 0.167875 -0.033888
-0.030273 0.168225 -0.034222
-0.049231 0.168925 -0.033888
-0.048698 0.169625 -0.033888
-0.047423 0.170783 -0.033888
-0.046373 0.171615 -0.033888
-0.032023 0.172075 -0.034161
-0.045323 0.172775 -0.033962
-0.032723 0.172797 -0.033888
-0.033606 0.173475 -0.033888
-0.052323 0.174175 -0.033987
-0.051623 0.174175 -0.034125
-0.034823 0.173874 -0.033888
-0.040851 0.174525 -0.033888
-0.052655 0.174875 -0.033888
-0.049280 0.175225 -0.033888
-0.052243 0.175925 -0.033888
-0.051996 0.176275 -0.033888
-0.045193 0.176275 -0.033888
-0.045323 0.176625 -0.033898
-0.046723 0.176833 -0.033888
-0.045673 0.176975 -0.033913
-0.046373 0.177325 -0.034200
-0.040423 0.177235 -0.033888
-0.040073 0.178375 -0.034226
-0.040423 0.179075 -0.033888
-0.040665 0.179425 -0.033888
-0.040773 0.179574 -0.033888
-0.040773 0.180475 -0.034111
-0.046023 0.181507 -0.033888
-0.045673 0.181718 -0.033888
-0.044623 0.182225 -0.033904
-0.044273 0.182314 -0.033888
-0.042523 0.182575 -0.034210
-0.028873 0.053298 -0.033537
-0.027972 0.054125 -0.033537
-0.047423 0.054733 -0.033537
-0.048823 0.055284 -0.033537
-0.026309 0.056225 -0.033537
-0.053023 0.056924 -0.033537
-0.055123 0.057925 -0.033537
-0.081723 0.058575 -0.033537
-0.024567 0.058675 -0.033537
-0.084523 0.058968 -0.033537
-0.056873 0.058867 -0.033537
-0.077873 0.059046 -0.033537
-0.058273 0.059725 -0.033560
-0.084873 0.060075 -0.033657
-0.023583 0.060075 -0.033537
-0.084523 0.060775 -0.033637
-0.072973 0.060783 -0.033537
-0.072273 0.061129 -0.033537
-0.061073 0.061452 -0.033537
-0.071223 0.061676 -0.033537
-0.084126 0.062175 -0.033537
-0.061773 0.062175 -0.033764
-0.069389 0.062525 -0.033537
-0.083958 0.062875 -0.033537
-0.083907 0.063225 -0.033537
-0.062823 0.063225 -0.033884
0.041477 0.063215 -0.033537
0.043227 0.063086 -0.033537
0.044977 0.063106 -0.033537
-0.083882 0.063575 -0.033537
-0.021397 0.063575 -0.033537
0.046377 0.063229 -0.033537
0.047777 0.063515 -0.033537
-0.064573 0.063925 -0.033541
-0.021173 0.063923 -0.033537
0.039027 0.063838 -0.033537
-0.083827 0.064275 -0.033537
-0.065273 0.064232 -0.033537
0.048477 0.063955 -0.033537
-0.066673 0.064625 -0.033809
-0.064573 0.064625 -0.033868
0.048477 0.064625 -0.033866
-0.065623 0.064975 -0.033772
0.036138 0.064975 -0.033537
-0.083325 0.065342 -0.033539
-0.020396 0.065325 -0.033537
-0.083191 0.065520 -0.033473
-0.082532 0.066187 -0.033539
0.049130 0.066025 -0.033537
0.048827 0.066375 -0.033787
-0.019719 0.066725 -0.033537
-0.081482 0.066702 -0.033619
-0.078923 0.067021 -0.033537
-0.065273 0.067075 -0.033846
0.031677 0.066847 -0.033537
-0.076747 0.067425 -0.033537
0.030977 0.067093 -0.033537
-0.075423 0.067748 -0.033537
-0.064573 0.067775 -0.033625
0.029577 0.067670 -0.033537
-0.074023 0.068119 -0.033537
-0.067373 0.068125 -0.033743
-0.062123 0.068125 -0.033801
-0.073673 0.068186 -0.033537
-0.069473 0.068379 -0.033537
-0.057573 0.068475 -0.033833
-0.060023 0.068774 -0.033537
-0.058273 0.068825 -0.033542
-0.019073 0.068664 -0.033537
-0.058273 0.068833 -0.033537
-0.019073 0.069175 -0.033735
-0.056173 0.069525 -0.033675
-0.037273 0.069525 -0.033595
-0.056813 0.069875 -0.033537
-0.037973 0.069598 -0.033537
-0.056873 0.069937 -0.033537
-0.036223 0.069958 -0.033537
0.047267 0.070225 -0.033537
-0.039373 0.070410 -0.033537
0.025027 0.070575 -0.033670
-0.057573 0.070925 -0.033722
0.024677 0.070925 -0.033715
0.024327 0.071177 -0.033537
0.023877 0.071625 -0.033537
-0.033337 0.071975 -0.033537
-0.059323 0.072325 -0.033761
-0.032373 0.072396 -0.033537
-0.060723 0.073025 -0.033669
-0.018373 0.073025 -0.033540
0.022259 0.072880 -0.033450
-0.029223 0.073083 -0.033537
0.021702 0.073382 -0.033769
0.043227 0.073056 -0.033537
-0.027172 0.073725 -0.033537
0.041127 0.073519 -0.033537
-0.026966 0.074075 -0.033537
0.022255 0.074165 -0.033563
0.039727 0.073842 -0.033537
-0.026876 0.074425 -0.033537
0.037627 0.074425 -0.033786
-0.062820 0.074775 -0.033537
0.023176 0.074838 -0.033843
0.037627 0.074775 -0.033566
0.023317 0.074999 -0.033765
0.037277 0.075125 -0.033571
0.023954 0.075540 -0.033760
0.037627 0.075475 -0.033552
0.024330 0.075892 -0.033803
0.037277 0.075825 -0.033702
-0.063173 0.076175 -0.033784
0.024753 0.076371 -0.033744
0.040427 0.076175 -0.033806
0.024555 0.076639 -0.033565
0.042177 0.076525 -0.033552
0.024710 0.076779 -0.033580
0.042527 0.076875 -0.033579
-0.027092 0.077225 -0.033537
0.026281 0.077383 -0.033887
-0.064223 0.077575 -0.033873
0.025339 0.077587 -0.033692
0.027033 0.077708 -0.033888
-0.047773 0.077925 -0.033793
0.027031 0.078009 -0.033853
0.029927 0.077925 -0.033881
0.025027 0.078275 -0.033717
0.027127 0.078275 -0.033855
-0.065273 0.078625 -0.033685
0.023934 0.078625 -0.033537
-0.018723 0.078975 -0.033538
-0.048832 0.079325 -0.033537
0.023627 0.078994 -0.033537
0.024327 0.079675 -0.033871
0.043577 0.080025 -0.033629
-0.019073 0.080374 -0.033537
-0.019162 0.080725 -0.033537
-0.066323 0.080761 -0.033537
-0.051273 0.081425 -0.033830
-0.019423 0.081761 -0.033537
-0.019520 0.082125 -0.033537
0.022927 0.082272 -0.033537
-0.051973 0.082700 -0.033537
-0.067309 0.083525 -0.033537
-0.066673 0.083875 -0.033885
-0.020123 0.084084 -0.033537
0.023977 0.084575 -0.033793
-0.055122 0.084925 -0.033537
-0.067373 0.085212 -0.033537
-0.026073 0.085275 -0.033622
-0.056523 0.085625 -0.033655
0.023977 0.085625 -0.033866
-0.056846 0.085975 -0.033537
-0.056873 0.085991 -0.033537
0.041827 0.086325 -0.033808
0.036227 0.086675 -0.033839
-0.058623 0.087025 -0.033641
0.035877 0.087025 -0.033828
0.041477 0.087025 -0.033729
-0.058973 0.087375 -0.033557
0.036927 0.087375 -0.033644
0.041477 0.087375 -0.033544
-0.059673 0.087725 -0.033562
0.035877 0.087725 -0.033845
0.037450 0.087725 -0.033537
0.038677 0.087725 -0.033615
0.040980 0.087725 -0.033537
-0.060920 0.088075 -0.033537
0.023627 0.087969 -0.033537
0.038327 0.087763 -0.033537
0.040427 0.087898 -0.033537
-0.024673 0.088094 -0.033537
-0.024233 0.088775 -0.033537
-0.023746 0.089475 -0.033537
0.036227 0.089475 -0.033870
0.025027 0.089825 -0.033692
-0.022882 0.090525 -0.033537
0.037277 0.090525 -0.033785
-0.022223 0.091172 -0.033537
-0.021656 0.091575 -0.033537
0.038327 0.091575 -0.033840
0.025572 0.091925 -0.033537
0.026077 0.092275 -0.033718
0.039727 0.092625 -0.033582
0.039727 0.093325 -0.033732
0.040077 0.094025 -0.033668
0.040427 0.094354 -0.033537
0.027827 0.094725 -0.033828
0.028291 0.096125 -0.033537
0.039727 0.096475 -0.033859
0.028707 0.096825 -0.033537
0.028877 0.097139 -0.033537
0.041127 0.096837 -0.033537
0.029927 0.097875 -0.033827
0.041827 0.098575 -0.033660
0.041477 0.098925 -0.033858
-0.006460 0.099275 -0.033537
-0.009616 0.099625 -0.033537
-0.006283 0.099625 -0.033537
0.042177 0.099625 -0.033860
0.031677 0.099975 -0.033787
-0.006473 0.100325 -0.033623
-0.010473 0.100675 -0.033537
0.043577 0.100357 -0.033537
-0.008223 0.101025 -0.033792
0.043577 0.101025 -0.033750
-0.007173 0.101375 -0.033707
0.032377 0.101375 -0.033622
-0.008923 0.101725 -0.033767
0.032363 0.101725 -0.033537
-0.009973 0.102075 -0.033660
0.032377 0.101745 -0.033537
0.044277 0.102075 -0.033607
-0.010605 0.102775 -0.033537
-0.008223 0.103125 -0.033699
0.042877 0.103125 -0.033883
-0.008573 0.103475 -0.033702
0.033427 0.103445 -0.033537
0.044277 0.103475 -0.033581
-0.002261 0.103825 -0.033537
-0.009273 0.104175 -0.033656
-0.003673 0.104175 -0.033751
0.034827 0.104175 -0.033803
-0.009983 0.104525 -0.033537
-0.001682 0.104525 -0.033537
0.045295 0.104525 -0.033537
0.045327 0.104579 -0.033537
-0.004723 0.105225 -0.033886
-0.009273 0.105575 -0.033742
0.044977 0.105575 -0.033700
-0.006823 0.106275 -0.033880
-0.000523 0.106275 -0.033591
0.044977 0.106275 -0.033797
-0.000173 0.106305 -0.033537
0.035877 0.106285 -0.033537
-0.009273 0.106975 -0.033767
0.036323 0.106975 -0.033537
0.046382 0.106975 -0.033537
0.000723 0.107325 -0.033537
0.046545 0.107325 -0.033537
0.000527 0.107675 -0.033631
0.046727 0.107675 -0.033539
-0.000873 0.108025 -0.033833
-0.009973 0.108375 -0.033542
0.000527 0.108375 -0.033661
-0.008573 0.108725 -0.033760
-0.009273 0.109075 -0.033604
0.000877 0.109075 -0.033620
0.047077 0.109075 -0.033611
-0.000873 0.109425 -0.033800
0.040427 0.109425 -0.033870
-0.008923 0.109740 -0.033537
0.001227 0.109775 -0.033670
-0.008223 0.110125 -0.033596
-0.000873 0.110125 -0.033884
0.001577 0.110125 -0.033679
0.047777 0.110079 -0.033537
-0.006473 0.110475 -0.033728
0.044977 0.110475 -0.033887
-0.007173 0.110825 -0.033695
0.002627 0.110794 -0.033537
0.047777 0.110825 -0.033643
-0.005773 0.111175 -0.033857
0.044977 0.111175 -0.033820
0.002977 0.111320 -0.033537
0.046727 0.111525 -0.033805
-0.007523 0.111875 -0.033788
0.044277 0.111875 -0.033865
0.040077 0.112225 -0.033721
0.002977 0.112575 -0.033833
-0.008223 0.112925 -0.033731
0.039735 0.112925 -0.033537
-0.007173 0.113275 -0.033857
0.047077 0.113625 -0.033839
0.003677 0.113975 -0.033764
0.048127 0.113975 -0.033622
0.040427 0.114325 -0.033543
0.048477 0.114321 -0.033537
-0.007873 0.114675 -0.033611
0.042177 0.114675 -0.033880
-0.007523 0.115025 -0.033605
0.042177 0.115025 -0.033829
-0.007471 0.115375 -0.033537
0.048127 0.115375 -0.033808
-0.007173 0.115725 -0.033540
0.041827 0.115725 -0.033683
-0.006123 0.116075 -0.033797
0.048477 0.116075 -0.033723
0.048827 0.116425 -0.033642
0.006127 0.116775 -0.033556
0.049177 0.116449 -0.033537
0.006477 0.117104 -0.033537
0.048827 0.117125 -0.033718
0.042527 0.117475 -0.033880
0.006827 0.117512 -0.033537
0.049877 0.117825 -0.033648
0.049177 0.118175 -0.033762
0.006827 0.118525 -0.033858
-0.006195 0.118875 -0.033537
0.042177 0.118875 -0.033887
0.050577 0.118875 -0.033553
0.048127 0.119225 -0.033872
0.007527 0.119575 -0.033837
0.048827 0.119575 -0.033723
0.041827 0.119925 -0.033869
0.008227 0.120275 -0.033690
-0.004723 0.120625 -0.033883
-0.005423 0.120975 -0.033636
0.040415 0.121325 -0.033537
0.008227 0.121675 -0.033855
0.048477 0.121675 -0.033829
-0.002623 0.122025 -0.033758
0.009614 0.122025 -0.033537
-0.004391 0.122375 -0.033537
0.009627 0.122040 -0.033537
-0.002973 0.122725 -0.033616
0.010292 0.122725 -0.033537
-0.002623 0.123075 -0.033653
0.010677 0.123035 -0.033537
0.048477 0.123425 -0.033854
-0.003042 0.124125 -0.033537
0.049877 0.124125 -0.033620
0.049527 0.124475 -0.033700
0.011727 0.125175 -0.033864
-0.002751 0.125875 -0.033537
0.050083 0.125875 -0.033537
0.049964 0.126225 -0.033537
0.013479 0.126575 -0.033537
0.013827 0.126919 -0.033537
-0.001923 0.127275 -0.033626
0.040213 0.127275 -0.033537
-0.001573 0.127625 -0.033686
0.015230 0.127625 -0.033537
0.041127 0.127625 -0.033845
-0.000873 0.127975 -0.033884
0.041127 0.127975 -0.033876
0.015927 0.128325 -0.033705
-0.001573 0.128549 -0.033537
0.039377 0.128382 -0.033537
0.048827 0.128675 -0.033606
0.047777 0.129025 -0.033822
0.040077 0.129375 -0.033862
0.017327 0.129725 -0.033721
0.037977 0.129416 -0.033537
-0.000523 0.130075 -0.033876
0.037277 0.130062 -0.033537
0.048477 0.130075 -0.033723
0.037277 0.130425 -0.033646
0.018727 0.130775 -0.033639
-0.001232 0.131125 -0.033537
0.048127 0.131125 -0.033877
-0.000873 0.131475 -0.033603
0.048127 0.131475 -0.033860
-0.000173 0.131825 -0.033710
0.048827 0.131825 -0.033700
0.021527 0.132175 -0.033598
0.045677 0.132175 -0.033887
0.022577 0.132525 -0.033615
0.048827 0.132525 -0.033647
0.023277 0.132638 -0.033537
0.000877 0.133225 -0.033539
0.023977 0.133225 -0.033605
0.036227 0.133225 -0.033825
0.047427 0.133225 -0.033727
0.001227 0.133544 -0.033537
0.023627 0.133575 -0.033781
0.032478 0.133575 -0.033537
0.046027 0.133575 -0.033772
0.048486 0.133575 -0.033537
0.031028 0.133925 -0.033537
0.033427 0.133925 -0.033561
0.046727 0.133925 -0.033796
0.001736 0.134275 -0.033537
0.032027 0.134275 -0.033833
0.047427 0.134275 -0.033756
0.028127 0.134625 -0.033537
0.033777 0.134625 -0.033806
0.046027 0.134625 -0.033884
0.002277 0.134975 -0.033672
0.029227 0.134975 -0.033813
0.047077 0.134975 -0.033840
0.044277 0.135325 -0.033884
0.047777 0.135325 -0.033721
0.048127 0.135675 -0.033605
0.044277 0.136375 -0.033831
0.044977 0.136725 -0.033727
0.044977 0.137075 -0.033686
0.003017 0.137425 -0.033537
0.003327 0.137775 -0.033545
0.045327 0.137775 -0.033582
0.003679 0.138125 -0.033537
0.044977 0.139175 -0.033556
0.006477 0.140108 -0.033537
0.007527 0.140925 -0.033787
0.007877 0.141625 -0.033784
0.008227 0.142675 -0.033626
0.041477 0.143375 -0.033739
0.040777 0.144075 -0.033783
-0.036923 0.144746 -0.033537
0.039727 0.144775 -0.033804
-0.036443 0.144798 -0.033528
0.038327 0.145125 -0.033850
-0.034869 0.145260 -0.033460
0.037977 0.145475 -0.033870
-0.034324 0.145777 -0.033595
0.038327 0.145825 -0.033668
0.013827 0.146175 -0.033815
0.037977 0.146525 -0.033602
0.014177 0.146875 -0.033663
0.037977 0.146704 -0.033537
-0.042873 0.147575 -0.033780
-0.043223 0.147925 -0.033777
0.016205 0.147925 -0.033537
-0.043781 0.148275 -0.033537
0.017327 0.148275 -0.033663
0.036577 0.148275 -0.033586
-0.031970 0.148689 -0.033555
0.017677 0.148615 -0.033537
0.020477 0.148625 -0.033744
0.034127 0.148625 -0.033773
-0.044259 0.148975 -0.033537
-0.030426 0.148928 -0.033671
0.018727 0.148975 -0.033543
0.021527 0.148975 -0.033619
0.035177 0.148975 -0.033551
-0.032504 0.148651 -0.033559
-0.028858 0.149489 -0.033683
0.018727 0.148984 -0.033537
0.021177 0.149028 -0.033537
0.022927 0.149325 -0.033839
0.032377 0.149325 -0.033782
-0.029308 0.149681 -0.033613
-0.027298 0.149512 -0.033738
0.023977 0.149675 -0.033859
0.029227 0.149675 -0.033600
0.032765 0.149675 -0.033537
-0.029283 0.149987 -0.033682
0.022927 0.149897 -0.033537
0.024677 0.150025 -0.033697
0.028877 0.149756 -0.033537
0.031299 0.150025 -0.033537
0.032727 0.149696 -0.033537
-0.028111 0.149830 -0.033636
0.023277 0.150036 -0.033537
-0.044273 0.150725 -0.033846
-0.044973 0.151637 -0.033537
-0.028547 0.152712 -0.033698
-0.045704 0.153875 -0.033537
-0.028240 0.154575 -0.033537
-0.028173 0.155625 -0.033702
-0.045572 0.156675 -0.033537
-0.028510 0.157375 -0.033537
-0.047167 0.158425 -0.033537
-0.048345 0.159475 -0.033537
-0.048674 0.160175 -0.033537
-0.028885 0.160525 -0.033537
-0.047073 0.161221 -0.033537
-0.046723 0.161575 -0.033547
-0.046723 0.161884 -0.033537
-0.046723 0.162275 -0.033602
-0.047073 0.162975 -0.033548
-0.029223 0.163675 -0.033825
-0.029586 0.164375 -0.033537
-0.049173 0.165425 -0.033614
-0.029891 0.165775 -0.033537
-0.029923 0.166825 -0.033872
-0.050016 0.167875 -0.033537
-0.049523 0.168836 -0.033537
-0.031317 0.169275 -0.033537
-0.031323 0.169289 -0.033537
-0.048123 0.170268 -0.033537
-0.032023 0.171025 -0.033573
-0.046373 0.171823 -0.033537
-0.045673 0.172775 -0.033665
-0.045757 0.173125 -0.033537
-0.045736 0.173475 -0.033537
-0.052832 0.173825 -0.033537
-0.051623 0.173736 -0.033537
-0.034823 0.173722 -0.033537
-0.050923 0.174175 -0.033784
-0.052673 0.174525 -0.033874
-0.040793 0.174525 -0.033537
-0.052673 0.174875 -0.033864
-0.052673 0.175225 -0.033728
-0.052588 0.175575 -0.033537
-0.045323 0.175575 -0.033738
-0.045673 0.175925 -0.033596
-0.047423 0.176275 -0.033641
-0.051973 0.176397 -0.033537
-0.046373 0.176625 -0.033670
-0.046023 0.176975 -0.033877
-0.040613 0.177675 -0.033537
-0.049603 0.178725 -0.033537
-0.040773 0.179075 -0.033686
-0.048473 0.179656 -0.033537
-0.047773 0.180178 -0.033537
-0.046373 0.181175 -0.033663
-0.045694 0.181525 -0.033537
-0.044973 0.181875 -0.033591
-0.042523 0.181668 -0.033537
-0.043573 0.182225 -0.033679
-0.030973 0.052840 -0.033188
-0.042523 0.053190 -0.033188
-0.044623 0.053771 -0.033188
-0.045651 0.054125 -0.033188
-0.046556 0.054475 -0.033188
-0.027473 0.054825 -0.033463
-0.026773 0.055862 -0.033188
-0.053023 0.056925 -0.033394
-0.054773 0.057712 -0.033188
-0.082073 0.058654 -0.033188
-0.084173 0.059025 -0.033355
-0.082773 0.058768 -0.033188
-0.084555 0.059375 -0.033188
-0.084532 0.059725 -0.033188
-0.084523 0.060075 -0.033274
-0.059094 0.060075 -0.033188
-0.074023 0.060219 -0.033188
-0.023623 0.060084 -0.033188
-0.072786 0.060775 -0.033188
-0.084265 0.061125 -0.033188
-0.022880 0.061125 -0.033188
-0.061423 0.061454 -0.033188
-0.061773 0.061825 -0.033379
-0.069823 0.062128 -0.033188
-0.022223 0.062175 -0.033191
-0.068860 0.062525 -0.033188
-0.068423 0.062723 -0.033188
-0.063523 0.062874 -0.033188
-0.067435 0.063225 -0.033188
0.042877 0.063176 -0.033188
0.044627 0.063026 -0.033188
0.046377 0.063225 -0.033531
0.047806 0.063225 -0.033188
-0.064923 0.063575 -0.033203
0.040833 0.063575 -0.033188
0.048127 0.063341 -0.033188
-0.084102 0.063925 -0.033188
-0.065273 0.063925 -0.033361
0.048827 0.063925 -0.033265
0.039377 0.064002 -0.033188
-0.083823 0.064625 -0.033440
0.049527 0.064625 -0.033191
0.037627 0.064634 -0.033188
-0.020473 0.065077 -0.033188
0.049527 0.065325 -0.033251
-0.082939 0.065791 -0.033241
0.049491 0.066025 -0.033188
-0.082351 0.066202 -0.033257
-0.019785 0.066375 -0.033188
-0.081311 0.066642 -0.033350
-0.019607 0.066725 -0.033188
0.049177 0.066725 -0.033326
-0.079273 0.067043 -0.033188
0.031359 0.067075 -0.033188
-0.078923 0.067080 -0.033188
0.030627 0.067316 -0.033188
-0.076123 0.067566 -0.033188
0.029577 0.067731 -0.033188
-0.074373 0.068052 -0.033188
-0.019073 0.068119 -0.033188
0.048827 0.068052 -0.033188
-0.072623 0.068399 -0.033188
-0.068423 0.068475 -0.033488
-0.065623 0.068475 -0.033265
-0.062473 0.068475 -0.033511
0.048598 0.068475 -0.033188
-0.069473 0.068621 -0.033188
-0.062909 0.068825 -0.033188
-0.058973 0.068825 -0.033536
-0.059323 0.069175 -0.033236
-0.057223 0.069175 -0.033494
0.048104 0.069175 -0.033188
-0.058275 0.069525 -0.033188
0.026427 0.069239 -0.033188
-0.038323 0.069875 -0.033338
-0.057573 0.070225 -0.033383
0.025377 0.070021 -0.033188
-0.035873 0.070348 -0.033188
-0.058763 0.070925 -0.033188
-0.058623 0.071275 -0.033440
0.046377 0.071208 -0.033188
-0.018376 0.071625 -0.033188
-0.018373 0.071647 -0.033188
-0.060669 0.072325 -0.033188
0.022927 0.072304 -0.033188
-0.060723 0.072675 -0.033420
-0.061759 0.073025 -0.033188
0.022299 0.072853 -0.033162
-0.042523 0.073154 -0.033188
0.021882 0.073371 -0.033440
0.042877 0.073134 -0.033188
-0.043223 0.073716 -0.033188
0.021870 0.073685 -0.033524
0.041127 0.073641 -0.033188
-0.027123 0.074075 -0.033290
0.039727 0.074075 -0.033278
-0.063173 0.074425 -0.033206
0.038677 0.074425 -0.033405
-0.044623 0.074775 -0.033478
0.037977 0.074775 -0.033463
-0.063173 0.075125 -0.033448
0.023224 0.075127 -0.033526
0.039727 0.075125 -0.033245
0.023536 0.075495 -0.033517
0.040777 0.075475 -0.033286
-0.027082 0.075825 -0.033188
0.042119 0.075825 -0.033188
0.023583 0.076042 -0.033323
0.042829 0.076175 -0.033188
0.023656 0.076407 -0.033274
0.043227 0.076468 -0.033188
0.024235 0.076956 -0.033401
0.043227 0.077225 -0.033430
0.024327 0.077575 -0.033428
-0.047423 0.077925 -0.033475
0.043577 0.077925 -0.033419
-0.047425 0.078275 -0.033188
-0.065984 0.078625 -0.033188
0.022577 0.078625 -0.033188
0.022257 0.078975 -0.033188
-0.048473 0.079325 -0.033281
0.023277 0.079325 -0.033513
-0.018655 0.079675 -0.033188
-0.066522 0.080025 -0.033188
-0.018726 0.080025 -0.033188
-0.049873 0.080375 -0.033319
0.044294 0.080375 -0.033188
-0.050035 0.080725 -0.033188
-0.067023 0.081049 -0.033188
0.043577 0.081075 -0.033533
0.043577 0.081425 -0.033471
-0.027119 0.081775 -0.033188
0.043927 0.081750 -0.033188
0.022118 0.082475 -0.033188
0.043577 0.082825 -0.033232
-0.068029 0.083525 -0.033188
-0.068060 0.083875 -0.033188
-0.053723 0.084133 -0.033188
-0.019955 0.084575 -0.033188
-0.055473 0.085275 -0.033450
-0.020187 0.085275 -0.033188
-0.056173 0.085625 -0.033521
-0.026073 0.085625 -0.033225
0.043227 0.085291 -0.033188
0.042527 0.085975 -0.033483
-0.056523 0.086282 -0.033188
-0.067023 0.086675 -0.033462
-0.025627 0.086675 -0.033188
0.042527 0.086659 -0.033188
-0.025373 0.087025 -0.033420
-0.067023 0.087375 -0.033210
0.023277 0.087375 -0.033494
-0.066323 0.087725 -0.033307
-0.020823 0.087725 -0.033436
-0.066673 0.087730 -0.033188
0.037627 0.088075 -0.033431
0.039377 0.088075 -0.033351
-0.065273 0.088425 -0.033281
-0.020823 0.088425 -0.033454
0.038677 0.088386 -0.033188
0.040427 0.088175 -0.033188
-0.062823 0.088775 -0.033439
0.023368 0.088775 -0.033188
-0.063873 0.089089 -0.033188
0.037627 0.089125 -0.033396
-0.023846 0.089475 -0.033188
-0.020510 0.089825 -0.033188
-0.023273 0.090175 -0.033209
0.024163 0.090175 -0.033188
-0.020437 0.090525 -0.033188
0.039027 0.090506 -0.033188
-0.020402 0.090875 -0.033188
-0.022211 0.091225 -0.033188
-0.020823 0.091575 -0.033507
-0.021173 0.091894 -0.033188
0.025377 0.092275 -0.033365
0.025727 0.092975 -0.033393
0.040427 0.093675 -0.033437
0.026066 0.094375 -0.033188
-0.013123 0.095075 -0.033190
-0.013123 0.095425 -0.033202
-0.012773 0.095775 -0.033197
0.041477 0.096475 -0.033395
0.042177 0.096825 -0.033247
-0.007523 0.097175 -0.033217
0.042527 0.097175 -0.033191
-0.006823 0.097525 -0.033256
0.041827 0.097525 -0.033467
-0.006123 0.097864 -0.033188
-0.012073 0.098225 -0.033204
-0.010673 0.098223 -0.033188
-0.005890 0.098225 -0.033188
-0.011023 0.098575 -0.033232
-0.006823 0.098575 -0.033482
-0.005773 0.098925 -0.033291
0.042877 0.098925 -0.033363
-0.009273 0.099275 -0.033532
-0.012073 0.099625 -0.033382
0.029577 0.099298 -0.033188
-0.012423 0.099975 -0.033383
0.030048 0.099975 -0.033188
-0.010323 0.100325 -0.033523
0.044179 0.100325 -0.033188
-0.003673 0.100675 -0.033282
-0.011023 0.101025 -0.033507
0.044627 0.101025 -0.033197
-0.004373 0.101375 -0.033450
0.044277 0.101375 -0.033511
0.031327 0.101725 -0.033190
-0.012423 0.102075 -0.033404
0.044627 0.102075 -0.033470
0.044627 0.102425 -0.033503
-0.004723 0.102775 -0.033535
-0.002273 0.102775 -0.033251
0.045566 0.102775 -0.033188
-0.001923 0.103125 -0.033242
0.045327 0.103125 -0.033334
0.033427 0.103475 -0.033530
0.046034 0.103475 -0.033188
0.046255 0.103825 -0.033188
0.033116 0.104175 -0.033188
0.034127 0.104525 -0.033464
0.033427 0.104561 -0.033188
-0.011373 0.105225 -0.033254
0.034117 0.105225 -0.033188
0.034127 0.105235 -0.033188
-0.010323 0.105925 -0.033505
0.034827 0.105925 -0.033206
-0.000173 0.106275 -0.033531
0.046377 0.106625 -0.033475
0.001227 0.106975 -0.033325
-0.010323 0.107325 -0.033502
0.001577 0.107675 -0.033289
0.047077 0.108025 -0.033463
0.001927 0.108725 -0.033274
0.047777 0.108725 -0.033295
0.001577 0.109075 -0.033451
0.047427 0.109075 -0.033495
0.001927 0.109425 -0.033408
-0.010323 0.109775 -0.033195
0.037277 0.109768 -0.033188
-0.009973 0.110125 -0.033206
-0.009790 0.110475 -0.033188
0.037627 0.110341 -0.033188
-0.009673 0.110825 -0.033188
0.003327 0.110825 -0.033188
-0.008923 0.111175 -0.033454
0.049177 0.111525 -0.033345
-0.008923 0.112225 -0.033530
0.003677 0.112575 -0.033517
0.038842 0.112925 -0.033188
0.004727 0.113275 -0.033298
0.005077 0.113305 -0.033188
-0.008923 0.113975 -0.033484
-0.009625 0.114325 -0.033188
0.049177 0.114325 -0.033266
0.005077 0.114675 -0.033483
-0.008923 0.115025 -0.033289
0.005777 0.115025 -0.033318
0.049527 0.114938 -0.033188
0.006127 0.115031 -0.033188
-0.008573 0.115725 -0.033196
0.006477 0.115678 -0.033188
-0.008246 0.116075 -0.033188
0.049177 0.116075 -0.033482
-0.007873 0.116425 -0.033203
0.006477 0.116775 -0.033450
-0.007521 0.117125 -0.033188
0.039991 0.117475 -0.033188
-0.006473 0.117825 -0.033457
0.050927 0.117825 -0.033399
0.051277 0.118175 -0.033329
0.040777 0.118525 -0.033487
0.050927 0.118875 -0.033475
0.040427 0.119575 -0.033395
0.051807 0.119925 -0.033188
0.009616 0.120275 -0.033188
0.009796 0.120625 -0.033188
-0.006676 0.120975 -0.033188
0.049527 0.120975 -0.033483
0.009627 0.121325 -0.033399
0.049527 0.121325 -0.033447
-0.006123 0.121675 -0.033229
0.010345 0.121675 -0.033188
0.051277 0.121345 -0.033188
0.049177 0.122025 -0.033509
0.009977 0.122375 -0.033519
-0.005398 0.122725 -0.033188
0.050927 0.122725 -0.033308
0.049877 0.123075 -0.033504
0.011377 0.123425 -0.033452
-0.004929 0.123775 -0.033188
0.050927 0.123775 -0.033449
-0.004373 0.124475 -0.033250
0.039727 0.124278 -0.033188
0.012777 0.124825 -0.033328
0.052113 0.124825 -0.033188
0.040077 0.125175 -0.033417
-0.003673 0.125809 -0.033188
0.040077 0.125875 -0.033443
0.014174 0.126225 -0.033188
0.051277 0.126225 -0.033248
0.014177 0.126575 -0.033308
0.039727 0.126575 -0.033391
0.040077 0.126925 -0.033479
0.038327 0.127115 -0.033188
-0.002623 0.127613 -0.033188
0.016255 0.127625 -0.033188
0.049877 0.127625 -0.033376
0.016277 0.127975 -0.033381
0.037962 0.127975 -0.033188
0.050227 0.127975 -0.033194
0.038677 0.128325 -0.033441
0.016977 0.128675 -0.033427
0.049527 0.128675 -0.033363
0.037277 0.129025 -0.033191
-0.002298 0.129375 -0.033188
0.037277 0.129375 -0.033312
-0.001573 0.129725 -0.033494
0.049527 0.129725 -0.033318
0.019348 0.130075 -0.033188
0.019772 0.130425 -0.033188
0.019777 0.130429 -0.033188
0.020127 0.131125 -0.033390
0.049527 0.131125 -0.033388
0.021733 0.131475 -0.033188
0.022577 0.131825 -0.033252
0.049877 0.131825 -0.033207
0.023277 0.131947 -0.033188
-0.000873 0.132525 -0.033302
0.024327 0.132360 -0.033188
-0.000873 0.132852 -0.033188
0.025027 0.132727 -0.033188
0.032027 0.132868 -0.033188
0.034086 0.132875 -0.033188
-0.000173 0.133225 -0.033299
0.025727 0.133225 -0.033261
0.032727 0.133225 -0.033358
0.035177 0.133225 -0.033533
0.001227 0.133575 -0.033529
0.032727 0.133575 -0.033512
0.000527 0.133925 -0.033319
0.049177 0.133925 -0.033218
0.027827 0.134275 -0.033381
0.000877 0.134890 -0.033188
0.048827 0.136025 -0.033297
0.001718 0.136725 -0.033188
0.001908 0.137075 -0.033188
0.048477 0.137425 -0.033197
0.048477 0.137457 -0.033188
0.047427 0.138125 -0.033267
0.046377 0.138475 -0.033406
0.047777 0.138148 -0.033188
0.004727 0.139175 -0.033364
0.047077 0.138863 -0.033188
0.005777 0.139525 -0.033467
0.006127 0.139875 -0.033472
0.005486 0.140225 -0.033188
0.005777 0.140522 -0.033188
0.045327 0.140925 -0.033294
0.044277 0.141275 -0.033360
0.044277 0.141625 -0.033260
0.006639 0.141975 -0.033188
0.006835 0.142325 -0.033188
0.008227 0.143025 -0.033496
0.042852 0.143375 -0.033188
0.010327 0.144075 -0.033441
0.010013 0.144425 -0.033188
-0.037949 0.144775 -0.033188
0.011377 0.144775 -0.033367
-0.037973 0.144777 -0.033188
-0.035142 0.145167 -0.033161
0.041127 0.145072 -0.033188
0.011377 0.145136 -0.033188
-0.040073 0.145488 -0.033188
0.012777 0.146175 -0.033434
-0.041473 0.146269 -0.033188
-0.042446 0.146875 -0.033188
0.013477 0.146875 -0.033455
0.013173 0.147225 -0.033188
0.013827 0.147575 -0.033247
0.037970 0.147575 -0.033188
0.015927 0.147925 -0.033466
0.015577 0.148275 -0.033196
-0.044407 0.148625 -0.033188
-0.031498 0.148663 -0.033354
0.036227 0.148625 -0.033507
-0.044639 0.148975 -0.033188
-0.032396 0.148630 -0.033294
-0.031786 0.148887 -0.032972
0.017327 0.148975 -0.033193
0.036405 0.148975 -0.033188
-0.032045 0.148795 -0.033183
-0.028659 0.149486 -0.033599
-0.027164 0.149582 -0.033622
-0.027093 0.149672 -0.033558
0.020127 0.149325 -0.033479
0.035527 0.149325 -0.033262
-0.029752 0.149847 -0.033264
-0.027490 0.149520 -0.033608
0.020127 0.149675 -0.033316
0.034670 0.149675 -0.033188
-0.029695 0.150189 -0.033192
0.026777 0.150025 -0.033399
0.032027 0.150025 -0.033523
0.034127 0.149796 -0.033188
-0.027404 0.149814 -0.033587
0.026077 0.150375 -0.033251
0.028877 0.150143 -0.033188
0.033077 0.150179 -0.033188
0.024327 0.150721 -0.033188
-0.045253 0.151425 -0.033188
-0.046055 0.153175 -0.033188
-0.028593 0.153928 -0.033075
-0.045673 0.154575 -0.033468
-0.028523 0.155729 -0.033188
-0.046023 0.157375 -0.033416
-0.046841 0.158075 -0.033188
-0.028877 0.158425 -0.033188
-0.028967 0.159125 -0.033188
-0.028873 0.159825 -0.033448
-0.029114 0.160175 -0.033188
-0.049173 0.160875 -0.033211
-0.048823 0.161064 -0.033188
-0.047423 0.161575 -0.033295
-0.047073 0.161925 -0.033373
-0.047423 0.162625 -0.033226
-0.047650 0.163325 -0.033188
-0.029789 0.163675 -0.033188
-0.048123 0.164117 -0.033188
-0.049173 0.164725 -0.033188
-0.048473 0.164725 -0.033463
-0.049173 0.165075 -0.033425
-0.049523 0.165775 -0.033526
-0.050223 0.167175 -0.033385
-0.050223 0.167875 -0.033310
-0.049921 0.168575 -0.033188
-0.031323 0.168624 -0.033188
-0.048473 0.169975 -0.033512
-0.032023 0.170325 -0.033211
-0.047751 0.170675 -0.033188
-0.032373 0.171025 -0.033193
-0.032373 0.171375 -0.033403
-0.046373 0.172394 -0.033188
-0.033423 0.172775 -0.033241
-0.053062 0.173475 -0.033188
-0.052323 0.173475 -0.033399
-0.034123 0.173268 -0.033188
-0.035523 0.173825 -0.033358
-0.053292 0.174175 -0.033188
-0.037273 0.174120 -0.033188
-0.035873 0.173847 -0.033188
-0.040791 0.174525 -0.033188
-0.037623 0.174179 -0.033188
-0.045673 0.174875 -0.033531
-0.048527 0.175225 -0.033188
-0.048473 0.175262 -0.033188
-0.041008 0.175575 -0.033188
-0.047423 0.175776 -0.033188
-0.046723 0.175925 -0.033251
-0.046723 0.176275 -0.033460
-0.040855 0.176625 -0.033188
-0.040773 0.178025 -0.033411
-0.041123 0.178689 -0.033188
-0.041123 0.179425 -0.033502
-0.048123 0.179837 -0.033188
-0.041823 0.180181 -0.033188
-0.041823 0.180825 -0.033433
-0.042523 0.181175 -0.033215
-0.042873 0.181525 -0.033267
-0.044273 0.181875 -0.033351
-0.043573 0.181693 -0.033188
-0.030273 0.052912 -0.032837
-0.029573 0.053088 -0.032837
-0.043573 0.053534 -0.032837
-0.045323 0.054077 -0.032837
-0.046723 0.054631 -0.032837
-0.049873 0.055706 -0.032837
-0.026773 0.056005 -0.032837
-0.055473 0.058023 -0.032837
-0.082073 0.058707 -0.032837
-0.083823 0.059257 -0.032837
-0.084523 0.059725 -0.033176
-0.084284 0.060075 -0.032837
-0.074023 0.060152 -0.032837
-0.072623 0.060762 -0.032837
-0.061188 0.061125 -0.032837
-0.084197 0.061475 -0.032837
-0.061773 0.061457 -0.032837
-0.070523 0.061723 -0.032837
-0.084173 0.061830 -0.032837
-0.062823 0.062103 -0.032837
-0.068423 0.062510 -0.032837
-0.084125 0.062875 -0.032837
-0.063873 0.062875 -0.032954
0.046027 0.062848 -0.032837
-0.084186 0.063225 -0.032837
-0.064573 0.063083 -0.032837
0.043227 0.063174 -0.032837
0.045327 0.062885 -0.032837
0.048477 0.063225 -0.032925
-0.065973 0.063575 -0.033015
0.041477 0.063569 -0.032837
0.048827 0.063329 -0.032837
0.040777 0.063801 -0.032837
0.039027 0.064275 -0.032937
-0.084363 0.064625 -0.032837
0.049877 0.064625 -0.032927
0.037977 0.064720 -0.032837
0.037277 0.064984 -0.032837
-0.083194 0.065671 -0.032840
-0.083012 0.065767 -0.032903
-0.082230 0.066131 -0.032693
0.035527 0.065677 -0.032837
-0.080982 0.066444 -0.032720
-0.080632 0.066522 -0.032846
-0.079623 0.066725 -0.032926
-0.079273 0.066884 -0.032837
-0.078223 0.067020 -0.032837
-0.019370 0.067075 -0.032837
-0.077523 0.067077 -0.032837
-0.076473 0.067378 -0.032837
-0.075423 0.067702 -0.032837
0.030277 0.067463 -0.032837
-0.019073 0.067796 -0.032837
0.049177 0.067800 -0.032837
-0.071573 0.068475 -0.033106
-0.071923 0.068514 -0.032837
-0.068423 0.068825 -0.033060
-0.065623 0.068825 -0.033020
0.027127 0.068646 -0.032837
-0.067723 0.069027 -0.032837
-0.063173 0.069175 -0.032869
0.026077 0.069152 -0.032837
-0.058973 0.069525 -0.033061
0.047971 0.069525 -0.032837
-0.037623 0.069875 -0.033040
0.047777 0.069775 -0.032837
-0.038673 0.070225 -0.033111
-0.037273 0.069990 -0.032837
0.024856 0.070225 -0.032837
-0.039023 0.070575 -0.032924
-0.035873 0.070455 -0.032837
-0.059323 0.070592 -0.032837
-0.035175 0.070925 -0.032837
0.047077 0.070641 -0.032837
-0.018373 0.071275 -0.033050
0.046372 0.071275 -0.032837
-0.018373 0.071625 -0.033180
0.023277 0.071852 -0.032837
-0.018118 0.072325 -0.032837
-0.061423 0.072675 -0.033095
0.022665 0.072582 -0.032969
-0.042173 0.073025 -0.032926
0.022098 0.072990 -0.032822
-0.062855 0.073375 -0.032837
-0.042173 0.073082 -0.032837
-0.017999 0.073375 -0.032837
0.042527 0.073288 -0.032837
-0.062823 0.073725 -0.033076
-0.027823 0.073626 -0.032837
0.041524 0.073725 -0.032837
-0.063523 0.074075 -0.032837
0.021986 0.074141 -0.032906
0.041127 0.074054 -0.032837
0.022168 0.074391 -0.032992
-0.027215 0.074775 -0.032837
-0.063873 0.075125 -0.033096
-0.017925 0.075125 -0.032837
0.041127 0.075125 -0.033015
-0.064573 0.075453 -0.032837
0.022513 0.075535 -0.032966
0.042177 0.075475 -0.032952
0.043227 0.075808 -0.032837
-0.018023 0.076175 -0.033053
0.042877 0.076175 -0.033174
-0.065264 0.076525 -0.032837
0.043927 0.076525 -0.032936
0.022238 0.076875 -0.032837
0.022227 0.077225 -0.032858
-0.018023 0.077575 -0.032910
-0.018023 0.077925 -0.032842
0.044627 0.077581 -0.032837
-0.047073 0.078234 -0.032837
-0.047380 0.078625 -0.032837
0.021877 0.078975 -0.033075
0.021169 0.079325 -0.032837
-0.067023 0.080025 -0.032846
-0.018463 0.080025 -0.032837
-0.049196 0.080375 -0.032837
-0.049551 0.080725 -0.032837
-0.050223 0.081075 -0.033088
0.021877 0.081075 -0.033149
-0.018715 0.081425 -0.032837
-0.050223 0.081452 -0.032837
-0.068251 0.082125 -0.032837
0.021877 0.082125 -0.033092
-0.051275 0.082825 -0.032837
-0.051973 0.083175 -0.033117
-0.019247 0.083525 -0.032837
-0.026773 0.083875 -0.032884
-0.019610 0.084575 -0.032837
0.043745 0.084925 -0.032837
-0.026204 0.085625 -0.032837
-0.068573 0.085975 -0.032837
-0.026062 0.085975 -0.032837
-0.068073 0.086325 -0.033054
0.022227 0.086325 -0.033051
-0.056489 0.086675 -0.032837
0.042904 0.086675 -0.032837
0.022227 0.087025 -0.032944
-0.058273 0.087375 -0.033163
0.022577 0.087375 -0.033104
-0.025023 0.087725 -0.033183
-0.066673 0.088075 -0.033027
-0.025023 0.087899 -0.032837
-0.065973 0.088425 -0.033059
0.022582 0.088425 -0.032837
0.040077 0.088425 -0.032936
-0.061043 0.088775 -0.032837
0.039027 0.088775 -0.032963
-0.064923 0.089125 -0.032971
-0.061423 0.088924 -0.032837
0.022943 0.089125 -0.032837
-0.064662 0.089475 -0.032837
-0.023964 0.089475 -0.032837
0.023277 0.089736 -0.032837
0.039027 0.090175 -0.033073
0.024327 0.090525 -0.033186
-0.022573 0.091003 -0.032837
-0.022223 0.091323 -0.032837
-0.021500 0.091925 -0.032837
-0.020823 0.092032 -0.032837
0.040427 0.092625 -0.033177
0.024677 0.092870 -0.032837
-0.013473 0.093107 -0.032837
-0.014173 0.093675 -0.032844
-0.012073 0.093675 -0.032993
-0.012773 0.094025 -0.033093
-0.013123 0.094375 -0.033126
0.041477 0.094375 -0.033011
-0.011023 0.094725 -0.032871
0.026077 0.094725 -0.033072
-0.012073 0.095075 -0.033112
0.041827 0.095075 -0.032989
0.041827 0.095425 -0.033069
-0.011023 0.095775 -0.032922
-0.007523 0.095771 -0.032837
0.042527 0.095775 -0.032846
-0.012773 0.096125 -0.033183
-0.007173 0.096125 -0.032892
0.042758 0.096125 -0.032837
-0.006823 0.096475 -0.032953
0.042177 0.096475 -0.033176
-0.008223 0.096825 -0.033129
0.027127 0.096801 -0.032837
-0.014173 0.097175 -0.033018
-0.010673 0.097175 -0.033027
-0.012423 0.097525 -0.033122
-0.005773 0.097525 -0.032970
-0.013823 0.097875 -0.032974
-0.005423 0.097557 -0.032837
0.043674 0.097875 -0.032837
-0.011023 0.098225 -0.033176
0.043227 0.098225 -0.033088
-0.005423 0.098575 -0.033099
0.028877 0.098575 -0.033095
-0.003323 0.098728 -0.032837
-0.013123 0.099275 -0.033173
0.043577 0.099275 -0.033131
-0.002623 0.099358 -0.032837
-0.003673 0.099975 -0.033171
-0.014533 0.100325 -0.032837
0.029572 0.100325 -0.032837
-0.002973 0.100675 -0.033158
0.044977 0.100661 -0.032837
0.030627 0.101025 -0.033129
-0.013823 0.101725 -0.033167
-0.013823 0.102075 -0.033160
-0.001367 0.102425 -0.032837
0.031327 0.102689 -0.032837
0.046377 0.102775 -0.032863
0.031660 0.103125 -0.032837
0.031677 0.103149 -0.032837
-0.013123 0.103825 -0.033124
-0.014173 0.104061 -0.032837
0.032727 0.104175 -0.033001
-0.013927 0.104525 -0.032837
-0.013473 0.104875 -0.032945
-0.012773 0.105225 -0.033088
0.001227 0.105575 -0.032982
0.001577 0.105590 -0.032837
0.001577 0.106275 -0.033023
0.001577 0.106625 -0.033104
0.001927 0.106975 -0.033012
0.035527 0.107325 -0.033062
-0.012652 0.108025 -0.032837
-0.012423 0.108332 -0.032837
0.036227 0.108375 -0.033118
-0.011023 0.109075 -0.033139
-0.011689 0.109425 -0.032837
0.036227 0.109387 -0.032837
-0.011396 0.109775 -0.032837
0.049704 0.109775 -0.032837
0.036577 0.109999 -0.032837
0.003656 0.110475 -0.032837
0.003895 0.110825 -0.032837
0.050227 0.111175 -0.032947
0.004377 0.111525 -0.032888
0.037625 0.111875 -0.032837
0.037627 0.111878 -0.032837
0.037961 0.112575 -0.032837
0.049877 0.112925 -0.033121
-0.010448 0.113975 -0.032837
0.050227 0.113975 -0.032962
-0.010323 0.114588 -0.032837
0.050227 0.114675 -0.032977
0.049877 0.115025 -0.033086
0.007068 0.115375 -0.032837
0.051277 0.115725 -0.032878
-0.008223 0.116425 -0.033117
-0.008573 0.116775 -0.032961
-0.007523 0.117125 -0.033187
0.051977 0.117125 -0.032840
0.008216 0.117475 -0.032837
-0.008573 0.117948 -0.032837
0.008927 0.118525 -0.032839
0.008577 0.118875 -0.033165
0.008927 0.119225 -0.033137
-0.007873 0.119575 -0.032894
-0.007173 0.119925 -0.033114
0.009627 0.120275 -0.033182
-0.007614 0.120625 -0.032837
-0.006823 0.120975 -0.033125
0.010327 0.121325 -0.033100
-0.006473 0.121675 -0.033084
0.051277 0.122025 -0.033172
0.011377 0.122052 -0.032837
-0.006123 0.122725 -0.032900
-0.006123 0.123011 -0.032837
0.052677 0.123012 -0.032837
0.039727 0.123425 -0.033133
0.052677 0.123775 -0.032968
0.039727 0.124125 -0.033174
0.039377 0.124475 -0.033049
-0.005553 0.124825 -0.032837
-0.005423 0.125141 -0.032837
0.038677 0.125175 -0.032942
0.014458 0.125525 -0.032837
0.014177 0.125875 -0.033073
0.053027 0.125875 -0.032841
0.037977 0.126225 -0.032840
0.052901 0.126225 -0.032837
0.015577 0.126575 -0.032846
0.015927 0.126925 -0.032917
0.051277 0.127275 -0.033079
0.016277 0.127625 -0.033177
-0.002973 0.127975 -0.032933
0.037258 0.127975 -0.032837
0.017677 0.128277 -0.032837
0.017677 0.128675 -0.033085
0.018756 0.129025 -0.032837
0.019077 0.129233 -0.032837
0.051277 0.129375 -0.033001
0.019776 0.129725 -0.032837
0.051977 0.129638 -0.032837
0.019777 0.129726 -0.032837
0.051977 0.130075 -0.032837
0.019777 0.130425 -0.033186
0.020827 0.130775 -0.032997
0.035177 0.131125 -0.032979
0.034515 0.131475 -0.032837
0.024544 0.131825 -0.032837
0.023977 0.132175 -0.033180
0.033777 0.132090 -0.032837
0.050577 0.132175 -0.032892
0.026612 0.132525 -0.032837
0.034127 0.132525 -0.033065
0.027127 0.132875 -0.032899
0.030627 0.133225 -0.033111
0.027127 0.133575 -0.033158
-0.000730 0.134275 -0.032837
0.000527 0.134975 -0.033090
0.000177 0.135643 -0.032837
0.000497 0.136025 -0.032837
0.001577 0.136725 -0.033126
0.001577 0.137735 -0.032837
0.001900 0.138125 -0.032837
0.002277 0.138475 -0.032850
0.048127 0.138475 -0.032986
0.002977 0.138825 -0.032986
0.002977 0.139125 -0.032837
0.048127 0.138899 -0.032837
0.003677 0.139873 -0.032837
0.004727 0.140225 -0.033049
0.047427 0.140575 -0.032843
0.005515 0.141625 -0.032837
0.006477 0.141975 -0.033117
0.045327 0.142325 -0.032960
0.006477 0.142973 -0.032837
0.006863 0.143375 -0.032837
0.007338 0.143725 -0.032837
0.008227 0.144205 -0.032837
-0.037973 0.144775 -0.033176
0.008927 0.144603 -0.032837
-0.039373 0.145062 -0.032837
-0.035331 0.145133 -0.032770
0.010327 0.145125 -0.032903
-0.040073 0.145362 -0.032837
0.011027 0.145475 -0.032918
0.041837 0.145475 -0.032837
0.011727 0.145825 -0.033066
0.039727 0.146175 -0.033061
0.011727 0.146446 -0.032837
0.040077 0.146315 -0.032837
0.038677 0.146875 -0.033118
0.012077 0.146894 -0.032837
0.039027 0.147225 -0.032846
0.012427 0.147269 -0.032837
0.037977 0.147575 -0.033183
-0.033090 0.147835 -0.032950
0.037977 0.147925 -0.033017
-0.032511 0.148378 -0.032999
-0.031984 0.148525 -0.032731
-0.044725 0.148625 -0.032837
-0.031193 0.148801 -0.033171
0.037277 0.148625 -0.032981
-0.044973 0.148960 -0.032837
-0.031650 0.148938 -0.032861
-0.044973 0.149325 -0.033042
-0.028430 0.149510 -0.033524
0.016627 0.149180 -0.032837
-0.030150 0.149765 -0.032919
-0.027339 0.149682 -0.033489
-0.045439 0.150025 -0.032837
-0.027758 0.149731 -0.033490
0.019077 0.150025 -0.032992
0.034477 0.150025 -0.032966
0.026777 0.150375 -0.033122
0.033427 0.150375 -0.032975
0.020477 0.150502 -0.032837
0.022577 0.150725 -0.032929
0.026777 0.150725 -0.032873
0.031677 0.150725 -0.033138
-0.045555 0.151075 -0.032837
0.026427 0.150906 -0.032837
0.030977 0.151075 -0.032885
0.025027 0.151093 -0.032837
-0.045872 0.152125 -0.032837
-0.046388 0.153175 -0.032837
-0.046373 0.153875 -0.032958
-0.028523 0.154575 -0.033095
-0.028766 0.155975 -0.032837
-0.028899 0.157025 -0.032837
-0.028998 0.157725 -0.032837
-0.047073 0.158143 -0.032837
-0.029167 0.159125 -0.032837
-0.049796 0.160175 -0.032837
-0.049873 0.160875 -0.032938
-0.049903 0.161225 -0.032837
-0.049873 0.161240 -0.032837
-0.048123 0.161925 -0.032896
-0.047773 0.162275 -0.032985
-0.048030 0.162975 -0.032837
-0.048123 0.163675 -0.032967
-0.049173 0.164375 -0.032914
-0.049873 0.164698 -0.032837
-0.050374 0.165425 -0.032837
-0.050792 0.166475 -0.032837
-0.050800 0.167175 -0.032837
-0.050571 0.167875 -0.032837
-0.031444 0.168225 -0.032837
-0.049523 0.169200 -0.032837
-0.032023 0.169625 -0.032864
-0.032023 0.169975 -0.033035
-0.048123 0.170557 -0.032837
-0.047773 0.170907 -0.032837
-0.047334 0.171375 -0.032837
-0.047073 0.171725 -0.032844
-0.046723 0.172425 -0.032909
-0.033773 0.172775 -0.032882
-0.052323 0.173030 -0.032837
-0.053373 0.173475 -0.032979
-0.035173 0.173475 -0.032842
-0.053373 0.173825 -0.033089
-0.053373 0.174175 -0.033086
-0.036923 0.173949 -0.032837
-0.049208 0.174525 -0.032837
-0.053265 0.174875 -0.032837
-0.046373 0.174875 -0.033102
-0.048123 0.175107 -0.032837
-0.046723 0.175225 -0.032977
-0.047773 0.175229 -0.032837
-0.046723 0.175575 -0.033090
-0.041123 0.176275 -0.032870
-0.041153 0.176625 -0.032837
-0.041123 0.178025 -0.033074
-0.041473 0.178651 -0.032837
-0.041823 0.179463 -0.032837
-0.042476 0.180475 -0.032837
-0.042871 0.180825 -0.032837
-0.042873 0.181175 -0.033037
-0.044623 0.181388 -0.032837
-0.043573 0.181525 -0.033057
-0.037623 0.053075 -0.032675
-0.030973 0.052882 -0.032488
-0.043038 0.053425 -0.032488
-0.029573 0.053188 -0.032488
-0.044973 0.054012 -0.032488
-0.048473 0.055175 -0.032672
-0.050236 0.055875 -0.032488
-0.051973 0.056534 -0.032488
-0.053723 0.057228 -0.032488
-0.025373 0.057943 -0.032488
-0.024824 0.058675 -0.032488
-0.024557 0.059025 -0.032488
-0.084173 0.059725 -0.032756
-0.023973 0.059725 -0.032671
-0.023523 0.060425 -0.032488
-0.023273 0.060770 -0.032488
-0.084221 0.061475 -0.032488
-0.022923 0.061239 -0.032488
-0.022518 0.061825 -0.032488
-0.062823 0.061878 -0.032488
-0.067936 0.062525 -0.032488
-0.084173 0.062875 -0.032714
-0.067023 0.062855 -0.032488
-0.021873 0.062755 -0.032488
0.047427 0.062629 -0.032488
0.048780 0.062875 -0.032488
-0.065973 0.063084 -0.032488
-0.065273 0.063225 -0.032763
0.044277 0.062961 -0.032488
-0.084489 0.063575 -0.032488
0.042527 0.063393 -0.032488
-0.084584 0.063925 -0.032488
0.049877 0.063649 -0.032488
0.039727 0.064275 -0.032528
-0.020823 0.064403 -0.032488
-0.084523 0.064970 -0.032488
0.037277 0.065166 -0.032488
-0.083104 0.065747 -0.032698
-0.082904 0.065876 -0.032607
-0.019879 0.066025 -0.032488
-0.081776 0.066261 -0.032379
-0.079874 0.066448 -0.032604
-0.019687 0.066375 -0.032488
-0.078923 0.066725 -0.032694
-0.019494 0.066725 -0.032488
-0.078923 0.067075 -0.032824
-0.077347 0.067075 -0.032488
-0.077173 0.067159 -0.032488
0.030627 0.067318 -0.032488
-0.075773 0.067590 -0.032488
-0.019014 0.067775 -0.032488
-0.075073 0.067849 -0.032488
0.028527 0.067926 -0.032488
-0.072973 0.068423 -0.032488
0.027127 0.068346 -0.032488
0.049177 0.068192 -0.032488
-0.018636 0.068825 -0.032488
0.026777 0.068477 -0.032488
-0.068423 0.069175 -0.032547
-0.063523 0.069175 -0.032836
-0.068423 0.069210 -0.032488
-0.065273 0.069488 -0.032488
0.025129 0.069525 -0.032488
-0.060373 0.069875 -0.032599
0.025027 0.069593 -0.032488
-0.060373 0.070210 -0.032488
-0.036923 0.070208 -0.032488
0.024120 0.070225 -0.032488
-0.037973 0.070360 -0.032488
0.024327 0.070575 -0.032792
-0.035523 0.070735 -0.032488
-0.060023 0.071275 -0.032791
0.023627 0.071275 -0.032793
-0.060723 0.071625 -0.032670
0.022860 0.071625 -0.032488
-0.061423 0.072325 -0.032825
0.022577 0.072325 -0.032596
-0.062473 0.072675 -0.032493
-0.041496 0.072675 -0.032488
-0.018023 0.072675 -0.032701
0.044240 0.072675 -0.032488
0.021761 0.073180 -0.032457
-0.063173 0.073375 -0.032637
-0.028662 0.073375 -0.032488
0.043227 0.073128 -0.032488
-0.028173 0.073584 -0.032488
0.042160 0.073725 -0.032488
-0.027473 0.074075 -0.032772
0.041925 0.074075 -0.032488
0.041127 0.074425 -0.032799
0.021622 0.074695 -0.032559
-0.064573 0.075125 -0.032692
-0.044623 0.075475 -0.032822
0.043577 0.075475 -0.032529
0.044277 0.076175 -0.032625
0.022227 0.076525 -0.032827
0.022227 0.076875 -0.032834
0.021877 0.077225 -0.032750
0.021527 0.077575 -0.032673
0.021527 0.077925 -0.032745
-0.046723 0.078193 -0.032488
-0.047073 0.078625 -0.032498
-0.047073 0.078638 -0.032488
0.044977 0.078975 -0.032673
-0.048123 0.079675 -0.032662
-0.067373 0.080025 -0.032629
-0.048823 0.080375 -0.032573
-0.049523 0.080725 -0.032817
-0.049873 0.081075 -0.032836
0.044977 0.081425 -0.032578
0.020827 0.081761 -0.032488
-0.068423 0.082125 -0.032740
0.021177 0.082475 -0.032626
-0.050923 0.082796 -0.032488
-0.068773 0.083175 -0.032721
0.021527 0.083175 -0.032801
0.021133 0.083525 -0.032488
0.021177 0.083875 -0.032490
-0.053023 0.084225 -0.032576
0.043927 0.084225 -0.032813
0.021527 0.084575 -0.032675
-0.068773 0.085275 -0.032780
-0.054423 0.085344 -0.032488
-0.055123 0.085975 -0.032568
-0.069123 0.086016 -0.032488
0.021877 0.086325 -0.032802
-0.019773 0.086331 -0.032488
-0.068423 0.087025 -0.032688
-0.020123 0.087025 -0.032682
-0.057185 0.087375 -0.032488
-0.068423 0.087638 -0.032488
-0.057573 0.087604 -0.032488
-0.058623 0.088075 -0.032691
-0.020123 0.088075 -0.032629
-0.058973 0.088415 -0.032488
0.022078 0.088425 -0.032488
-0.067723 0.088495 -0.032488
-0.060080 0.088775 -0.032488
-0.014523 0.088575 -0.032488
0.039727 0.088775 -0.032760
-0.067373 0.088783 -0.032488
-0.016315 0.089125 -0.032488
-0.014173 0.089117 -0.032488
0.039377 0.089125 -0.032771
-0.061773 0.089463 -0.032488
-0.023973 0.089475 -0.032809
-0.016623 0.089450 -0.032488
0.022577 0.089475 -0.032493
-0.065623 0.089794 -0.032488
-0.063173 0.089825 -0.032666
-0.014523 0.089825 -0.032546
0.039377 0.089825 -0.032801
-0.063479 0.090175 -0.032488
-0.019773 0.090175 -0.032525
-0.014873 0.090175 -0.032572
-0.064573 0.090194 -0.032488
0.022927 0.090201 -0.032488
-0.020123 0.090875 -0.032808
-0.015223 0.090875 -0.032544
-0.020123 0.091225 -0.032737
-0.016325 0.091225 -0.032488
-0.020123 0.091575 -0.032627
-0.012423 0.091514 -0.032488
0.040787 0.091575 -0.032488
-0.020179 0.091925 -0.032488
0.023627 0.091812 -0.032488
-0.020473 0.092165 -0.032488
-0.011373 0.092272 -0.032488
0.024327 0.092275 -0.032800
-0.012073 0.092625 -0.032748
0.023977 0.092539 -0.032488
0.041127 0.092975 -0.032816
-0.008223 0.093325 -0.032668
-0.007173 0.093628 -0.032488
-0.008923 0.094025 -0.032793
-0.014873 0.094375 -0.032797
-0.007173 0.094375 -0.032546
-0.006823 0.094725 -0.032488
0.042535 0.094725 -0.032488
0.025365 0.095075 -0.032488
-0.006324 0.095425 -0.032488
0.025727 0.095698 -0.032488
-0.015223 0.096475 -0.032834
-0.005423 0.096825 -0.032622
-0.015223 0.097175 -0.032768
0.026750 0.097175 -0.032488
-0.015880 0.097525 -0.032488
0.027127 0.097525 -0.032541
-0.004723 0.097875 -0.032751
-0.003673 0.098225 -0.032756
-0.002973 0.098575 -0.032718
0.027846 0.098575 -0.032488
-0.002273 0.098925 -0.032596
0.028877 0.099275 -0.032827
0.028527 0.099586 -0.032488
0.044627 0.099975 -0.032793
0.044977 0.100325 -0.032717
0.045327 0.100675 -0.032645
0.029664 0.101375 -0.032488
-0.015535 0.101725 -0.032488
0.046268 0.101725 -0.032488
0.030277 0.102075 -0.032531
-0.014873 0.102775 -0.032781
0.047077 0.102775 -0.032572
-0.015382 0.103475 -0.032488
0.047077 0.103475 -0.032836
-0.014523 0.103825 -0.032772
0.031677 0.103825 -0.032570
0.000877 0.104175 -0.032624
-0.014873 0.104521 -0.032488
0.001533 0.104525 -0.032488
-0.014710 0.104875 -0.032488
0.048127 0.104875 -0.032657
0.048127 0.105225 -0.032691
0.001577 0.105575 -0.032833
-0.014312 0.106625 -0.032488
0.002277 0.106975 -0.032822
0.048827 0.106975 -0.032558
0.034827 0.107325 -0.032721
-0.013123 0.107675 -0.032796
0.034604 0.107675 -0.032488
0.034827 0.108025 -0.032493
0.049542 0.108025 -0.032488
0.049718 0.108375 -0.032488
0.049877 0.108693 -0.032488
0.002977 0.109075 -0.032793
-0.011723 0.109425 -0.032826
-0.011373 0.110125 -0.032741
-0.011023 0.110475 -0.032755
0.050227 0.110475 -0.032801
0.036577 0.110825 -0.032587
-0.011369 0.111175 -0.032488
0.036594 0.111175 -0.032488
0.050927 0.111525 -0.032711
0.005427 0.111875 -0.032542
0.005427 0.112225 -0.032690
0.051597 0.112225 -0.032488
0.051627 0.112374 -0.032488
0.050927 0.112925 -0.032783
0.037977 0.113275 -0.032682
0.037785 0.113625 -0.032488
0.006936 0.113975 -0.032488
-0.011023 0.114350 -0.032488
-0.010862 0.115025 -0.032488
-0.009973 0.115375 -0.032835
0.039027 0.115725 -0.032788
0.039027 0.116075 -0.032770
-0.009623 0.116775 -0.032552
0.051977 0.116775 -0.032773
0.008227 0.117125 -0.032694
0.008227 0.117475 -0.032830
-0.008923 0.117825 -0.032717
-0.009364 0.118175 -0.032488
0.038678 0.118175 -0.032488
-0.009273 0.118875 -0.032488
-0.009273 0.118879 -0.032488
-0.009094 0.119575 -0.032488
0.038660 0.119925 -0.032488
-0.008573 0.120275 -0.032554
0.053377 0.120275 -0.032501
0.011027 0.120625 -0.032488
0.053397 0.120625 -0.032488
0.011221 0.120975 -0.032488
0.053385 0.120975 -0.032488
0.052677 0.121325 -0.032800
0.038607 0.121675 -0.032488
0.052677 0.122025 -0.032748
0.039027 0.122375 -0.032738
0.039027 0.122725 -0.032725
0.012427 0.123075 -0.032732
0.053027 0.123425 -0.032720
0.013127 0.123775 -0.032709
0.013477 0.124125 -0.032709
-0.006473 0.124302 -0.032488
0.053377 0.124475 -0.032704
0.038327 0.124825 -0.032708
0.014527 0.125175 -0.032666
-0.006123 0.125525 -0.032492
0.053377 0.125525 -0.032745
0.015227 0.125875 -0.032630
-0.005786 0.126225 -0.032488
0.037627 0.126225 -0.032613
0.015927 0.126236 -0.032488
0.053377 0.126575 -0.032661
-0.004723 0.126925 -0.032565
0.053755 0.126925 -0.032488
0.053727 0.127014 -0.032488
0.016977 0.127625 -0.032781
0.036927 0.127975 -0.032642
0.018027 0.128325 -0.032685
0.036161 0.128675 -0.032488
0.035877 0.128995 -0.032488
0.035527 0.129375 -0.032488
0.019777 0.129725 -0.032837
0.035527 0.129725 -0.032648
0.034883 0.130075 -0.032488
0.034827 0.130133 -0.032488
0.022227 0.130775 -0.032593
0.051977 0.130775 -0.032805
0.034477 0.131125 -0.032721
0.025087 0.131475 -0.032488
0.051627 0.131475 -0.032811
0.026525 0.131825 -0.032488
0.033777 0.131825 -0.032728
0.027477 0.132175 -0.032541
0.033077 0.132175 -0.032810
0.026777 0.132525 -0.032812
0.051977 0.132525 -0.032519
0.029927 0.132875 -0.032812
0.051307 0.133225 -0.032488
0.050927 0.133545 -0.032488
0.050227 0.134275 -0.032598
0.000177 0.135675 -0.032829
0.000177 0.136025 -0.032731
0.049877 0.136375 -0.032637
0.049877 0.136725 -0.032573
0.049685 0.137425 -0.032488
0.049527 0.137663 -0.032488
0.001227 0.138131 -0.032488
0.001577 0.138499 -0.032488
0.048477 0.138825 -0.032689
0.002977 0.139175 -0.032813
0.047777 0.139525 -0.032813
0.003677 0.140225 -0.032727
0.047777 0.140925 -0.032587
0.047077 0.141625 -0.032808
0.004727 0.142077 -0.032488
0.047077 0.142325 -0.032598
0.046727 0.142675 -0.032591
0.005789 0.143025 -0.032488
0.006117 0.143375 -0.032488
0.046377 0.143253 -0.032488
0.044977 0.143725 -0.032559
-0.038673 0.144712 -0.032488
0.008292 0.144775 -0.032488
-0.039373 0.144922 -0.032488
-0.035339 0.145146 -0.032449
-0.040073 0.145180 -0.032488
0.009277 0.145475 -0.032493
0.042177 0.145475 -0.032792
-0.040773 0.145492 -0.032488
-0.041990 0.146175 -0.032488
0.040777 0.146175 -0.032698
-0.042523 0.146525 -0.032504
0.011027 0.146525 -0.032489
0.042177 0.146283 -0.032488
0.039377 0.146875 -0.032837
-0.033691 0.146966 -0.032626
0.039377 0.147225 -0.032712
-0.043573 0.147284 -0.032488
0.012427 0.147915 -0.032488
-0.044623 0.148201 -0.032488
0.013021 0.148275 -0.032488
-0.044973 0.148580 -0.032488
0.013477 0.148478 -0.032488
0.037977 0.148625 -0.032660
-0.031394 0.149000 -0.032783
-0.045323 0.149025 -0.032488
0.015227 0.149176 -0.032488
0.036577 0.149325 -0.032788
-0.030924 0.149453 -0.032388
0.016627 0.149657 -0.032488
0.036927 0.149488 -0.032488
0.035177 0.150025 -0.032735
0.022227 0.150725 -0.032836
0.034477 0.150675 -0.032488
0.022227 0.151075 -0.032574
0.025727 0.151075 -0.032820
0.028877 0.151075 -0.032498
-0.045673 0.151425 -0.032790
0.029577 0.151320 -0.032488
0.031677 0.151425 -0.032629
-0.029508 0.151523 -0.032508
-0.046203 0.152125 -0.032488
-0.046373 0.152495 -0.032488
-0.028847 0.153734 -0.032581
-0.046724 0.154925 -0.032488
-0.028873 0.155625 -0.032490
-0.046373 0.156675 -0.032721
-0.046891 0.157725 -0.032488
-0.047423 0.158306 -0.032488
-0.029373 0.159475 -0.032488
-0.050223 0.160203 -0.032488
-0.050223 0.160875 -0.032786
-0.050887 0.161225 -0.032488
-0.050223 0.161575 -0.032575
-0.049873 0.161829 -0.032488
-0.049173 0.162066 -0.032488
-0.048473 0.162625 -0.032556
-0.029923 0.162975 -0.032775
-0.049523 0.164025 -0.032538
-0.050223 0.164725 -0.032651
-0.030623 0.165425 -0.032689
-0.030920 0.165775 -0.032488
-0.050923 0.166475 -0.032733
-0.031242 0.166825 -0.032488
-0.050779 0.167875 -0.032488
-0.050261 0.168575 -0.032488
-0.032032 0.168925 -0.032488
-0.049523 0.169410 -0.032488
-0.049031 0.169975 -0.032488
-0.048473 0.170325 -0.032697
-0.032844 0.170675 -0.032488
-0.047773 0.171375 -0.032562
-0.047773 0.171725 -0.032504
-0.047073 0.172075 -0.032742
-0.033773 0.172425 -0.032611
-0.052673 0.172687 -0.032488
-0.034123 0.172775 -0.032568
-0.051973 0.173125 -0.032831
-0.034473 0.172931 -0.032488
-0.047073 0.173475 -0.032724
-0.050223 0.173825 -0.032677
-0.036573 0.173734 -0.032488
-0.049523 0.174175 -0.032593
-0.037973 0.174054 -0.032488
-0.048521 0.174525 -0.032488
-0.040945 0.174525 -0.032488
-0.048473 0.174875 -0.032751
-0.047073 0.174875 -0.032773
-0.041473 0.175225 -0.032579
-0.052244 0.176275 -0.032488
-0.041580 0.176625 -0.032488
-0.041563 0.177675 -0.032488
-0.049873 0.178380 -0.032488
-0.041823 0.179075 -0.032661
-0.047341 0.180125 -0.032488
-0.042873 0.180475 -0.032601
-0.043490 0.180825 -0.032488
-0.044273 0.181087 -0.032488
-0.038323 0.053072 -0.032137
-0.030623 0.052961 -0.032137
-0.028545 0.054125 -0.032137
-0.047073 0.054825 -0.032281
-0.049169 0.055525 -0.032137
-0.049173 0.055527 -0.032137
-0.026423 0.056575 -0.032467
-0.055367 0.057975 -0.032137
-0.082773 0.059003 -0.032137
-0.024675 0.059025 -0.032137
-0.024673 0.059028 -0.032137
-0.024127 0.059725 -0.032137
-0.059673 0.060137 -0.032137
-0.060373 0.060497 -0.032137
-0.023098 0.061125 -0.032137
-0.061773 0.061188 -0.032137
-0.062823 0.061725 -0.032137
-0.069473 0.061945 -0.032137
-0.067723 0.062458 -0.032137
0.046099 0.062525 -0.032137
0.048127 0.062410 -0.032137
0.048827 0.062525 -0.032146
-0.066673 0.062875 -0.032331
-0.064573 0.062595 -0.032137
0.049177 0.062654 -0.032137
-0.084562 0.063225 -0.032137
0.049527 0.063225 -0.032408
-0.021372 0.063575 -0.032137
0.043227 0.063230 -0.032137
0.041827 0.063739 -0.032137
0.040777 0.064089 -0.032137
0.039377 0.064567 -0.032137
-0.020473 0.064975 -0.032344
-0.084523 0.065325 -0.032270
-0.084523 0.065516 -0.032137
-0.020123 0.065581 -0.032137
-0.083095 0.065904 -0.032296
0.035527 0.066003 -0.032137
-0.081164 0.066378 -0.032167
0.034827 0.066269 -0.032137
-0.078923 0.066499 -0.032137
0.033777 0.066599 -0.032137
-0.077523 0.066942 -0.032137
0.031319 0.067075 -0.032137
0.049877 0.067075 -0.032305
0.029577 0.067425 -0.032153
0.030277 0.067280 -0.032137
-0.076123 0.067428 -0.032137
0.027827 0.067773 -0.032137
0.028877 0.067577 -0.032137
0.026496 0.068125 -0.032137
-0.074023 0.068152 -0.032137
0.025917 0.068475 -0.032137
0.049177 0.068475 -0.032147
0.025314 0.068825 -0.032137
0.048894 0.068825 -0.032137
-0.069468 0.069175 -0.032137
0.025377 0.069175 -0.032397
0.048477 0.069250 -0.032137
-0.061073 0.069875 -0.032451
0.047830 0.069875 -0.032137
-0.060373 0.070225 -0.032482
0.047511 0.070225 -0.032137
-0.037273 0.070378 -0.032137
-0.039023 0.070925 -0.032394
-0.018111 0.070925 -0.032137
-0.039373 0.071275 -0.032175
-0.061773 0.071625 -0.032146
0.022227 0.071625 -0.032145
-0.040073 0.071760 -0.032137
0.045540 0.071975 -0.032137
-0.017887 0.072325 -0.032137
-0.041216 0.072675 -0.032137
0.044277 0.072675 -0.032388
-0.063173 0.072751 -0.032137
0.021527 0.073025 -0.032243
-0.063873 0.073375 -0.032165
-0.042016 0.073375 -0.032137
-0.029016 0.073375 -0.032137
0.043235 0.073375 -0.032137
-0.042173 0.073570 -0.032137
0.042177 0.073725 -0.032480
-0.064573 0.074075 -0.032145
-0.028173 0.073780 -0.032137
0.042783 0.074075 -0.032137
-0.017673 0.074351 -0.032137
0.043227 0.074775 -0.032218
0.043577 0.075125 -0.032306
-0.065273 0.075475 -0.032373
-0.044623 0.075825 -0.032477
0.044977 0.075825 -0.032180
0.044627 0.076175 -0.032472
-0.065973 0.076179 -0.032137
0.020556 0.076525 -0.032137
-0.044973 0.076550 -0.032137
-0.066323 0.077225 -0.032286
0.020477 0.076905 -0.032137
-0.017531 0.077575 -0.032137
-0.017673 0.078625 -0.032222
-0.047423 0.079325 -0.032288
-0.047423 0.079470 -0.032137
0.045700 0.079675 -0.032137
-0.018023 0.080025 -0.032317
-0.048123 0.080230 -0.032137
-0.068073 0.080725 -0.032466
0.020477 0.080725 -0.032423
-0.068773 0.081425 -0.032304
-0.068773 0.081775 -0.032424
0.020827 0.081775 -0.032485
-0.018023 0.081945 -0.032137
-0.069394 0.082475 -0.032137
0.020482 0.082475 -0.032137
-0.027326 0.082825 -0.032137
-0.069473 0.082829 -0.032137
0.044627 0.083175 -0.032344
-0.027123 0.083525 -0.032219
-0.027123 0.083683 -0.032137
-0.019073 0.084225 -0.032460
-0.053023 0.084575 -0.032140
0.020743 0.084575 -0.032137
-0.026773 0.084856 -0.032137
-0.054030 0.085275 -0.032137
0.020827 0.085025 -0.032137
-0.019423 0.085625 -0.032351
0.043927 0.085929 -0.032137
-0.019423 0.086325 -0.032225
-0.055823 0.086675 -0.032444
0.021092 0.086675 -0.032137
-0.019363 0.087025 -0.032137
-0.069123 0.087375 -0.032151
-0.025615 0.087375 -0.032137
-0.013473 0.087031 -0.032137
0.042877 0.087375 -0.032401
-0.025399 0.087725 -0.032137
-0.012876 0.087725 -0.032137
-0.057923 0.088075 -0.032175
-0.014873 0.088075 -0.032433
0.021427 0.088075 -0.032137
-0.057923 0.088104 -0.032137
-0.012717 0.088425 -0.032137
0.041827 0.088413 -0.032137
-0.016273 0.088775 -0.032447
0.022227 0.088775 -0.032485
-0.060373 0.089125 -0.032208
-0.013473 0.089125 -0.032331
0.040799 0.089125 -0.032137
-0.019423 0.089475 -0.032361
0.040612 0.089475 -0.032137
-0.067003 0.089825 -0.032137
-0.018373 0.089825 -0.032284
0.040427 0.089825 -0.032233
-0.018023 0.090175 -0.032343
0.040646 0.090175 -0.032137
-0.063523 0.090525 -0.032282
-0.018723 0.090525 -0.032298
-0.012423 0.090525 -0.032223
-0.023273 0.090567 -0.032137
-0.014173 0.090875 -0.032445
0.040777 0.090547 -0.032137
-0.018723 0.091225 -0.032243
-0.012773 0.091225 -0.032431
-0.008573 0.091225 -0.032261
-0.022573 0.091283 -0.032137
-0.016273 0.091575 -0.032417
-0.011023 0.091575 -0.032246
-0.007173 0.091543 -0.032137
-0.021887 0.091925 -0.032137
-0.019141 0.091925 -0.032137
-0.018000 0.091925 -0.032137
-0.011723 0.091925 -0.032481
-0.006900 0.091925 -0.032137
-0.021441 0.092275 -0.032137
-0.019739 0.092275 -0.032137
-0.016623 0.092275 -0.032235
-0.010673 0.092275 -0.032386
0.023396 0.092275 -0.032137
-0.019773 0.092289 -0.032137
-0.010673 0.092625 -0.032466
-0.006464 0.092625 -0.032137
-0.007173 0.092975 -0.032417
-0.017084 0.093325 -0.032137
0.023977 0.093325 -0.032164
-0.017323 0.093675 -0.032140
0.024134 0.093675 -0.032137
-0.015923 0.094025 -0.032473
-0.006123 0.094375 -0.032221
-0.016623 0.094725 -0.032385
0.024677 0.094672 -0.032137
-0.018373 0.095075 -0.032142
-0.016623 0.095425 -0.032428
-0.005423 0.095775 -0.032268
-0.004723 0.096125 -0.032207
-0.003403 0.096475 -0.032137
-0.016623 0.096825 -0.032397
0.026077 0.096825 -0.032247
-0.002623 0.097175 -0.032186
-0.016973 0.097525 -0.032161
0.026430 0.097525 -0.032137
-0.016623 0.097875 -0.032142
0.044977 0.097861 -0.032137
-0.016297 0.098225 -0.032137
0.045151 0.098225 -0.032137
0.045312 0.098575 -0.032137
0.027827 0.098925 -0.032312
-0.015573 0.099275 -0.032268
0.045677 0.099261 -0.032137
-0.000944 0.099625 -0.032137
-0.015923 0.099917 -0.032137
0.046027 0.099975 -0.032144
0.046195 0.100325 -0.032137
0.028677 0.100675 -0.032137
-0.000161 0.101025 -0.032137
-0.015573 0.101375 -0.032455
-0.000173 0.102075 -0.032335
0.029927 0.102425 -0.032140
0.029927 0.102430 -0.032137
0.047777 0.103125 -0.032368
0.048127 0.103475 -0.032321
0.001592 0.103825 -0.032137
-0.015785 0.104175 -0.032137
0.048477 0.104175 -0.032357
0.001927 0.104195 -0.032137
-0.015223 0.104875 -0.032234
0.048477 0.104875 -0.032486
-0.014873 0.105575 -0.032299
-0.014523 0.106275 -0.032411
-0.014873 0.106919 -0.032137
0.049177 0.106975 -0.032425
0.003327 0.107323 -0.032137
0.033793 0.107325 -0.032137
0.049877 0.107675 -0.032277
0.034477 0.108375 -0.032146
0.034827 0.108725 -0.032242
-0.013473 0.109425 -0.032271
0.050927 0.109397 -0.032137
0.004216 0.109775 -0.032137
0.050927 0.110125 -0.032341
0.035677 0.110475 -0.032137
-0.012423 0.110825 -0.032320
0.036227 0.110825 -0.032377
0.005427 0.111175 -0.032173
-0.012773 0.111525 -0.032140
0.005427 0.111525 -0.032366
0.036218 0.111525 -0.032137
-0.011723 0.111875 -0.032302
0.036405 0.111875 -0.032137
-0.011373 0.112225 -0.032394
0.051977 0.112225 -0.032269
0.037277 0.112575 -0.032464
0.037277 0.112925 -0.032360
-0.011818 0.113275 -0.032137
0.037627 0.113625 -0.032391
-0.011723 0.113729 -0.032137
0.052327 0.114325 -0.032458
0.037654 0.114675 -0.032137
-0.011373 0.115267 -0.032137
0.037899 0.115725 -0.032137
0.052677 0.116075 -0.032440
0.052677 0.116425 -0.032440
-0.009623 0.117125 -0.032473
-0.009623 0.117825 -0.032372
-0.009973 0.118175 -0.032137
0.009977 0.118525 -0.032184
0.010332 0.118875 -0.032137
0.053727 0.119180 -0.032137
0.010677 0.119925 -0.032445
0.011377 0.120625 -0.032232
-0.008223 0.121325 -0.032331
0.053727 0.121675 -0.032189
0.012723 0.122375 -0.032137
0.038327 0.123075 -0.032322
0.013477 0.123425 -0.032320
0.053786 0.123425 -0.032137
0.014177 0.123775 -0.032143
-0.007176 0.124125 -0.032137
-0.006823 0.124475 -0.032286
0.053727 0.124475 -0.032471
0.014877 0.125175 -0.032483
0.015577 0.125875 -0.032460
-0.006405 0.126575 -0.032137
-0.005773 0.126925 -0.032306
-0.005073 0.127275 -0.032397
-0.005688 0.127625 -0.032137
0.036577 0.127625 -0.032272
0.018377 0.127854 -0.032137
-0.004023 0.128325 -0.032450
-0.005073 0.128598 -0.032137
0.053377 0.128675 -0.032353
0.035527 0.129025 -0.032303
-0.004723 0.129247 -0.032137
0.020827 0.129725 -0.032341
0.034827 0.130075 -0.032461
0.022799 0.130425 -0.032137
0.022927 0.130775 -0.032401
0.053027 0.130775 -0.032458
0.025505 0.131125 -0.032137
0.025727 0.131475 -0.032373
0.032027 0.131475 -0.032335
0.033427 0.131475 -0.032480
0.027477 0.131825 -0.032346
0.053377 0.131825 -0.032207
0.028877 0.132175 -0.032396
0.053383 0.132175 -0.032137
-0.003323 0.132596 -0.032137
-0.002273 0.133575 -0.032267
-0.001923 0.133925 -0.032342
-0.002090 0.134275 -0.032137
0.051640 0.134275 -0.032137
0.051627 0.134309 -0.032137
0.050927 0.136025 -0.032309
0.000177 0.137075 -0.032380
0.000343 0.137775 -0.032137
0.049527 0.138125 -0.032304
0.049563 0.138475 -0.032137
0.001927 0.139175 -0.032274
0.002277 0.139867 -0.032137
0.002627 0.140441 -0.032137
0.048352 0.140925 -0.032137
0.004027 0.141625 -0.032426
-0.042173 0.141740 -0.032137
0.003677 0.141975 -0.032146
-0.043135 0.142325 -0.032137
-0.041473 0.142325 -0.032162
0.047427 0.142325 -0.032446
-0.042523 0.142675 -0.032280
0.004377 0.142631 -0.032137
-0.043223 0.143025 -0.032261
0.005777 0.143025 -0.032481
-0.042173 0.143375 -0.032205
0.047077 0.143375 -0.032220
-0.043573 0.143725 -0.032261
0.046027 0.143725 -0.032401
-0.043223 0.144075 -0.032224
0.006477 0.144075 -0.032167
-0.042873 0.144333 -0.032137
-0.039762 0.144775 -0.032137
-0.038673 0.144550 -0.032137
-0.036573 0.144656 -0.032137
0.044277 0.144775 -0.032486
-0.040423 0.144980 -0.032137
-0.035299 0.145153 -0.032106
-0.041123 0.145277 -0.032137
-0.034869 0.145455 -0.032348
-0.042102 0.145825 -0.032137
-0.034487 0.145835 -0.032300
-0.042523 0.146175 -0.032167
-0.034278 0.146083 -0.032099
-0.043009 0.146525 -0.032137
0.010327 0.146525 -0.032248
-0.033773 0.146824 -0.032129
-0.043865 0.147225 -0.032137
0.040777 0.147225 -0.032242
-0.033351 0.147393 -0.032280
0.041127 0.147333 -0.032137
0.011377 0.147614 -0.032137
0.040427 0.147813 -0.032137
0.012777 0.148275 -0.032383
-0.045289 0.148625 -0.032137
0.039727 0.148609 -0.032137
-0.045673 0.149325 -0.032317
0.014527 0.149325 -0.032146
0.037627 0.149325 -0.032369
-0.030832 0.149687 -0.031980
0.015927 0.149675 -0.032331
-0.046023 0.150025 -0.032311
0.036577 0.150025 -0.032146
-0.030341 0.150298 -0.032009
-0.030111 0.150595 -0.032143
-0.029960 0.150879 -0.032100
0.021177 0.151075 -0.032374
0.034127 0.151075 -0.032352
0.021177 0.151369 -0.032137
0.027127 0.151425 -0.032329
0.033777 0.151425 -0.032211
0.022577 0.151635 -0.032137
0.025377 0.151775 -0.032264
0.032727 0.151775 -0.032148
-0.029383 0.152153 -0.032062
-0.046664 0.152475 -0.032137
-0.047108 0.153525 -0.032137
-0.028873 0.154575 -0.032347
-0.029182 0.157025 -0.032137
-0.029229 0.157375 -0.032137
-0.029313 0.158075 -0.032137
-0.029444 0.159125 -0.032137
-0.050516 0.160175 -0.032137
-0.050573 0.160525 -0.032477
-0.051623 0.161225 -0.032170
-0.051273 0.161575 -0.032287
-0.051286 0.161925 -0.032137
-0.049873 0.162275 -0.032237
-0.048823 0.162625 -0.032403
-0.030283 0.162975 -0.032137
-0.049873 0.163417 -0.032137
-0.030623 0.163993 -0.032137
-0.030623 0.164375 -0.032304
-0.051273 0.165775 -0.032328
-0.031318 0.166125 -0.032137
-0.051273 0.166825 -0.032396
-0.051206 0.167525 -0.032137
-0.050573 0.168225 -0.032438
-0.032023 0.168258 -0.032137
-0.049991 0.169275 -0.032137
-0.049523 0.169625 -0.032304
-0.049173 0.170325 -0.032273
-0.048823 0.170675 -0.032363
-0.049523 0.171025 -0.032277
-0.033423 0.171002 -0.032137
-0.049523 0.171375 -0.032317
-0.033423 0.171375 -0.032340
-0.048823 0.171725 -0.032417
-0.049873 0.171728 -0.032137
-0.048123 0.172075 -0.032454
-0.052673 0.172402 -0.032137
-0.048123 0.172425 -0.032446
-0.054073 0.172766 -0.032137
-0.051682 0.172775 -0.032137
-0.047773 0.172775 -0.032485
-0.051273 0.172945 -0.032137
-0.048823 0.173083 -0.032137
-0.034823 0.172814 -0.032137
-0.050223 0.173475 -0.032195
-0.054099 0.173825 -0.032137
-0.048123 0.173825 -0.032297
-0.048823 0.173863 -0.032137
-0.039970 0.174175 -0.032137
-0.053759 0.174525 -0.032137
-0.041208 0.174525 -0.032137
-0.041647 0.174875 -0.032137
-0.041827 0.175575 -0.032137
-0.052295 0.176275 -0.032137
-0.041865 0.176625 -0.032137
-0.050706 0.177675 -0.032137
-0.049523 0.178595 -0.032137
-0.042693 0.179425 -0.032137
-0.047107 0.180125 -0.032137
-0.047073 0.180143 -0.032137
-0.043573 0.180475 -0.032175
-0.045673 0.180825 -0.032380
-0.044973 0.180804 -0.032137
-0.043923 0.180608 -0.032137
-0.031323 0.052927 -0.031787
-0.029923 0.053271 -0.031787
-0.042873 0.053454 -0.031787
-0.048123 0.055165 -0.031787
-0.048473 0.055303 -0.031787
-0.049173 0.055602 -0.031787
-0.050923 0.056276 -0.031787
-0.026184 0.057275 -0.031787
-0.025373 0.058312 -0.031787
-0.082775 0.059025 -0.031787
-0.083473 0.059375 -0.031806
-0.024673 0.059199 -0.031787
-0.084173 0.060075 -0.031918
-0.058973 0.059767 -0.031787
-0.023973 0.060092 -0.031787
-0.060373 0.060449 -0.031787
-0.061073 0.060783 -0.031787
-0.022923 0.061475 -0.031812
-0.022659 0.061825 -0.031787
-0.063523 0.061984 -0.031787
0.047777 0.062175 -0.031840
0.048788 0.062175 -0.031787
-0.067023 0.062521 -0.031787
-0.064223 0.062306 -0.031787
0.048827 0.062178 -0.031787
-0.084556 0.062875 -0.031787
-0.065273 0.062604 -0.031787
0.049877 0.062875 -0.032002
0.050577 0.063225 -0.031872
0.042412 0.063575 -0.031787
0.050927 0.063575 -0.031844
0.051169 0.063925 -0.031787
-0.020750 0.064625 -0.031787
0.051188 0.064975 -0.031787
-0.084749 0.065675 -0.031787
-0.084523 0.065913 -0.031787
-0.082896 0.066078 -0.032074
-0.083037 0.066208 -0.031833
-0.081127 0.066429 -0.031903
0.034827 0.066343 -0.031787
-0.079623 0.066425 -0.031787
-0.077965 0.066725 -0.031787
0.050227 0.066725 -0.032116
-0.077173 0.067034 -0.031787
0.030277 0.067043 -0.031787
0.031677 0.066904 -0.031787
0.050358 0.067075 -0.031787
0.027477 0.067359 -0.031787
0.028877 0.067425 -0.031993
0.049877 0.067425 -0.032109
-0.018962 0.067775 -0.031787
0.027477 0.067775 -0.032049
0.026077 0.068125 -0.032001
0.025377 0.068475 -0.031957
-0.071573 0.068825 -0.031811
-0.071573 0.068831 -0.031787
0.048702 0.069175 -0.031787
-0.018373 0.069362 -0.031787
0.023627 0.069220 -0.031787
-0.067023 0.069875 -0.031842
0.022919 0.069875 -0.031787
-0.065973 0.070115 -0.031787
-0.061773 0.070225 -0.032109
-0.064923 0.070312 -0.031787
-0.037623 0.070575 -0.031907
-0.062123 0.070925 -0.031823
-0.037973 0.070756 -0.031787
0.046863 0.070925 -0.031787
-0.034677 0.071275 -0.031787
-0.039373 0.071526 -0.031787
-0.062473 0.071975 -0.031978
-0.033360 0.071975 -0.031787
-0.063173 0.072325 -0.031811
-0.040497 0.072325 -0.031787
0.021527 0.072325 -0.032078
-0.032023 0.072545 -0.031787
0.044659 0.072675 -0.031787
-0.030973 0.072923 -0.031787
0.044627 0.072697 -0.031787
-0.029417 0.073375 -0.031787
-0.064573 0.073725 -0.031920
0.021177 0.073725 -0.032129
-0.028523 0.073774 -0.031787
0.043577 0.074075 -0.031851
-0.042523 0.074142 -0.031787
-0.043223 0.074775 -0.031921
0.043927 0.074775 -0.032028
-0.065623 0.075125 -0.031931
-0.027757 0.075125 -0.031787
-0.043573 0.075242 -0.031787
-0.043923 0.075640 -0.031787
0.045327 0.075825 -0.032006
-0.066323 0.076525 -0.031988
-0.066323 0.076875 -0.032135
-0.017323 0.076875 -0.031787
-0.027770 0.077225 -0.031787
-0.045673 0.077575 -0.031912
0.019777 0.077226 -0.031787
-0.017271 0.077925 -0.031787
-0.017323 0.078275 -0.031851
0.019777 0.078625 -0.032002
-0.068073 0.078968 -0.031787
-0.068073 0.079325 -0.031944
-0.017323 0.079325 -0.031814
-0.047073 0.079350 -0.031787
0.046106 0.079675 -0.031787
0.046095 0.080025 -0.031787
-0.017323 0.080210 -0.031787
-0.069128 0.080725 -0.031787
-0.017673 0.080725 -0.031978
-0.069307 0.081075 -0.031787
0.019777 0.081075 -0.031942
-0.049173 0.081425 -0.032045
0.019622 0.081425 -0.031787
-0.016973 0.081775 -0.031797
-0.049523 0.082050 -0.031787
-0.016623 0.082125 -0.031791
-0.050223 0.082475 -0.032043
-0.017673 0.082475 -0.031980
0.045327 0.082475 -0.031937
-0.016278 0.082825 -0.031787
-0.050923 0.083175 -0.032103
-0.017323 0.083175 -0.031915
0.045182 0.083175 -0.031787
-0.016273 0.083525 -0.031799
-0.017673 0.083875 -0.031920
-0.052323 0.084225 -0.032125
-0.052323 0.084513 -0.031787
0.044627 0.084575 -0.031948
-0.026949 0.084925 -0.031787
0.020477 0.084925 -0.031966
-0.053373 0.085144 -0.031787
-0.015923 0.085275 -0.031830
0.044277 0.085275 -0.032089
-0.018373 0.085625 -0.031845
-0.013823 0.085625 -0.031851
-0.018723 0.085975 -0.031915
-0.013123 0.085975 -0.031847
-0.026371 0.086325 -0.031787
-0.015223 0.086325 -0.032091
-0.026073 0.086675 -0.031996
-0.015923 0.086675 -0.032123
0.043577 0.086675 -0.032071
-0.055123 0.086801 -0.031787
-0.013473 0.087025 -0.032136
-0.019073 0.087375 -0.032030
0.043348 0.087375 -0.031787
-0.056173 0.087441 -0.031787
-0.012423 0.087725 -0.032051
0.043227 0.087523 -0.031787
-0.018723 0.088075 -0.032075
0.042670 0.088075 -0.031787
-0.018373 0.088425 -0.032131
0.042527 0.088186 -0.031787
0.041688 0.088775 -0.031787
-0.059314 0.089125 -0.031787
0.021066 0.089125 -0.031787
-0.024362 0.089475 -0.031787
0.021189 0.089475 -0.031787
-0.024090 0.089825 -0.031787
0.040777 0.089825 -0.032008
-0.023973 0.089971 -0.031787
-0.011023 0.090175 -0.031892
0.021877 0.090175 -0.031923
-0.067115 0.090525 -0.031787
-0.023623 0.090392 -0.031787
-0.007873 0.090525 -0.032011
-0.065973 0.090875 -0.031888
-0.063173 0.090875 -0.031957
-0.011373 0.090875 -0.032101
0.022577 0.090875 -0.032059
-0.064923 0.091225 -0.031822
-0.010323 0.091225 -0.032135
0.041477 0.091214 -0.031787
-0.022573 0.091538 -0.031787
0.041639 0.091575 -0.031787
0.022577 0.091658 -0.031787
-0.021899 0.092275 -0.031787
-0.018023 0.092275 -0.032069
0.022927 0.092275 -0.031788
-0.021523 0.092609 -0.031787
-0.020123 0.092625 -0.032023
-0.017323 0.092625 -0.032094
-0.020473 0.092975 -0.031806
-0.016973 0.092975 -0.032135
-0.020473 0.093011 -0.031787
-0.018723 0.093325 -0.031969
0.023277 0.092990 -0.031787
-0.018723 0.093675 -0.031984
-0.005423 0.093675 -0.031937
-0.018373 0.094025 -0.032090
-0.005773 0.094375 -0.032098
-0.018723 0.094725 -0.032030
-0.004646 0.094725 -0.031787
-0.004342 0.095075 -0.031787
0.043927 0.095775 -0.032051
-0.018723 0.096475 -0.031998
-0.002273 0.096825 -0.031911
-0.001923 0.097175 -0.031872
-0.018723 0.097525 -0.031852
-0.001573 0.097525 -0.031798
-0.001923 0.097875 -0.032129
0.026145 0.097875 -0.031787
-0.001208 0.098225 -0.031787
-0.017323 0.098575 -0.031794
-0.001025 0.098575 -0.031787
0.045677 0.098575 -0.031955
-0.016949 0.098925 -0.031787
0.046027 0.098607 -0.031787
-0.000873 0.099275 -0.031959
0.027477 0.099555 -0.031787
-0.000523 0.099975 -0.032014
-0.000523 0.100325 -0.032137
-0.016273 0.100675 -0.032030
0.046377 0.100675 -0.032121
0.028527 0.101191 -0.031787
0.000177 0.101725 -0.032120
0.000527 0.102075 -0.032019
0.047777 0.102075 -0.031798
0.047777 0.102425 -0.032001
0.048127 0.102448 -0.031787
0.001577 0.103117 -0.031787
0.048477 0.103125 -0.031956
0.048477 0.103475 -0.032126
0.030627 0.103825 -0.031837
0.002277 0.104175 -0.031895
0.030977 0.104395 -0.031787
0.002826 0.104875 -0.031787
0.032027 0.105225 -0.032137
0.003311 0.105925 -0.031787
-0.015573 0.106122 -0.031787
0.050227 0.106275 -0.031796
0.050430 0.106625 -0.031787
0.003677 0.107017 -0.031787
-0.015232 0.107675 -0.031787
-0.015223 0.107714 -0.031787
-0.014523 0.108375 -0.032099
-0.014893 0.108725 -0.031787
0.004027 0.109075 -0.032012
-0.013823 0.109425 -0.032127
0.034619 0.109425 -0.031787
0.051277 0.109775 -0.032017
0.005044 0.110125 -0.031787
0.051738 0.110125 -0.031787
0.035177 0.110435 -0.031787
-0.013123 0.111175 -0.032084
0.052327 0.111522 -0.031787
-0.012773 0.111875 -0.032088
0.052469 0.111875 -0.031787
0.052327 0.112225 -0.032019
0.052755 0.112575 -0.031787
0.007177 0.112879 -0.031787
0.007177 0.113275 -0.031999
-0.012655 0.113625 -0.031787
-0.012073 0.113975 -0.031942
-0.012073 0.114325 -0.031888
0.037181 0.114675 -0.031787
-0.011723 0.115025 -0.031973
0.053377 0.115025 -0.032050
0.008227 0.115375 -0.032079
0.008577 0.115375 -0.031787
0.053377 0.116075 -0.032103
-0.010948 0.116775 -0.031787
-0.010673 0.117349 -0.031787
-0.010323 0.117825 -0.031943
0.053727 0.118525 -0.032017
0.053727 0.118875 -0.032080
0.011013 0.119225 -0.031787
-0.010323 0.119668 -0.031787
-0.009973 0.120828 -0.031787
-0.009628 0.121325 -0.031787
0.012427 0.121675 -0.031932
-0.007873 0.122375 -0.032063
-0.007873 0.122725 -0.031962
0.037977 0.122725 -0.032055
0.053727 0.123075 -0.032133
0.054195 0.123425 -0.031787
0.037382 0.123775 -0.031787
-0.007173 0.124475 -0.032100
0.037277 0.124825 -0.031982
0.037277 0.125175 -0.032070
0.054427 0.125525 -0.032074
0.016595 0.125875 -0.031787
0.054427 0.126225 -0.032120
0.017327 0.126569 -0.031787
0.054779 0.126575 -0.031787
0.054777 0.126613 -0.031787
-0.006473 0.127568 -0.031787
0.036227 0.127625 -0.032004
0.019077 0.127826 -0.031787
0.019777 0.128325 -0.031898
0.020127 0.128675 -0.031996
0.054077 0.128675 -0.031986
0.020827 0.128927 -0.031787
-0.005073 0.129375 -0.032000
-0.005073 0.129725 -0.031930
0.053727 0.129725 -0.032091
0.022921 0.130075 -0.031787
0.022927 0.130077 -0.031787
0.053727 0.130425 -0.032103
0.024677 0.130775 -0.031989
0.032144 0.130775 -0.031787
0.026077 0.130853 -0.031787
0.030309 0.131125 -0.031787
0.053727 0.131125 -0.032096
0.028527 0.131475 -0.031986
0.030277 0.131131 -0.031787
-0.004409 0.131825 -0.031787
-0.004023 0.132358 -0.031787
0.053727 0.132728 -0.031787
0.052327 0.133575 -0.032100
-0.002804 0.133925 -0.031787
-0.002273 0.134275 -0.032023
0.051627 0.134625 -0.032094
-0.002273 0.135157 -0.031787
0.051627 0.136025 -0.032010
-0.000873 0.137075 -0.031884
-0.000173 0.137825 -0.031787
0.000177 0.138133 -0.031787
0.000911 0.138825 -0.031787
0.001577 0.139525 -0.031827
0.048827 0.139875 -0.032085
0.002277 0.140842 -0.031787
-0.041823 0.141275 -0.031971
-0.040773 0.141024 -0.031787
0.048703 0.141275 -0.031787
-0.042173 0.141625 -0.032098
-0.040225 0.141625 -0.031787
-0.042873 0.141975 -0.032083
0.002984 0.141975 -0.031787
-0.043223 0.142325 -0.032110
-0.041123 0.142675 -0.032054
-0.044569 0.143025 -0.031787
0.003677 0.142739 -0.031787
-0.044623 0.143084 -0.031787
0.047768 0.143375 -0.031787
-0.040773 0.143725 -0.031830
0.047556 0.143725 -0.031787
-0.042173 0.144075 -0.032062
0.005427 0.143837 -0.031787
0.047427 0.143923 -0.031787
-0.042873 0.144425 -0.032116
-0.040073 0.144215 -0.031787
-0.039373 0.144425 -0.031906
-0.038323 0.144271 -0.031787
-0.037623 0.144425 -0.031984
-0.045870 0.144775 -0.031787
-0.043573 0.144775 -0.032103
-0.040773 0.144775 -0.031955
-0.035971 0.144754 -0.031746
-0.045980 0.145125 -0.031787
-0.041823 0.145125 -0.031943
-0.035528 0.144989 -0.031899
0.045990 0.145125 -0.031787
-0.043573 0.145475 -0.031909
-0.035025 0.145318 -0.031929
0.045327 0.145475 -0.031787
-0.044273 0.145825 -0.031808
-0.042523 0.145825 -0.032001
0.044946 0.145825 -0.031787
-0.043573 0.146175 -0.031815
-0.034318 0.145964 -0.031743
0.044277 0.146175 -0.032043
-0.034065 0.146306 -0.031776
-0.043923 0.146589 -0.031787
0.043227 0.146875 -0.032082
-0.033439 0.147221 -0.031922
-0.044623 0.147575 -0.031838
0.010327 0.147343 -0.031787
0.041477 0.147575 -0.031986
-0.044973 0.147885 -0.031787
0.011377 0.147925 -0.031935
-0.045318 0.148275 -0.031787
0.012077 0.148275 -0.032041
-0.045323 0.148281 -0.031787
0.039377 0.148975 -0.032088
0.013827 0.149325 -0.031867
-0.030973 0.149544 -0.031933
-0.046373 0.150025 -0.031966
0.014527 0.149843 -0.031787
0.037277 0.150025 -0.031995
-0.030414 0.150305 -0.031651
0.036927 0.150375 -0.031792
-0.046373 0.150725 -0.032127
0.016925 0.150725 -0.031787
0.036577 0.150452 -0.031787
0.017677 0.151053 -0.031787
0.018469 0.151425 -0.031787
0.034127 0.151425 -0.032131
-0.046850 0.151775 -0.031787
0.019777 0.151752 -0.031787
0.023627 0.151775 -0.032137
0.034127 0.151775 -0.031884
-0.046901 0.152125 -0.031787
0.023855 0.152125 -0.031787
-0.046981 0.152475 -0.031787
-0.047102 0.152825 -0.031787
-0.047383 0.153525 -0.031787
-0.029004 0.154925 -0.031787
-0.047073 0.157025 -0.032006
-0.047535 0.158075 -0.031787
-0.048123 0.158679 -0.031787
-0.029516 0.159125 -0.031787
-0.050746 0.160175 -0.031787
-0.051273 0.160480 -0.031787
-0.052338 0.161225 -0.031787
-0.029923 0.161217 -0.031787
-0.029923 0.161575 -0.032063
-0.052034 0.162275 -0.031787
-0.051273 0.162625 -0.031790
-0.051273 0.162633 -0.031787
-0.050573 0.163325 -0.031890
-0.050923 0.163528 -0.031787
-0.050573 0.164025 -0.032108
-0.031160 0.165075 -0.031787
-0.031323 0.166125 -0.032130
-0.051623 0.166825 -0.031996
-0.051623 0.167269 -0.031787
-0.051273 0.167875 -0.031831
-0.032023 0.168225 -0.032119
-0.050837 0.168925 -0.031787
-0.050223 0.169625 -0.031955
-0.050223 0.169975 -0.031980
-0.050223 0.170325 -0.032031
-0.050573 0.170675 -0.031965
-0.050784 0.171025 -0.031787
-0.050573 0.171384 -0.031787
-0.053373 0.172052 -0.031787
-0.034387 0.172075 -0.031787
-0.052673 0.172163 -0.031787
-0.049523 0.172425 -0.032049
-0.051623 0.172536 -0.031787
-0.049873 0.172710 -0.031787
-0.034823 0.172476 -0.031787
-0.050573 0.173125 -0.031988
-0.049523 0.173125 -0.031897
-0.054421 0.173475 -0.031787
-0.036822 0.173475 -0.031787
-0.037973 0.173821 -0.031787
-0.040423 0.174175 -0.031872
-0.041473 0.174525 -0.031804
-0.041823 0.174809 -0.031787
-0.052673 0.175925 -0.031812
-0.052322 0.176275 -0.031787
-0.042173 0.176975 -0.031849
-0.050223 0.178022 -0.031787
-0.042523 0.178725 -0.031866
-0.042873 0.179075 -0.031787
-0.043181 0.179425 -0.031787
-0.043538 0.179775 -0.031787
-0.043897 0.180125 -0.031787
-0.045673 0.180445 -0.031787
-0.044273 0.180475 -0.031912
-0.008223 0.189925 -0.031792
-0.007173 0.189925 -0.031840
-0.007873 0.190275 -0.031869
-0.006473 0.190275 -0.031897
-0.007523 0.190625 -0.031937
-0.005773 0.190625 -0.031890
-0.007173 0.190975 -0.031991
-0.005423 0.190627 -0.031787
-0.007895 0.191325 -0.031787
-0.006123 0.191325 -0.032090
-0.004723 0.191325 -0.031902
-0.006473 0.191675 -0.032054
-0.004723 0.191675 -0.032039
-0.004002 0.191675 -0.031787
-0.005773 0.192025 -0.032105
-0.004023 0.192025 -0.031971
-0.006863 0.192375 -0.031787
-0.005073 0.192375 -0.032128
-0.003323 0.192303 -0.031787
-0.006352 0.192725 -0.031787
-0.004373 0.192725 -0.032126
-0.002973 0.192725 -0.031793
-0.005423 0.193075 -0.031907
-0.003673 0.193075 -0.032078
-0.005073 0.193425 -0.031846
-0.003673 0.193425 -0.032057
-0.002401 0.193425 -0.031787
-0.004023 0.193775 -0.031958
-0.002351 0.193775 -0.031787
-0.003323 0.194125 -0.031871
-0.003323 0.194283 -0.031787
-0.035173 0.053067 -0.031438
-0.041473 0.053139 -0.031438
-0.029923 0.053425 -0.031438
-0.045673 0.054419 -0.031438
-0.047773 0.055120 -0.031438
-0.048823 0.055531 -0.031438
-0.051623 0.056575 -0.031455
-0.052323 0.056832 -0.031438
-0.026073 0.057625 -0.031465
-0.025528 0.058325 -0.031438
-0.025373 0.058527 -0.031438
-0.077600 0.059025 -0.031438
-0.083123 0.059172 -0.031438
-0.024426 0.059725 -0.031438
-0.058973 0.059747 -0.031438
-0.060373 0.060425 -0.031567
-0.084523 0.060617 -0.031438
-0.023623 0.060749 -0.031438
-0.084523 0.061213 -0.031438
-0.084458 0.061825 -0.031438
-0.063173 0.061715 -0.031438
-0.084533 0.062175 -0.031438
-0.064223 0.062175 -0.031443
0.046377 0.062167 -0.031438
0.048477 0.061857 -0.031438
0.049527 0.061922 -0.031438
-0.068073 0.062197 -0.031438
-0.066323 0.062525 -0.031489
-0.064923 0.062525 -0.031782
0.050227 0.062525 -0.031604
0.050577 0.062875 -0.031676
0.043927 0.062979 -0.031438
-0.021523 0.063564 -0.031438
0.043227 0.063252 -0.031438
0.042177 0.063732 -0.031438
-0.085239 0.064275 -0.031438
0.051647 0.064275 -0.031438
0.051627 0.064448 -0.031438
0.039377 0.064788 -0.031438
0.037977 0.065325 -0.031472
-0.085093 0.065675 -0.031438
-0.084873 0.066025 -0.031483
-0.084523 0.066308 -0.031438
-0.083206 0.066364 -0.031622
-0.019708 0.066375 -0.031438
-0.084173 0.066392 -0.031438
-0.080959 0.066636 -0.031447
-0.078573 0.066720 -0.031438
0.029577 0.066715 -0.031438
0.030627 0.066725 -0.031470
0.031677 0.066703 -0.031438
0.033077 0.066639 -0.031438
0.050908 0.066725 -0.031438
-0.077173 0.067075 -0.031655
0.026777 0.066974 -0.031438
0.028527 0.066746 -0.031438
0.029227 0.067075 -0.031706
-0.076473 0.067409 -0.031438
0.025707 0.067425 -0.031438
0.027127 0.067425 -0.031765
0.025027 0.067690 -0.031438
-0.074373 0.068124 -0.031438
-0.018723 0.068315 -0.031438
0.024677 0.068475 -0.031744
0.023277 0.068825 -0.031484
-0.070873 0.069095 -0.031438
0.048827 0.069175 -0.031488
-0.069127 0.069525 -0.031438
0.048827 0.069192 -0.031438
-0.018229 0.069875 -0.031438
-0.066791 0.070225 -0.031438
-0.066673 0.070251 -0.031438
-0.065224 0.070575 -0.031438
-0.062823 0.070575 -0.031743
-0.064223 0.070780 -0.031438
-0.038323 0.070925 -0.031760
-0.036923 0.070634 -0.031438
-0.018023 0.070771 -0.031438
-0.063276 0.071275 -0.031438
-0.038323 0.071071 -0.031438
-0.063304 0.071625 -0.031438
-0.034113 0.071625 -0.031438
0.046114 0.071625 -0.031438
-0.039725 0.071975 -0.031438
0.021177 0.071975 -0.031702
-0.063523 0.071995 -0.031438
0.045369 0.072325 -0.031438
-0.031801 0.072675 -0.031438
0.045327 0.072366 -0.031438
-0.030973 0.072993 -0.031438
0.044589 0.073025 -0.031438
-0.030273 0.073277 -0.031438
0.043927 0.073375 -0.031710
-0.029223 0.073646 -0.031438
0.044277 0.073725 -0.031468
0.020023 0.074075 -0.031438
-0.042525 0.074425 -0.031438
0.044627 0.074425 -0.031575
0.019812 0.074775 -0.031438
-0.042873 0.074787 -0.031438
-0.043573 0.075475 -0.031473
0.045677 0.075475 -0.031685
-0.027823 0.075825 -0.031617
-0.066817 0.076175 -0.031438
0.046027 0.076175 -0.031679
-0.044494 0.076525 -0.031438
0.046454 0.076525 -0.031438
-0.044790 0.076875 -0.031438
-0.067373 0.077223 -0.031438
-0.067373 0.077575 -0.031594
0.019427 0.077575 -0.031631
-0.067723 0.078275 -0.031682
-0.016973 0.078275 -0.031487
-0.046023 0.078416 -0.031438
-0.046723 0.078975 -0.031699
0.019077 0.078975 -0.031668
-0.028129 0.079325 -0.031438
-0.016973 0.079675 -0.031591
-0.017323 0.080025 -0.031782
0.046471 0.080025 -0.031438
-0.016273 0.080375 -0.031451
-0.015923 0.080703 -0.031438
0.046027 0.080725 -0.031749
-0.015651 0.081075 -0.031438
0.018978 0.081425 -0.031438
-0.028032 0.081775 -0.031438
0.046027 0.081572 -0.031438
0.045826 0.082125 -0.031438
0.045704 0.082475 -0.031438
0.045327 0.082825 -0.031780
0.045327 0.083175 -0.031613
0.019777 0.083525 -0.031710
-0.015573 0.083875 -0.031674
0.044977 0.083875 -0.031747
-0.015573 0.084225 -0.031695
0.044977 0.084225 -0.031609
-0.014873 0.084575 -0.031667
-0.070173 0.084925 -0.031730
-0.027214 0.084925 -0.031438
-0.013123 0.084925 -0.031538
0.044627 0.084925 -0.031787
-0.012423 0.084926 -0.031438
-0.026967 0.085625 -0.031438
0.019777 0.085625 -0.031568
-0.011023 0.085633 -0.031438
-0.026773 0.086059 -0.031438
-0.026423 0.086675 -0.031477
0.019980 0.086675 -0.031438
-0.011023 0.087025 -0.031753
-0.026073 0.087352 -0.031438
0.020127 0.087175 -0.031438
-0.069823 0.087979 -0.031438
-0.009623 0.088075 -0.031502
-0.010323 0.088425 -0.031638
0.042527 0.088404 -0.031438
-0.025373 0.088441 -0.031438
0.020385 0.088775 -0.031438
-0.025023 0.088921 -0.031438
0.020477 0.089125 -0.031448
-0.024673 0.089384 -0.031438
-0.009973 0.089475 -0.031741
-0.007523 0.089475 -0.031593
-0.060097 0.089825 -0.031438
0.020698 0.089825 -0.031438
-0.024080 0.090175 -0.031438
0.041566 0.090175 -0.031438
-0.023623 0.090525 -0.031638
-0.066673 0.090875 -0.031741
-0.023520 0.090875 -0.031438
0.021177 0.090692 -0.031438
-0.066673 0.091225 -0.031535
-0.023273 0.091157 -0.031438
0.021527 0.091187 -0.031438
-0.065623 0.091575 -0.031478
-0.062823 0.091337 -0.031438
0.041827 0.091575 -0.031644
-0.022223 0.091925 -0.031783
-0.022223 0.092554 -0.031438
0.042527 0.092625 -0.031614
-0.020823 0.092975 -0.031767
-0.021873 0.092975 -0.031438
0.043227 0.093318 -0.031438
-0.019773 0.093675 -0.031696
-0.019423 0.094025 -0.031771
-0.020198 0.094375 -0.031438
-0.003803 0.094375 -0.031438
0.023619 0.094725 -0.031438
0.023977 0.095075 -0.031516
-0.002658 0.095425 -0.031438
-0.002623 0.095775 -0.031594
-0.002623 0.096125 -0.031758
-0.019423 0.096475 -0.031723
0.044977 0.096475 -0.031636
0.045327 0.096825 -0.031534
0.045684 0.097175 -0.031438
0.025377 0.097525 -0.031455
0.025727 0.097875 -0.031526
0.025836 0.098225 -0.031438
-0.019283 0.098575 -0.031438
0.046619 0.098575 -0.031438
-0.016973 0.098925 -0.031781
0.026427 0.098977 -0.031438
-0.000173 0.099625 -0.031661
0.000177 0.099631 -0.031438
0.047077 0.100325 -0.031657
0.047427 0.100353 -0.031438
0.047427 0.101025 -0.031588
-0.017758 0.101725 -0.031438
0.028658 0.102075 -0.031438
0.048127 0.102425 -0.031773
0.029577 0.103125 -0.031507
-0.016973 0.103475 -0.031627
0.029927 0.103656 -0.031438
0.030355 0.104175 -0.031438
0.030627 0.104525 -0.031438
0.003382 0.105225 -0.031438
-0.016273 0.105368 -0.031438
0.003668 0.105925 -0.031438
0.031677 0.106016 -0.031438
0.032027 0.106479 -0.031438
0.004027 0.106975 -0.031459
0.032727 0.107325 -0.031444
-0.015697 0.107675 -0.031438
0.051277 0.108025 -0.031683
0.004377 0.108725 -0.031672
0.051627 0.109075 -0.031664
0.051627 0.109425 -0.031717
0.005077 0.109775 -0.031584
0.034827 0.110125 -0.031640
0.052316 0.110475 -0.031438
0.052447 0.110825 -0.031438
0.035527 0.111175 -0.031761
-0.013823 0.111875 -0.031643
-0.013823 0.112575 -0.031520
-0.013473 0.112925 -0.031639
0.053377 0.113275 -0.031591
-0.013123 0.114261 -0.031438
0.053727 0.114325 -0.031692
0.008577 0.114675 -0.031445
-0.012622 0.115025 -0.031438
0.037277 0.115025 -0.031786
0.008927 0.115375 -0.031462
0.054427 0.115304 -0.031438
0.008927 0.115725 -0.031620
0.009277 0.116037 -0.031438
0.009468 0.116425 -0.031438
0.054077 0.116775 -0.031716
-0.011098 0.117475 -0.031438
-0.011016 0.117825 -0.031438
0.054427 0.117825 -0.031587
0.037277 0.118208 -0.031438
0.011377 0.119189 -0.031438
0.054993 0.119575 -0.031438
-0.010673 0.120275 -0.031449
-0.010323 0.120625 -0.031631
0.037297 0.120975 -0.031438
-0.009973 0.121325 -0.031631
0.037277 0.121280 -0.031438
-0.009623 0.121675 -0.031639
0.037627 0.122025 -0.031743
-0.009273 0.122375 -0.031443
-0.008944 0.122725 -0.031438
-0.008923 0.122756 -0.031438
-0.008580 0.123425 -0.031438
-0.007873 0.123775 -0.031786
-0.007873 0.124125 -0.031739
-0.008223 0.124633 -0.031438
0.055127 0.125072 -0.031438
0.054777 0.125525 -0.031744
0.054777 0.125875 -0.031768
0.054777 0.126225 -0.031787
0.055105 0.126925 -0.031438
0.055064 0.127275 -0.031438
0.019427 0.127621 -0.031438
0.019777 0.127821 -0.031438
-0.006123 0.128675 -0.031640
0.021177 0.129025 -0.031652
0.054427 0.129025 -0.031634
0.022577 0.129725 -0.031585
0.024054 0.130075 -0.031438
0.033427 0.130075 -0.031635
0.032027 0.130425 -0.031443
0.032727 0.130233 -0.031438
0.026777 0.130775 -0.031594
0.030977 0.130775 -0.031597
0.028177 0.131125 -0.031729
-0.005073 0.131475 -0.031455
-0.004373 0.132175 -0.031637
0.054293 0.132525 -0.031438
-0.003673 0.133225 -0.031479
-0.003323 0.133848 -0.031438
0.053027 0.134275 -0.031562
0.053027 0.134625 -0.031443
0.052677 0.134975 -0.031553
0.052677 0.135675 -0.031474
0.051977 0.136725 -0.031732
-0.001223 0.137496 -0.031438
-0.000873 0.137780 -0.031438
0.000527 0.138475 -0.031773
0.000877 0.138825 -0.031760
0.049877 0.139175 -0.031744
0.050430 0.139525 -0.031438
-0.041123 0.140565 -0.031438
0.049877 0.140575 -0.031473
-0.041823 0.140925 -0.031723
-0.040423 0.140613 -0.031438
0.001831 0.140925 -0.031438
-0.042523 0.141275 -0.031768
-0.043223 0.141625 -0.031608
0.048827 0.141625 -0.031578
0.002977 0.141975 -0.031784
-0.044226 0.142325 -0.031438
0.048477 0.142325 -0.031548
0.002970 0.142675 -0.031438
-0.044623 0.142687 -0.031438
0.003677 0.143025 -0.031623
-0.045323 0.143370 -0.031438
-0.039723 0.143375 -0.031605
0.047777 0.143375 -0.031780
-0.040073 0.143725 -0.031693
0.004027 0.143518 -0.031438
-0.045673 0.143733 -0.031438
-0.039023 0.144075 -0.031632
-0.037973 0.144075 -0.031525
-0.046023 0.144425 -0.031588
-0.036923 0.144425 -0.031661
0.047077 0.144425 -0.031739
-0.036573 0.144433 -0.031438
0.006127 0.144612 -0.031438
-0.035602 0.144858 -0.031600
0.006827 0.145104 -0.031438
0.046794 0.145125 -0.031438
-0.046023 0.145475 -0.031772
-0.046723 0.145825 -0.031540
-0.034558 0.145706 -0.031752
0.045656 0.145825 -0.031438
-0.044273 0.146175 -0.031723
0.044977 0.146175 -0.031570
-0.033918 0.146391 -0.031466
-0.045673 0.146875 -0.031463
-0.033633 0.146879 -0.031676
0.044627 0.146840 -0.031438
-0.033239 0.147227 -0.031456
0.044277 0.147225 -0.031469
-0.033029 0.147561 -0.031685
0.043942 0.147575 -0.031438
-0.032740 0.147839 -0.031702
0.042527 0.147925 -0.031653
-0.045673 0.148068 -0.031438
0.011027 0.148264 -0.031438
0.042527 0.148267 -0.031438
0.011377 0.148464 -0.031438
-0.046023 0.148975 -0.031626
0.040777 0.148975 -0.031511
-0.031187 0.149277 -0.031470
0.013127 0.149427 -0.031438
-0.030897 0.149654 -0.031572
-0.047033 0.150375 -0.031438
0.037277 0.150375 -0.031744
0.015147 0.150725 -0.031438
-0.030037 0.151008 -0.031338
0.017677 0.151075 -0.031769
0.016977 0.151159 -0.031438
0.035527 0.151425 -0.031452
0.034477 0.151775 -0.031783
-0.047073 0.152125 -0.031624
0.021266 0.152125 -0.031438
0.034127 0.152125 -0.031587
-0.047322 0.152475 -0.031438
0.027127 0.152475 -0.031625
0.028877 0.152475 -0.031494
-0.047401 0.152825 -0.031438
0.026625 0.152825 -0.031438
-0.047423 0.153175 -0.031558
0.026077 0.152832 -0.031438
-0.047805 0.154225 -0.031438
-0.029055 0.155275 -0.031438
-0.047608 0.157725 -0.031438
-0.048341 0.158775 -0.031438
-0.048473 0.158869 -0.031438
-0.029573 0.159475 -0.031785
-0.050923 0.160175 -0.031439
-0.051675 0.160525 -0.031438
-0.051973 0.160683 -0.031438
-0.053331 0.161575 -0.031438
-0.053023 0.161925 -0.031598
-0.052673 0.162578 -0.031438
-0.051623 0.162975 -0.031569
-0.051623 0.163325 -0.031491
-0.051273 0.163675 -0.031647
-0.051973 0.164725 -0.031529
-0.031323 0.165075 -0.031465
-0.052323 0.165775 -0.031439
-0.052323 0.165794 -0.031438
-0.052134 0.166825 -0.031438
-0.032124 0.167175 -0.031438
-0.051623 0.167875 -0.031579
-0.051623 0.168225 -0.031545
-0.051623 0.168575 -0.031561
-0.051273 0.168925 -0.031667
-0.052256 0.169275 -0.031438
-0.051973 0.169625 -0.031525
-0.033073 0.169309 -0.031438
-0.051273 0.169975 -0.031763
-0.033722 0.170325 -0.031438
-0.051224 0.171025 -0.031438
-0.034123 0.171375 -0.031661
-0.054423 0.172075 -0.031530
-0.053373 0.171776 -0.031438
-0.050223 0.172075 -0.031722
-0.051623 0.172183 -0.031438
-0.050923 0.172425 -0.031509
-0.035185 0.172425 -0.031438
-0.050923 0.172775 -0.031772
-0.035706 0.172775 -0.031438
-0.054647 0.173475 -0.031438
-0.054265 0.174175 -0.031438
-0.054073 0.174449 -0.031438
-0.053723 0.174868 -0.031438
-0.042435 0.175575 -0.031438
-0.052331 0.176275 -0.031438
-0.042523 0.176399 -0.031438
-0.042741 0.178025 -0.031438
-0.042873 0.178390 -0.031438
-0.043223 0.179425 -0.031761
-0.043573 0.179775 -0.031766
-0.044623 0.180125 -0.031521
-0.045673 0.180186 -0.031438
-0.009623 0.188875 -0.031477
-0.008573 0.188875 -0.031525
-0.009973 0.188896 -0.031438
-0.007873 0.188894 -0.031438
-0.007173 0.189225 -0.031453
-0.008573 0.189575 -0.031712
-0.006823 0.189371 -0.031438
-0.009973 0.189925 -0.031438
-0.006473 0.189925 -0.031751
-0.009273 0.190275 -0.031574
-0.005423 0.190247 -0.031438
-0.008573 0.190625 -0.031721
-0.008923 0.190975 -0.031525
-0.004373 0.191154 -0.031438
-0.008223 0.191851 -0.031438
-0.007873 0.192156 -0.031438
-0.003103 0.192375 -0.031438
-0.006473 0.192725 -0.031742
-0.006561 0.193075 -0.031438
-0.006123 0.193300 -0.031438
-0.002273 0.193425 -0.031659
-0.004723 0.193775 -0.031774
-0.004373 0.194125 -0.031611
-0.004023 0.194426 -0.031438
-0.002650 0.194475 -0.031438
-0.040773 0.053075 -0.031209
-0.035523 0.053075 -0.031412
-0.030973 0.053075 -0.031255
-0.029923 0.053616 -0.031087
-0.028913 0.054475 -0.031087
-0.046723 0.054862 -0.031087
-0.051351 0.056575 -0.031087
-0.053023 0.057169 -0.031087
-0.055473 0.058191 -0.031087
-0.079273 0.058671 -0.031087
-0.025373 0.058675 -0.031241
-0.078923 0.058726 -0.031087
-0.057223 0.058899 -0.031087
-0.057923 0.059238 -0.031087
-0.024673 0.059671 -0.031087
-0.059673 0.060053 -0.031087
-0.084704 0.060425 -0.031087
-0.023773 0.060775 -0.031087
-0.084685 0.061475 -0.031087
-0.022923 0.061825 -0.031126
0.048127 0.061825 -0.031373
0.049527 0.061539 -0.031087
-0.069123 0.061891 -0.031087
-0.022573 0.062175 -0.031259
-0.066673 0.062384 -0.031087
-0.022381 0.062525 -0.031087
0.044627 0.062628 -0.031087
-0.085129 0.063225 -0.031087
0.051977 0.063185 -0.031087
-0.021632 0.063575 -0.031087
0.051977 0.063575 -0.031152
0.041827 0.063905 -0.031087
-0.085451 0.064625 -0.031087
0.051627 0.064625 -0.031417
-0.085454 0.065325 -0.031087
-0.085407 0.065675 -0.031087
0.051623 0.065675 -0.031087
0.037277 0.065676 -0.031087
0.027127 0.066278 -0.031087
0.028527 0.066305 -0.031087
0.030627 0.066375 -0.031147
0.034002 0.066375 -0.031087
0.035177 0.066204 -0.031087
-0.084523 0.066725 -0.031174
-0.082178 0.066738 -0.031276
-0.080452 0.066733 -0.031280
-0.019535 0.066725 -0.031087
0.027827 0.066725 -0.031417
0.031677 0.066382 -0.031087
0.033777 0.066391 -0.031087
-0.081023 0.066888 -0.031087
-0.077873 0.067075 -0.031205
0.050958 0.067075 -0.031087
-0.077136 0.067425 -0.031087
0.050927 0.067116 -0.031087
-0.075773 0.067775 -0.031271
-0.075773 0.067916 -0.031087
-0.074373 0.068125 -0.031436
-0.074023 0.068370 -0.031087
0.023277 0.068475 -0.031331
-0.071923 0.068894 -0.031087
0.049177 0.069039 -0.031087
-0.018373 0.069284 -0.031087
-0.068773 0.069745 -0.031087
0.021507 0.069875 -0.031087
-0.067723 0.070143 -0.031087
0.047427 0.070427 -0.031087
-0.064223 0.070925 -0.031323
-0.037273 0.070836 -0.031087
0.021177 0.070925 -0.031284
-0.063523 0.071275 -0.031359
-0.035523 0.071009 -0.031087
-0.063873 0.071625 -0.031203
-0.038673 0.071417 -0.031087
0.046377 0.071447 -0.031087
-0.039468 0.071975 -0.031087
-0.033542 0.071975 -0.031087
-0.033423 0.072034 -0.031087
-0.040423 0.072675 -0.031178
-0.064923 0.073025 -0.031093
-0.031673 0.072834 -0.031087
0.044977 0.073025 -0.031188
-0.030973 0.073153 -0.031087
0.020127 0.073375 -0.031395
-0.065607 0.073725 -0.031087
-0.029923 0.073670 -0.031087
0.019777 0.073725 -0.031230
-0.065623 0.073743 -0.031087
0.019777 0.074075 -0.031281
-0.065973 0.074425 -0.031279
-0.017302 0.074425 -0.031087
-0.042523 0.074662 -0.031087
0.046116 0.074775 -0.031087
-0.017323 0.075125 -0.031409
-0.066673 0.075153 -0.031087
-0.028173 0.075825 -0.031252
0.019427 0.076175 -0.031400
-0.044273 0.076469 -0.031087
-0.044623 0.076875 -0.031119
-0.067845 0.077225 -0.031087
-0.068054 0.077575 -0.031087
-0.068073 0.077604 -0.031087
0.018384 0.077925 -0.031087
-0.028503 0.078275 -0.031087
-0.068770 0.078625 -0.031087
-0.028173 0.078625 -0.031377
-0.068773 0.078629 -0.031087
-0.016623 0.078975 -0.031310
-0.046373 0.079054 -0.031087
-0.015926 0.079325 -0.031087
-0.028173 0.079675 -0.031383
0.018377 0.079675 -0.031309
0.046727 0.080025 -0.031187
0.046727 0.080375 -0.031104
0.018727 0.080725 -0.031430
-0.047773 0.080887 -0.031087
0.018377 0.081206 -0.031087
-0.048525 0.081775 -0.031087
-0.014523 0.082125 -0.031194
-0.028173 0.082475 -0.031257
-0.070521 0.082825 -0.031087
0.045807 0.082825 -0.031087
-0.028291 0.083175 -0.031087
-0.070618 0.083525 -0.031087
0.018608 0.083525 -0.031087
-0.012426 0.083875 -0.031087
-0.027823 0.084225 -0.031088
-0.012073 0.084010 -0.031087
0.045343 0.084225 -0.031087
0.018705 0.084575 -0.031087
-0.051956 0.084925 -0.031087
0.018727 0.084660 -0.031087
-0.027473 0.085187 -0.031087
-0.053023 0.085625 -0.031185
0.019061 0.085625 -0.031087
-0.053371 0.085975 -0.031087
0.019427 0.085975 -0.031255
-0.026773 0.086325 -0.031309
-0.070873 0.086568 -0.031087
0.019427 0.086498 -0.031087
-0.009623 0.087025 -0.031375
-0.026073 0.087375 -0.031423
0.043927 0.087105 -0.031087
-0.026073 0.087725 -0.031217
0.043448 0.087725 -0.031087
-0.008573 0.088075 -0.031319
-0.057573 0.088425 -0.031355
-0.008573 0.088425 -0.031419
0.042766 0.088425 -0.031087
-0.007173 0.088775 -0.031219
-0.057923 0.088832 -0.031087
-0.006823 0.088779 -0.031087
0.042177 0.089120 -0.031087
-0.025023 0.089398 -0.031087
-0.006198 0.089475 -0.031087
-0.058973 0.089545 -0.031087
-0.060045 0.090175 -0.031087
0.020365 0.090175 -0.031087
-0.060723 0.090525 -0.031097
-0.005773 0.090525 -0.031305
-0.061410 0.090875 -0.031087
-0.023623 0.090875 -0.031352
-0.067023 0.091225 -0.031431
-0.004723 0.091201 -0.031087
-0.067723 0.091319 -0.031087
-0.065973 0.091575 -0.031431
0.021177 0.091530 -0.031087
-0.065273 0.091925 -0.031221
-0.023273 0.091866 -0.031087
-0.066323 0.091954 -0.031087
0.021653 0.092275 -0.031087
0.043370 0.092625 -0.031087
0.022028 0.092975 -0.031087
0.043577 0.093325 -0.031191
-0.020473 0.094025 -0.031393
0.022573 0.094025 -0.031087
-0.002973 0.094355 -0.031087
0.043927 0.094375 -0.031378
-0.003323 0.094725 -0.031380
0.044491 0.094725 -0.031087
0.023627 0.095075 -0.031311
0.044977 0.095417 -0.031087
0.023741 0.095775 -0.031087
0.023969 0.096125 -0.031087
0.024327 0.096475 -0.031189
-0.001223 0.096542 -0.031087
-0.020123 0.097175 -0.031288
0.024822 0.097525 -0.031087
-0.019773 0.097875 -0.031372
-0.000523 0.098225 -0.031220
-0.000523 0.098575 -0.031392
0.026077 0.098575 -0.031418
0.000125 0.098925 -0.031087
-0.019073 0.099275 -0.031338
-0.019423 0.099625 -0.031095
0.026406 0.099625 -0.031087
0.026427 0.099649 -0.031087
-0.018723 0.100325 -0.031220
-0.018855 0.100675 -0.031087
-0.018731 0.101025 -0.031087
0.047777 0.101025 -0.031360
0.001573 0.101375 -0.031087
0.028177 0.101725 -0.031239
0.028527 0.102075 -0.031337
-0.018023 0.102775 -0.031189
0.028877 0.102775 -0.031220
-0.017323 0.103475 -0.031419
-0.017673 0.103825 -0.031097
0.003000 0.103825 -0.031087
-0.017323 0.104175 -0.031169
0.050227 0.104119 -0.031087
0.030627 0.104525 -0.031437
0.003572 0.104875 -0.031087
0.050577 0.104875 -0.031088
0.030652 0.105225 -0.031087
0.050577 0.105575 -0.031351
0.031327 0.105925 -0.031226
0.031394 0.106275 -0.031087
0.051595 0.106625 -0.031087
0.051277 0.106975 -0.031429
0.051627 0.107325 -0.031327
0.032377 0.107529 -0.031087
0.032784 0.108025 -0.031087
0.033077 0.108392 -0.031087
0.033777 0.109075 -0.031246
0.033777 0.109379 -0.031087
0.005427 0.109775 -0.031339
0.005991 0.110125 -0.031087
-0.014873 0.110733 -0.031087
0.006503 0.110825 -0.031087
0.053027 0.111175 -0.031096
0.053027 0.111525 -0.031207
0.053377 0.112575 -0.031342
0.053727 0.112925 -0.031231
-0.014173 0.113448 -0.031087
-0.013473 0.113975 -0.031372
0.008577 0.114325 -0.031258
-0.012773 0.115025 -0.031351
-0.012773 0.115375 -0.031213
0.036927 0.115375 -0.031436
-0.012423 0.115725 -0.031294
0.009627 0.116075 -0.031119
-0.011723 0.116425 -0.031423
0.055127 0.116804 -0.031087
-0.011444 0.117825 -0.031087
0.010989 0.118175 -0.031087
0.037277 0.118525 -0.031417
0.036801 0.118875 -0.031087
0.011732 0.119225 -0.031087
0.036927 0.119925 -0.031172
0.012427 0.120311 -0.031087
-0.010673 0.121325 -0.031210
0.036927 0.121325 -0.031220
0.055477 0.121675 -0.031129
0.054777 0.122375 -0.031388
0.014492 0.122725 -0.031087
0.014527 0.122757 -0.031087
0.054777 0.123075 -0.031383
0.015221 0.123425 -0.031087
-0.009079 0.123775 -0.031087
0.015577 0.123775 -0.031089
0.015577 0.124125 -0.031364
-0.008923 0.124146 -0.031087
0.036356 0.124825 -0.031087
0.036577 0.125175 -0.031374
0.055827 0.125525 -0.031088
0.055827 0.125531 -0.031087
0.055477 0.126225 -0.031218
0.035727 0.126575 -0.031087
0.035552 0.126925 -0.031087
0.019077 0.127275 -0.031296
-0.007523 0.127540 -0.031087
0.035527 0.127625 -0.031415
0.034786 0.127975 -0.031087
0.021146 0.128325 -0.031087
0.034073 0.128675 -0.031087
0.022227 0.129025 -0.031092
0.054777 0.129375 -0.031299
0.023977 0.129725 -0.031094
0.025487 0.130075 -0.031087
0.026777 0.130425 -0.031208
0.031677 0.130425 -0.031379
0.027827 0.130466 -0.031087
-0.005423 0.131125 -0.031365
-0.005073 0.132132 -0.031087
-0.004735 0.132525 -0.031087
-0.003903 0.133575 -0.031087
0.053377 0.134625 -0.031229
-0.003171 0.135325 -0.031087
-0.002623 0.136376 -0.031087
-0.001923 0.137075 -0.031247
0.052327 0.137775 -0.031248
-0.000523 0.138525 -0.031087
0.000618 0.139525 -0.031087
0.050927 0.139875 -0.031159
-0.041823 0.140575 -0.031126
-0.040423 0.140327 -0.031087
-0.039723 0.140575 -0.031187
-0.042173 0.140733 -0.031087
0.001227 0.140583 -0.031087
-0.042523 0.140932 -0.031087
0.001567 0.141275 -0.031087
-0.038500 0.141625 -0.031087
-0.043573 0.141649 -0.031087
-0.044414 0.142325 -0.031087
-0.044623 0.142675 -0.031420
0.048827 0.142632 -0.031087
0.002627 0.142856 -0.031087
-0.037973 0.143375 -0.031120
-0.038673 0.143725 -0.031420
0.004377 0.143725 -0.031419
0.003677 0.143770 -0.031087
-0.046574 0.144425 -0.031087
-0.035830 0.144425 -0.031087
-0.046838 0.144775 -0.031087
-0.035150 0.144775 -0.031087
-0.047071 0.145125 -0.031087
-0.047276 0.145475 -0.031087
0.006477 0.145280 -0.031087
-0.047463 0.145825 -0.031087
0.046027 0.145825 -0.031260
-0.033913 0.146259 -0.031273
-0.047423 0.146525 -0.031235
-0.033624 0.146460 -0.031098
-0.047423 0.146875 -0.031201
-0.033439 0.146861 -0.031269
0.045327 0.146553 -0.031087
-0.033113 0.147203 -0.031268
0.044782 0.147225 -0.031087
-0.046373 0.147575 -0.031201
0.008927 0.147489 -0.031087
-0.046023 0.147925 -0.031257
0.043577 0.147925 -0.031358
-0.032081 0.148095 -0.031154
0.042527 0.148275 -0.031432
-0.046544 0.148625 -0.031087
0.011070 0.148625 -0.031087
0.043227 0.148466 -0.031087
-0.031391 0.148942 -0.031253
0.041477 0.148975 -0.031192
-0.046841 0.149325 -0.031087
0.041156 0.149325 -0.031087
-0.030848 0.149594 -0.031104
0.040077 0.150025 -0.031238
0.039027 0.150375 -0.031376
0.014177 0.150577 -0.031087
-0.047617 0.151075 -0.031087
0.016627 0.151075 -0.031438
-0.029922 0.151254 -0.031273
0.037977 0.151078 -0.031087
0.018027 0.151775 -0.031239
0.035768 0.151775 -0.031087
0.034827 0.152125 -0.031365
0.019077 0.152240 -0.031087
0.028177 0.152475 -0.031404
0.034729 0.152475 -0.031087
-0.029321 0.152666 -0.031159
0.030277 0.152825 -0.031379
-0.047802 0.153175 -0.031087
0.026777 0.153175 -0.031089
-0.047773 0.153525 -0.031257
-0.048004 0.153875 -0.031087
-0.029081 0.154925 -0.031087
-0.047959 0.158075 -0.031087
-0.048473 0.158785 -0.031087
-0.051114 0.160175 -0.031087
-0.052673 0.160875 -0.031152
-0.053373 0.161155 -0.031087
-0.053723 0.161925 -0.031305
-0.030404 0.162275 -0.031087
-0.053023 0.162625 -0.031308
-0.053023 0.163031 -0.031087
-0.030894 0.163675 -0.031087
-0.052572 0.164375 -0.031087
-0.031323 0.164675 -0.031087
-0.052673 0.165425 -0.031134
-0.031807 0.165775 -0.031087
-0.052570 0.166825 -0.031087
-0.052673 0.167525 -0.031093
-0.052323 0.167875 -0.031274
-0.052323 0.168225 -0.031331
-0.052323 0.168575 -0.031390
-0.033127 0.168925 -0.031087
-0.033073 0.169275 -0.031413
-0.033423 0.169469 -0.031087
-0.052090 0.170325 -0.031087
-0.051623 0.170675 -0.031312
-0.051273 0.171375 -0.031225
-0.054073 0.171468 -0.031087
-0.053373 0.171725 -0.031378
-0.052052 0.171725 -0.031087
-0.050923 0.171725 -0.031362
-0.054773 0.171730 -0.031087
-0.050923 0.172075 -0.031377
-0.054773 0.172425 -0.031416
-0.035873 0.172775 -0.031294
-0.054773 0.173475 -0.031225
-0.039023 0.173825 -0.031093
-0.054423 0.174159 -0.031087
-0.041823 0.174525 -0.031318
-0.042173 0.174875 -0.031343
-0.042523 0.175187 -0.031087
-0.042755 0.175925 -0.031087
-0.052323 0.176283 -0.031087
-0.050573 0.177675 -0.031172
-0.049523 0.178396 -0.031087
-0.044371 0.179425 -0.031087
-0.044623 0.179599 -0.031087
-0.045673 0.180125 -0.031365
-0.011295 0.187825 -0.031087
-0.010207 0.187825 -0.031087
-0.010673 0.188175 -0.031216
-0.009623 0.188175 -0.031218
-0.008716 0.188175 -0.031087
-0.009973 0.188525 -0.031353
-0.008573 0.188525 -0.031335
-0.011700 0.188875 -0.031087
-0.007873 0.188875 -0.031424
-0.010323 0.189225 -0.031404
-0.010673 0.189575 -0.031291
-0.005969 0.189575 -0.031087
-0.010602 0.190275 -0.031087
-0.005073 0.190295 -0.031087
-0.009623 0.190975 -0.031197
-0.009623 0.191147 -0.031087
-0.004023 0.191325 -0.031156
-0.008573 0.191675 -0.031356
-0.003323 0.192011 -0.031087
-0.007541 0.192725 -0.031087
-0.007173 0.192951 -0.031087
-0.006473 0.193350 -0.031087
-0.005423 0.193775 -0.031330
-0.002273 0.194125 -0.031354
-0.002563 0.194475 -0.031087
-0.002623 0.194521 -0.031087
-0.031673 0.053063 -0.030738
-0.036573 0.053098 -0.030738
-0.030273 0.053588 -0.030738
-0.045323 0.054407 -0.030738
-0.028873 0.054822 -0.030738
-0.049873 0.056125 -0.030738
-0.027123 0.056873 -0.030738
-0.026539 0.057625 -0.030738
-0.025723 0.058647 -0.030738
-0.056873 0.058818 -0.030738
-0.058110 0.059375 -0.030738
-0.084173 0.059545 -0.030738
-0.074373 0.059786 -0.030738
-0.085215 0.060425 -0.030738
-0.024323 0.060357 -0.030738
-0.084873 0.061125 -0.030816
-0.023712 0.061125 -0.030738
0.048127 0.061475 -0.030876
0.049177 0.061197 -0.030738
0.050227 0.061331 -0.030738
-0.069823 0.061607 -0.030738
0.047777 0.061480 -0.030738
-0.084988 0.062175 -0.030738
0.046027 0.062008 -0.030738
-0.066323 0.062348 -0.030738
0.045327 0.062268 -0.030738
0.051977 0.062875 -0.031000
0.043927 0.062894 -0.030738
-0.021873 0.063438 -0.030738
-0.085588 0.063925 -0.030738
0.042527 0.063612 -0.030738
0.052327 0.064275 -0.030738
0.039727 0.064773 -0.030738
0.026756 0.065675 -0.030738
0.027691 0.065675 -0.030738
0.051977 0.065461 -0.030738
0.026077 0.066025 -0.030814
0.027827 0.065699 -0.030738
0.031677 0.066025 -0.030793
0.036577 0.065856 -0.030738
-0.019773 0.066375 -0.030935
0.025727 0.066375 -0.030940
0.033077 0.066141 -0.030738
0.035527 0.066030 -0.030738
-0.019597 0.066725 -0.030738
-0.084873 0.067075 -0.030769
-0.081723 0.067075 -0.030923
0.024677 0.067075 -0.031029
-0.078923 0.067228 -0.030738
-0.077173 0.067425 -0.031071
0.050932 0.067425 -0.030738
-0.076473 0.067775 -0.030985
0.050927 0.067430 -0.030738
-0.075423 0.068125 -0.030973
-0.075073 0.068414 -0.030738
-0.073673 0.068475 -0.031057
-0.074023 0.068633 -0.030738
-0.072601 0.068825 -0.030738
-0.071923 0.069051 -0.030738
0.049167 0.069175 -0.030738
-0.069823 0.069525 -0.030817
-0.068423 0.069875 -0.031084
-0.068423 0.070060 -0.030738
0.047777 0.070159 -0.030738
-0.066323 0.070838 -0.030738
-0.036663 0.070925 -0.030738
-0.065273 0.071238 -0.030738
-0.035523 0.071153 -0.030738
0.046648 0.071275 -0.030738
-0.038738 0.071625 -0.030738
0.046377 0.071610 -0.030738
-0.039254 0.071975 -0.030738
-0.017720 0.071975 -0.030738
-0.033423 0.072156 -0.030738
0.045677 0.072325 -0.031042
-0.032723 0.072497 -0.030738
0.019777 0.072675 -0.031018
-0.040773 0.073025 -0.031051
-0.031323 0.073025 -0.031012
-0.065623 0.073375 -0.030765
-0.031673 0.073049 -0.030738
0.045880 0.073375 -0.030738
-0.041123 0.073488 -0.030738
-0.017307 0.073725 -0.030738
-0.065973 0.074075 -0.031045
-0.017221 0.074075 -0.030738
-0.042127 0.074425 -0.030738
0.046027 0.074425 -0.030981
-0.029223 0.074775 -0.030903
-0.067023 0.075125 -0.030765
-0.016973 0.075099 -0.030738
-0.042873 0.075266 -0.030738
-0.043470 0.075825 -0.030738
0.047077 0.075825 -0.030746
0.018727 0.076175 -0.030977
-0.044174 0.076525 -0.030738
-0.044273 0.076650 -0.030738
0.018727 0.076875 -0.031080
-0.016623 0.077225 -0.030973
-0.016623 0.077575 -0.031052
0.047077 0.077575 -0.030971
-0.045410 0.078275 -0.030738
0.047077 0.078275 -0.030955
-0.016273 0.078625 -0.031021
-0.046030 0.078975 -0.030738
0.047077 0.078975 -0.030943
0.017647 0.079325 -0.030738
0.017665 0.079675 -0.030738
-0.028873 0.080025 -0.030885
0.047077 0.080025 -0.030827
-0.014173 0.080375 -0.030750
-0.047423 0.080725 -0.030763
0.046938 0.080725 -0.030738
-0.028873 0.081075 -0.030827
0.017952 0.081075 -0.030738
-0.070523 0.081374 -0.030738
0.018040 0.081425 -0.030738
-0.013123 0.081775 -0.030780
-0.049173 0.082475 -0.030941
0.018377 0.082475 -0.030894
-0.029180 0.082825 -0.030738
-0.012058 0.082825 -0.030738
-0.029119 0.083175 -0.030738
-0.049873 0.083245 -0.030738
-0.050573 0.083875 -0.030846
-0.028523 0.084036 -0.030738
-0.071213 0.084575 -0.030738
-0.010323 0.084575 -0.030948
-0.009599 0.084575 -0.030738
-0.051623 0.084925 -0.030777
-0.009973 0.084925 -0.030964
0.018727 0.084925 -0.031025
0.018542 0.085275 -0.030738
-0.053023 0.085975 -0.030819
-0.071340 0.086325 -0.030738
-0.027489 0.086325 -0.030738
0.044571 0.086325 -0.030738
-0.008923 0.086675 -0.031069
0.019097 0.086675 -0.030738
0.019427 0.087025 -0.030941
-0.054423 0.087152 -0.030738
-0.055123 0.087665 -0.030738
0.019427 0.087725 -0.030822
-0.055473 0.087846 -0.030738
0.043577 0.087747 -0.030738
0.043009 0.088425 -0.030738
-0.026073 0.088656 -0.030738
0.042527 0.088775 -0.030983
-0.006123 0.089125 -0.030911
-0.005423 0.089461 -0.030738
-0.069823 0.089809 -0.030738
-0.025023 0.089825 -0.030877
-0.059673 0.090175 -0.030859
-0.005423 0.090175 -0.031030
-0.025023 0.090200 -0.030738
0.042177 0.090525 -0.031026
-0.060723 0.090862 -0.030738
-0.004723 0.090875 -0.030961
0.020477 0.091145 -0.030738
-0.068044 0.091575 -0.030738
-0.067535 0.091925 -0.030738
-0.023273 0.091925 -0.031067
-0.066673 0.092275 -0.030756
-0.063845 0.092275 -0.030738
0.021177 0.092275 -0.030764
-0.022923 0.092625 -0.031058
-0.022573 0.093325 -0.031007
0.043927 0.093325 -0.030910
-0.021523 0.094025 -0.031036
0.044456 0.094025 -0.030738
-0.002623 0.094375 -0.030908
0.044627 0.094375 -0.030764
0.022497 0.094725 -0.030738
0.044977 0.095075 -0.030871
0.045327 0.095383 -0.030738
0.023277 0.095775 -0.030758
-0.001223 0.096125 -0.030864
0.023733 0.096475 -0.030738
-0.000523 0.097210 -0.030738
0.046727 0.097525 -0.030820
0.025027 0.097875 -0.031080
0.025027 0.098225 -0.030916
0.025031 0.098575 -0.030738
0.000527 0.099275 -0.031000
-0.020123 0.099532 -0.030738
0.047777 0.099625 -0.031008
0.048250 0.099975 -0.030738
0.048127 0.100325 -0.030928
-0.019423 0.100755 -0.030738
0.001577 0.101375 -0.031084
0.027477 0.101663 -0.030738
0.001927 0.102075 -0.031058
-0.018373 0.102775 -0.031001
0.028497 0.103125 -0.030738
-0.018373 0.103750 -0.030738
0.003327 0.103833 -0.030738
0.050577 0.104193 -0.030738
0.050904 0.104875 -0.030738
0.030277 0.105225 -0.030816
0.030277 0.105384 -0.030738
0.051277 0.105575 -0.030750
0.051530 0.105925 -0.030738
-0.016735 0.106975 -0.030738
0.031677 0.107325 -0.030748
-0.016623 0.107429 -0.030738
0.052677 0.107675 -0.030738
0.052817 0.108025 -0.030738
-0.016290 0.108725 -0.030738
0.005777 0.109074 -0.030738
0.052677 0.109075 -0.031000
0.005777 0.109775 -0.031070
0.006367 0.110125 -0.030738
0.033965 0.110475 -0.030738
0.006853 0.110825 -0.030738
-0.015131 0.111175 -0.030738
0.034466 0.111525 -0.030738
0.053727 0.111875 -0.030905
0.054218 0.112225 -0.030738
0.035527 0.112925 -0.031044
-0.014523 0.113625 -0.030752
-0.014173 0.113975 -0.030934
0.054777 0.113888 -0.030738
0.008927 0.114675 -0.031083
-0.013473 0.115025 -0.030965
0.055127 0.115025 -0.030760
0.009627 0.115725 -0.030926
-0.012773 0.116193 -0.030738
0.055477 0.116261 -0.030738
0.010336 0.116775 -0.030738
0.010327 0.117125 -0.030987
-0.012073 0.117163 -0.030738
0.055737 0.117475 -0.030738
0.055827 0.117763 -0.030738
0.055827 0.118175 -0.030843
-0.011726 0.118875 -0.030738
-0.011373 0.119225 -0.031014
0.056244 0.119225 -0.030738
0.012777 0.120625 -0.030938
0.056177 0.120975 -0.030811
0.035921 0.121325 -0.030738
0.036227 0.121675 -0.030906
0.035882 0.122025 -0.030738
-0.010323 0.122375 -0.030951
0.056177 0.122030 -0.030738
0.014877 0.122725 -0.030755
-0.010104 0.123075 -0.030738
0.015264 0.123075 -0.030738
0.015615 0.123425 -0.030738
0.036227 0.123775 -0.030861
0.016293 0.124125 -0.030738
0.016603 0.124475 -0.030738
0.036227 0.124825 -0.030974
0.035877 0.124902 -0.030738
0.017677 0.125875 -0.030972
0.018027 0.125910 -0.030738
0.035527 0.126225 -0.030842
0.035177 0.126575 -0.030762
0.035527 0.126925 -0.031069
0.034714 0.127275 -0.030738
-0.007873 0.127622 -0.030738
0.034477 0.127608 -0.030738
0.021177 0.127975 -0.030756
-0.007173 0.128325 -0.030972
0.055477 0.128325 -0.030914
0.022577 0.129025 -0.030933
-0.006823 0.129725 -0.030830
0.032377 0.129725 -0.030848
0.026427 0.130075 -0.030858
0.031677 0.130075 -0.030990
0.027477 0.130130 -0.030738
-0.006473 0.130775 -0.030746
0.055127 0.131125 -0.030994
0.055127 0.131825 -0.030863
-0.005073 0.132525 -0.030813
0.054777 0.133010 -0.030738
0.054077 0.133925 -0.030985
0.054077 0.134531 -0.030738
0.053839 0.135675 -0.030738
-0.002973 0.136509 -0.030738
0.053377 0.137075 -0.030847
0.053377 0.137425 -0.030754
0.053227 0.137775 -0.030738
0.053027 0.138113 -0.030738
0.052677 0.138475 -0.030782
0.052327 0.138825 -0.030802
0.000177 0.139683 -0.030738
-0.040423 0.140142 -0.030738
-0.039723 0.140225 -0.030815
-0.041823 0.140493 -0.030738
-0.039023 0.140316 -0.030738
-0.042569 0.140925 -0.030738
-0.042873 0.141121 -0.030738
-0.043584 0.141625 -0.030738
-0.044044 0.141975 -0.030738
0.001562 0.141975 -0.030738
-0.044273 0.142158 -0.030738
-0.037973 0.142675 -0.030979
0.049527 0.142587 -0.030738
-0.037273 0.143025 -0.030743
-0.037273 0.143375 -0.030855
0.048827 0.143367 -0.030738
-0.036923 0.143725 -0.030906
0.048654 0.143725 -0.030738
0.048127 0.144075 -0.031038
-0.035173 0.144425 -0.030801
0.048269 0.144425 -0.030738
0.005777 0.144775 -0.031075
-0.034275 0.144999 -0.030754
-0.047632 0.145475 -0.030738
0.006130 0.145475 -0.030738
-0.033619 0.145766 -0.030742
0.047077 0.145622 -0.030738
-0.033356 0.146175 -0.030738
-0.048180 0.146525 -0.030738
0.007177 0.146525 -0.030745
-0.047773 0.146875 -0.031059
0.007177 0.146536 -0.030738
-0.048345 0.147225 -0.030738
0.007877 0.147185 -0.030738
-0.047423 0.147575 -0.031016
0.044969 0.147575 -0.030738
-0.046723 0.147925 -0.031048
0.008927 0.147918 -0.030738
-0.047423 0.148275 -0.030794
-0.031585 0.148216 -0.030742
0.044236 0.148275 -0.030738
-0.046723 0.148625 -0.030998
0.010327 0.148619 -0.030738
0.043695 0.148625 -0.030738
-0.031330 0.148724 -0.030834
0.042177 0.148975 -0.030980
-0.031002 0.149156 -0.030802
0.041477 0.149325 -0.030922
-0.047073 0.149675 -0.031041
0.041289 0.149675 -0.030738
0.012427 0.149730 -0.030738
0.013477 0.150375 -0.030842
-0.030198 0.150658 -0.030984
0.014177 0.150725 -0.030966
-0.047773 0.151075 -0.030945
0.039315 0.151075 -0.030738
-0.029846 0.151372 -0.030927
0.036577 0.151425 -0.031029
0.015227 0.151544 -0.030738
0.035877 0.151775 -0.031025
-0.029578 0.151905 -0.030848
0.035925 0.152125 -0.030738
0.018027 0.152189 -0.030738
0.035527 0.152407 -0.030738
0.021527 0.152825 -0.030796
-0.048140 0.153175 -0.030738
0.021177 0.152851 -0.030738
0.027127 0.153175 -0.031011
0.029927 0.153175 -0.030996
-0.048123 0.153525 -0.030827
0.027827 0.153281 -0.030738
-0.029104 0.154575 -0.030738
-0.029068 0.155625 -0.030738
-0.048223 0.158075 -0.030738
-0.048645 0.158775 -0.030738
-0.049173 0.159165 -0.030738
-0.052235 0.160525 -0.030738
-0.029956 0.160875 -0.030738
-0.054073 0.161230 -0.030738
-0.030437 0.162275 -0.030738
-0.054091 0.162975 -0.030738
-0.052673 0.163325 -0.031086
-0.030949 0.163675 -0.030738
-0.053023 0.164375 -0.030819
-0.053023 0.165075 -0.030844
-0.052673 0.166125 -0.031065
-0.053099 0.166475 -0.030738
-0.032365 0.166825 -0.030738
-0.053023 0.167525 -0.030972
-0.053723 0.168225 -0.030808
-0.053373 0.168575 -0.030966
-0.053373 0.169202 -0.030738
-0.053039 0.169625 -0.030738
-0.052720 0.169975 -0.030738
-0.051973 0.170675 -0.030947
-0.034473 0.170697 -0.030738
-0.054423 0.171375 -0.030917
-0.053023 0.171375 -0.030788
-0.051973 0.171375 -0.030872
-0.054773 0.171725 -0.031085
-0.055123 0.172075 -0.030995
-0.035873 0.172425 -0.030818
-0.036573 0.172774 -0.030738
-0.037273 0.173125 -0.030800
-0.054773 0.173825 -0.030783
-0.038673 0.173608 -0.030738
-0.041473 0.174152 -0.030738
-0.042173 0.174449 -0.030738
-0.042610 0.174875 -0.030738
-0.042873 0.175575 -0.030860
-0.042873 0.176275 -0.031083
-0.043362 0.177325 -0.030738
-0.043625 0.178025 -0.030738
-0.049173 0.178518 -0.030738
-0.044554 0.179075 -0.030738
-0.044973 0.179425 -0.030807
-0.046373 0.179775 -0.030996
-0.045673 0.179563 -0.030738
-0.012423 0.187125 -0.030814
-0.011373 0.187031 -0.030738
-0.012773 0.187475 -0.030848
-0.011023 0.187475 -0.030976
-0.009973 0.187475 -0.030783
-0.012423 0.187825 -0.030945
-0.009623 0.187825 -0.030984
-0.013212 0.188175 -0.030738
-0.008573 0.187968 -0.030738
-0.012073 0.188525 -0.031026
-0.007465 0.188525 -0.030738
-0.007173 0.188875 -0.031014
-0.006823 0.188907 -0.030738
-0.012066 0.189575 -0.030738
-0.011723 0.189892 -0.030738
-0.005423 0.189925 -0.030916
-0.005073 0.190171 -0.030738
-0.010323 0.190625 -0.031028
-0.010373 0.190975 -0.030738
-0.009916 0.191325 -0.030738
-0.008957 0.192025 -0.030738
-0.008923 0.192047 -0.030738
-0.002973 0.192375 -0.031048
-0.002623 0.192601 -0.030738
-0.002273 0.193277 -0.030738
-0.005045 0.194125 -0.030738
-0.004100 0.194475 -0.030738
-0.002973 0.194603 -0.030738
-0.041823 0.053300 -0.030388
-0.042523 0.053504 -0.030388
-0.029573 0.054125 -0.030734
-0.029503 0.054475 -0.030388
-0.028873 0.054825 -0.030734
-0.048137 0.055525 -0.030388
-0.048473 0.055672 -0.030388
-0.028173 0.055927 -0.030388
-0.053723 0.057617 -0.030388
-0.026520 0.057975 -0.030388
-0.056523 0.058675 -0.030732
-0.083123 0.059025 -0.030680
-0.025723 0.058990 -0.030388
-0.083473 0.059067 -0.030388
-0.084873 0.059524 -0.030388
-0.025117 0.059725 -0.030388
-0.085223 0.060075 -0.030643
-0.085573 0.060425 -0.030582
-0.060023 0.060229 -0.030388
-0.071923 0.060589 -0.030388
-0.070873 0.061125 -0.030736
0.048827 0.060978 -0.030388
0.049527 0.061125 -0.030650
0.050577 0.061014 -0.030388
-0.085223 0.061475 -0.030449
-0.023647 0.061475 -0.030388
0.051277 0.061254 -0.030388
-0.085298 0.061825 -0.030388
0.051977 0.061638 -0.030388
-0.068773 0.061902 -0.030388
0.045677 0.062028 -0.030388
-0.065623 0.062289 -0.030388
0.045327 0.062176 -0.030388
-0.085223 0.062875 -0.030698
-0.085537 0.063225 -0.030388
0.052822 0.063225 -0.030388
-0.021666 0.063925 -0.030388
-0.021387 0.064275 -0.030388
0.052544 0.064625 -0.030388
-0.085923 0.065325 -0.030435
0.026077 0.065263 -0.030388
0.027477 0.065232 -0.030388
0.039027 0.065095 -0.030388
0.025027 0.065605 -0.030388
0.027827 0.065675 -0.030722
0.029227 0.065675 -0.030585
0.032675 0.065675 -0.030388
0.052204 0.065675 -0.030388
0.025377 0.066025 -0.030704
0.034477 0.065851 -0.030388
0.035527 0.066025 -0.030727
-0.085573 0.066375 -0.030656
0.023977 0.066173 -0.030388
-0.085573 0.066725 -0.030467
0.023977 0.066725 -0.030675
-0.084873 0.067425 -0.030424
-0.078223 0.067425 -0.030735
-0.077873 0.067775 -0.030534
-0.078223 0.067827 -0.030388
-0.076473 0.068125 -0.030688
-0.076823 0.068475 -0.030407
-0.075073 0.068475 -0.030668
0.021877 0.068475 -0.030734
-0.074688 0.068825 -0.030388
-0.072623 0.068825 -0.030728
-0.072623 0.069156 -0.030388
0.049319 0.069175 -0.030388
-0.018330 0.069525 -0.030388
0.020477 0.069875 -0.030511
0.047777 0.070225 -0.030450
-0.018036 0.070575 -0.030388
-0.066759 0.070925 -0.030388
-0.065973 0.071246 -0.030388
-0.036923 0.071136 -0.030388
0.046818 0.071275 -0.030388
-0.064923 0.071625 -0.030714
-0.034823 0.071618 -0.030388
0.046580 0.071625 -0.030388
-0.038978 0.071975 -0.030388
-0.017652 0.071975 -0.030388
-0.039023 0.072005 -0.030388
-0.033073 0.072325 -0.030710
-0.040073 0.072675 -0.030720
-0.017468 0.072675 -0.030388
-0.040073 0.072867 -0.030388
0.019077 0.073025 -0.030680
-0.065973 0.073375 -0.030402
-0.031848 0.073375 -0.030388
-0.041123 0.073705 -0.030388
0.018366 0.073725 -0.030388
-0.066323 0.073727 -0.030388
-0.030623 0.074075 -0.030670
-0.041823 0.074352 -0.030388
-0.042173 0.074688 -0.030388
0.046727 0.074775 -0.030631
-0.067707 0.075475 -0.030388
-0.029923 0.075475 -0.030703
-0.016623 0.075825 -0.030574
-0.016623 0.076175 -0.030682
-0.031067 0.076525 -0.030388
0.017750 0.076525 -0.030388
-0.044473 0.077225 -0.030388
-0.015925 0.077225 -0.030388
-0.044623 0.077517 -0.030388
0.017677 0.077575 -0.030517
-0.031004 0.077925 -0.030388
-0.015573 0.077925 -0.030401
-0.044973 0.078025 -0.030388
-0.015223 0.078625 -0.030500
0.047427 0.078625 -0.030616
0.017327 0.078975 -0.030418
0.017302 0.079325 -0.030388
-0.014173 0.079414 -0.030388
0.047534 0.079675 -0.030388
-0.029923 0.080025 -0.030646
-0.046723 0.080056 -0.030388
0.047077 0.080375 -0.030729
-0.013473 0.080725 -0.030655
-0.047412 0.081075 -0.030388
-0.012065 0.081075 -0.030388
-0.070822 0.081425 -0.030388
-0.029223 0.081425 -0.030682
-0.047773 0.081585 -0.030388
0.018027 0.081775 -0.030657
-0.012073 0.082125 -0.030590
-0.012423 0.082475 -0.030738
0.046360 0.082475 -0.030388
0.046244 0.082825 -0.030388
-0.029923 0.083175 -0.030409
-0.071223 0.083525 -0.030456
0.018027 0.083525 -0.030568
0.018027 0.083875 -0.030540
-0.009973 0.084225 -0.030732
-0.071572 0.084575 -0.030388
-0.009273 0.084575 -0.030630
-0.071573 0.084578 -0.030388
-0.008923 0.084925 -0.030614
-0.051973 0.085520 -0.030388
-0.052673 0.085975 -0.030502
-0.071573 0.086325 -0.030536
-0.028173 0.085989 -0.030388
-0.071672 0.086675 -0.030388
0.044627 0.086474 -0.030388
0.044278 0.087025 -0.030388
-0.007173 0.087375 -0.030697
-0.055123 0.087725 -0.030654
0.018984 0.087725 -0.030388
-0.055465 0.088075 -0.030388
-0.056873 0.088425 -0.030716
-0.026423 0.088425 -0.030650
-0.057223 0.088775 -0.030457
0.043227 0.088454 -0.030388
-0.025723 0.089125 -0.030722
-0.058088 0.089475 -0.030388
-0.004821 0.089475 -0.030388
-0.025373 0.089825 -0.030654
-0.059003 0.090175 -0.030388
-0.069823 0.090471 -0.030388
0.019777 0.090512 -0.030388
-0.069446 0.090875 -0.030388
-0.024673 0.090875 -0.030732
-0.069123 0.091180 -0.030388
-0.024673 0.091225 -0.030638
0.043577 0.091225 -0.030394
-0.024991 0.091575 -0.030388
-0.062158 0.091925 -0.030388
0.043577 0.091925 -0.030702
-0.062876 0.092275 -0.030388
-0.002973 0.092256 -0.030388
-0.065273 0.092625 -0.030528
-0.002973 0.092625 -0.030520
-0.066673 0.092663 -0.030388
-0.002623 0.092963 -0.030388
-0.023973 0.093325 -0.030388
0.021177 0.093222 -0.030388
-0.022923 0.093675 -0.030692
0.021416 0.093675 -0.030388
-0.022923 0.094141 -0.030388
0.021877 0.094375 -0.030408
-0.001923 0.094725 -0.030644
0.022318 0.095075 -0.030388
0.022567 0.095425 -0.030388
-0.000873 0.096125 -0.030529
-0.000520 0.096475 -0.030388
-0.000334 0.096825 -0.030388
-0.000173 0.097175 -0.030416
0.023977 0.097574 -0.030388
0.024327 0.098177 -0.030388
0.047777 0.098575 -0.030551
0.048127 0.098869 -0.030388
0.048127 0.099275 -0.030584
0.048477 0.099559 -0.030388
0.001577 0.099762 -0.030388
-0.020144 0.100325 -0.030388
0.048814 0.100325 -0.030388
0.026777 0.100675 -0.030734
-0.019784 0.101025 -0.030388
0.027127 0.101375 -0.030609
0.049524 0.101725 -0.030388
-0.019423 0.102273 -0.030388
0.027548 0.102425 -0.030388
0.027827 0.102775 -0.030414
-0.019073 0.103471 -0.030388
-0.018920 0.103825 -0.030388
-0.018734 0.104175 -0.030388
-0.018723 0.104194 -0.030388
-0.018259 0.104875 -0.030388
0.051188 0.104875 -0.030388
0.029720 0.105225 -0.030388
0.029927 0.105565 -0.030388
-0.017673 0.105869 -0.030388
0.030627 0.106275 -0.030560
0.030609 0.106625 -0.030388
-0.017097 0.107325 -0.030388
-0.016990 0.107675 -0.030388
-0.016623 0.108025 -0.030616
0.005777 0.108285 -0.030388
0.005777 0.108725 -0.030587
0.006127 0.109030 -0.030388
-0.016433 0.109425 -0.030388
0.006477 0.109775 -0.030420
0.033777 0.110475 -0.030578
-0.015573 0.111027 -0.030388
0.054278 0.111175 -0.030388
0.054077 0.111875 -0.030723
-0.015223 0.112312 -0.030388
0.034477 0.112749 -0.030388
0.055119 0.113625 -0.030388
0.055194 0.113975 -0.030388
0.009300 0.114325 -0.030388
0.035177 0.114582 -0.030388
0.009627 0.115025 -0.030459
0.055487 0.115025 -0.030388
0.055595 0.115375 -0.030388
0.055477 0.115725 -0.030625
0.055477 0.116075 -0.030704
-0.012760 0.116775 -0.030388
0.011027 0.117475 -0.030482
-0.012143 0.118525 -0.030388
-0.012073 0.119101 -0.030388
0.012427 0.119575 -0.030518
0.012789 0.119925 -0.030388
-0.011827 0.120625 -0.030388
-0.011373 0.120975 -0.030730
-0.011373 0.121325 -0.030627
-0.011466 0.121675 -0.030388
0.014177 0.121727 -0.030388
0.056527 0.122025 -0.030526
0.014877 0.122375 -0.030408
0.015227 0.122673 -0.030388
0.015577 0.123075 -0.030455
-0.009973 0.123425 -0.030690
0.016277 0.123775 -0.030464
0.035527 0.124125 -0.030477
0.016977 0.124465 -0.030388
0.016977 0.124825 -0.030669
-0.009623 0.125036 -0.030388
0.035177 0.125175 -0.030499
0.018026 0.125525 -0.030388
0.057050 0.125525 -0.030388
0.034477 0.125875 -0.030448
0.034150 0.126225 -0.030388
0.034827 0.126575 -0.030635
0.019777 0.126925 -0.030577
0.056877 0.126909 -0.030388
0.034477 0.127275 -0.030640
0.020827 0.127625 -0.030623
-0.008223 0.127629 -0.030388
0.056527 0.127975 -0.030391
0.056527 0.127994 -0.030388
-0.007523 0.128973 -0.030388
0.023977 0.129094 -0.030388
0.032377 0.129375 -0.030531
0.025377 0.129440 -0.030388
0.032027 0.129725 -0.030715
0.028527 0.130075 -0.030585
0.056177 0.130425 -0.030473
0.056177 0.131125 -0.030391
0.056177 0.131141 -0.030388
0.055477 0.132175 -0.030522
0.055280 0.132875 -0.030388
-0.005073 0.133235 -0.030388
0.054777 0.133764 -0.030388
0.054427 0.134975 -0.030388
-0.003673 0.135974 -0.030388
-0.002973 0.137053 -0.030388
0.053377 0.137775 -0.030633
0.053027 0.138475 -0.030571
0.053039 0.138825 -0.030388
0.053027 0.138840 -0.030388
0.051977 0.139875 -0.030556
-0.039723 0.139889 -0.030388
-0.038673 0.139916 -0.030388
-0.037631 0.140225 -0.030388
-0.041823 0.140456 -0.030388
-0.037273 0.140527 -0.030388
-0.042523 0.140883 -0.030388
-0.042873 0.141136 -0.030388
-0.043223 0.141388 -0.030388
-0.044539 0.142325 -0.030388
0.050577 0.142325 -0.030465
-0.044623 0.142391 -0.030388
0.050242 0.142675 -0.030388
-0.036573 0.143025 -0.030495
0.049177 0.143025 -0.030669
-0.045673 0.143203 -0.030388
-0.035804 0.143375 -0.030388
0.049177 0.143375 -0.030518
0.002977 0.143725 -0.030718
-0.046373 0.143746 -0.030388
0.003327 0.144075 -0.030657
-0.034473 0.144425 -0.030516
0.003327 0.144399 -0.030388
-0.047423 0.144775 -0.030476
-0.033773 0.144775 -0.030438
0.048827 0.144439 -0.030388
-0.033423 0.145125 -0.030444
-0.048061 0.145475 -0.030388
0.006127 0.145475 -0.030736
-0.048246 0.145825 -0.030388
-0.048123 0.146175 -0.030647
0.006477 0.146348 -0.030388
-0.048691 0.146875 -0.030388
0.046027 0.146875 -0.030391
0.045327 0.147225 -0.030679
-0.048473 0.147575 -0.030655
-0.048473 0.147925 -0.030603
0.008227 0.147883 -0.030388
-0.048800 0.148275 -0.030388
0.008577 0.148100 -0.030388
0.044627 0.148275 -0.030487
-0.030973 0.148625 -0.030437
0.044319 0.148625 -0.030388
-0.030748 0.148975 -0.030388
-0.047773 0.149325 -0.030524
-0.030544 0.149287 -0.030363
0.042877 0.149315 -0.030388
0.041827 0.149675 -0.030436
0.041477 0.149929 -0.030388
-0.030099 0.150334 -0.030426
-0.029983 0.150671 -0.030465
-0.029869 0.151130 -0.030599
-0.048470 0.151425 -0.030388
0.039377 0.151418 -0.030388
-0.048123 0.151775 -0.030727
-0.048123 0.152125 -0.030732
0.016627 0.152045 -0.030388
0.036756 0.152125 -0.030388
0.036577 0.152177 -0.030388
-0.029157 0.152825 -0.030388
0.019777 0.152886 -0.030388
0.035177 0.152940 -0.030388
0.029227 0.153525 -0.030559
-0.048581 0.153875 -0.030388
0.027827 0.153616 -0.030388
-0.029099 0.156325 -0.030388
-0.029281 0.157375 -0.030388
-0.048473 0.157752 -0.030388
-0.049250 0.159125 -0.030388
-0.049873 0.159484 -0.030388
-0.029940 0.160875 -0.030388
-0.054073 0.161225 -0.030731
-0.054773 0.161320 -0.030388
-0.054773 0.162625 -0.030678
-0.054073 0.163325 -0.030520
-0.030973 0.163679 -0.030388
-0.031673 0.165078 -0.030388
-0.032023 0.165774 -0.030388
-0.053373 0.166475 -0.030593
-0.053373 0.166825 -0.030670
-0.054288 0.167175 -0.030388
-0.054423 0.167875 -0.030411
-0.033073 0.168119 -0.030388
-0.033423 0.168756 -0.030388
-0.053373 0.169625 -0.030388
-0.034409 0.170325 -0.030388
-0.054794 0.171025 -0.030388
-0.053723 0.171025 -0.030428
-0.052673 0.171025 -0.030513
-0.055473 0.171344 -0.030388
-0.055682 0.171725 -0.030388
-0.035523 0.172075 -0.030727
-0.035873 0.172102 -0.030388
-0.036573 0.172560 -0.030388
-0.038323 0.173334 -0.030388
-0.039373 0.173698 -0.030388
-0.040423 0.173888 -0.030388
-0.041823 0.174227 -0.030388
-0.042873 0.174894 -0.030388
-0.043485 0.175925 -0.030388
-0.043573 0.176275 -0.030388
-0.051273 0.177061 -0.030388
-0.050223 0.177789 -0.030388
-0.043923 0.178375 -0.030664
-0.047773 0.179046 -0.030388
-0.047423 0.179157 -0.030388
-0.046373 0.179425 -0.030517
-0.045673 0.179197 -0.030388
-0.014173 0.186262 -0.030388
-0.012773 0.186425 -0.030506
-0.012016 0.186425 -0.030388
-0.012773 0.186775 -0.030669
-0.011373 0.186775 -0.030522
-0.014799 0.187125 -0.030388
-0.010323 0.187125 -0.030518
-0.009973 0.187132 -0.030388
-0.014173 0.187825 -0.030500
-0.008573 0.187714 -0.030388
-0.007873 0.188081 -0.030388
-0.013885 0.188525 -0.030388
-0.013473 0.188875 -0.030407
-0.006576 0.188875 -0.030388
-0.012423 0.189225 -0.030726
-0.013123 0.189231 -0.030388
-0.005657 0.189575 -0.030388
-0.005423 0.189797 -0.030388
-0.005073 0.190127 -0.030388
-0.004723 0.190486 -0.030388
-0.010323 0.191324 -0.030388
-0.009810 0.191675 -0.030388
-0.003233 0.192025 -0.030388
-0.002911 0.192375 -0.030388
-0.002623 0.192713 -0.030388
-0.007173 0.193170 -0.030388
-0.002273 0.193775 -0.030486
-0.004932 0.194125 -0.030388
-0.004023 0.194407 -0.030388
-0.002973 0.194475 -0.030507
-0.033073 0.053041 -0.030037
-0.031673 0.053283 -0.030037
-0.030649 0.053775 -0.030037
-0.044273 0.054167 -0.030037
-0.029165 0.055175 -0.030037
-0.048823 0.055875 -0.030065
-0.048823 0.055881 -0.030037
-0.050223 0.056446 -0.030037
-0.053723 0.057625 -0.030362
-0.026773 0.057975 -0.030053
-0.082423 0.058642 -0.030037
-0.026423 0.058451 -0.030037
-0.025723 0.059025 -0.030353
-0.084523 0.059375 -0.030333
-0.025723 0.059333 -0.030037
-0.085923 0.059487 -0.030037
-0.058623 0.059723 -0.030037
-0.073096 0.060075 -0.030037
-0.025084 0.060075 -0.030037
-0.060373 0.060403 -0.030037
-0.071363 0.060775 -0.030037
0.049177 0.060685 -0.030037
0.049877 0.060775 -0.030238
0.050927 0.060640 -0.030037
0.051627 0.060775 -0.030063
0.047786 0.061125 -0.030037
0.051977 0.060884 -0.030037
-0.062823 0.061451 -0.030037
0.052618 0.061475 -0.030037
0.052327 0.061825 -0.030313
0.045327 0.062175 -0.030385
0.053027 0.062175 -0.030106
-0.065973 0.062279 -0.030037
-0.085836 0.062875 -0.030037
-0.085573 0.063225 -0.030345
0.053257 0.063225 -0.030037
0.041827 0.063890 -0.030037
-0.021002 0.064975 -0.030037
0.026427 0.064868 -0.030037
0.027477 0.064975 -0.030130
0.028877 0.064975 -0.030046
0.030277 0.064975 -0.030039
0.039727 0.064803 -0.030037
0.025377 0.065325 -0.030331
0.030977 0.065014 -0.030037
0.033077 0.065325 -0.030073
0.038327 0.065317 -0.030037
-0.086158 0.065675 -0.030037
0.033427 0.065675 -0.030306
0.035527 0.065675 -0.030131
0.036927 0.065595 -0.030037
-0.086114 0.066025 -0.030037
-0.086038 0.066375 -0.030037
0.022927 0.066135 -0.030037
0.022227 0.066725 -0.030083
0.022227 0.067075 -0.030261
-0.019336 0.067425 -0.030037
-0.084873 0.067775 -0.030078
-0.082073 0.067775 -0.030244
-0.084173 0.067955 -0.030037
-0.080323 0.067859 -0.030037
-0.019073 0.067870 -0.030037
-0.077523 0.068475 -0.030177
0.050311 0.068475 -0.030037
-0.076823 0.068825 -0.030155
-0.074723 0.068825 -0.030382
-0.077173 0.068877 -0.030037
-0.075773 0.069175 -0.030087
-0.072973 0.069175 -0.030313
0.049877 0.068858 -0.030037
-0.072623 0.069388 -0.030037
0.020127 0.069525 -0.030165
-0.070173 0.069787 -0.030037
0.020127 0.069875 -0.030302
0.048127 0.070044 -0.030037
0.047605 0.070575 -0.030037
-0.067023 0.070925 -0.030295
-0.065973 0.071275 -0.030350
-0.036223 0.071275 -0.030196
-0.065877 0.071625 -0.030037
-0.036573 0.071343 -0.030037
-0.035522 0.071625 -0.030037
-0.065623 0.071975 -0.030102
-0.037973 0.071665 -0.030037
0.046770 0.071975 -0.030037
-0.034153 0.072325 -0.030037
0.046727 0.072325 -0.030073
-0.039373 0.072496 -0.030037
0.018727 0.072675 -0.030344
-0.065973 0.073019 -0.030037
-0.017171 0.073025 -0.030037
-0.032023 0.073375 -0.030306
-0.040902 0.073725 -0.030037
-0.031673 0.073725 -0.030320
0.047139 0.073725 -0.030037
-0.031323 0.074075 -0.030385
-0.041699 0.074425 -0.030037
0.047077 0.074425 -0.030249
-0.031323 0.074775 -0.030304
0.018027 0.074775 -0.030362
-0.042523 0.075125 -0.030334
-0.068073 0.075475 -0.030052
-0.042744 0.075475 -0.030037
0.047427 0.075475 -0.030281
-0.015929 0.075825 -0.030037
-0.068423 0.076008 -0.030037
-0.015770 0.076175 -0.030037
-0.043573 0.076318 -0.030037
0.017677 0.076875 -0.030387
-0.032023 0.077225 -0.030039
-0.069123 0.077575 -0.030193
0.047777 0.077575 -0.030266
-0.044671 0.077925 -0.030037
-0.014523 0.078275 -0.030064
-0.044973 0.078327 -0.030037
-0.031977 0.078975 -0.030037
-0.045673 0.079152 -0.030037
-0.070370 0.079675 -0.030037
-0.013823 0.079675 -0.030386
-0.070532 0.080025 -0.030037
-0.012773 0.080025 -0.030296
-0.046723 0.080375 -0.030057
-0.046723 0.080394 -0.030037
0.017238 0.080725 -0.030037
-0.030973 0.081075 -0.030331
-0.071098 0.081425 -0.030037
0.047172 0.081425 -0.030037
-0.031673 0.081671 -0.030037
-0.071223 0.081860 -0.030037
0.017677 0.082125 -0.030241
0.046588 0.082475 -0.030037
-0.030273 0.082825 -0.030300
0.046377 0.083104 -0.030037
0.017572 0.083525 -0.030037
-0.029923 0.083875 -0.030200
0.046027 0.083875 -0.030224
-0.029573 0.084225 -0.030191
-0.071573 0.084575 -0.030387
-0.029223 0.084575 -0.030185
-0.072011 0.084925 -0.030037
-0.029223 0.084925 -0.030044
-0.051273 0.085165 -0.030037
-0.072127 0.085625 -0.030037
0.018192 0.085975 -0.030037
-0.006823 0.086325 -0.030228
-0.053023 0.086538 -0.030037
0.044628 0.086675 -0.030037
-0.006473 0.087025 -0.030283
-0.054073 0.087345 -0.030037
-0.005773 0.087373 -0.030037
-0.071740 0.087725 -0.030037
-0.006123 0.087725 -0.030363
-0.071223 0.088075 -0.030373
-0.005423 0.088075 -0.030111
-0.071223 0.088425 -0.030265
-0.027473 0.088425 -0.030128
0.018727 0.088105 -0.030037
-0.005073 0.088775 -0.030199
-0.071220 0.089125 -0.030037
-0.027080 0.089125 -0.030037
-0.026726 0.089475 -0.030037
-0.070523 0.089825 -0.030252
-0.004024 0.089825 -0.030037
-0.058623 0.090175 -0.030070
-0.003795 0.090175 -0.030037
-0.004023 0.090525 -0.030378
0.043577 0.090525 -0.030037
0.019777 0.090875 -0.030193
-0.060373 0.091195 -0.030037
0.019820 0.091225 -0.030037
-0.025547 0.091575 -0.030037
-0.068773 0.091925 -0.030050
-0.061423 0.091736 -0.030037
-0.062123 0.092161 -0.030037
-0.067723 0.092625 -0.030065
-0.063873 0.092625 -0.030309
-0.024673 0.092625 -0.030281
-0.067723 0.092654 -0.030037
-0.063173 0.092640 -0.030037
-0.024684 0.093325 -0.030037
-0.024673 0.093340 -0.030037
-0.001923 0.093675 -0.030121
-0.023952 0.094025 -0.030037
-0.022223 0.094725 -0.030349
-0.022573 0.095015 -0.030037
-0.022321 0.095425 -0.030037
-0.000873 0.095775 -0.030333
0.022947 0.096475 -0.030037
0.000177 0.097175 -0.030121
0.000177 0.097525 -0.030295
0.000729 0.097875 -0.030037
-0.021523 0.098317 -0.030037
-0.021335 0.098925 -0.030037
-0.020823 0.099275 -0.030347
-0.021021 0.099625 -0.030037
-0.020805 0.099975 -0.030037
0.002157 0.100325 -0.030037
0.002477 0.101025 -0.030037
0.002631 0.101375 -0.030037
0.002627 0.101725 -0.030210
0.049877 0.101410 -0.030037
0.026905 0.102075 -0.030037
0.027127 0.102396 -0.030037
-0.019773 0.102552 -0.030037
0.003529 0.103125 -0.030037
-0.019423 0.103758 -0.030037
0.050927 0.103776 -0.030037
0.028492 0.104175 -0.030037
-0.018723 0.104525 -0.030265
-0.018723 0.104875 -0.030134
0.051627 0.105225 -0.030110
0.004727 0.105925 -0.030277
0.005077 0.106239 -0.030037
-0.017915 0.106625 -0.030037
0.005427 0.106929 -0.030037
0.053027 0.106975 -0.030137
-0.017453 0.107675 -0.030037
0.053377 0.108025 -0.030301
0.006127 0.108725 -0.030244
0.006477 0.109075 -0.030044
0.032377 0.109416 -0.030037
-0.016644 0.109775 -0.030037
-0.016273 0.110125 -0.030198
-0.015923 0.110475 -0.030321
0.054427 0.110414 -0.030037
-0.015923 0.111043 -0.030037
0.007877 0.111511 -0.030037
0.008106 0.111875 -0.030037
0.033812 0.112225 -0.030037
0.008927 0.113275 -0.030083
0.055477 0.113275 -0.030038
-0.015223 0.113742 -0.030037
0.055477 0.114325 -0.030184
0.055477 0.114675 -0.030279
-0.014523 0.115375 -0.030068
0.035119 0.116075 -0.030037
0.035177 0.116425 -0.030038
0.010677 0.116438 -0.030037
0.011374 0.117475 -0.030037
0.035527 0.117825 -0.030289
0.012077 0.118525 -0.030051
0.012343 0.118875 -0.030037
0.035106 0.119225 -0.030037
0.013112 0.119925 -0.030037
0.056877 0.120275 -0.030348
0.056877 0.120625 -0.030361
0.035059 0.120975 -0.030037
0.013827 0.121325 -0.030365
-0.011793 0.121675 -0.030037
-0.011373 0.122025 -0.030270
0.014908 0.122025 -0.030037
-0.011111 0.122725 -0.030037
-0.010673 0.123425 -0.030113
0.056877 0.123425 -0.030254
-0.010478 0.124125 -0.030037
0.035177 0.124125 -0.030330
0.017327 0.124475 -0.030086
-0.010323 0.124553 -0.030037
0.057396 0.124825 -0.030037
-0.009841 0.125525 -0.030037
0.034127 0.125525 -0.030252
0.033777 0.125875 -0.030143
0.033473 0.126225 -0.030037
0.020141 0.126575 -0.030037
0.020477 0.126788 -0.030037
0.033081 0.127275 -0.030037
-0.008546 0.127625 -0.030037
0.033427 0.127625 -0.030283
0.022227 0.127886 -0.030037
0.056877 0.128325 -0.030102
0.023977 0.129025 -0.030310
0.056834 0.129025 -0.030037
0.031101 0.129375 -0.030037
0.028527 0.129725 -0.030120
-0.007173 0.130425 -0.030258
-0.006401 0.132175 -0.030037
-0.005773 0.132875 -0.030129
0.055600 0.133225 -0.030037
-0.005073 0.133925 -0.030047
-0.004723 0.134275 -0.030128
-0.004023 0.135325 -0.030332
-0.003673 0.136375 -0.030168
-0.002973 0.137075 -0.030372
0.054239 0.137425 -0.030037
-0.001573 0.138825 -0.030300
-0.039770 0.139525 -0.030037
-0.037973 0.139525 -0.030146
0.053027 0.139410 -0.030037
-0.040423 0.139875 -0.030238
-0.039023 0.139875 -0.030378
-0.037273 0.139875 -0.030210
-0.035873 0.139875 -0.030040
0.052678 0.139875 -0.030037
-0.037623 0.140225 -0.030386
0.052327 0.140225 -0.030167
-0.036923 0.140575 -0.030302
0.052327 0.140575 -0.030052
-0.036223 0.140925 -0.030160
0.000527 0.141275 -0.030176
-0.044096 0.141975 -0.030037
-0.044623 0.142325 -0.030063
-0.045146 0.142675 -0.030037
-0.045660 0.143025 -0.030037
-0.046023 0.143375 -0.030207
-0.034473 0.143375 -0.030072
0.050227 0.143264 -0.030037
-0.046373 0.143725 -0.030359
0.049527 0.143725 -0.030200
-0.033423 0.144047 -0.030037
-0.047423 0.144425 -0.030240
-0.033423 0.144775 -0.030314
-0.048696 0.145125 -0.030037
0.003327 0.144822 -0.030037
-0.048823 0.145475 -0.030038
-0.032373 0.145140 -0.030037
0.048127 0.145475 -0.030207
0.004727 0.145674 -0.030037
0.047777 0.145825 -0.030140
-0.032023 0.146175 -0.030214
-0.048823 0.146525 -0.030160
0.006140 0.146525 -0.030037
-0.048823 0.146875 -0.030262
0.006827 0.146875 -0.030258
-0.031323 0.147225 -0.030194
-0.030973 0.147250 -0.030037
0.046027 0.147538 -0.030037
0.007758 0.147925 -0.030037
-0.049371 0.148275 -0.030037
-0.030498 0.148275 -0.030037
0.045347 0.148275 -0.030037
0.008865 0.148625 -0.030037
-0.048473 0.148975 -0.030322
-0.049019 0.149325 -0.030037
0.011027 0.149325 -0.030365
-0.048810 0.149675 -0.030037
0.042177 0.149675 -0.030267
-0.029923 0.149964 -0.030037
0.011727 0.150008 -0.030037
-0.029923 0.150375 -0.030200
-0.048709 0.150725 -0.030037
0.012777 0.150725 -0.030037
-0.029573 0.151425 -0.030215
-0.029573 0.151775 -0.030363
0.039377 0.151744 -0.030037
0.015577 0.152125 -0.030142
0.039027 0.151881 -0.030037
0.017327 0.152465 -0.030037
0.037977 0.152185 -0.030037
-0.028966 0.153175 -0.030037
-0.048969 0.153525 -0.030037
0.035177 0.153218 -0.030037
0.023277 0.153627 -0.030037
0.032377 0.153560 -0.030037
0.025727 0.153983 -0.030037
-0.048823 0.154925 -0.030247
-0.029017 0.156325 -0.030037
-0.048823 0.157379 -0.030037
-0.048823 0.158425 -0.030114
-0.049873 0.159475 -0.030349
-0.050223 0.159573 -0.030037
-0.051973 0.160240 -0.030037
-0.055123 0.161209 -0.030037
-0.055473 0.161362 -0.030037
-0.056406 0.162275 -0.030037
-0.056173 0.162653 -0.030037
-0.054773 0.163325 -0.030193
-0.031104 0.164025 -0.030037
-0.053723 0.164725 -0.030304
-0.054073 0.165425 -0.030056
-0.054218 0.165775 -0.030037
-0.054422 0.166125 -0.030037
-0.032373 0.166475 -0.030063
-0.055007 0.167175 -0.030037
-0.032723 0.167215 -0.030037
-0.054423 0.168225 -0.030377
-0.033439 0.168575 -0.030037
-0.053723 0.169275 -0.030355
-0.034123 0.169695 -0.030037
-0.053723 0.170675 -0.030060
-0.055688 0.171025 -0.030037
-0.034823 0.170688 -0.030037
-0.055823 0.171725 -0.030250
-0.035873 0.172075 -0.030347
-0.055823 0.172581 -0.030037
-0.037623 0.172922 -0.030037
-0.038323 0.173207 -0.030037
-0.040433 0.173825 -0.030037
-0.054773 0.174110 -0.030037
-0.042612 0.174525 -0.030037
-0.043072 0.174875 -0.030037
-0.043573 0.175369 -0.030037
-0.043851 0.176625 -0.030037
-0.049687 0.178025 -0.030037
-0.045323 0.178725 -0.030076
-0.047423 0.179075 -0.030230
-0.046723 0.179059 -0.030037
-0.045673 0.178840 -0.030037
-0.014873 0.185725 -0.030138
-0.013823 0.185633 -0.030037
-0.015923 0.186075 -0.030049
-0.014173 0.186075 -0.030320
-0.012773 0.185853 -0.030037
-0.012073 0.186075 -0.030081
-0.011214 0.186425 -0.030037
-0.010673 0.186775 -0.030256
-0.009973 0.186839 -0.030037
-0.015603 0.187475 -0.030037
-0.015573 0.187511 -0.030037
-0.014873 0.188175 -0.030093
-0.007515 0.188175 -0.030037
-0.006973 0.188525 -0.030037
-0.006823 0.188615 -0.030037
-0.013473 0.189225 -0.030188
-0.005773 0.189499 -0.030037
-0.012423 0.189925 -0.030302
-0.012316 0.190275 -0.030037
-0.004723 0.190531 -0.030037
-0.004373 0.190874 -0.030037
-0.004023 0.191262 -0.030037
-0.003673 0.191675 -0.030059
-0.003323 0.192025 -0.030234
-0.008122 0.192725 -0.030037
-0.002973 0.192779 -0.030037
-0.002633 0.193425 -0.030037
-0.002573 0.193775 -0.030037
-0.004685 0.194125 -0.030037
-0.004373 0.194201 -0.030037
-0.034823 0.053029 -0.029687
-0.036573 0.053082 -0.029687
-0.031704 0.053425 -0.029687
-0.043923 0.054125 -0.029688
-0.047423 0.055441 -0.029687
-0.049523 0.056222 -0.029687
-0.028202 0.056575 -0.029687
-0.027052 0.057975 -0.029687
-0.082073 0.058508 -0.029687
-0.084173 0.059025 -0.029749
-0.087032 0.059375 -0.029687
-0.086273 0.059375 -0.029826
-0.075777 0.059375 -0.029687
-0.086623 0.059725 -0.029975
-0.057923 0.059557 -0.029687
-0.086623 0.060075 -0.030036
-0.025348 0.060075 -0.029687
-0.072623 0.060210 -0.029687
-0.025050 0.060425 -0.029687
0.050577 0.060255 -0.029687
0.051627 0.060184 -0.029687
0.052327 0.060425 -0.029761
-0.060723 0.060614 -0.029687
0.049177 0.060471 -0.029687
0.053206 0.060775 -0.029687
0.047427 0.061125 -0.029722
0.052327 0.061125 -0.030001
-0.062832 0.061475 -0.029687
0.053377 0.061475 -0.029791
-0.063173 0.061611 -0.029687
0.053774 0.061825 -0.029687
-0.067373 0.062133 -0.029687
0.053802 0.062175 -0.029687
0.044977 0.062197 -0.029687
-0.085923 0.062875 -0.029962
-0.085923 0.063225 -0.029973
0.053674 0.063225 -0.029687
0.042877 0.063323 -0.029687
0.053377 0.063925 -0.029786
-0.086339 0.064625 -0.029687
0.026427 0.064460 -0.029687
0.028177 0.064577 -0.029687
0.029927 0.064625 -0.029737
0.040077 0.064625 -0.029694
-0.086351 0.064975 -0.029687
0.033427 0.064975 -0.029754
0.039377 0.064897 -0.029687
0.034127 0.065325 -0.029946
0.035527 0.065325 -0.029793
0.038677 0.065119 -0.029687
0.036227 0.065325 -0.029687
0.052677 0.065675 -0.029867
0.022227 0.066012 -0.029687
-0.086225 0.066375 -0.029687
0.052677 0.066051 -0.029687
-0.085923 0.067075 -0.029750
-0.085923 0.067141 -0.029687
0.051629 0.067425 -0.029687
-0.085223 0.068012 -0.029687
-0.083123 0.068125 -0.029949
-0.078923 0.068125 -0.029871
-0.084873 0.068200 -0.029687
-0.080323 0.068169 -0.029687
-0.077873 0.068475 -0.030029
-0.077523 0.068825 -0.029985
-0.077873 0.068963 -0.029687
0.019777 0.068880 -0.029687
-0.075423 0.069483 -0.029687
-0.074023 0.069525 -0.029756
0.019777 0.069525 -0.029950
-0.071573 0.069692 -0.029687
0.048477 0.069875 -0.029719
-0.069415 0.070225 -0.029687
0.048477 0.069887 -0.029687
-0.068423 0.070678 -0.029687
-0.067373 0.071084 -0.029687
0.047427 0.071171 -0.029687
-0.036923 0.071625 -0.029794
0.018377 0.071625 -0.029715
-0.065974 0.071975 -0.029687
-0.035173 0.071975 -0.029871
-0.038673 0.072268 -0.029687
-0.035170 0.072325 -0.029687
-0.066038 0.072675 -0.029687
-0.034802 0.072675 -0.029687
-0.066258 0.073025 -0.029687
-0.033423 0.073025 -0.029964
-0.039723 0.073026 -0.029687
0.047077 0.073375 -0.030018
-0.016623 0.073725 -0.029726
-0.032373 0.074075 -0.029984
-0.041123 0.074140 -0.029687
-0.016247 0.074425 -0.029687
-0.041473 0.074446 -0.029687
0.047777 0.074746 -0.029687
-0.042173 0.075067 -0.029687
-0.016273 0.075125 -0.030009
-0.034123 0.075475 -0.029711
-0.015507 0.075475 -0.029687
-0.068423 0.075498 -0.029687
-0.015923 0.075825 -0.030033
-0.043223 0.076175 -0.029689
-0.015223 0.075866 -0.029687
-0.068773 0.076525 -0.029968
-0.033423 0.076515 -0.029687
0.017327 0.076525 -0.030015
0.016977 0.076875 -0.029703
-0.033073 0.077054 -0.029687
-0.032373 0.077575 -0.029884
-0.044623 0.077925 -0.029956
-0.013823 0.077925 -0.029723
-0.033073 0.078275 -0.029697
-0.070169 0.078625 -0.029687
-0.013823 0.078625 -0.029962
-0.070173 0.078633 -0.029687
-0.012423 0.078975 -0.029786
0.048103 0.078975 -0.029687
-0.032373 0.079325 -0.029923
-0.045673 0.079397 -0.029687
-0.046234 0.080025 -0.029687
-0.011373 0.080025 -0.029858
0.016891 0.080375 -0.029687
-0.032373 0.080725 -0.029951
0.047777 0.080693 -0.029687
0.016977 0.080743 -0.029687
-0.010323 0.081425 -0.029833
-0.047470 0.081775 -0.029687
0.047217 0.081775 -0.029687
-0.047773 0.082098 -0.029687
-0.032023 0.082125 -0.029871
-0.048123 0.082475 -0.029688
-0.032700 0.082475 -0.029687
-0.048123 0.082475 -0.029687
-0.032023 0.083130 -0.029687
-0.071925 0.083525 -0.029687
-0.049523 0.083667 -0.029687
0.046321 0.083875 -0.029687
-0.029923 0.084225 -0.030035
-0.030273 0.084575 -0.029781
-0.050745 0.084925 -0.029687
-0.029573 0.084925 -0.029885
0.045677 0.084925 -0.029930
-0.006521 0.085275 -0.029687
-0.006823 0.085625 -0.029986
-0.029448 0.085975 -0.029687
-0.052371 0.086325 -0.029687
0.018040 0.086325 -0.029687
-0.005660 0.086675 -0.029687
0.018247 0.087025 -0.029687
0.018321 0.087375 -0.029687
-0.054073 0.087539 -0.029687
0.018382 0.087725 -0.029687
-0.054423 0.087834 -0.029687
-0.055823 0.088425 -0.030033
-0.004723 0.088425 -0.029783
-0.055823 0.088616 -0.029687
-0.056912 0.089125 -0.029687
-0.004051 0.089125 -0.029687
-0.004023 0.089161 -0.029687
0.043555 0.089475 -0.029687
-0.071030 0.090175 -0.029687
-0.026716 0.090175 -0.029687
-0.003323 0.090525 -0.029841
-0.003323 0.090875 -0.030031
-0.060023 0.091211 -0.029687
-0.026073 0.091506 -0.029687
-0.061073 0.091760 -0.029687
0.044751 0.091925 -0.029687
-0.068423 0.092624 -0.029687
-0.025608 0.092625 -0.029687
-0.067723 0.093023 -0.029687
-0.025230 0.093325 -0.029687
-0.065273 0.093347 -0.029687
-0.024696 0.094025 -0.029687
0.021177 0.094025 -0.029978
-0.023623 0.094375 -0.029945
-0.023273 0.094725 -0.029866
-0.023273 0.095075 -0.029701
-0.000657 0.095075 -0.029687
0.021874 0.095425 -0.029687
0.021877 0.095429 -0.029687
0.046727 0.095796 -0.029687
0.047077 0.096475 -0.029799
0.047077 0.096825 -0.030035
0.000527 0.097175 -0.029847
0.000527 0.097525 -0.030023
0.048127 0.097875 -0.029716
0.023977 0.098225 -0.030032
0.023977 0.098575 -0.029805
0.048822 0.098925 -0.029687
0.024327 0.099219 -0.029687
0.024677 0.099625 -0.029698
-0.020823 0.099975 -0.030022
-0.021173 0.100001 -0.029687
0.002620 0.100675 -0.029687
0.025822 0.101025 -0.029687
0.050227 0.101375 -0.029797
0.050577 0.101725 -0.029688
0.026777 0.102075 -0.029928
0.026757 0.102425 -0.029687
0.026777 0.102453 -0.029687
0.050935 0.102775 -0.029687
0.051036 0.103125 -0.029687
0.050927 0.103475 -0.029907
0.027864 0.103825 -0.029687
0.028177 0.104175 -0.029715
0.028177 0.104208 -0.029687
-0.018723 0.105225 -0.030002
0.051977 0.105225 -0.029730
-0.018794 0.105925 -0.029687
0.052671 0.105925 -0.029687
-0.018448 0.106625 -0.029687
0.029927 0.106943 -0.029687
0.053727 0.107325 -0.029687
0.053727 0.107326 -0.029687
0.054072 0.108025 -0.029687
0.054077 0.108039 -0.029687
0.054077 0.108725 -0.029907
0.054427 0.109075 -0.029695
0.032377 0.109425 -0.030032
0.032377 0.109775 -0.029825
0.054777 0.110125 -0.029695
-0.016273 0.110825 -0.029778
0.055127 0.111175 -0.029867
0.055127 0.111525 -0.029992
-0.015573 0.112225 -0.030035
0.055477 0.112575 -0.029968
0.033710 0.113275 -0.029687
0.055827 0.113975 -0.029783
-0.015238 0.114675 -0.029687
-0.015223 0.114712 -0.029687
-0.014922 0.115375 -0.029687
0.056177 0.115375 -0.029698
-0.014437 0.116075 -0.029687
-0.014155 0.116425 -0.029687
0.056527 0.116425 -0.029703
0.035177 0.116775 -0.030015
0.035177 0.117125 -0.030008
0.056877 0.117467 -0.029687
0.035177 0.117825 -0.030028
0.034799 0.118175 -0.029687
0.034792 0.118525 -0.029687
0.057227 0.118875 -0.029734
0.057227 0.119225 -0.029850
0.013127 0.119925 -0.030021
0.057227 0.119925 -0.030013
0.034751 0.120625 -0.029687
-0.012073 0.121325 -0.029915
-0.012088 0.121675 -0.029687
0.015227 0.122025 -0.029798
0.057577 0.122375 -0.029730
-0.011023 0.123075 -0.029915
0.057577 0.122735 -0.029687
0.034126 0.123775 -0.029687
0.057577 0.124000 -0.029687
0.033777 0.124825 -0.029783
0.019027 0.125525 -0.029687
0.033222 0.125875 -0.029687
0.020127 0.126225 -0.029711
0.033427 0.126225 -0.030004
0.033077 0.126575 -0.029838
0.033077 0.126925 -0.029948
0.021912 0.127275 -0.029687
-0.008871 0.127625 -0.029687
0.032382 0.127625 -0.029687
0.032377 0.127634 -0.029687
0.031996 0.128325 -0.029687
0.024621 0.128675 -0.029687
-0.008223 0.128912 -0.029687
0.031327 0.129025 -0.029781
0.057274 0.129025 -0.029687
0.028527 0.129375 -0.029704
0.029927 0.129345 -0.029687
0.056877 0.129375 -0.029998
-0.007853 0.130075 -0.029687
0.057227 0.130425 -0.029722
0.056877 0.131475 -0.029852
-0.006473 0.132632 -0.029687
0.056171 0.133225 -0.029687
0.055702 0.133925 -0.029687
0.055438 0.134625 -0.029687
-0.004373 0.135844 -0.029687
-0.003862 0.136725 -0.029687
0.054854 0.137075 -0.029687
-0.003040 0.137775 -0.029687
-0.037623 0.138125 -0.029688
0.054221 0.138125 -0.029687
-0.035523 0.138475 -0.029754
-0.002273 0.138792 -0.029687
-0.038673 0.139175 -0.029963
-0.036923 0.139175 -0.029988
-0.040073 0.139525 -0.029973
0.053027 0.139525 -0.029957
-0.001558 0.139875 -0.029687
-0.041473 0.139903 -0.029687
-0.042350 0.140575 -0.029687
0.052677 0.140575 -0.029698
-0.000173 0.140925 -0.029859
-0.043665 0.141625 -0.029687
-0.034823 0.141975 -0.029877
-0.044623 0.142218 -0.029687
-0.045415 0.142675 -0.029687
0.000941 0.142675 -0.029687
-0.033073 0.143025 -0.029690
0.050927 0.143025 -0.029861
-0.046023 0.143044 -0.029687
0.001227 0.143065 -0.029687
-0.047423 0.143721 -0.029687
-0.032506 0.143725 -0.029687
-0.047773 0.144075 -0.029855
-0.048123 0.144425 -0.029966
-0.048473 0.144775 -0.030015
0.049527 0.144775 -0.029879
-0.031673 0.145125 -0.029773
-0.049873 0.145475 -0.029693
-0.031673 0.145475 -0.029843
0.049527 0.145232 -0.029687
0.003677 0.145562 -0.029687
0.048872 0.145825 -0.029687
-0.030623 0.146175 -0.029691
0.004744 0.146175 -0.029687
-0.049173 0.146525 -0.029905
0.047777 0.146497 -0.029687
-0.030273 0.146771 -0.029687
-0.049523 0.147225 -0.029701
0.046797 0.147225 -0.029687
0.006477 0.147262 -0.029687
-0.030273 0.147925 -0.029855
-0.029890 0.148275 -0.029687
-0.049819 0.148625 -0.029687
0.045545 0.148625 -0.029687
0.045000 0.148975 -0.029687
0.008927 0.149020 -0.029687
-0.048823 0.149675 -0.030032
0.010327 0.149675 -0.029849
0.009977 0.149703 -0.029687
0.011377 0.150220 -0.029687
0.042527 0.150029 -0.029687
0.011727 0.150383 -0.029687
-0.049254 0.151075 -0.029687
0.012784 0.151075 -0.029687
-0.029223 0.151775 -0.029902
-0.049468 0.152125 -0.029687
-0.049523 0.152437 -0.029687
0.014877 0.152280 -0.029687
-0.049523 0.152825 -0.029714
0.036575 0.152825 -0.029687
-0.028873 0.153175 -0.029915
-0.049570 0.153525 -0.029687
-0.049553 0.153875 -0.029687
0.031326 0.153875 -0.029687
-0.028873 0.154225 -0.029776
0.026077 0.154213 -0.029687
-0.049523 0.154575 -0.029699
-0.049523 0.154925 -0.029693
-0.028873 0.155275 -0.029687
-0.028895 0.155975 -0.029687
-0.029011 0.157025 -0.029687
-0.048823 0.158075 -0.030003
-0.049173 0.158406 -0.029687
-0.029290 0.158775 -0.029687
-0.050223 0.159468 -0.029687
-0.029466 0.159825 -0.029687
-0.029562 0.160175 -0.029687
-0.054073 0.160875 -0.029972
-0.055473 0.161138 -0.029687
-0.056173 0.161575 -0.029909
-0.030273 0.162056 -0.029687
-0.056518 0.162975 -0.029687
-0.055914 0.163325 -0.029687
-0.054773 0.164279 -0.029687
-0.054423 0.165075 -0.029824
-0.054423 0.165775 -0.029940
-0.032192 0.166125 -0.029687
-0.032720 0.167175 -0.029687
-0.055123 0.167875 -0.029982
-0.055123 0.168477 -0.029687
-0.054423 0.169255 -0.029687
-0.053723 0.169975 -0.029857
-0.055823 0.170675 -0.029713
-0.054423 0.170361 -0.029687
-0.056203 0.171025 -0.029687
-0.056301 0.171375 -0.029687
-0.056173 0.172075 -0.029756
-0.036923 0.172422 -0.029687
-0.038323 0.173125 -0.029775
-0.039023 0.173426 -0.029687
-0.039373 0.173564 -0.029687
-0.042523 0.174475 -0.029687
-0.043222 0.174875 -0.029687
-0.043223 0.174875 -0.029687
-0.043923 0.175925 -0.029928
-0.044159 0.176625 -0.029687
-0.044273 0.177325 -0.029819
-0.044273 0.177675 -0.029969
-0.044973 0.178025 -0.029768
-0.044973 0.178375 -0.029979
-0.046373 0.178725 -0.029698
-0.045673 0.178725 -0.029932
-0.016273 0.184844 -0.029687
-0.015223 0.185025 -0.029765
-0.017125 0.185375 -0.029687
-0.014873 0.185375 -0.029968
-0.013474 0.185375 -0.029687
-0.013473 0.185375 -0.029687
-0.012311 0.185725 -0.029687
-0.016973 0.186425 -0.029765
-0.011023 0.186425 -0.029953
-0.016273 0.186775 -0.029946
-0.009273 0.187007 -0.029687
-0.015923 0.187475 -0.029915
-0.015573 0.187825 -0.029932
-0.015923 0.188021 -0.029687
-0.015223 0.188525 -0.029720
-0.014806 0.188875 -0.029687
-0.014308 0.189225 -0.029687
-0.014173 0.189313 -0.029687
-0.005789 0.189575 -0.029687
-0.005423 0.189925 -0.029687
-0.012727 0.190275 -0.029687
-0.004708 0.190625 -0.029687
-0.010909 0.191325 -0.029687
-0.010242 0.191675 -0.029687
-0.003673 0.192025 -0.029779
-0.008573 0.192516 -0.029687
-0.003314 0.193075 -0.029687
-0.002973 0.193425 -0.029793
-0.003323 0.193775 -0.029717
-0.005423 0.193788 -0.029687
-0.004023 0.194125 -0.029867
-0.035523 0.053037 -0.029337
-0.033423 0.053128 -0.029337
-0.032023 0.053482 -0.029337
-0.030973 0.054101 -0.029337
-0.044623 0.054525 -0.029337
-0.029173 0.055875 -0.029337
-0.028848 0.056225 -0.029337
-0.050573 0.056805 -0.029337
-0.027123 0.058282 -0.029337
-0.055441 0.058675 -0.029337
-0.088061 0.059025 -0.029337
-0.083473 0.058735 -0.029337
-0.088023 0.059375 -0.029381
-0.086973 0.059079 -0.029337
-0.084873 0.059044 -0.029337
-0.057198 0.059375 -0.029337
-0.074023 0.059724 -0.029337
0.052227 0.059725 -0.029337
-0.087997 0.060075 -0.029337
-0.025373 0.060075 -0.029655
0.051277 0.060075 -0.029574
0.053027 0.059840 -0.029337
-0.071925 0.060425 -0.029337
0.052677 0.060425 -0.029670
-0.071223 0.060731 -0.029337
0.048477 0.060516 -0.029337
-0.024673 0.061125 -0.029385
-0.087673 0.061356 -0.029337
-0.024396 0.061475 -0.029337
-0.068588 0.061825 -0.029337
-0.087233 0.062175 -0.029337
0.045327 0.061937 -0.029337
-0.065973 0.062285 -0.029337
-0.086894 0.062875 -0.029337
-0.086623 0.063225 -0.029449
0.054021 0.063225 -0.029337
0.042877 0.063265 -0.029337
0.053806 0.063925 -0.029337
0.025377 0.064166 -0.029337
0.027827 0.064275 -0.029401
0.031575 0.064275 -0.029337
0.023925 0.064625 -0.029337
0.032727 0.064625 -0.029510
0.039901 0.064625 -0.029337
-0.021263 0.064975 -0.029337
0.035877 0.064975 -0.029449
0.038677 0.064972 -0.029337
0.053392 0.064975 -0.029337
0.036577 0.065325 -0.029651
0.037627 0.065129 -0.029337
-0.020823 0.065513 -0.029337
0.053027 0.065675 -0.029449
-0.086374 0.066375 -0.029337
-0.086272 0.066725 -0.029337
0.052677 0.066481 -0.029337
-0.085923 0.067425 -0.029349
-0.085573 0.067775 -0.029532
-0.085573 0.067903 -0.029337
0.019747 0.068125 -0.029337
-0.084523 0.068475 -0.029523
-0.082773 0.068475 -0.029535
-0.080840 0.068475 -0.029337
-0.079623 0.068475 -0.029414
0.050577 0.068475 -0.029366
-0.083823 0.068807 -0.029337
-0.081723 0.068643 -0.029337
-0.079262 0.068825 -0.029337
0.050227 0.068753 -0.029337
-0.077741 0.069175 -0.029337
0.049877 0.069016 -0.029337
-0.075773 0.069525 -0.029533
0.049127 0.069525 -0.029337
-0.072273 0.069726 -0.029337
0.048670 0.069875 -0.029337
0.048308 0.070225 -0.029337
0.018727 0.070575 -0.029630
0.018377 0.070925 -0.029493
-0.067373 0.071200 -0.029337
0.047777 0.071231 -0.029337
-0.017323 0.071625 -0.029459
0.047681 0.071625 -0.029337
-0.036923 0.071975 -0.029494
0.017698 0.071975 -0.029337
-0.038673 0.072325 -0.029623
-0.037273 0.072279 -0.029337
0.047427 0.072325 -0.029509
-0.038323 0.072486 -0.029337
0.047748 0.072675 -0.029337
-0.039300 0.073025 -0.029337
0.017677 0.073025 -0.029686
-0.039779 0.073375 -0.029337
-0.016326 0.073375 -0.029337
-0.040073 0.073595 -0.029337
-0.040773 0.074075 -0.029396
-0.015923 0.073964 -0.029337
-0.034473 0.074425 -0.029642
-0.068158 0.074775 -0.029337
-0.034473 0.074775 -0.029643
0.048127 0.074775 -0.029371
-0.041823 0.074975 -0.029337
-0.014873 0.075081 -0.029337
-0.042401 0.075475 -0.029337
0.048127 0.075475 -0.029590
-0.042523 0.075589 -0.029337
0.048127 0.075825 -0.029682
-0.043076 0.076175 -0.029337
-0.034123 0.076175 -0.029677
-0.069297 0.076525 -0.029337
-0.033423 0.076525 -0.029687
0.048510 0.076525 -0.029337
-0.043662 0.076875 -0.029337
-0.034823 0.076875 -0.029499
0.048491 0.076875 -0.029337
-0.036223 0.077225 -0.029372
-0.069823 0.077490 -0.029337
-0.012829 0.077575 -0.029337
-0.034123 0.077925 -0.029535
-0.036223 0.078131 -0.029337
-0.070173 0.078625 -0.029683
-0.045215 0.078975 -0.029337
-0.045501 0.079325 -0.029337
-0.045673 0.079543 -0.029337
0.016496 0.079675 -0.029337
-0.035173 0.079837 -0.029337
-0.071213 0.080375 -0.029337
-0.010030 0.080375 -0.029337
-0.071368 0.080725 -0.029337
-0.034473 0.080725 -0.029446
0.047964 0.080725 -0.029337
0.016977 0.081075 -0.029580
-0.009279 0.081425 -0.029337
0.047427 0.081775 -0.029356
-0.034473 0.082062 -0.029337
0.047427 0.081794 -0.029337
-0.032723 0.082475 -0.029684
-0.034123 0.082791 -0.029337
-0.008573 0.082825 -0.029625
-0.033773 0.083175 -0.029348
0.046717 0.083175 -0.029337
-0.033073 0.083707 -0.029337
-0.050223 0.084575 -0.029436
-0.006823 0.084575 -0.029529
-0.050573 0.084925 -0.029474
-0.006473 0.084593 -0.029337
-0.050923 0.085275 -0.029472
-0.030973 0.085275 -0.029543
0.045677 0.085275 -0.029438
-0.005773 0.085584 -0.029337
-0.051623 0.085973 -0.029337
0.017677 0.085975 -0.029349
-0.029573 0.086325 -0.029566
-0.052323 0.086489 -0.029337
0.017904 0.086675 -0.029337
-0.053373 0.087147 -0.029337
-0.053723 0.087382 -0.029337
0.044175 0.087725 -0.029337
-0.004373 0.088030 -0.029337
-0.071923 0.088425 -0.029686
-0.028888 0.088425 -0.029337
-0.055473 0.088632 -0.029337
-0.004023 0.088775 -0.029477
-0.056173 0.088962 -0.029337
0.043577 0.089125 -0.029636
0.018377 0.089156 -0.029337
-0.057223 0.089604 -0.029337
-0.071484 0.090175 -0.029337
-0.027123 0.090175 -0.029423
0.018727 0.090175 -0.029347
-0.058273 0.090386 -0.029337
0.018880 0.090525 -0.029337
-0.026792 0.090875 -0.029337
-0.070523 0.091225 -0.029367
-0.026773 0.090917 -0.029337
-0.070173 0.091575 -0.029351
-0.026073 0.091575 -0.029667
-0.069811 0.091925 -0.029337
-0.002273 0.091925 -0.029628
0.019784 0.092275 -0.029337
-0.062123 0.092616 -0.029337
0.019943 0.092625 -0.029337
-0.062823 0.092975 -0.029338
-0.064223 0.093325 -0.029476
-0.025723 0.093293 -0.029337
-0.025023 0.093675 -0.029672
0.045677 0.094025 -0.029557
0.020822 0.094375 -0.029337
-0.000873 0.094725 -0.029679
-0.024323 0.095029 -0.029337
-0.023914 0.095425 -0.029337
-0.023623 0.095775 -0.029340
0.046727 0.095775 -0.029674
-0.023273 0.096125 -0.029379
-0.023152 0.096475 -0.029337
0.022304 0.096475 -0.029337
0.047753 0.096825 -0.029337
0.001227 0.097525 -0.029437
0.001227 0.097875 -0.029619
-0.022223 0.098535 -0.029337
0.023977 0.098925 -0.029535
-0.021523 0.099625 -0.029577
0.049527 0.099625 -0.029390
0.024666 0.099975 -0.029337
0.024677 0.099988 -0.029337
0.025377 0.100675 -0.029499
0.050577 0.101025 -0.029405
0.026077 0.101725 -0.029463
0.003677 0.102425 -0.029443
0.051277 0.102425 -0.029344
0.026427 0.102439 -0.029337
0.004377 0.103825 -0.029480
0.027827 0.104175 -0.029352
0.027827 0.104192 -0.029337
0.004727 0.104875 -0.029665
0.028527 0.105172 -0.029337
0.005318 0.105575 -0.029337
0.053027 0.105925 -0.029407
0.053392 0.106275 -0.029337
-0.018723 0.106951 -0.029337
0.029927 0.106975 -0.029667
0.053727 0.107325 -0.029687
0.054077 0.107675 -0.029524
0.030627 0.108335 -0.029337
0.030956 0.108725 -0.029337
-0.017323 0.109075 -0.029686
0.054777 0.109075 -0.029354
0.007177 0.109425 -0.029343
0.007177 0.109775 -0.029577
-0.016973 0.110125 -0.029496
0.032006 0.110125 -0.029337
0.032377 0.110475 -0.029472
0.055626 0.110825 -0.029337
0.055827 0.111197 -0.029337
0.055827 0.111875 -0.029569
0.056177 0.112219 -0.029337
0.033080 0.112575 -0.029337
-0.015923 0.113369 -0.029337
0.009629 0.113625 -0.029337
0.033613 0.113975 -0.029337
0.009977 0.114675 -0.029674
0.056177 0.115025 -0.029595
0.056527 0.115358 -0.029337
0.010677 0.115725 -0.029463
-0.014523 0.116425 -0.029361
0.056877 0.116425 -0.029400
-0.013823 0.117125 -0.029555
0.034477 0.117245 -0.029337
-0.013281 0.118875 -0.029337
0.034500 0.119225 -0.029337
0.057804 0.119925 -0.029337
-0.012773 0.120625 -0.029368
0.057937 0.120625 -0.029337
0.034477 0.120927 -0.029337
0.034477 0.121325 -0.029355
-0.012073 0.122025 -0.029405
0.057946 0.122375 -0.029337
0.016627 0.122760 -0.029337
-0.011373 0.123372 -0.029337
0.017327 0.123775 -0.029558
-0.011031 0.124475 -0.029337
0.018727 0.125175 -0.029577
-0.010673 0.125472 -0.029337
0.019777 0.125875 -0.029566
0.032881 0.125875 -0.029337
0.032704 0.126225 -0.029337
0.021177 0.126575 -0.029430
0.022227 0.127275 -0.029506
0.057927 0.127625 -0.029449
0.057927 0.127975 -0.029342
0.031436 0.128325 -0.029337
0.026077 0.128675 -0.029385
0.057577 0.128675 -0.029469
0.028781 0.129025 -0.029337
0.030977 0.128684 -0.029337
0.057577 0.129375 -0.029358
-0.008026 0.130425 -0.029337
0.057580 0.130775 -0.029337
-0.007507 0.131475 -0.029337
0.057227 0.132175 -0.029338
-0.006665 0.132875 -0.029337
-0.006481 0.133225 -0.029337
-0.006473 0.133241 -0.029337
0.055827 0.133925 -0.029604
0.056012 0.134275 -0.029337
0.055827 0.134625 -0.029390
-0.005043 0.135325 -0.029337
-0.004373 0.136344 -0.029337
-0.004123 0.136725 -0.029337
0.055477 0.136761 -0.029337
-0.034889 0.137425 -0.029337
-0.035523 0.137775 -0.029568
0.054864 0.137775 -0.029337
-0.035523 0.138125 -0.029667
-0.034823 0.138475 -0.029628
-0.034473 0.138825 -0.029625
0.054073 0.138825 -0.029337
-0.002273 0.139175 -0.029450
-0.033423 0.139525 -0.029468
-0.033773 0.139875 -0.029609
-0.042173 0.140023 -0.029337
0.053377 0.139885 -0.029337
-0.032373 0.140925 -0.029394
-0.033773 0.141275 -0.029678
-0.000173 0.141275 -0.029625
-0.000523 0.141365 -0.029337
0.052582 0.141975 -0.029337
-0.033073 0.142675 -0.029640
-0.046416 0.143025 -0.029337
-0.031673 0.142740 -0.029337
-0.047249 0.143375 -0.029337
-0.048150 0.143725 -0.029337
-0.031673 0.143725 -0.029456
0.050227 0.144075 -0.029632
0.050227 0.144425 -0.029484
0.050227 0.144775 -0.029342
0.049877 0.145125 -0.029497
-0.050573 0.145450 -0.029337
0.049870 0.145475 -0.029337
-0.030623 0.145825 -0.029586
0.004027 0.145825 -0.029677
-0.029923 0.146175 -0.029416
0.048827 0.146175 -0.029486
0.005077 0.146525 -0.029507
-0.050223 0.146875 -0.029382
0.005393 0.146875 -0.029337
-0.029573 0.147225 -0.029390
-0.050091 0.147575 -0.029337
0.047427 0.147243 -0.029337
0.006477 0.147642 -0.029337
-0.049873 0.148275 -0.029596
0.046498 0.148275 -0.029337
0.007877 0.148625 -0.029345
0.007877 0.148632 -0.029337
-0.050216 0.149325 -0.029337
-0.050168 0.149675 -0.029337
0.044277 0.149675 -0.029352
0.043227 0.150025 -0.029367
-0.028893 0.150375 -0.029337
0.011027 0.150375 -0.029435
-0.049523 0.150725 -0.029529
0.011377 0.150588 -0.029337
0.041827 0.150725 -0.029427
0.012777 0.151075 -0.029682
0.012777 0.151402 -0.029337
-0.049523 0.151775 -0.029587
-0.028873 0.152125 -0.029608
0.040427 0.151798 -0.029337
0.039377 0.152296 -0.029337
0.015927 0.152768 -0.029337
0.037627 0.152825 -0.029345
-0.028523 0.153175 -0.029376
-0.050223 0.153525 -0.029423
-0.049873 0.153875 -0.029560
0.032027 0.153875 -0.029611
0.021527 0.154182 -0.029337
0.023977 0.154186 -0.029337
0.027477 0.154225 -0.029646
0.028527 0.154523 -0.029337
-0.051677 0.154925 -0.029337
-0.050223 0.155275 -0.029479
-0.050573 0.155625 -0.029441
-0.052125 0.155975 -0.029337
-0.049523 0.155975 -0.029637
-0.050923 0.156325 -0.029361
-0.028790 0.156675 -0.029337
-0.028921 0.157375 -0.029337
-0.049173 0.158075 -0.029612
-0.029223 0.158425 -0.029590
-0.050082 0.159125 -0.029337
-0.051408 0.159825 -0.029337
-0.053023 0.160362 -0.029337
-0.056523 0.161225 -0.029375
-0.029923 0.161225 -0.029653
-0.057223 0.161408 -0.029337
-0.057927 0.161925 -0.029337
-0.057223 0.162625 -0.029585
-0.056523 0.162975 -0.029685
-0.056523 0.163325 -0.029358
-0.030827 0.163675 -0.029337
-0.054773 0.164375 -0.029658
-0.031939 0.165775 -0.029337
-0.056173 0.167175 -0.029375
-0.055823 0.167875 -0.029462
-0.033423 0.168427 -0.029337
-0.054773 0.169275 -0.029406
-0.054773 0.169975 -0.029380
-0.034488 0.169975 -0.029337
-0.054773 0.170325 -0.029590
-0.035044 0.170675 -0.029337
-0.056523 0.171375 -0.029425
-0.056530 0.171725 -0.029337
-0.036573 0.172071 -0.029337
-0.037273 0.172515 -0.029337
-0.055473 0.173475 -0.029675
-0.055292 0.173825 -0.029337
-0.039373 0.173519 -0.029337
-0.040773 0.173884 -0.029337
-0.054073 0.174875 -0.029491
-0.054073 0.174905 -0.029337
-0.044270 0.175575 -0.029337
-0.051973 0.176457 -0.029337
-0.044623 0.176958 -0.029337
-0.049523 0.177904 -0.029337
-0.046357 0.178375 -0.029337
-0.047423 0.178725 -0.029618
-0.046723 0.178480 -0.029337
-0.017323 0.184268 -0.029337
-0.016623 0.184325 -0.029375
-0.016973 0.184675 -0.029530
-0.015223 0.184494 -0.029337
-0.018573 0.185025 -0.029337
-0.014173 0.184841 -0.029337
-0.017673 0.185375 -0.029582
-0.012590 0.185375 -0.029337
-0.012073 0.185725 -0.029569
-0.017323 0.186075 -0.029685
-0.018023 0.186425 -0.029440
-0.010286 0.186425 -0.029337
-0.009623 0.186762 -0.029337
-0.009273 0.186947 -0.029337
-0.016973 0.187475 -0.029498
-0.016973 0.187786 -0.029337
-0.007964 0.187825 -0.029337
-0.016273 0.188302 -0.029337
-0.007173 0.188517 -0.029337
-0.006823 0.188872 -0.029337
-0.006473 0.189121 -0.029337
-0.006123 0.189364 -0.029337
-0.013473 0.189925 -0.029504
-0.013073 0.190275 -0.029337
-0.004896 0.190625 -0.029337
-0.004723 0.190909 -0.029337
-0.004479 0.191325 -0.029337
-0.009623 0.192009 -0.029337
-0.004023 0.192375 -0.029400
-0.003673 0.192725 -0.029564
-0.007173 0.193090 -0.029337
-0.004081 0.193425 -0.029337
-0.005423 0.193775 -0.029658
-0.004723 0.193622 -0.029337
-0.036573 0.053075 -0.029070
-0.035173 0.053060 -0.028988
-0.037973 0.053086 -0.028988
-0.033423 0.053225 -0.028988
-0.032373 0.053537 -0.028988
-0.044273 0.054475 -0.029062
-0.045290 0.054825 -0.028988
-0.045323 0.054834 -0.028988
-0.029923 0.055491 -0.028988
-0.029223 0.056225 -0.029001
-0.029223 0.056241 -0.028988
-0.052673 0.057625 -0.029076
-0.089773 0.058258 -0.028988
-0.088964 0.058325 -0.028988
-0.089990 0.058675 -0.028988
-0.088373 0.058482 -0.028988
-0.087673 0.058675 -0.029000
-0.055140 0.058675 -0.028988
-0.089773 0.059025 -0.028989
-0.088373 0.059025 -0.029265
-0.086623 0.058954 -0.028988
-0.055473 0.058812 -0.028988
-0.088373 0.059375 -0.029274
0.052327 0.059375 -0.029004
0.053027 0.059375 -0.029024
-0.088723 0.059725 -0.029129
-0.057573 0.059623 -0.028988
0.051977 0.059725 -0.029335
0.054077 0.059725 -0.029007
-0.088023 0.060075 -0.029328
0.049877 0.059872 -0.028988
-0.088023 0.060425 -0.029307
0.054077 0.060425 -0.029319
-0.071573 0.060526 -0.028988
-0.088373 0.061125 -0.029109
-0.088373 0.061475 -0.029065
-0.024645 0.061475 -0.028988
-0.088373 0.061791 -0.028988
-0.062823 0.061556 -0.028988
0.054725 0.061825 -0.028988
-0.023955 0.062175 -0.028988
-0.065273 0.062260 -0.028988
-0.087323 0.062875 -0.029119
-0.023273 0.062875 -0.028992
-0.087352 0.063225 -0.028988
-0.087323 0.063270 -0.028988
0.025727 0.063513 -0.028988
0.054077 0.063575 -0.029150
0.024327 0.063914 -0.028988
0.026427 0.063925 -0.029266
0.028877 0.063925 -0.029088
0.030977 0.063925 -0.029090
-0.022223 0.063993 -0.028988
0.031677 0.063929 -0.028988
0.040777 0.064204 -0.028988
0.022592 0.064625 -0.028988
0.039727 0.064553 -0.028988
0.022227 0.064975 -0.029098
0.036927 0.064975 -0.029231
0.037977 0.064836 -0.028988
0.039377 0.064644 -0.028988
0.021877 0.065024 -0.028988
0.021527 0.065675 -0.029176
-0.086569 0.066025 -0.028988
-0.020202 0.066375 -0.028988
0.052677 0.066725 -0.029059
0.020477 0.067075 -0.029258
-0.085820 0.067775 -0.028988
0.051620 0.067775 -0.028988
-0.085191 0.068475 -0.028988
0.019427 0.068475 -0.029307
-0.084519 0.068825 -0.028988
-0.081723 0.068825 -0.029268
-0.079273 0.068825 -0.029333
-0.084173 0.068934 -0.028988
-0.082073 0.069028 -0.028988
-0.078573 0.069074 -0.028988
0.049877 0.069087 -0.028988
-0.018023 0.069525 -0.029054
0.018727 0.069525 -0.029261
-0.074023 0.069736 -0.028988
0.048854 0.069875 -0.028988
-0.069974 0.070225 -0.028988
0.048565 0.070225 -0.028988
0.018027 0.070575 -0.029066
0.048283 0.070925 -0.028988
0.018027 0.071275 -0.029320
-0.067023 0.071461 -0.028988
0.048265 0.071625 -0.028988
0.017327 0.071975 -0.028990
-0.037623 0.072325 -0.029336
-0.016623 0.072325 -0.029146
-0.066323 0.072675 -0.029329
-0.037273 0.072675 -0.029145
0.047777 0.072675 -0.029314
-0.036573 0.073025 -0.029125
0.048127 0.073025 -0.029099
-0.039023 0.073375 -0.028991
-0.036923 0.073375 -0.029019
-0.015532 0.073375 -0.028988
-0.039723 0.073725 -0.029027
-0.015923 0.073725 -0.029213
-0.040423 0.074075 -0.029123
-0.036223 0.074075 -0.029162
-0.014873 0.074075 -0.029012
-0.041123 0.074425 -0.029308
-0.035873 0.074425 -0.029269
0.016577 0.074425 -0.028988
-0.041473 0.074775 -0.029244
-0.036923 0.074775 -0.029099
0.016627 0.074775 -0.029087
-0.041596 0.075125 -0.028988
-0.013979 0.075125 -0.028988
-0.037623 0.075475 -0.029093
0.048835 0.075475 -0.028988
-0.036923 0.075825 -0.029251
-0.069123 0.076175 -0.029316
-0.036573 0.076175 -0.029321
-0.069531 0.076525 -0.028988
-0.043573 0.076875 -0.029193
0.048827 0.076596 -0.028988
-0.043573 0.077060 -0.028988
-0.044005 0.077575 -0.028988
0.048653 0.077575 -0.028988
-0.011723 0.077925 -0.029121
-0.037973 0.078261 -0.028988
-0.011041 0.078275 -0.028988
-0.044623 0.078349 -0.028988
-0.010730 0.078625 -0.028988
-0.045087 0.078975 -0.028988
-0.071029 0.079325 -0.028988
-0.035523 0.079325 -0.029336
-0.037273 0.079675 -0.029010
0.048413 0.079675 -0.028988
-0.036223 0.080025 -0.029185
-0.046023 0.080262 -0.028988
-0.009437 0.080375 -0.028988
-0.035173 0.080725 -0.029251
-0.071788 0.081075 -0.028988
-0.009273 0.081075 -0.029166
-0.071923 0.081395 -0.028988
-0.035523 0.081425 -0.029077
-0.071923 0.081775 -0.029165
0.047615 0.081775 -0.028988
-0.034823 0.082125 -0.029208
-0.008223 0.082475 -0.029262
-0.072273 0.082498 -0.028988
-0.034123 0.082825 -0.029331
-0.007523 0.083175 -0.029215
-0.048823 0.083525 -0.029021
0.046727 0.083525 -0.029003
-0.006823 0.083875 -0.029189
-0.072623 0.084225 -0.029103
-0.033789 0.084225 -0.028988
-0.006222 0.084225 -0.028988
-0.006473 0.084575 -0.029328
0.046027 0.084925 -0.029077
-0.005773 0.085275 -0.029183
-0.032023 0.085625 -0.029153
-0.051421 0.085975 -0.028988
-0.073013 0.086325 -0.028988
0.017677 0.086325 -0.029168
-0.052323 0.086656 -0.028988
0.017667 0.086675 -0.028988
-0.052673 0.086874 -0.028988
0.017677 0.086712 -0.028988
-0.029573 0.087375 -0.029304
-0.053969 0.087725 -0.028988
-0.029573 0.087725 -0.029206
-0.054423 0.088075 -0.028988
-0.029873 0.088075 -0.028988
-0.054423 0.088075 -0.028988
-0.003673 0.088425 -0.029001
-0.055473 0.088773 -0.028988
0.044044 0.088775 -0.028988
0.044060 0.089125 -0.028988
-0.003323 0.089475 -0.029289
-0.072273 0.089521 -0.028988
-0.028173 0.089825 -0.029006
0.044246 0.089825 -0.028988
-0.027823 0.090144 -0.028988
0.044277 0.090175 -0.029153
0.018727 0.090525 -0.029136
-0.058273 0.090592 -0.028988
-0.071223 0.091002 -0.028988
-0.058973 0.091033 -0.028988
-0.059673 0.091429 -0.028988
0.044977 0.091575 -0.029272
-0.026785 0.091925 -0.028988
-0.060723 0.092038 -0.028988
-0.069823 0.092361 -0.028988
0.019777 0.092625 -0.029112
-0.062123 0.092839 -0.028988
-0.025723 0.093325 -0.029324
-0.067745 0.093675 -0.028988
-0.063523 0.093470 -0.028988
-0.064923 0.093805 -0.028988
-0.000540 0.094025 -0.028988
-0.000311 0.094375 -0.028988
0.020827 0.094725 -0.029051
-0.024323 0.095075 -0.029315
-0.024673 0.095359 -0.028988
-0.024323 0.095775 -0.028995
0.021521 0.095775 -0.028988
0.000527 0.096125 -0.029329
0.021777 0.096125 -0.028988
0.022227 0.096790 -0.028988
0.048127 0.097175 -0.029139
0.022927 0.097875 -0.029071
-0.022223 0.098575 -0.029325
-0.022223 0.099275 -0.029037
0.049877 0.099975 -0.029314
0.024677 0.100325 -0.028988
-0.021173 0.100675 -0.029219
0.050816 0.100675 -0.028988
0.003327 0.101375 -0.029245
0.003677 0.101678 -0.028988
-0.020880 0.102075 -0.028988
-0.020815 0.102425 -0.028988
0.004027 0.102775 -0.029220
0.026777 0.103125 -0.029149
0.051977 0.103728 -0.028988
0.027488 0.104175 -0.028988
-0.020123 0.104802 -0.028988
0.028262 0.105225 -0.028988
-0.019773 0.105487 -0.028988
0.028672 0.105925 -0.028988
0.006084 0.106625 -0.028988
0.006265 0.106975 -0.028988
-0.018723 0.107325 -0.029171
-0.018373 0.107675 -0.029331
0.030277 0.108323 -0.028988
-0.018226 0.108725 -0.028988
-0.018033 0.109075 -0.028988
-0.017633 0.109775 -0.028988
-0.017323 0.110125 -0.029093
0.032377 0.110825 -0.029335
0.032377 0.111175 -0.029208
0.008578 0.111525 -0.028988
0.008577 0.111875 -0.029332
0.008927 0.112225 -0.029121
0.032725 0.112575 -0.028988
0.056527 0.112925 -0.029096
0.009977 0.113975 -0.029165
0.033427 0.114270 -0.028988
0.010677 0.114957 -0.028988
0.056877 0.115375 -0.029036
0.011027 0.116075 -0.029315
0.011377 0.116092 -0.028988
0.034127 0.116598 -0.028988
0.012427 0.117475 -0.029049
0.012777 0.117825 -0.029010
-0.013823 0.118525 -0.029004
0.034477 0.118875 -0.029299
0.014099 0.119575 -0.028988
0.014877 0.120625 -0.029014
0.034221 0.120975 -0.028988
0.034191 0.121325 -0.028988
0.034135 0.121675 -0.028988
0.016285 0.122025 -0.028988
0.016627 0.122347 -0.028988
0.016627 0.122725 -0.029310
-0.011723 0.123075 -0.029051
0.033777 0.122777 -0.028988
0.017700 0.123425 -0.028988
0.033427 0.123775 -0.029007
0.018027 0.124125 -0.029258
0.018377 0.124126 -0.028988
-0.011023 0.124825 -0.029221
-0.010968 0.125525 -0.028988
0.032727 0.125525 -0.028998
0.020477 0.125875 -0.029147
0.032377 0.126225 -0.028996
0.032377 0.126575 -0.029203
0.032027 0.126925 -0.029059
0.032027 0.127275 -0.029259
0.031677 0.127625 -0.029125
0.024677 0.128325 -0.029271
0.058131 0.128325 -0.028988
0.028877 0.128675 -0.029025
0.030627 0.128675 -0.029182
-0.008573 0.129725 -0.028990
0.057577 0.131125 -0.029294
0.057577 0.131825 -0.029111
0.057437 0.132525 -0.028988
0.056877 0.133518 -0.028988
0.056420 0.134275 -0.028988
0.056275 0.134625 -0.028988
-0.036573 0.134975 -0.029007
0.056177 0.134975 -0.028996
-0.035873 0.135325 -0.029052
-0.040157 0.135675 -0.028988
-0.040419 0.136025 -0.028988
-0.040423 0.136375 -0.029025
-0.037623 0.136375 -0.029299
-0.035173 0.136375 -0.029148
-0.004373 0.136375 -0.029314
-0.038673 0.136725 -0.029312
-0.040773 0.137075 -0.029040
0.055477 0.137075 -0.029209
-0.040073 0.137775 -0.029324
-0.003323 0.138125 -0.029045
0.054427 0.138475 -0.029244
-0.002942 0.138825 -0.028988
-0.042266 0.139175 -0.028988
-0.031673 0.139137 -0.028988
0.054427 0.138829 -0.028988
-0.002273 0.139525 -0.029257
-0.042173 0.139875 -0.029252
-0.032023 0.140225 -0.029245
-0.031323 0.140575 -0.029100
-0.032023 0.140925 -0.029314
0.053377 0.140774 -0.028988
0.053228 0.141275 -0.028988
-0.000299 0.141975 -0.028988
-0.031673 0.142325 -0.029307
-0.030623 0.142592 -0.028988
-0.031323 0.143025 -0.029255
-0.047773 0.143347 -0.028988
0.000851 0.143375 -0.028988
-0.048123 0.143475 -0.028988
0.051558 0.143725 -0.028988
-0.048823 0.143754 -0.028988
0.050927 0.144075 -0.029154
0.050577 0.144425 -0.029199
-0.050573 0.145125 -0.029191
0.050577 0.144832 -0.028988
0.002977 0.145475 -0.029252
-0.050923 0.145825 -0.029243
-0.051273 0.146175 -0.029105
0.049177 0.146175 -0.029327
-0.029573 0.146525 -0.029307
-0.051273 0.146875 -0.029053
-0.051273 0.147170 -0.028988
0.005427 0.147225 -0.029032
-0.050909 0.147575 -0.028988
0.047427 0.147575 -0.029119
-0.050223 0.147925 -0.029247
0.047261 0.147925 -0.028988
0.006827 0.148215 -0.028988
0.007177 0.148446 -0.028988
0.046303 0.148975 -0.028988
0.009277 0.149675 -0.029312
-0.028523 0.149824 -0.028988
0.009627 0.150025 -0.029220
0.009977 0.150375 -0.029087
-0.049873 0.150725 -0.029336
0.011027 0.150725 -0.029094
0.011377 0.150937 -0.028988
0.042527 0.150739 -0.028988
-0.050223 0.151775 -0.029130
0.041127 0.151718 -0.028988
0.013436 0.152125 -0.028988
-0.050573 0.152825 -0.029162
-0.028282 0.153175 -0.028988
0.016979 0.153175 -0.028988
-0.050923 0.153525 -0.029224
0.035877 0.153525 -0.029160
-0.028391 0.153875 -0.028988
0.035177 0.153875 -0.029083
-0.028507 0.154225 -0.028988
0.024327 0.154225 -0.029335
-0.051623 0.154575 -0.029299
0.025377 0.154522 -0.028988
-0.052676 0.154925 -0.028988
0.027127 0.154652 -0.028988
-0.052323 0.155625 -0.029246
-0.052323 0.156325 -0.029319
-0.050573 0.156675 -0.029263
-0.051973 0.157025 -0.029269
-0.053723 0.157375 -0.029017
-0.051273 0.157375 -0.029091
-0.053373 0.157725 -0.029068
-0.050573 0.157659 -0.028988
-0.053373 0.158029 -0.028988
-0.049873 0.158075 -0.029108
-0.049873 0.158425 -0.029121
-0.049873 0.158775 -0.029240
-0.050573 0.159023 -0.028988
-0.029223 0.159475 -0.029308
-0.053070 0.160175 -0.028988
-0.054073 0.160525 -0.029023
-0.055473 0.160844 -0.028988
-0.056873 0.161225 -0.029262
-0.030273 0.162275 -0.029303
-0.057975 0.162975 -0.028988
-0.056873 0.163560 -0.028988
-0.055473 0.164375 -0.029299
-0.056065 0.165075 -0.028988
-0.056523 0.166125 -0.028998
-0.056523 0.166475 -0.029087
-0.032373 0.166816 -0.028988
-0.056173 0.167525 -0.029316
-0.055823 0.168555 -0.028988
-0.055123 0.169275 -0.029168
-0.034230 0.169625 -0.028988
-0.034520 0.169975 -0.028988
-0.034823 0.170325 -0.029012
-0.056861 0.171025 -0.028988
-0.036223 0.171725 -0.029079
-0.056463 0.172425 -0.028988
-0.055473 0.173807 -0.028988
-0.039373 0.173503 -0.028988
-0.054683 0.174525 -0.028988
-0.041473 0.174178 -0.028988
-0.053723 0.175214 -0.028988
-0.044273 0.175446 -0.028988
-0.044623 0.176110 -0.028988
-0.045041 0.176975 -0.028988
-0.045324 0.177325 -0.028988
-0.045323 0.177675 -0.029259
-0.048473 0.178167 -0.028988
-0.047073 0.178375 -0.029112
-0.046373 0.178039 -0.028988
-0.016973 0.183812 -0.028988
-0.019773 0.184325 -0.028988
-0.018023 0.184325 -0.029293
-0.015223 0.184325 -0.029121
-0.019997 0.184675 -0.028988
-0.014523 0.184451 -0.028988
-0.019073 0.185025 -0.029220
-0.019423 0.185375 -0.029142
-0.012423 0.185293 -0.028988
-0.011723 0.185621 -0.028988
-0.019073 0.186425 -0.029094
-0.019073 0.186743 -0.028988
-0.009623 0.186775 -0.029129
-0.009623 0.186786 -0.028988
-0.008923 0.187195 -0.028988
-0.017323 0.187825 -0.029149
-0.007873 0.188017 -0.028988
-0.007523 0.188317 -0.028988
-0.015573 0.188875 -0.029236
-0.015573 0.189089 -0.028988
-0.006354 0.189225 -0.028988
-0.005956 0.189575 -0.028988
-0.005423 0.189925 -0.029299
-0.012639 0.190625 -0.028988
-0.005069 0.190975 -0.028988
-0.010673 0.191545 -0.028988
-0.004723 0.192025 -0.029025
-0.008573 0.192458 -0.028988
-0.007523 0.192856 -0.028988
-0.004373 0.193075 -0.029137
-0.006123 0.193227 -0.028988
-0.005073 0.193425 -0.029137
-0.036223 0.053075 -0.028799
-0.036223 0.053085 -0.028638
-0.033773 0.053281 -0.028638
-0.032723 0.053606 -0.028638
-0.032373 0.053777 -0.028638
-0.030973 0.054475 -0.028943
-0.046023 0.055075 -0.028638
-0.029573 0.055875 -0.028984
-0.049173 0.056366 -0.028638
-0.052323 0.057625 -0.028693
-0.028173 0.057625 -0.028802
-0.089423 0.057975 -0.028768
-0.028040 0.057975 -0.028638
-0.090123 0.058325 -0.028884
-0.088373 0.058325 -0.028792
-0.027754 0.058325 -0.028638
-0.087673 0.058538 -0.028638
-0.081373 0.058341 -0.028638
-0.027473 0.058675 -0.028640
-0.086623 0.058881 -0.028638
-0.083823 0.058688 -0.028638
0.053027 0.058974 -0.028638
0.053727 0.059025 -0.028655
-0.089423 0.059375 -0.028955
0.051627 0.059375 -0.028915
0.054077 0.059375 -0.028810
-0.057576 0.059725 -0.028638
0.050227 0.059725 -0.028905
-0.090123 0.059810 -0.028638
-0.058623 0.060075 -0.028693
-0.026073 0.060075 -0.028770
-0.089907 0.060425 -0.028638
0.048477 0.060198 -0.028638
0.047777 0.060513 -0.028638
-0.089073 0.061125 -0.028884
0.054777 0.061125 -0.028974
-0.069303 0.061475 -0.028638
0.046027 0.061475 -0.028953
-0.088723 0.061825 -0.028818
-0.062473 0.061477 -0.028638
0.055127 0.061606 -0.028638
-0.067723 0.062006 -0.028638
0.044627 0.062175 -0.028649
-0.088521 0.062525 -0.028638
-0.023819 0.062525 -0.028638
0.025377 0.062829 -0.028638
-0.087971 0.063225 -0.028638
0.024327 0.063211 -0.028638
0.027127 0.063225 -0.028765
0.030186 0.063225 -0.028638
-0.087673 0.063575 -0.028645
0.023583 0.063575 -0.028638
0.025377 0.063575 -0.028986
0.028527 0.063340 -0.028638
0.029927 0.063259 -0.028638
0.030977 0.063575 -0.028799
0.042527 0.063312 -0.028638
0.022927 0.063925 -0.028652
0.033777 0.063925 -0.028861
0.041477 0.063784 -0.028638
0.022227 0.064275 -0.028656
0.036577 0.064275 -0.028743
0.040777 0.064072 -0.028638
-0.021682 0.064625 -0.028638
0.038327 0.064487 -0.028638
-0.086892 0.064975 -0.028638
0.021527 0.065325 -0.028968
0.053558 0.065675 -0.028638
0.020419 0.066025 -0.028638
-0.086572 0.066375 -0.028638
0.020127 0.066725 -0.028831
-0.086130 0.067425 -0.028638
-0.085924 0.067775 -0.028638
0.051796 0.067775 -0.028638
-0.018723 0.068045 -0.028638
0.051627 0.067908 -0.028638
0.018727 0.068475 -0.028821
-0.018373 0.068508 -0.028638
0.050380 0.068825 -0.028638
-0.083259 0.069175 -0.028638
-0.081023 0.069132 -0.028638
-0.078398 0.069175 -0.028638
-0.082773 0.069215 -0.028638
-0.017664 0.069525 -0.028638
-0.075423 0.069684 -0.028638
-0.071573 0.069831 -0.028638
-0.070873 0.069964 -0.028638
-0.069473 0.070456 -0.028638
-0.016973 0.070809 -0.028638
-0.067723 0.071257 -0.028638
-0.067373 0.071389 -0.028638
0.048477 0.071625 -0.028855
0.048827 0.071639 -0.028638
-0.066765 0.072675 -0.028638
-0.066980 0.073025 -0.028638
-0.038323 0.073375 -0.028910
-0.067373 0.073440 -0.028638
0.016627 0.073725 -0.028942
-0.039723 0.074075 -0.028837
-0.014523 0.074075 -0.028865
-0.038323 0.074425 -0.028806
-0.041123 0.074775 -0.028979
-0.039023 0.074775 -0.028700
0.016266 0.074775 -0.028638
-0.039373 0.075125 -0.028647
0.048827 0.075125 -0.028908
-0.040773 0.075360 -0.028638
-0.042173 0.075825 -0.028793
-0.013473 0.075825 -0.028975
-0.042523 0.076175 -0.028778
-0.012486 0.076175 -0.028638
-0.039373 0.076525 -0.028657
-0.042923 0.076875 -0.028638
-0.043258 0.077225 -0.028638
-0.011425 0.077225 -0.028638
-0.043573 0.077528 -0.028638
-0.011373 0.077575 -0.028797
-0.038673 0.077925 -0.028789
-0.070523 0.078275 -0.028983
-0.011023 0.078275 -0.028978
-0.037973 0.078625 -0.028963
-0.039023 0.078678 -0.028638
-0.044973 0.079173 -0.028638
-0.071461 0.079675 -0.028638
-0.009370 0.079675 -0.028638
-0.009623 0.080025 -0.028968
-0.046023 0.080375 -0.028861
-0.038266 0.080375 -0.028638
0.048477 0.080064 -0.028638
-0.037623 0.080725 -0.028731
-0.072049 0.081075 -0.028638
0.048127 0.081032 -0.028638
-0.037314 0.081425 -0.028638
-0.046723 0.081470 -0.028638
-0.008223 0.081775 -0.028898
-0.047285 0.082125 -0.028638
-0.007523 0.082110 -0.028638
-0.047423 0.082257 -0.028638
0.016560 0.082475 -0.028638
-0.006891 0.082825 -0.028638
-0.035810 0.083175 -0.028638
-0.006473 0.083525 -0.028774
-0.048951 0.083875 -0.028638
-0.006123 0.083875 -0.028727
-0.034941 0.084225 -0.028638
-0.072973 0.084282 -0.028638
-0.034494 0.084575 -0.028638
-0.034473 0.084588 -0.028638
0.016873 0.084925 -0.028638
0.016972 0.085275 -0.028638
0.045677 0.085614 -0.028638
-0.004723 0.085967 -0.028638
-0.004723 0.086325 -0.028792
-0.032373 0.086418 -0.028638
-0.072973 0.087025 -0.028926
0.017677 0.087025 -0.028858
-0.031673 0.087327 -0.028638
-0.073096 0.087725 -0.028638
0.017677 0.087725 -0.028642
-0.030925 0.088075 -0.028638
-0.072956 0.088425 -0.028638
-0.055473 0.088775 -0.028982
-0.072623 0.089125 -0.028795
-0.002973 0.089125 -0.028781
-0.072627 0.089475 -0.028638
0.044372 0.089475 -0.028638
-0.029223 0.089523 -0.028638
-0.072273 0.090111 -0.028638
-0.002250 0.090175 -0.028638
-0.027823 0.090525 -0.028741
0.018373 0.090525 -0.028638
-0.001923 0.090875 -0.028668
-0.027473 0.091225 -0.028660
0.045464 0.091575 -0.028638
-0.027123 0.092063 -0.028638
-0.026901 0.092625 -0.028638
-0.026423 0.092975 -0.028918
-0.062123 0.093082 -0.028638
-0.068073 0.093675 -0.028849
0.019929 0.093675 -0.028638
-0.067723 0.093941 -0.028638
-0.064923 0.094025 -0.028640
-0.000173 0.094025 -0.028660
-0.066323 0.094132 -0.028638
0.000081 0.094375 -0.028638
0.000527 0.095075 -0.028698
0.047777 0.095775 -0.028658
0.021527 0.096125 -0.028669
-0.023973 0.096475 -0.028937
0.048151 0.096475 -0.028638
0.048127 0.096825 -0.028888
0.022216 0.097175 -0.028638
0.022227 0.097193 -0.028638
0.002151 0.097875 -0.028638
-0.022923 0.098575 -0.028725
-0.022573 0.098925 -0.028863
0.023277 0.098944 -0.028638
0.002988 0.099625 -0.028638
0.003148 0.099975 -0.028638
0.003309 0.100325 -0.028638
0.024677 0.100672 -0.028638
0.051277 0.101025 -0.028770
-0.021252 0.101725 -0.028638
-0.021173 0.102075 -0.028642
-0.021106 0.102425 -0.028638
0.026077 0.102769 -0.028638
0.026343 0.103125 -0.028638
0.052327 0.103502 -0.028638
0.027477 0.104175 -0.028975
0.052677 0.104209 -0.028638
0.053027 0.104875 -0.028784
0.053377 0.105225 -0.028735
0.053704 0.105575 -0.028638
0.053727 0.105925 -0.028809
0.054088 0.106275 -0.028638
-0.019073 0.107325 -0.028823
0.054639 0.107325 -0.028638
-0.018723 0.108025 -0.028856
0.007177 0.108323 -0.028638
0.007177 0.108725 -0.028895
-0.018386 0.109075 -0.028638
0.030575 0.109075 -0.028638
0.030831 0.109425 -0.028638
0.007877 0.109792 -0.028638
-0.017267 0.110825 -0.028638
0.008577 0.111175 -0.028686
0.008927 0.111875 -0.028797
0.009277 0.112225 -0.028641
0.032377 0.112552 -0.028638
0.032727 0.112925 -0.028830
0.032710 0.113275 -0.028638
0.056877 0.113625 -0.028774
0.033164 0.114325 -0.028638
0.057126 0.114675 -0.028638
0.057227 0.115025 -0.028649
0.057227 0.115375 -0.028769
0.057577 0.115694 -0.028638
0.057765 0.116075 -0.028638
-0.014873 0.116775 -0.028743
0.057577 0.116775 -0.028955
-0.014173 0.117825 -0.028959
0.013539 0.118175 -0.028638
0.014177 0.119225 -0.028742
0.014527 0.119515 -0.028638
-0.013473 0.120275 -0.028648
-0.013123 0.120625 -0.028924
-0.012773 0.121325 -0.028974
-0.012773 0.121675 -0.028646
0.016306 0.121675 -0.028638
0.016627 0.121986 -0.028638
0.058277 0.122375 -0.028872
0.017677 0.123075 -0.028709
0.058319 0.123775 -0.028638
0.019077 0.124475 -0.028747
0.032727 0.124778 -0.028638
0.019777 0.124952 -0.028638
-0.011373 0.125209 -0.028638
0.058622 0.125525 -0.028638
0.058627 0.125559 -0.028638
0.021877 0.126225 -0.028641
0.031852 0.126575 -0.028638
0.031677 0.126925 -0.028686
-0.009623 0.127625 -0.028962
-0.009623 0.127975 -0.028749
0.030666 0.127975 -0.028638
0.027477 0.128325 -0.028811
0.058400 0.128325 -0.028638
-0.008740 0.130075 -0.028638
-0.008223 0.130775 -0.028916
0.058049 0.131475 -0.028638
0.057868 0.132175 -0.028638
-0.007173 0.132875 -0.028722
-0.040773 0.133575 -0.028670
-0.041811 0.133925 -0.028638
-0.037273 0.133826 -0.028638
-0.041823 0.134275 -0.028665
-0.038673 0.134275 -0.028674
-0.040423 0.134625 -0.028850
-0.035523 0.134625 -0.028881
-0.039023 0.134975 -0.028900
0.056514 0.134975 -0.028638
-0.006123 0.135081 -0.028638
-0.033430 0.135675 -0.028638
0.056177 0.136025 -0.028865
-0.041123 0.136725 -0.028903
-0.042166 0.137075 -0.028638
-0.004393 0.137075 -0.028638
-0.033423 0.137425 -0.028921
-0.042484 0.137775 -0.028638
-0.031673 0.137775 -0.028642
-0.032723 0.138125 -0.028954
-0.003656 0.138125 -0.028638
0.055122 0.138475 -0.028638
-0.003258 0.138825 -0.028638
0.054077 0.139525 -0.028842
0.054097 0.139875 -0.028638
-0.043223 0.140575 -0.028871
-0.043758 0.140925 -0.028638
-0.044059 0.141275 -0.028638
0.053709 0.141275 -0.028638
-0.001223 0.141625 -0.028664
-0.044973 0.141938 -0.028638
-0.045673 0.142325 -0.028657
-0.046023 0.142490 -0.028638
-0.047073 0.142919 -0.028638
-0.048473 0.143300 -0.028638
0.052286 0.143375 -0.028638
-0.049173 0.143725 -0.028810
0.000847 0.143725 -0.028638
-0.049873 0.143789 -0.028638
0.001135 0.144075 -0.028638
-0.050573 0.144267 -0.028638
0.051258 0.144425 -0.028638
-0.029573 0.144775 -0.028850
-0.029223 0.144790 -0.028638
0.002277 0.145452 -0.028638
-0.029223 0.145825 -0.028952
-0.051973 0.146175 -0.028688
0.050227 0.146073 -0.028638
-0.028527 0.146525 -0.028638
0.049527 0.146525 -0.028883
-0.051623 0.146875 -0.028916
0.049485 0.146875 -0.028638
0.048827 0.147225 -0.028746
-0.028873 0.147575 -0.028966
-0.050923 0.147925 -0.028905
-0.051273 0.148275 -0.028721
0.006481 0.148275 -0.028638
-0.050923 0.148625 -0.028804
0.047077 0.148602 -0.028638
0.007877 0.148975 -0.028934
0.007527 0.148983 -0.028638
0.046027 0.149558 -0.028638
0.008927 0.150147 -0.028638
0.043577 0.150375 -0.028833
0.043192 0.150725 -0.028638
0.010327 0.150943 -0.028638
-0.028173 0.151425 -0.028861
-0.051331 0.151775 -0.028638
0.012777 0.151775 -0.028911
0.012427 0.151784 -0.028638
-0.028173 0.152475 -0.028982
-0.052673 0.152825 -0.028723
0.014877 0.152825 -0.028917
0.016277 0.153175 -0.028901
-0.053415 0.153525 -0.028638
0.016977 0.153480 -0.028638
-0.053023 0.153875 -0.028787
0.018727 0.153868 -0.028638
0.036227 0.153738 -0.028638
-0.028269 0.154225 -0.028638
0.020127 0.154225 -0.028800
-0.053023 0.154575 -0.028793
0.021527 0.154575 -0.028787
0.034827 0.154262 -0.028638
0.026427 0.154798 -0.028638
-0.053023 0.155275 -0.028849
-0.053373 0.155625 -0.028686
-0.053373 0.156325 -0.028954
-0.028389 0.156675 -0.028638
-0.054592 0.157375 -0.028638
-0.050923 0.157725 -0.028960
-0.054073 0.158075 -0.028855
-0.050573 0.158075 -0.028900
-0.052673 0.158425 -0.028875
-0.050573 0.158425 -0.028865
-0.051623 0.158775 -0.028738
-0.028625 0.158775 -0.028638
-0.051623 0.159125 -0.028746
-0.052673 0.159475 -0.028667
-0.053023 0.159825 -0.028697
-0.053723 0.160062 -0.028638
-0.054073 0.160217 -0.028638
-0.058273 0.161093 -0.028638
-0.059340 0.161575 -0.028638
-0.058973 0.162275 -0.028885
-0.030365 0.162975 -0.028638
-0.057223 0.163838 -0.028638
-0.056173 0.164725 -0.028902
-0.057034 0.165775 -0.028638
-0.057295 0.166475 -0.028638
-0.056873 0.166825 -0.028921
-0.056873 0.167525 -0.028726
-0.056173 0.168575 -0.028686
-0.056080 0.168925 -0.028638
-0.055823 0.169625 -0.028861
-0.056873 0.170325 -0.028755
-0.034823 0.170339 -0.028638
-0.057046 0.171375 -0.028638
-0.056936 0.171725 -0.028638
-0.037279 0.172425 -0.028638
-0.037973 0.172822 -0.028638
-0.040423 0.173825 -0.028978
-0.055473 0.173978 -0.028638
-0.041473 0.174286 -0.028638
-0.054073 0.175043 -0.028638
-0.044273 0.175399 -0.028638
-0.044623 0.175611 -0.028638
-0.044973 0.176625 -0.028851
-0.045673 0.177325 -0.028737
-0.046023 0.177675 -0.028829
-0.048823 0.178025 -0.028894
-0.046723 0.178025 -0.028820
-0.047423 0.178085 -0.028638
-0.018723 0.183275 -0.028670
-0.020473 0.183476 -0.028638
-0.018023 0.183281 -0.028638
-0.017323 0.183625 -0.028863
-0.021188 0.183975 -0.028638
-0.019773 0.183975 -0.028902
-0.015595 0.183851 -0.028609
-0.021173 0.184325 -0.028684
-0.014523 0.184194 -0.028638
-0.013823 0.184535 -0.028638
-0.021353 0.185025 -0.028638
-0.012773 0.184982 -0.028638
-0.012073 0.185375 -0.028685
-0.011373 0.185725 -0.028779
-0.020123 0.186425 -0.028723
-0.019773 0.186775 -0.028712
-0.019423 0.187125 -0.028664
-0.009273 0.187020 -0.028638
-0.018723 0.187599 -0.028638
-0.008236 0.187825 -0.028638
-0.008223 0.187837 -0.028638
-0.016623 0.188525 -0.028959
-0.016490 0.188875 -0.028638
-0.015573 0.189225 -0.028797
-0.015223 0.189473 -0.028638
-0.014523 0.189794 -0.028638
-0.013823 0.190122 -0.028638
-0.013473 0.190283 -0.028638
-0.011373 0.191237 -0.028638
-0.005073 0.191675 -0.028856
-0.009273 0.192125 -0.028638
-0.007873 0.192725 -0.028929
-0.004723 0.192725 -0.028959
-0.006473 0.193075 -0.028858
-0.005773 0.192795 -0.028638
-0.038673 0.053146 -0.028288
-0.034473 0.053276 -0.028288
-0.033773 0.053442 -0.028288
-0.032373 0.054094 -0.028288
-0.045673 0.055067 -0.028288
-0.030973 0.055383 -0.028288
-0.048823 0.056225 -0.028602
-0.029923 0.056521 -0.028288
-0.029184 0.057275 -0.028288
-0.028873 0.057597 -0.028288
-0.089773 0.057687 -0.028288
-0.053023 0.057975 -0.028347
-0.090717 0.058325 -0.028288
-0.081721 0.058325 -0.028288
-0.028173 0.058311 -0.028288
-0.087323 0.058675 -0.028436
0.053027 0.058675 -0.028306
0.053727 0.058675 -0.028328
-0.090703 0.059025 -0.028288
-0.085573 0.058952 -0.028288
-0.054773 0.058740 -0.028288
0.052327 0.059025 -0.028615
0.054777 0.059025 -0.028299
0.050577 0.059211 -0.028288
-0.057573 0.059725 -0.028634
-0.026773 0.059725 -0.028326
-0.090473 0.059918 -0.028288
-0.057573 0.059841 -0.028288
-0.090123 0.060425 -0.028476
-0.071568 0.060425 -0.028288
0.055127 0.060425 -0.028579
-0.089773 0.060775 -0.028613
0.047427 0.060565 -0.028288
-0.060373 0.060802 -0.028288
-0.089773 0.061437 -0.028288
-0.061423 0.061154 -0.028288
-0.069123 0.061490 -0.028288
0.045327 0.061701 -0.028288
-0.068073 0.061869 -0.028288
0.025377 0.062175 -0.028347
0.026777 0.062175 -0.028365
-0.088997 0.062525 -0.028288
-0.064923 0.062268 -0.028288
0.024284 0.062525 -0.028288
0.026427 0.062525 -0.028575
0.027477 0.062525 -0.028388
-0.088709 0.062875 -0.028288
0.023627 0.062858 -0.028288
0.027827 0.062875 -0.028435
0.029577 0.062748 -0.028288
0.030627 0.062619 -0.028288
0.054777 0.062875 -0.028629
-0.023001 0.063225 -0.028288
0.028877 0.063225 -0.028542
0.031327 0.062896 -0.028288
0.032377 0.063225 -0.028288
0.054970 0.063225 -0.028288
0.032727 0.063271 -0.028288
-0.087778 0.063925 -0.028288
0.035877 0.063925 -0.028550
0.040777 0.063906 -0.028288
-0.087476 0.064275 -0.028288
0.037627 0.064039 -0.028288
0.040077 0.064067 -0.028288
0.021177 0.064625 -0.028370
-0.021523 0.064736 -0.028288
0.020468 0.065325 -0.028288
-0.020473 0.065892 -0.028288
0.020127 0.066375 -0.028627
0.053027 0.066725 -0.028379
0.019077 0.067053 -0.028288
-0.019050 0.067425 -0.028288
-0.018723 0.067769 -0.028288
0.051977 0.067765 -0.028288
-0.085573 0.068314 -0.028288
-0.085223 0.068647 -0.028288
0.050577 0.068804 -0.028288
-0.084173 0.069154 -0.028288
-0.017673 0.069011 -0.028288
-0.082773 0.069296 -0.028288
-0.017253 0.069525 -0.028288
-0.074723 0.069711 -0.028288
-0.071223 0.069862 -0.028288
-0.070523 0.070022 -0.028288
-0.016627 0.070575 -0.028288
-0.016623 0.070582 -0.028288
-0.068423 0.070992 -0.028288
0.016974 0.071275 -0.028288
-0.067023 0.071625 -0.028293
0.048827 0.071625 -0.028635
0.016698 0.071975 -0.028288
-0.014887 0.072325 -0.028288
-0.014873 0.072340 -0.028288
-0.067162 0.073025 -0.028288
-0.014173 0.073010 -0.028288
-0.014173 0.073375 -0.028443
-0.067723 0.073606 -0.028288
-0.068073 0.073939 -0.028288
-0.013123 0.074425 -0.028304
-0.012880 0.074775 -0.028288
-0.040073 0.075125 -0.028621
-0.040423 0.075475 -0.028604
-0.041123 0.075825 -0.028583
-0.042173 0.076175 -0.028625
-0.012073 0.075863 -0.028288
-0.012073 0.076525 -0.028596
-0.070135 0.076875 -0.028288
0.049527 0.076558 -0.028288
-0.040773 0.077225 -0.028609
-0.070523 0.077575 -0.028368
-0.042523 0.077575 -0.028400
0.049177 0.077525 -0.028288
-0.042873 0.077925 -0.028325
-0.039373 0.077925 -0.028617
-0.043223 0.078085 -0.028288
-0.010323 0.078275 -0.028563
-0.043923 0.078541 -0.028288
-0.009973 0.078625 -0.028506
-0.044623 0.078975 -0.028467
-0.041123 0.078975 -0.028417
-0.009379 0.078975 -0.028288
-0.041902 0.079325 -0.028288
-0.071573 0.079376 -0.028288
-0.040073 0.079675 -0.028303
0.048720 0.079675 -0.028288
-0.008573 0.080025 -0.028288
-0.039723 0.080127 -0.028288
-0.046023 0.080725 -0.028570
-0.039299 0.080725 -0.028288
0.048361 0.080725 -0.028288
-0.038673 0.081075 -0.028363
0.016137 0.081075 -0.028288
-0.038654 0.081425 -0.028288
-0.046656 0.081775 -0.028288
-0.046723 0.081831 -0.028288
0.047615 0.082125 -0.028288
-0.036573 0.082475 -0.028537
-0.037273 0.082553 -0.028288
-0.006095 0.083175 -0.028288
-0.048123 0.083210 -0.028288
-0.072973 0.083537 -0.028288
0.016627 0.083875 -0.028567
-0.048823 0.083931 -0.028288
-0.049523 0.084547 -0.028288
-0.049873 0.084858 -0.028288
-0.005073 0.084925 -0.028443
-0.033423 0.085275 -0.028584
-0.033073 0.085625 -0.028564
-0.073546 0.085975 -0.028288
0.045497 0.085975 -0.028288
0.045327 0.086222 -0.028288
-0.032723 0.086652 -0.028288
-0.052673 0.087025 -0.028612
0.017327 0.086979 -0.028288
-0.053373 0.087578 -0.028288
-0.003321 0.087725 -0.028288
-0.054086 0.088075 -0.028288
0.017677 0.088075 -0.028554
-0.030973 0.088425 -0.028449
-0.030973 0.088732 -0.028288
-0.073059 0.089125 -0.028288
-0.002623 0.089125 -0.028431
-0.002623 0.089475 -0.028632
-0.056173 0.089490 -0.028288
0.017894 0.089825 -0.028288
-0.072331 0.090525 -0.028288
0.018027 0.090211 -0.028288
-0.001573 0.090875 -0.028295
-0.071573 0.091225 -0.028523
-0.001573 0.091225 -0.028469
0.045327 0.091225 -0.028563
-0.001223 0.091515 -0.028288
0.045696 0.091575 -0.028288
0.045677 0.091925 -0.028578
0.019077 0.092275 -0.028307
-0.070523 0.092618 -0.028288
0.019241 0.092625 -0.028288
-0.027129 0.092975 -0.028288
-0.026964 0.093325 -0.028288
-0.069123 0.093638 -0.028288
-0.026781 0.093675 -0.028288
0.046727 0.093675 -0.028314
-0.063939 0.094025 -0.028288
0.000177 0.094025 -0.028354
0.020127 0.094375 -0.028353
0.047702 0.095075 -0.028288
-0.024673 0.096125 -0.028569
0.001577 0.096475 -0.028511
-0.024323 0.096825 -0.028555
0.048477 0.096825 -0.028431
-0.023973 0.097525 -0.028534
0.002277 0.097875 -0.028495
0.002627 0.098225 -0.028303
0.002810 0.098575 -0.028288
0.002977 0.098925 -0.028290
0.002977 0.099275 -0.028472
0.050227 0.099275 -0.028316
0.050577 0.099625 -0.028301
0.023845 0.099975 -0.028288
0.050927 0.099996 -0.028288
-0.021822 0.101025 -0.028288
0.051627 0.101025 -0.028373
0.025147 0.101725 -0.028288
0.004402 0.102075 -0.028288
0.004577 0.102425 -0.028288
0.052479 0.102775 -0.028288
0.052327 0.103125 -0.028542
0.052327 0.103475 -0.028629
0.005077 0.103825 -0.028587
0.053027 0.104175 -0.028366
0.027477 0.104525 -0.028631
0.005773 0.104875 -0.028288
-0.020473 0.105225 -0.028342
0.027967 0.105575 -0.028288
0.028177 0.105925 -0.028307
-0.019773 0.106275 -0.028537
0.028558 0.106625 -0.028288
-0.019423 0.107604 -0.028288
-0.019073 0.108025 -0.028491
-0.019091 0.108375 -0.028288
0.007527 0.108725 -0.028441
-0.018723 0.109075 -0.028288
0.007877 0.109425 -0.028437
-0.018023 0.110123 -0.028288
0.056177 0.110148 -0.028288
0.056527 0.111175 -0.028575
-0.017127 0.111875 -0.028288
-0.017024 0.112225 -0.028288
0.009910 0.112575 -0.028288
0.032377 0.112925 -0.028445
0.032377 0.113218 -0.028288
0.032727 0.113625 -0.028470
0.011027 0.114325 -0.028393
0.033164 0.115025 -0.028288
0.011713 0.115375 -0.028288
0.012077 0.116075 -0.028394
0.012427 0.116425 -0.028355
-0.015223 0.116775 -0.028310
0.012791 0.116775 -0.028288
0.033666 0.117125 -0.028288
-0.014655 0.118175 -0.028288
0.014177 0.118525 -0.028314
0.033803 0.118875 -0.028288
0.014877 0.119925 -0.028600
-0.013584 0.120625 -0.028288
0.058658 0.120625 -0.028288
0.016277 0.121295 -0.028288
0.016627 0.121667 -0.028288
-0.012791 0.122025 -0.028288
-0.012773 0.122060 -0.028288
-0.012312 0.123075 -0.028288
-0.011986 0.124125 -0.028288
-0.011878 0.124475 -0.028288
0.058685 0.124825 -0.028288
0.020827 0.125525 -0.028502
-0.011369 0.125875 -0.028288
-0.011023 0.126535 -0.028288
0.031310 0.126925 -0.028288
-0.010381 0.127625 -0.028288
0.030977 0.127625 -0.028548
0.025727 0.127726 -0.028288
0.029927 0.127975 -0.028470
-0.009957 0.128325 -0.028288
-0.009273 0.129025 -0.028540
-0.038730 0.130775 -0.028288
-0.038323 0.131108 -0.028288
-0.008309 0.131475 -0.028288
-0.042109 0.132175 -0.028288
-0.007888 0.132175 -0.028288
-0.038323 0.132525 -0.028307
0.057927 0.132525 -0.028421
-0.039023 0.132875 -0.028359
0.057908 0.132875 -0.028288
-0.040073 0.133225 -0.028541
-0.035523 0.133225 -0.028488
-0.007332 0.133225 -0.028288
-0.042173 0.133575 -0.028544
-0.036223 0.133575 -0.028629
-0.007185 0.133575 -0.028288
-0.041823 0.133925 -0.028636
-0.034823 0.133925 -0.028604
-0.042523 0.134275 -0.028541
-0.033423 0.134625 -0.028427
-0.033773 0.134975 -0.028607
-0.042173 0.135325 -0.028588
-0.033423 0.135675 -0.028636
-0.005423 0.136025 -0.028507
-0.005073 0.136375 -0.028524
0.056528 0.136725 -0.028288
-0.032023 0.137075 -0.028539
-0.032023 0.137425 -0.028630
-0.042523 0.137775 -0.028622
-0.042873 0.138125 -0.028545
0.055477 0.138125 -0.028569
0.055127 0.138475 -0.028633
-0.003561 0.138825 -0.028288
0.054950 0.139175 -0.028288
-0.043931 0.139875 -0.028288
-0.043573 0.140225 -0.028525
-0.044061 0.140575 -0.028288
0.054346 0.140575 -0.028288
-0.044505 0.141275 -0.028288
-0.001923 0.141275 -0.028406
-0.001923 0.141404 -0.028288
-0.001223 0.141975 -0.028306
-0.046023 0.142312 -0.028288
-0.050923 0.142342 -0.028288
-0.049873 0.142675 -0.028352
-0.000523 0.142485 -0.028288
-0.051973 0.143025 -0.028426
-0.049173 0.143025 -0.028399
-0.048123 0.142811 -0.028288
-0.000173 0.142819 -0.028288
-0.051623 0.143375 -0.028455
-0.049523 0.143375 -0.028522
0.000284 0.143375 -0.028288
-0.050573 0.143725 -0.028489
0.052260 0.143725 -0.028288
0.000856 0.144075 -0.028288
-0.051973 0.144425 -0.028289
-0.029223 0.144425 -0.028535
0.051627 0.144391 -0.028288
0.051277 0.144775 -0.028291
-0.051623 0.145125 -0.028500
-0.051973 0.145475 -0.028426
-0.028523 0.145825 -0.028485
0.050227 0.146175 -0.028566
0.050227 0.146525 -0.028303
0.003677 0.146875 -0.028572
-0.052673 0.147225 -0.028383
-0.052323 0.147575 -0.028527
0.049177 0.147535 -0.028288
-0.027810 0.147925 -0.028288
-0.052673 0.148178 -0.028288
0.006477 0.148275 -0.028634
0.006477 0.148550 -0.028288
-0.027823 0.148895 -0.028288
-0.051973 0.149267 -0.028288
0.007520 0.149325 -0.028288
0.046755 0.149325 -0.028288
-0.027823 0.149675 -0.028381
0.046727 0.149353 -0.028288
0.044977 0.150371 -0.028288
0.009257 0.150725 -0.028288
-0.051623 0.151075 -0.028401
0.043222 0.151075 -0.028288
-0.051273 0.151425 -0.028595
0.011727 0.151425 -0.028594
-0.027823 0.151775 -0.028563
-0.051973 0.152125 -0.028589
0.041477 0.152125 -0.028416
-0.053723 0.152172 -0.028288
0.012777 0.152268 -0.028288
-0.054316 0.152825 -0.028288
0.014177 0.152825 -0.028525
-0.027823 0.153175 -0.028395
0.015227 0.153175 -0.028600
-0.027819 0.153525 -0.028288
-0.054073 0.153875 -0.028359
0.017327 0.153810 -0.028288
0.037277 0.153623 -0.028288
0.018727 0.154119 -0.028288
-0.053916 0.154575 -0.028288
0.020127 0.154567 -0.028288
0.033427 0.154575 -0.028530
-0.028068 0.154925 -0.028288
0.032727 0.154744 -0.028288
0.030277 0.155275 -0.028306
0.028877 0.155340 -0.028288
-0.054073 0.156325 -0.028399
-0.054423 0.156620 -0.028288
-0.054773 0.156986 -0.028288
-0.055123 0.157354 -0.028288
-0.028523 0.157725 -0.028633
-0.054773 0.158075 -0.028624
-0.054886 0.159125 -0.028288
-0.053373 0.159475 -0.028532
-0.028658 0.159825 -0.028288
-0.054073 0.160175 -0.028596
-0.028917 0.160525 -0.028288
-0.056523 0.160676 -0.028288
-0.059673 0.161184 -0.028288
-0.029223 0.161157 -0.028288
-0.029866 0.162275 -0.028288
-0.058973 0.162975 -0.028506
-0.030604 0.164025 -0.028288
-0.057548 0.165425 -0.028288
-0.057223 0.165775 -0.028543
-0.031673 0.166241 -0.028288
-0.057600 0.167175 -0.028288
-0.057162 0.167875 -0.028288
-0.056775 0.168575 -0.028288
-0.056173 0.169275 -0.028594
-0.034123 0.169625 -0.028410
-0.034123 0.169669 -0.028288
-0.057223 0.170675 -0.028529
-0.057223 0.171375 -0.028376
-0.057138 0.171725 -0.028288
-0.037217 0.172425 -0.028288
-0.037973 0.172852 -0.028288
-0.040014 0.173825 -0.028288
-0.055002 0.174525 -0.028288
-0.042873 0.174789 -0.028288
-0.043573 0.175030 -0.028288
-0.044531 0.175575 -0.028288
-0.045283 0.176275 -0.028288
-0.045673 0.176975 -0.028495
-0.046373 0.177325 -0.028303
-0.049523 0.177675 -0.028631
-0.049173 0.177682 -0.028288
-0.047773 0.177885 -0.028288
-0.020473 0.182925 -0.028392
-0.019423 0.182925 -0.028438
-0.018373 0.182925 -0.028337
-0.021873 0.183146 -0.028288
-0.018023 0.183275 -0.028632
-0.022573 0.183625 -0.028288
-0.021523 0.183625 -0.028497
-0.016623 0.183625 -0.028632
-0.015720 0.183614 -0.028246
-0.015644 0.183707 -0.028387
-0.021523 0.184325 -0.028611
-0.013473 0.184540 -0.028288
-0.012423 0.184992 -0.028288
-0.012073 0.185248 -0.028288
-0.011223 0.185725 -0.028288
-0.010678 0.186075 -0.028288
-0.010217 0.186425 -0.028288
-0.009973 0.186584 -0.028288
-0.009273 0.187125 -0.028384
-0.019423 0.187617 -0.028288
-0.008573 0.187598 -0.028288
-0.018023 0.188175 -0.028492
-0.018023 0.188349 -0.028288
-0.007496 0.188525 -0.028288
-0.007205 0.188875 -0.028288
-0.006823 0.189432 -0.028288
-0.013823 0.190180 -0.028288
-0.012773 0.190625 -0.028508
-0.006123 0.190975 -0.028327
-0.006139 0.191325 -0.028288
-0.006123 0.191447 -0.028288
-0.008573 0.192375 -0.028577
-0.005773 0.192375 -0.028473
-0.007173 0.192725 -0.028536
-0.006473 0.192411 -0.028288
-0.039723 0.053286 -0.027937
-0.035873 0.053232 -0.027937
-0.041473 0.053645 -0.027937
-0.042173 0.053920 -0.027937
-0.032723 0.054221 -0.027937
-0.032373 0.054477 -0.027937
-0.031742 0.055175 -0.027937
-0.031357 0.055525 -0.027937
-0.047423 0.055829 -0.027937
-0.048823 0.056483 -0.027937
-0.049873 0.056947 -0.027937
-0.089394 0.057625 -0.027937
-0.090540 0.057975 -0.027937
-0.051973 0.057746 -0.027937
-0.088373 0.058249 -0.027937
-0.028873 0.058073 -0.027937
0.054077 0.058296 -0.027937
-0.087673 0.058672 -0.027937
-0.054423 0.058675 -0.027980
0.052677 0.058675 -0.028255
-0.090816 0.059025 -0.027937
-0.085923 0.058980 -0.027937
-0.027823 0.059025 -0.027968
0.055390 0.059025 -0.027937
-0.027473 0.059349 -0.027937
-0.056920 0.059725 -0.027937
-0.090473 0.060075 -0.028098
0.048477 0.059913 -0.027937
-0.071573 0.060380 -0.027937
0.055937 0.060425 -0.027937
-0.058973 0.060452 -0.027937
-0.069831 0.061125 -0.027937
-0.069823 0.061128 -0.027937
0.025073 0.061475 -0.027937
0.026777 0.061475 -0.028015
-0.089773 0.061515 -0.027937
-0.025023 0.061579 -0.027937
0.025027 0.061825 -0.028113
0.027827 0.061701 -0.027937
0.029927 0.061825 -0.027987
0.044977 0.061820 -0.027937
-0.064223 0.062175 -0.027939
-0.024323 0.062154 -0.027937
0.025027 0.062175 -0.028268
0.028877 0.062175 -0.028062
0.030977 0.062036 -0.027937
-0.067023 0.062202 -0.027937
0.023977 0.062525 -0.028214
0.029927 0.062525 -0.028215
0.031677 0.062405 -0.027937
-0.088857 0.062875 -0.027937
0.031327 0.062875 -0.028269
0.032377 0.062875 -0.028035
0.055477 0.062838 -0.027937
0.022227 0.063225 -0.027962
0.034827 0.063225 -0.028069
-0.088303 0.063575 -0.027937
0.036577 0.063575 -0.028056
-0.087985 0.063925 -0.027937
0.039377 0.063925 -0.028016
0.040777 0.063717 -0.027937
-0.087330 0.064625 -0.027937
0.054777 0.064546 -0.027937
0.020477 0.064975 -0.028090
-0.020815 0.065325 -0.027937
0.054077 0.065637 -0.027937
-0.086623 0.066298 -0.027937
-0.019773 0.066425 -0.027937
-0.019423 0.066760 -0.027937
-0.018754 0.067425 -0.027937
-0.018723 0.067455 -0.027937
0.052327 0.067608 -0.027937
0.051627 0.068125 -0.027991
-0.018023 0.068475 -0.028213
-0.017673 0.068825 -0.028154
-0.080862 0.069175 -0.027937
0.017677 0.069175 -0.028200
-0.082073 0.069308 -0.027937
-0.016973 0.069525 -0.028081
-0.075423 0.069618 -0.027937
-0.072273 0.069654 -0.027937
-0.070683 0.069875 -0.027937
-0.069861 0.070225 -0.027937
-0.016623 0.070575 -0.028285
-0.016273 0.070925 -0.028196
-0.067620 0.071275 -0.027937
0.016627 0.071425 -0.027937
0.016416 0.071975 -0.027937
0.016277 0.072325 -0.027939
-0.067023 0.072675 -0.027937
-0.013838 0.072675 -0.027937
-0.013823 0.072691 -0.027937
-0.013823 0.073375 -0.028269
0.049998 0.073725 -0.027937
0.049968 0.074075 -0.027937
0.049527 0.074425 -0.028262
-0.012359 0.074775 -0.027937
-0.012097 0.075125 -0.027937
-0.011851 0.075475 -0.027937
-0.011568 0.075825 -0.027937
0.049898 0.076175 -0.027937
0.049725 0.076875 -0.027937
-0.010301 0.077225 -0.027937
-0.009973 0.077925 -0.028114
-0.042873 0.078275 -0.028252
-0.071223 0.078625 -0.028250
-0.042873 0.078625 -0.028193
-0.071573 0.078975 -0.027975
-0.043223 0.078975 -0.028111
-0.043573 0.079325 -0.028096
-0.008565 0.079325 -0.027937
-0.044273 0.079675 -0.028192
-0.042173 0.079675 -0.028183
-0.071923 0.080025 -0.028169
-0.042873 0.080025 -0.028079
-0.044273 0.080375 -0.028162
-0.045323 0.080725 -0.028263
-0.042523 0.080725 -0.027968
0.015863 0.080725 -0.027937
-0.043223 0.081075 -0.027986
-0.040739 0.081075 -0.027937
-0.045673 0.081425 -0.028078
-0.038673 0.081425 -0.028283
-0.046023 0.081775 -0.027990
-0.006823 0.081753 -0.027937
-0.046023 0.081887 -0.027937
-0.047073 0.082475 -0.027957
[truncated: 2,073,119 more chars]
