# Supplementary material for: A Point Cloud Simplification Algorithm Based on Weighted Feature Indexes for 3D Scanning Sensors
Source: Sensors (Basel). 2022 Oct 2;22(19):7491. doi: 10.3390/s22197491 (PMC9573161; doi:10.3390/s22197491)
Supplement: Supplementary file 1 [file sensors-22-07491-s001.zip › sensors-1911139-supplementary/Supplementary Materials/Data S3/Samp52.pcd]

# This PCD file was generated using the MATLAB® pcwrite function
# from Computer Vision Toolbox®.
# .PCD v.7 - Point Cloud Data file format
VERSION .7
FIELDS x y z
SIZE 4 4 4
TYPE F F F
COUNT 1 1 1
WIDTH 22474
HEIGHT 1
VIEWPOINT 0 0 0 1 0 0 0
POINTS 22474
DATA ascii
494198.531250 5420712.000000 259.829987
494198.562500 5420715.000000 260.450012
494198.562500 5420718.000000 261.450012
494198.531250 5420720.500000 263.269989
494199.125000 5420745.000000 277.029999
494199.125000 5420742.500000 276.160004
494199.125000 5420740.000000 275.350006
494199.218750 5420738.000000 272.579987
494199.218750 5420735.500000 271.869995
494199.250000 5420733.000000 271.149994
494199.312500 5420731.000000 269.149994
494199.312500 5420728.500000 268.519989
494199.375000 5420726.000000 266.480011
494199.375000 5420723.500000 265.679993
494199.437500 5420721.000000 263.549988
494199.437500 5420718.500000 262.609985
494199.500000 5420716.000000 260.660004
494199.500000 5420713.500000 260.000000
494199.500000 5420711.000000 259.359985
494199.500000 5420708.000000 258.700012
494199.500000 5420705.500000 258.130005
494199.468750 5420702.500000 257.700012
494199.437500 5420700.000000 257.359985
494199.437500 5420697.000000 257.190002
494199.406250 5420694.000000 257.040009
494199.250000 5420691.000000 259.480011
494199.187500 5420688.000000 259.829987
494199.156250 5420685.000000 259.559998
494199.187500 5420682.500000 258.619995
494199.125000 5420679.500000 258.660004
494199.187500 5420677.000000 256.679993
494199.218750 5420674.500000 255.610001
494198.812500 5420670.500000 263.410004
494198.812500 5420667.500000 262.839996
494198.812500 5420665.000000 261.880005
494198.812500 5420662.000000 261.260010
494199.093750 5420660.500000 254.830002
494199.031250 5420657.500000 254.770004
494199.031250 5420655.000000 254.399994
494199.000000 5420652.000000 254.309998
494198.968750 5420649.000000 254.220001
494198.937500 5420646.000000 254.089996
494198.906250 5420643.500000 253.979996
494198.875000 5420640.500000 253.800003
494198.843750 5420637.500000 253.649994
494198.812500 5420635.000000 253.509995
494198.812500 5420632.000000 253.160004
494198.593750 5420628.500000 256.540009
494198.750000 5420626.500000 252.949997
494198.718750 5420623.500000 252.720001
494198.687500 5420620.500000 252.610001
494198.656250 5420618.000000 252.570007
494198.625000 5420615.000000 252.509995
494198.593750 5420612.000000 252.479996
494198.531250 5420609.500000 252.509995
494198.906250 5420489.500000 251.759995
494198.937500 5420492.500000 251.899994
494199.000000 5420495.500000 251.929993
494199.062500 5420498.500000 251.660004
494199.125000 5420501.000000 251.520004
494199.187500 5420504.000000 251.350006
494199.312500 5420509.500000 251.160004
494199.343750 5420512.500000 251.169998
494199.406250 5420515.500000 251.139999
494199.500000 5420521.000000 251.130005
494199.562500 5420523.500000 251.119995
494199.625000 5420527.000000 251.080002
494199.062500 5420532.500000 265.769989
494199.750000 5420535.500000 251.779999
494199.781250 5420538.000000 252.009995
494199.843750 5420541.000000 252.300003
494199.875000 5420544.000000 252.339996
494199.937500 5420547.000000 252.289993
494199.968750 5420549.500000 252.539993
494199.968750 5420552.500000 253.520004
494200.000000 5420555.500000 254.550003
494200.031250 5420558.000000 255.139999
494200.062500 5420561.000000 255.190002
494200.156250 5420564.000000 254.389999
494200.281250 5420567.000000 253.020004
494200.312500 5420569.500000 253.080002
494200.375000 5420572.500000 253.039993
494200.156250 5420575.000000 259.190002
494200.156250 5420578.000000 259.950012
494200.187500 5420580.500000 260.589996
494200.218750 5420583.500000 261.250000
494200.250000 5420586.000000 261.589996
494200.343750 5420589.000000 260.799988
494200.406250 5420592.000000 260.059998
494200.812500 5420595.500000 252.869995
494200.875000 5420598.000000 252.800003
494200.906250 5420601.000000 252.710007
494200.968750 5420604.000000 252.649994
494201.031250 5420607.000000 252.559998
494201.093750 5420610.000000 252.559998
494201.156250 5420613.000000 252.500000
494201.187500 5420615.500000 252.399994
494201.250000 5420618.500000 252.509995
494201.312500 5420621.500000 252.570007
494201.343750 5420624.500000 252.649994
494201.406250 5420627.000000 252.720001
494201.437500 5420630.000000 252.990005
494201.500000 5420633.000000 253.050003
494201.531250 5420636.000000 253.410004
494201.562500 5420638.500000 253.740005
494201.625000 5420641.500000 253.830002
494201.656250 5420644.500000 253.979996
494201.718750 5420647.500000 254.250000
494201.718750 5420650.000000 255.369995
494201.812500 5420653.000000 254.470001
494201.875000 5420656.000000 254.479996
494201.593750 5420658.000000 261.350006
494201.625000 5420660.500000 262.010010
494201.625000 5420663.500000 263.100006
494201.687500 5420666.000000 262.829987
494201.812500 5420669.500000 261.429993
494202.125000 5420673.500000 255.479996
494202.187500 5420676.500000 255.509995
494202.218750 5420679.000000 256.309998
494202.000000 5420681.000000 261.880005
494202.062500 5420684.000000 261.369995
494202.218750 5420687.500000 259.500000
494202.375000 5420691.000000 256.890015
494202.437500 5420694.000000 256.970001
494202.500000 5420697.000000 257.010010
494202.531250 5420700.000000 257.260010
494202.593750 5420702.500000 257.570007
494202.625000 5420705.500000 258.049988
494202.625000 5420708.500000 258.679993
494202.656250 5420711.000000 259.329987
494202.687500 5420714.000000 259.950012
494202.718750 5420717.000000 260.649994
494202.656250 5420719.500000 262.779999
494202.656250 5420722.000000 264.179993
494202.593750 5420724.500000 266.329987
494202.625000 5420727.500000 266.890015
494202.593750 5420729.500000 268.890015
494202.531250 5420732.000000 271.010010
494202.562500 5420735.000000 271.790009
494202.562500 5420738.000000 272.589996
494202.468750 5420740.000000 275.480011
494202.500000 5420742.500000 276.359985
494202.500000 5420745.500000 277.170013
494203.250000 5420746.500000 277.589996
494203.281250 5420744.000000 276.820007
494203.281250 5420741.500000 275.869995
494203.312500 5420739.000000 274.890015
494203.375000 5420737.000000 272.549988
494203.375000 5420734.500000 271.570007
494203.375000 5420732.000000 270.940002
494203.375000 5420729.500000 270.450012
494203.500000 5420727.500000 266.880005
494203.531250 5420725.000000 266.079987
494203.531250 5420722.500000 265.079987
494203.593750 5420720.000000 263.019989
494203.656250 5420717.500000 260.929993
494203.656250 5420715.000000 260.250000
494203.656250 5420712.500000 259.619995
494203.656250 5420709.500000 258.920013
494203.625000 5420707.000000 258.359985
494203.625000 5420704.500000 257.809998
494203.625000 5420701.500000 257.399994
494203.593750 5420698.500000 257.160004
494203.562500 5420696.000000 256.970001
494203.531250 5420693.000000 256.869995
494203.500000 5420690.500000 256.809998
494203.312500 5420687.000000 259.820007
494203.156250 5420683.500000 262.140015
494203.156250 5420681.000000 261.480011
494203.406250 5420679.000000 255.800003
494203.375000 5420676.000000 255.649994
494203.343750 5420673.500000 255.309998
494203.031250 5420669.500000 260.899994
494202.968750 5420666.500000 261.480011
494202.843750 5420663.500000 263.339996
494202.843750 5420660.500000 262.959991
494202.875000 5420658.000000 261.399994
494203.156250 5420656.500000 254.610001
494203.125000 5420653.500000 254.529999
494203.031250 5420650.500000 255.779999
494203.062500 5420648.000000 254.210007
494203.031250 5420645.000000 253.899994
494203.000000 5420642.000000 253.770004
494202.968750 5420639.500000 253.679993
494202.968750 5420636.500000 253.419998
494202.937500 5420634.000000 253.119995
494202.906250 5420631.000000 252.960007
494202.875000 5420628.000000 252.759995
494202.843750 5420625.000000 252.649994
494202.812500 5420622.500000 252.610001
494202.781250 5420619.500000 252.529999
494202.750000 5420617.000000 252.389999
494202.718750 5420614.000000 252.429993
494202.656250 5420611.000000 252.509995
494202.625000 5420608.000000 252.550003
494202.593750 5420605.000000 252.649994
494202.531250 5420602.500000 252.720001
494202.500000 5420599.500000 252.770004
494202.468750 5420596.500000 252.860001
494202.125000 5420593.500000 259.260010
494202.062500 5420590.500000 259.989990
494202.000000 5420587.500000 260.760010
494201.906250 5420584.500000 261.450012
494201.875000 5420582.000000 261.269989
494201.875000 5420579.500000 260.700012
494201.875000 5420576.500000 259.989990
494201.875000 5420573.500000 259.239990
494202.125000 5420571.000000 252.979996
494202.093750 5420568.500000 253.130005
494201.843750 5420565.500000 257.410004
494201.906250 5420562.500000 255.160004
494201.875000 5420559.500000 255.190002
494201.875000 5420557.000000 254.529999
494201.875000 5420554.000000 253.440002
494201.875000 5420551.500000 252.610001
494201.875000 5420548.500000 252.300003
494201.843750 5420545.500000 252.350006
494201.781250 5420542.500000 252.369995
494201.750000 5420540.000000 252.050003
494201.750000 5420537.000000 251.580002
494201.718750 5420534.500000 251.149994
494201.562500 5420531.500000 254.130005
494201.156250 5420528.500000 262.480011
494201.625000 5420525.500000 251.039993
494201.562500 5420520.000000 251.130005
494201.500000 5420517.000000 251.210007
494201.468750 5420514.000000 251.160004
494201.437500 5420511.500000 251.059998
494201.343750 5420505.500000 251.490005
494201.312500 5420503.000000 251.679993
494201.250000 5420500.000000 251.720001
494201.218750 5420497.000000 251.889999
494201.187500 5420494.000000 251.970001
494201.156250 5420491.500000 251.660004
494200.531250 5420469.000000 258.809998
494200.656250 5420465.500000 255.149994
494200.750000 5420462.500000 252.539993
494199.968750 5420461.500000 269.480011
494200.656250 5420457.000000 252.880005
494202.281250 5420457.000000 253.380005
494202.375000 5420460.000000 252.770004
494202.375000 5420463.000000 253.630005
494202.437500 5420466.000000 253.169998
494202.375000 5420469.000000 256.440002
494202.531250 5420471.500000 253.710007
494202.968750 5420491.500000 252.289993
494203.062500 5420494.500000 251.919998
494203.093750 5420497.500000 251.940002
494203.156250 5420500.000000 251.869995
494203.218750 5420503.000000 251.820007
494203.281250 5420506.000000 251.649994
494203.343750 5420508.500000 251.100006
494203.406250 5420511.500000 251.169998
494203.437500 5420514.500000 251.220001
494203.562500 5420520.000000 251.080002
494203.625000 5420522.500000 251.160004
494203.687500 5420525.500000 251.089996
494202.593750 5420529.000000 276.589996
494203.281250 5420531.500000 262.540009
494203.843750 5420534.500000 251.130005
494203.875000 5420537.000000 251.410004
494203.906250 5420540.000000 251.919998
494203.937500 5420543.000000 252.250000
494203.406250 5420545.500000 265.070007
494204.062500 5420548.500000 252.259995
494204.125000 5420551.500000 252.270004
494204.125000 5420554.500000 252.910004
494204.125000 5420557.000000 253.889999
494204.125000 5420560.000000 255.080002
494204.187500 5420563.000000 255.270004
494204.281250 5420565.500000 254.750000
494204.281250 5420568.500000 255.869995
494204.156250 5420571.000000 259.329987
494204.187500 5420574.000000 260.000000
494204.218750 5420577.000000 260.720001
494204.250000 5420579.500000 261.309998
494204.281250 5420582.500000 261.459991
494204.375000 5420585.000000 260.690002
494204.468750 5420588.000000 259.880005
494204.562500 5420591.000000 258.950012
494204.562500 5420594.000000 259.890015
494204.593750 5420596.500000 260.510010
494205.000000 5420600.000000 252.699997
494205.062500 5420603.000000 252.779999
494205.125000 5420606.000000 252.660004
494205.187500 5420608.500000 252.580002
494205.250000 5420611.500000 252.539993
494205.312500 5420614.500000 252.449997
494205.343750 5420617.500000 252.410004
494205.406250 5420620.500000 252.479996
494205.468750 5420623.000000 252.500000
494205.500000 5420626.000000 252.600006
494205.562500 5420629.000000 252.710007
494205.593750 5420631.500000 252.889999
494205.656250 5420635.000000 253.110001
494205.687500 5420637.500000 253.380005
494205.718750 5420640.500000 253.639999
494205.781250 5420643.500000 253.830002
494205.843750 5420646.000000 253.889999
494205.875000 5420649.000000 254.190002
494205.906250 5420652.000000 254.419998
494205.968750 5420655.000000 254.509995
494206.031250 5420658.000000 254.570007
494205.687500 5420659.500000 263.000000
494205.843750 5420662.500000 260.929993
494206.000000 5420666.000000 258.570007
494206.218750 5420669.500000 255.020004
494206.218750 5420672.000000 256.100006
494206.312500 5420675.000000 255.440002
494206.375000 5420678.000000 255.690002
494206.125000 5420680.000000 261.790009
494206.125000 5420682.500000 263.089996
494206.312500 5420686.000000 260.019989
494206.531250 5420690.000000 256.690002
494206.593750 5420693.000000 256.720001
494206.625000 5420696.000000 256.779999
494206.687500 5420698.500000 256.910004
494206.718750 5420701.500000 257.239990
494206.750000 5420704.500000 257.790009
494206.781250 5420707.500000 258.420013
494206.812500 5420710.000000 259.000000
494206.843750 5420713.000000 259.670013
494206.875000 5420715.500000 260.369995
494206.812500 5420718.500000 262.269989
494206.812500 5420721.000000 263.570007
494206.781250 5420723.500000 265.510010
494206.781250 5420726.000000 266.529999
494206.718750 5420728.500000 268.839996
494206.750000 5420731.500000 269.579987
494206.718750 5420734.000000 271.589996
494206.718750 5420736.500000 272.399994
494206.750000 5420739.500000 273.250000
494206.656250 5420741.500000 275.980011
494206.656250 5420744.500000 276.910004
494207.437500 5420745.500000 277.339996
494207.437500 5420743.000000 276.540009
494207.437500 5420740.500000 275.779999
494207.531250 5420738.500000 273.010010
494207.562500 5420736.000000 272.239990
494207.562500 5420733.500000 271.450012
494207.625000 5420731.500000 269.480011
494207.625000 5420728.500000 268.779999
494207.687500 5420726.500000 266.609985
494207.687500 5420724.000000 265.720001
494207.750000 5420721.500000 263.640015
494207.750000 5420719.000000 262.600006
494207.812500 5420716.500000 260.619995
494207.812500 5420714.000000 259.929993
494207.812500 5420711.500000 259.209991
494207.812500 5420708.500000 258.609985
494207.812500 5420706.000000 258.010010
494207.781250 5420703.000000 257.549988
494207.781250 5420700.500000 257.089996
494207.750000 5420697.500000 256.899994
494207.687500 5420695.000000 256.829987
494207.656250 5420692.000000 257.079987
494207.500000 5420688.500000 259.209991
494207.406250 5420685.500000 260.380005
494207.250000 5420682.000000 262.880005
494207.281250 5420679.500000 261.470001
494207.531250 5420678.000000 255.630005
494207.500000 5420675.000000 255.419998
494207.468750 5420672.000000 255.320007
494207.437500 5420669.500000 255.190002
494207.218750 5420666.000000 258.869995
494207.156250 5420663.000000 259.489990
494207.031250 5420659.500000 261.440002
494207.312500 5420658.000000 254.539993
494207.281250 5420655.500000 254.470001
494207.250000 5420652.500000 254.289993
494207.218750 5420649.500000 254.220001
494207.187500 5420647.000000 253.869995
494207.156250 5420644.000000 253.850006
494207.125000 5420641.000000 253.679993
494207.125000 5420638.500000 253.279999
494207.093750 5420635.500000 253.130005
494207.062500 5420632.500000 252.809998
494207.031250 5420630.000000 252.639999
494207.000000 5420627.000000 252.610001
494206.937500 5420624.000000 252.570007
494206.750000 5420621.000000 255.759995
494206.875000 5420618.500000 252.389999
494206.843750 5420615.500000 252.520004
494206.812500 5420612.500000 252.500000
494206.750000 5420610.000000 252.690002
494206.718750 5420607.000000 252.710007
494206.656250 5420604.000000 252.789993
494206.625000 5420601.500000 252.839996
494206.218750 5420598.000000 261.269989
494206.187500 5420595.000000 260.579987
494206.187500 5420592.000000 259.950012
494206.187500 5420589.500000 258.989990
494206.125000 5420586.500000 259.869995
494206.062500 5420584.000000 260.640015
494205.968750 5420581.000000 261.359985
494205.937500 5420578.000000 261.369995
494205.937500 5420575.500000 260.690002
494205.906250 5420572.500000 260.079987
494205.906250 5420570.000000 259.329987
494206.000000 5420567.000000 256.869995
494206.031250 5420564.000000 255.309998
494206.000000 5420561.500000 254.940002
494206.031250 5420558.500000 253.800003
494206.031250 5420555.500000 252.839996
494206.000000 5420553.000000 252.369995
494205.968750 5420550.000000 252.270004
494205.937500 5420547.500000 252.539993
494205.906250 5420544.500000 252.149994
494205.875000 5420541.500000 251.839996
494205.718750 5420538.500000 254.419998
494205.843750 5420536.000000 251.080002
494204.593750 5420533.000000 277.630005
494205.250000 5420530.000000 262.149994
494205.687500 5420524.500000 251.070007
494205.625000 5420521.500000 251.149994
494205.593750 5420518.500000 251.149994
494205.562500 5420516.000000 251.130005
494205.500000 5420510.000000 251.169998
494205.437500 5420507.500000 251.339996
494205.375000 5420504.500000 251.699997
494205.343750 5420501.500000 251.759995
494205.312500 5420499.000000 251.880005
494205.250000 5420496.000000 251.880005
494204.812500 5420476.000000 255.679993
494204.718750 5420473.500000 257.329987
494204.625000 5420470.500000 258.859985
494204.562500 5420468.000000 258.779999
494204.812500 5420464.500000 252.779999
494204.750000 5420461.500000 252.839996
494204.687500 5420459.000000 253.699997
494206.343750 5420459.000000 253.669998
494206.406250 5420462.000000 253.070007
494206.468750 5420465.000000 252.809998
494206.406250 5420468.000000 255.229996
494206.593750 5420470.500000 252.520004
494206.281250 5420474.000000 261.000000
494206.375000 5420476.500000 260.019989
494206.406250 5420482.500000 261.880005
494207.125000 5420496.000000 252.270004
494207.187500 5420499.000000 251.779999
494207.250000 5420502.000000 251.619995
494207.312500 5420504.500000 251.470001
494207.375000 5420507.500000 251.619995
494207.437500 5420510.500000 251.160004
494207.593750 5420519.000000 251.020004
494207.656250 5420522.000000 251.100006
494207.718750 5420524.500000 251.169998
494207.406250 5420527.500000 258.890015
494207.812500 5420530.500000 251.190002
494206.593750 5420533.500000 279.750000
494206.531250 5420536.000000 282.029999
494207.312500 5420539.000000 266.399994
494208.031250 5420542.000000 251.210007
494208.062500 5420544.500000 251.910004
494206.875000 5420547.500000 279.230011
494208.156250 5420550.500000 252.320007
494208.218750 5420553.000000 252.320007
494208.250000 5420556.500000 252.460007
494208.281250 5420559.000000 253.279999
494208.281250 5420562.000000 254.320007
494208.312500 5420564.500000 255.220001
494208.375000 5420567.500000 255.179993
494208.187500 5420570.000000 260.140015
494208.218750 5420573.000000 260.779999
494208.218750 5420576.000000 261.459991
494208.312500 5420578.500000 261.250000
494208.375000 5420581.500000 260.489990
494208.468750 5420584.500000 259.829987
494208.562500 5420587.000000 259.309998
494208.562500 5420590.000000 260.019989
494208.593750 5420593.000000 260.739990
494208.625000 5420595.500000 261.339996
494208.687500 5420598.500000 261.359985
494209.125000 5420602.000000 252.850006
494209.187500 5420605.000000 252.789993
494209.250000 5420608.000000 252.740005
494209.312500 5420610.500000 252.660004
494209.375000 5420613.500000 252.649994
494209.406250 5420616.500000 252.479996
494209.468750 5420619.500000 252.449997
494209.375000 5420622.000000 255.789993
494209.593750 5420625.000000 252.490005
494209.625000 5420628.000000 252.550003
494209.687500 5420631.000000 252.699997
494209.750000 5420633.500000 252.779999
494209.781250 5420636.500000 253.009995
494209.843750 5420639.500000 253.270004
494209.875000 5420642.000000 253.679993
494209.937500 5420645.500000 253.770004
494209.968750 5420648.000000 253.830002
494210.031250 5420651.000000 254.229996
494210.062500 5420654.000000 254.320007
494210.125000 5420657.000000 254.520004
494210.187500 5420660.000000 254.449997
494210.218750 5420662.500000 254.570007
494210.281250 5420665.500000 254.889999
494210.312500 5420668.500000 255.070007
494210.093750 5420670.500000 261.190002
494210.093750 5420673.000000 262.239990
494210.468750 5420677.000000 255.479996
494210.312500 5420679.500000 259.730011
494210.250000 5420681.500000 262.209991
494210.375000 5420685.000000 260.950012
494210.500000 5420688.000000 259.339996
494210.687500 5420691.500000 256.549988
494210.750000 5420694.500000 256.670013
494210.812500 5420697.500000 256.839996
494210.843750 5420700.500000 257.000000
494210.875000 5420703.500000 257.450012
494210.906250 5420706.500000 257.970001
494210.875000 5420709.000000 260.010010
494210.968750 5420712.000000 259.269989
494211.000000 5420715.000000 259.950012
494211.031250 5420717.500000 260.730011
494210.968750 5420720.000000 262.880005
494210.906250 5420722.500000 265.200012
494210.906250 5420725.500000 266.200012
494210.937500 5420728.000000 267.029999
494210.812500 5420730.000000 270.959991
494210.843750 5420733.000000 271.290009
494210.843750 5420735.500000 272.230011
494210.875000 5420738.500000 273.010010
494210.781250 5420740.500000 275.720001
494210.812500 5420743.500000 276.649994
494210.812500 5420746.000000 277.540009
494211.531250 5420747.000000 278.519989
494211.562500 5420744.500000 277.059998
494211.531250 5420742.000000 277.519989
494211.656250 5420740.000000 273.829987
494211.656250 5420737.500000 272.820007
494211.687500 5420735.000000 271.950012
494211.687500 5420732.500000 271.170013
494211.718750 5420730.000000 269.440002
494211.812500 5420728.000000 267.019989
494211.812500 5420725.500000 266.290009
494211.812500 5420723.000000 265.399994
494211.875000 5420720.500000 263.149994
494211.937500 5420718.500000 261.089996
494211.937500 5420715.500000 260.179993
494211.937500 5420713.000000 259.440002
494211.937500 5420710.500000 258.880005
494211.937500 5420707.500000 258.320007
494211.906250 5420705.000000 257.679993
494211.906250 5420702.000000 257.179993
494211.812500 5420699.000000 258.519989
494211.843750 5420696.500000 256.820007
494211.812500 5420694.000000 256.600006
494211.781250 5420691.000000 256.579987
494211.593750 5420687.500000 259.750000
494211.437500 5420684.000000 261.850006
494211.406250 5420681.500000 261.690002
494211.656250 5420679.500000 255.770004
494211.625000 5420677.000000 255.449997
494211.250000 5420672.500000 262.750000
494211.250000 5420670.000000 261.799988
494211.343750 5420667.500000 259.239990
494211.500000 5420665.500000 254.899994
494211.375000 5420662.500000 256.369995
494211.437500 5420660.000000 254.389999
494211.406250 5420657.000000 254.360001
494211.375000 5420654.000000 254.259995
494211.343750 5420651.500000 254.089996
494211.312500 5420648.500000 253.940002
494211.281250 5420645.500000 253.759995
494211.250000 5420643.000000 253.649994
494211.218750 5420640.000000 253.210007
494211.187500 5420637.000000 252.929993
494211.156250 5420634.500000 252.720001
494211.125000 5420631.500000 252.679993
494211.093750 5420628.500000 252.559998
494211.062500 5420626.000000 252.389999
494210.906250 5420622.500000 254.779999
494211.000000 5420620.000000 252.440002
494210.843750 5420617.000000 254.970001
494210.906250 5420614.500000 252.610001
494210.843750 5420611.500000 252.720001
494210.687500 5420608.500000 255.570007
494210.781250 5420606.000000 252.880005
494210.406250 5420602.500000 259.929993
494210.343750 5420599.500000 260.640015
494210.250000 5420596.500000 261.390015
494210.218750 5420594.000000 261.369995
494210.218750 5420591.000000 260.660004
494210.187500 5420588.500000 260.029999
494210.187500 5420585.500000 259.329987
494210.125000 5420582.500000 259.709991
494210.062500 5420580.000000 260.529999
494210.000000 5420577.000000 261.209991
494209.937500 5420574.000000 261.570007
494209.937500 5420571.500000 260.940002
494210.156250 5420569.000000 255.070007
494210.125000 5420566.000000 255.080002
494210.125000 5420563.000000 254.229996
494210.125000 5420560.000000 253.179993
494210.125000 5420557.500000 252.410004
494210.093750 5420555.000000 252.270004
494210.031250 5420552.000000 252.389999
494210.000000 5420549.000000 252.330002
494210.000000 5420546.000000 251.679993
494209.562500 5420543.500000 260.359985
494209.406250 5420540.500000 262.790009
494208.750000 5420537.500000 276.899994
494209.562500 5420535.000000 257.829987
494209.781250 5420529.000000 251.179993
494209.687500 5420523.500000 251.089996
494209.625000 5420517.500000 251.169998
494209.593750 5420515.000000 251.029999
494209.531250 5420512.000000 251.250000
494209.468750 5420509.000000 251.710007
494209.437500 5420506.500000 251.899994
494209.406250 5420503.000000 251.550003
494209.343750 5420500.500000 252.020004
494208.531250 5420484.500000 265.350006
494208.687500 5420481.000000 260.910004
494208.843750 5420478.000000 256.269989
494208.968750 5420474.500000 252.309998
494208.625000 5420472.500000 259.519989
494208.875000 5420469.000000 252.820007
494208.843750 5420466.000000 252.779999
494208.750000 5420463.500000 253.679993
494208.718750 5420460.500000 253.699997
494208.656250 5420457.500000 253.740005
494210.312500 5420458.000000 253.770004
494210.343750 5420461.000000 253.919998
494210.406250 5420464.000000 253.649994
494210.531250 5420466.500000 252.710007
494210.593750 5420469.500000 252.619995
494210.437500 5420472.500000 257.179993
494210.343750 5420476.000000 260.410004
494210.531250 5420478.500000 257.630005
494210.125000 5420482.000000 267.950012
494210.375000 5420484.500000 263.880005
494211.218750 5420501.000000 252.250000
494211.281250 5420503.500000 251.899994
494211.343750 5420506.500000 251.880005
494211.406250 5420509.500000 251.789993
494211.468750 5420512.500000 251.509995
494211.562500 5420515.000000 251.119995
494211.593750 5420518.000000 251.119995
494211.656250 5420521.000000 251.119995
494211.781250 5420526.500000 251.169998
494211.843750 5420529.500000 251.100006
494211.875000 5420532.000000 251.130005
494211.406250 5420535.000000 262.959991
494211.437500 5420538.000000 263.320007
494211.718750 5420541.000000 258.440002
494211.343750 5420543.500000 267.950012
494211.250000 5420546.500000 271.450012
494212.187500 5420549.500000 252.179993
494212.031250 5420552.500000 256.940002
494212.281250 5420555.000000 252.369995
494212.343750 5420558.000000 252.360001
494212.375000 5420561.000000 252.789993
494212.375000 5420563.500000 253.669998
494212.406250 5420566.500000 254.869995
494212.437500 5420569.500000 254.949997
494212.531250 5420572.500000 254.279999
494212.281250 5420575.000000 261.089996
494212.375000 5420577.500000 260.339996
494212.437500 5420580.500000 259.700012
494212.531250 5420583.500000 259.410004
494212.562500 5420586.000000 260.089996
494212.562500 5420589.000000 260.850006
494212.593750 5420591.500000 261.510010
494212.656250 5420594.500000 261.149994
494212.750000 5420597.500000 260.529999
494212.843750 5420600.500000 259.760010
494212.906250 5420603.500000 259.350006
494213.093750 5420606.500000 256.910004
494213.218750 5420609.500000 255.619995
494213.406250 5420612.500000 252.639999
494213.468750 5420615.500000 252.589996
494213.375000 5420618.000000 255.759995
494213.531250 5420621.000000 253.860001
494213.656250 5420624.000000 252.389999
494213.625000 5420627.000000 253.970001
494213.750000 5420630.000000 252.669998
494213.812500 5420633.000000 252.699997
494213.875000 5420635.500000 252.699997
494213.906250 5420638.500000 252.889999
494213.968750 5420641.500000 253.119995
494214.000000 5420644.500000 253.669998
494214.031250 5420647.000000 253.740005
494214.093750 5420650.000000 253.850006
494214.125000 5420653.000000 254.100006
494214.187500 5420656.000000 254.270004
494214.093750 5420658.000000 257.600006
494214.281250 5420661.500000 255.089996
494214.062500 5420663.500000 260.429993
494214.031250 5420666.000000 262.230011
494214.062500 5420669.000000 263.230011
494214.125000 5420672.000000 263.170013
494214.218750 5420675.000000 261.910004
494214.593750 5420679.000000 255.429993
494214.562500 5420681.500000 257.670013
494214.625000 5420684.500000 257.690002
494214.750000 5420688.000000 256.170013
494214.781250 5420690.500000 256.359985
494214.843750 5420693.500000 256.489990
494214.875000 5420696.500000 256.609985
494214.937500 5420699.500000 256.839996
494214.968750 5420702.500000 257.190002
494215.031250 5420705.500000 257.779999
494215.031250 5420708.000000 258.420013
494215.062500 5420711.000000 259.049988
494215.093750 5420714.000000 259.779999
494215.125000 5420716.500000 260.489990
494215.093750 5420719.000000 262.410004
494215.093750 5420722.000000 263.510010
494215.031250 5420724.500000 265.790009
494214.968750 5420726.500000 267.959991
494215.000000 5420729.500000 269.140015
494215.000000 5420732.500000 270.000000
494214.968750 5420734.500000 271.920013
494214.968750 5420737.500000 272.760010
494215.000000 5420740.000000 273.619995
494214.937500 5420742.500000 276.160004
494214.937500 5420745.500000 277.149994
494215.718750 5420746.500000 277.519989
494215.718750 5420744.000000 276.720001
494215.718750 5420741.500000 275.880005
494215.812500 5420739.000000 273.339996
494215.718750 5420736.500000 274.140015
494215.812500 5420734.500000 271.829987
494215.843750 5420732.000000 269.940002
494215.843750 5420729.500000 269.160004
494215.875000 5420727.000000 268.190002
494215.875000 5420724.000000 267.290009
494216.000000 5420722.500000 263.549988
494216.000000 5420720.000000 262.829987
494216.062500 5420717.500000 260.649994
494216.062500 5420714.500000 259.880005
494216.062500 5420712.000000 259.299988
494216.062500 5420709.500000 258.559998
494216.062500 5420706.500000 257.970001
494216.031250 5420704.000000 257.559998
494216.000000 5420701.000000 257.010010
494215.968750 5420698.500000 256.730011
494215.937500 5420695.500000 256.630005
494215.906250 5420693.000000 256.519989
494215.875000 5420690.000000 256.290009
494215.875000 5420687.000000 255.929993
494215.843750 5420684.500000 255.830002
494215.687500 5420681.000000 257.920013
494215.625000 5420678.000000 258.179993
494215.218750 5420674.000000 265.510010
494215.343750 5420671.500000 262.450012
494215.250000 5420668.500000 263.660004
494215.250000 5420666.000000 262.779999
494215.562500 5420664.500000 255.210007
494215.562500 5420662.000000 254.679993
494215.343750 5420658.500000 258.059998
494215.500000 5420656.000000 254.240005
494215.468750 5420653.000000 254.119995
494215.437500 5420650.500000 253.899994
494215.406250 5420647.500000 253.770004
494215.375000 5420644.500000 253.690002
494215.343750 5420642.000000 252.990005
494215.312500 5420639.000000 252.729996
494215.281250 5420636.500000 252.800003
494215.250000 5420633.000000 252.679993
494214.843750 5420629.500000 260.510010
494215.156250 5420627.500000 252.770004
494215.062500 5420624.500000 254.190002
494215.093750 5420622.000000 252.470001
494214.875000 5420618.500000 255.850006
494215.000000 5420616.500000 252.619995
494214.968750 5420613.500000 252.669998
494214.781250 5420610.500000 255.699997
494214.656250 5420607.500000 257.130005
494214.500000 5420604.000000 259.920013
494214.468750 5420601.500000 259.420013
494214.406250 5420598.500000 259.850006
494214.343750 5420595.500000 260.570007
494214.281250 5420593.000000 261.320007
494214.218750 5420590.000000 261.519989
494214.218750 5420587.000000 260.779999
494214.187500 5420584.500000 260.230011
494214.187500 5420581.500000 259.450012
494214.156250 5420579.000000 259.640015
494214.062500 5420576.000000 260.440002
494214.312500 5420573.500000 254.229996
494214.250000 5420570.500000 254.830002
494214.218750 5420568.000000 254.789993
494214.218750 5420565.000000 253.500000
494214.218750 5420562.000000 252.589996
494214.187500 5420559.500000 252.399994
494214.156250 5420556.500000 252.410004
494214.125000 5420553.500000 252.339996
494214.093750 5420550.500000 252.070007
494212.718750 5420547.500000 281.070007
494213.468750 5420545.000000 264.070007
494213.500000 5420542.000000 262.429993
494213.375000 5420539.500000 264.720001
494212.843750 5420536.500000 275.160004
494213.875000 5420533.500000 251.089996
494213.843750 5420531.000000 251.139999
494213.812500 5420528.000000 251.059998
494213.781250 5420525.000000 251.110001
494213.718750 5420522.500000 251.160004
494213.687500 5420519.500000 251.119995
494213.593750 5420514.000000 251.490005
494213.531250 5420511.000000 251.679993
494213.500000 5420508.000000 251.509995
494213.437500 5420505.500000 252.130005
494213.375000 5420502.500000 252.199997
494212.750000 5420483.000000 260.119995
494212.531250 5420480.500000 264.399994
494212.937500 5420477.000000 253.800003
494212.968750 5420474.000000 252.750000
494212.906250 5420471.000000 252.740005
494212.843750 5420468.000000 253.179993
494212.781250 5420465.000000 253.699997
494212.750000 5420462.500000 253.789993
494212.687500 5420459.500000 253.770004
494212.656250 5420456.500000 253.630005
494214.312500 5420457.500000 253.580002
494214.375000 5420460.000000 253.740005
494214.406250 5420463.000000 253.759995
494214.468750 5420466.000000 253.740005
494214.531250 5420468.500000 253.639999
494214.625000 5420471.500000 252.770004
494214.687500 5420474.500000 252.850006
494214.750000 5420477.000000 252.449997
494214.750000 5420480.000000 253.860001
494214.312500 5420484.000000 265.179993
494215.343750 5420505.500000 252.229996
494215.437500 5420508.500000 251.339996
494215.500000 5420511.500000 251.330002
494215.562500 5420514.500000 251.339996
494215.625000 5420517.000000 251.039993
494215.687500 5420520.000000 251.050003
494215.750000 5420523.000000 251.139999
494215.812500 5420525.500000 251.100006
494215.875000 5420528.500000 251.080002
494215.968750 5420534.000000 251.070007
494214.937500 5420537.000000 275.000000
494215.593750 5420540.000000 261.899994
494215.031250 5420543.000000 275.779999
494215.781250 5420545.500000 260.730011
494216.281250 5420548.500000 251.149994
494216.312500 5420551.500000 251.729996
494216.343750 5420554.500000 252.339996
494216.375000 5420557.000000 252.470001
494216.437500 5420560.000000 252.309998
494216.500000 5420563.000000 252.399994
494216.531250 5420566.000000 253.149994
494216.531250 5420568.500000 254.309998
494216.562500 5420571.500000 254.770004
494216.625000 5420574.000000 254.300003
494216.468750 5420577.000000 259.589996
494216.531250 5420579.500000 259.540009
494216.531250 5420582.500000 260.290009
494216.562500 5420585.000000 260.950012
494216.593750 5420588.000000 261.660004
494216.656250 5420591.000000 261.119995
494216.750000 5420593.500000 260.350006
494216.875000 5420596.500000 259.589996
494216.906250 5420599.500000 259.570007
494216.937500 5420602.500000 260.230011
494216.968750 5420605.000000 260.880005
494217.000000 5420608.000000 261.579987
494217.468750 5420611.500000 252.809998
494217.531250 5420614.500000 252.679993
494217.593750 5420617.500000 252.570007
494217.593750 5420620.000000 254.020004
494217.625000 5420623.000000 254.449997
494217.593750 5420625.500000 256.290009
494217.437500 5420628.000000 260.820007
494217.531250 5420631.000000 260.359985
494217.875000 5420634.500000 253.770004
494218.000000 5420637.500000 252.759995
494218.062500 5420640.500000 252.759995
494218.093750 5420643.500000 252.960007
494218.125000 5420646.000000 253.699997
494218.187500 5420649.500000 253.830002
494218.218750 5420652.000000 253.929993
494218.281250 5420655.000000 254.190002
494218.343750 5420658.000000 254.279999
494218.375000 5420661.000000 254.559998
494218.437500 5420663.500000 254.639999
494218.312500 5420666.000000 258.630005
494218.218750 5420668.500000 261.869995
494218.406250 5420672.000000 258.649994
494218.625000 5420675.500000 255.270004
494218.562500 5420677.500000 258.350006
494218.625000 5420680.500000 258.480011
494218.812500 5420684.000000 255.589996
494218.718750 5420686.500000 258.450012
494218.781250 5420689.500000 258.549988
494218.875000 5420692.500000 257.750000
494219.000000 5420696.000000 256.570007
494219.062500 5420698.500000 256.790009
494219.093750 5420701.500000 257.149994
494219.125000 5420704.500000 257.619995
494219.156250 5420707.500000 258.170013
494219.187500 5420710.000000 258.890015
494219.218750 5420713.000000 259.500000
494219.156250 5420715.500000 261.730011
494219.250000 5420718.500000 261.140015
494219.218750 5420721.000000 263.170013
494219.156250 5420723.500000 265.420013
494219.187500 5420726.500000 266.429993
494219.125000 5420728.500000 268.630005
494219.125000 5420731.500000 269.750000
494219.093750 5420734.000000 271.790009
494219.125000 5420736.500000 272.549988
494219.125000 5420739.500000 273.390015
494219.062500 5420741.500000 276.019989
494219.093750 5420744.500000 276.899994
494219.031250 5420746.500000 279.100006
494219.781250 5420747.500000 279.510010
494219.875000 5420745.500000 277.140015
494219.843750 5420743.000000 276.529999
494219.937500 5420741.000000 274.079987
494219.937500 5420738.500000 273.190002
494219.937500 5420736.000000 272.279999
494219.937500 5420733.500000 271.489990
494219.968750 5420731.000000 269.809998
494220.062500 5420729.000000 267.320007
494220.062500 5420726.500000 266.399994
494220.093750 5420723.500000 265.459991
494220.125000 5420721.500000 263.309998
494220.187500 5420719.000000 261.489990
494220.187500 5420716.500000 260.390015
494220.187500 5420714.000000 259.709991
494220.187500 5420711.000000 259.019989
494220.187500 5420708.500000 258.410004
494220.093750 5420705.500000 259.359985
494220.125000 5420703.000000 257.399994
494220.125000 5420700.500000 256.970001
494220.093750 5420697.500000 256.630005
494220.062500 5420694.500000 256.570007
494220.000000 5420691.500000 256.760010
494219.781250 5420688.000000 260.529999
494219.937500 5420686.000000 256.399994
494219.812500 5420682.500000 258.429993
494219.750000 5420680.000000 258.369995
494219.718750 5420677.000000 258.089996
494219.843750 5420675.000000 255.220001
494219.625000 5420671.500000 258.540009
494219.468750 5420668.000000 261.299988
494219.718750 5420666.500000 254.720001
494219.687500 5420663.500000 254.639999
494219.656250 5420660.500000 254.570007
494219.625000 5420658.000000 254.289993
494219.593750 5420655.000000 254.000000
494219.562500 5420652.000000 253.970001
494219.531250 5420649.500000 253.800003
494219.500000 5420646.500000 253.600006
494219.468750 5420643.500000 253.009995
494219.437500 5420641.000000 252.820007
494219.406250 5420638.000000 252.690002
494219.343750 5420635.000000 252.960007
494219.312500 5420632.500000 252.800003
494218.906250 5420628.500000 260.380005
494218.968750 5420626.000000 258.640015
494219.031250 5420623.500000 256.420013
494219.093750 5420621.000000 254.119995
494219.125000 5420618.000000 252.639999
494219.062500 5420615.000000 252.789993
494219.031250 5420612.500000 252.759995
494218.593750 5420608.500000 261.339996
494218.531250 5420606.000000 261.500000
494218.531250 5420603.000000 260.799988
494218.531250 5420600.500000 260.100006
494218.500000 5420597.500000 259.470001
494218.468750 5420595.000000 259.660004
494218.375000 5420592.000000 260.390015
494218.312500 5420589.000000 261.160004
494218.250000 5420586.000000 261.619995
494218.218750 5420583.500000 260.950012
494218.218750 5420580.500000 260.359985
494218.343750 5420578.000000 256.980011
494218.406250 5420575.500000 254.350006
494218.343750 5420572.500000 254.809998
494218.343750 5420569.500000 254.039993
494218.343750 5420567.000000 253.000000
494218.343750 5420564.000000 252.380005
494218.312500 5420561.000000 252.320007
494218.250000 5420558.500000 252.279999
494218.218750 5420555.500000 252.229996
494217.843750 5420552.500000 259.399994
494217.937500 5420550.000000 256.390015
494217.687500 5420547.000000 261.000000
494218.062500 5420541.000000 251.199997
494218.031250 5420538.500000 251.039993
494217.968750 5420535.500000 251.100006
494217.937500 5420533.000000 251.039993
494217.875000 5420530.000000 251.089996
494217.843750 5420527.000000 251.119995
494217.812500 5420524.000000 251.169998
494217.750000 5420521.500000 251.179993
494217.718750 5420518.500000 251.059998
494217.687500 5420515.500000 251.149994
494217.625000 5420513.000000 251.360001
494217.562500 5420510.000000 251.600006
494217.500000 5420507.000000 252.119995
494216.906250 5420484.500000 257.850006
494216.656250 5420482.000000 262.510010
494216.687500 5420479.000000 261.369995
494216.812500 5420476.000000 257.429993
494216.968750 5420472.500000 252.710007
494216.875000 5420470.000000 253.690002
494216.843750 5420467.000000 253.860001
494216.812500 5420464.500000 253.669998
494216.781250 5420461.500000 253.559998
494216.718750 5420458.500000 253.580002
494218.312500 5420456.500000 253.490005
494218.375000 5420459.500000 253.529999
494218.437500 5420462.000000 253.639999
494218.468750 5420465.000000 253.770004
494218.562500 5420468.000000 253.649994
494218.625000 5420470.500000 253.660004
494218.718750 5420473.500000 252.699997
494218.750000 5420476.500000 252.759995
494218.843750 5420479.000000 252.289993
494218.906250 5420482.000000 252.330002
494219.437500 5420508.000000 252.289993
494219.500000 5420510.500000 252.100006
494219.593750 5420513.500000 251.270004
494219.656250 5420516.500000 251.190002
494219.718750 5420519.000000 251.100006
494219.781250 5420522.000000 251.059998
494219.843750 5420525.000000 251.179993
494219.906250 5420527.500000 251.089996
494219.937500 5420530.500000 251.110001
494220.000000 5420533.500000 251.119995
494220.062500 5420536.500000 251.119995
494220.125000 5420539.000000 251.110001
494220.187500 5420542.000000 251.169998
494220.250000 5420545.000000 251.100006
494219.500000 5420547.500000 268.769989
494220.156250 5420550.500000 255.720001
494220.093750 5420553.500000 258.690002
494220.437500 5420556.500000 251.960007
494219.593750 5420559.000000 272.269989
494220.562500 5420562.000000 252.309998
494220.625000 5420565.000000 252.330002
494220.656250 5420568.000000 252.589996
494220.656250 5420570.500000 253.550003
494220.656250 5420573.500000 254.699997
494220.718750 5420576.000000 254.690002
494220.812500 5420579.000000 254.190002
494220.562500 5420581.500000 261.149994
494220.593750 5420584.500000 261.589996
494220.687500 5420587.000000 260.859985
494220.781250 5420590.000000 260.100006
494220.875000 5420593.000000 259.450012
494220.906250 5420596.000000 259.709991
494220.937500 5420598.500000 260.339996
494220.968750 5420601.500000 260.989990
494221.000000 5420604.000000 261.790009
494221.093750 5420607.000000 260.970001
494221.187500 5420610.000000 260.260010
494221.593750 5420613.500000 252.779999
494221.656250 5420616.500000 252.690002
494221.718750 5420619.500000 252.529999
494221.500000 5420622.000000 258.489990
494221.812500 5420625.000000 252.899994
494221.875000 5420628.000000 253.479996
494221.937500 5420631.000000 252.839996
494222.000000 5420634.000000 252.830002
494222.062500 5420637.000000 253.009995
494222.125000 5420639.500000 252.759995
494222.187500 5420642.500000 252.809998
494222.250000 5420645.500000 252.990005
494222.281250 5420648.500000 253.660004
494222.312500 5420651.000000 253.800003
494222.375000 5420654.000000 253.979996
494222.406250 5420657.000000 254.279999
494222.468750 5420660.000000 254.369995
494222.531250 5420663.000000 254.610001
494222.593750 5420666.000000 254.660004
494222.625000 5420668.500000 254.779999
494222.656250 5420671.500000 255.669998
494222.750000 5420674.500000 255.110001
494222.781250 5420677.500000 255.550003
494222.718750 5420680.000000 258.309998
494222.781250 5420682.500000 258.350006
494222.968750 5420686.500000 255.440002
494223.031250 5420689.500000 255.470001
494222.968750 5420691.500000 257.829987
494223.093750 5420695.000000 256.489990
494223.156250 5420698.000000 256.630005
494223.187500 5420701.000000 256.970001
494223.250000 5420703.500000 257.470001
494223.281250 5420706.500000 258.000000
494223.312500 5420709.500000 258.619995
494223.343750 5420712.000000 259.260010
494223.375000 5420715.000000 259.980011
494223.375000 5420718.000000 260.829987
494223.343750 5420720.500000 262.829987
494223.343750 5420723.000000 264.049988
494223.312500 5420725.500000 266.040009
494223.312500 5420728.000000 266.929993
494223.250000 5420730.500000 269.510010
494223.250000 5420733.500000 270.559998
494223.156250 5420735.500000 273.679993
494223.250000 5420738.500000 273.269989
494223.218750 5420741.000000 275.269989
494223.218750 5420743.500000 276.420013
494223.218750 5420746.500000 277.320007
494223.937500 5420747.000000 278.989990
494224.000000 5420745.000000 276.730011
494224.000000 5420742.500000 276.059998
494224.062500 5420740.000000 273.790009
494224.093750 5420737.500000 272.910004
494224.062500 5420735.000000 272.119995
494224.062500 5420732.500000 271.630005
494224.125000 5420730.500000 269.380005
494224.218750 5420728.000000 266.940002
494224.218750 5420725.500000 266.089996
494224.250000 5420723.000000 264.350006
494224.281250 5420720.500000 262.790009
494224.343750 5420718.500000 260.970001
494224.343750 5420716.000000 260.209991
494224.343750 5420713.000000 259.410004
494224.312500 5420710.500000 258.820007
494224.312500 5420707.500000 258.269989
494224.281250 5420705.000000 257.670013
494224.281250 5420702.000000 257.179993
494224.250000 5420699.500000 256.769989
494224.218750 5420696.500000 256.529999
494224.187500 5420694.000000 256.410004
494224.093750 5420691.000000 257.279999
494224.125000 5420688.000000 255.449997
494223.781250 5420684.000000 262.010010
494223.906250 5420682.000000 258.450012
494223.875000 5420679.000000 258.359985
494223.968750 5420677.000000 255.389999
494223.937500 5420674.000000 255.169998
494223.906250 5420671.000000 254.919998
494223.875000 5420668.500000 254.710007
494223.843750 5420665.500000 254.610001
494223.812500 5420662.500000 254.509995
494223.781250 5420660.000000 254.289993
494223.718750 5420657.000000 254.130005
494223.687500 5420654.000000 253.960007
494223.656250 5420651.500000 253.770004
494223.625000 5420648.500000 253.699997
494223.625000 5420645.500000 252.869995
494223.593750 5420643.000000 252.789993
494223.343750 5420639.500000 257.160004
494223.406250 5420637.000000 254.619995
494223.437500 5420634.500000 252.750000
494223.406250 5420631.500000 252.690002
494223.375000 5420628.500000 252.679993
494223.093750 5420625.000000 257.820007
494222.937500 5420622.000000 259.929993
494223.031250 5420619.500000 257.279999
494223.187500 5420617.000000 252.639999
494223.156250 5420614.500000 252.779999
494222.781250 5420611.000000 259.640015
494222.718750 5420608.000000 260.399994
494222.625000 5420605.000000 261.149994
494222.562500 5420602.000000 261.630005
494222.562500 5420599.500000 260.920013
494222.531250 5420596.500000 260.329987
494222.531250 5420594.000000 259.630005
494222.500000 5420591.000000 259.459991
494222.406250 5420588.500000 260.260010
494222.343750 5420585.500000 260.980011
494222.281250 5420582.500000 261.640015
494222.562500 5420580.000000 254.190002
494222.500000 5420577.500000 254.699997
494222.468750 5420574.500000 254.509995
494222.468750 5420571.500000 253.380005
494222.468750 5420569.000000 252.440002
494222.437500 5420566.000000 252.220001
494222.406250 5420563.000000 252.289993
494222.343750 5420560.500000 252.360001
494222.343750 5420557.500000 251.839996
494221.343750 5420554.000000 272.519989
494221.937500 5420551.500000 258.799988
494221.468750 5420548.500000 268.220001
494222.187500 5420546.000000 251.179993
494222.156250 5420543.000000 251.139999
494222.125000 5420540.500000 251.169998
494222.062500 5420537.500000 251.190002
494222.031250 5420534.500000 251.130005
494221.968750 5420532.000000 251.050003
494221.937500 5420529.000000 251.070007
494221.906250 5420526.000000 251.110001
494221.875000 5420523.500000 251.089996
494221.812500 5420520.500000 251.050003
494221.781250 5420517.500000 251.110001
494221.718750 5420514.500000 251.190002
494221.625000 5420512.000000 252.259995
494221.062500 5420483.500000 255.220001
494221.125000 5420480.500000 252.720001
494220.906250 5420478.000000 256.839996
494221.062500 5420475.000000 252.729996
494220.968750 5420472.000000 253.750000
494220.906250 5420469.000000 253.710007
494220.875000 5420466.000000 253.740005
494220.843750 5420463.500000 253.509995
494220.812500 5420460.500000 253.380005
494220.750000 5420457.500000 253.419998
494222.406250 5420458.500000 253.389999
494222.468750 5420461.500000 253.429993
494222.531250 5420464.500000 253.440002
494222.593750 5420467.000000 253.600006
494222.656250 5420470.000000 253.679993
494222.718750 5420473.000000 253.619995
494222.781250 5420475.500000 253.360001
494222.687500 5420479.000000 257.119995
494222.781250 5420481.500000 256.329987
494223.625000 5420512.500000 252.309998
494223.687500 5420515.500000 251.570007
494223.781250 5420518.500000 251.190002
494223.843750 5420521.000000 251.169998
494223.906250 5420524.000000 251.160004
494223.968750 5420527.000000 251.149994
494224.031250 5420530.000000 251.139999
494224.093750 5420533.000000 251.130005
494224.125000 5420535.500000 251.160004
494224.187500 5420538.500000 251.199997
494224.250000 5420541.500000 251.149994
494224.312500 5420544.000000 251.250000
494223.812500 5420547.000000 263.549988
494223.812500 5420549.500000 265.209991
494224.156250 5420552.500000 258.480011
494224.000000 5420555.500000 263.309998
494224.593750 5420558.500000 251.449997
494224.625000 5420561.000000 252.210007
494224.687500 5420564.000000 252.369995
494224.750000 5420567.000000 252.270004
494224.812500 5420570.000000 252.330002
494224.843750 5420572.500000 253.070007
494224.843750 5420575.500000 254.039993
494224.781250 5420578.000000 256.540009
494224.906250 5420581.000000 255.190002
494225.031250 5420584.000000 254.139999
494224.812500 5420586.500000 259.989990
494224.906250 5420589.500000 259.109985
494224.937500 5420592.000000 259.869995
494224.968750 5420595.000000 260.529999
494225.000000 5420598.000000 261.260010
494225.031250 5420600.500000 261.529999
494225.125000 5420603.500000 260.769989
494225.218750 5420606.500000 260.089996
494225.312500 5420609.500000 259.339996
494225.687500 5420612.500000 252.800003
494225.531250 5420615.500000 257.250000
494225.531250 5420618.000000 258.440002
494225.875000 5420621.500000 252.639999
494225.687500 5420624.000000 257.940002
494226.000000 5420627.500000 252.669998
494226.093750 5420630.000000 251.820007
494226.062500 5420633.000000 254.059998
494226.156250 5420636.000000 252.789993
494226.218750 5420639.000000 252.800003
494226.312500 5420642.000000 252.699997
494226.343750 5420645.000000 252.860001
494226.406250 5420647.500000 253.000000
494226.437500 5420650.500000 253.740005
494226.500000 5420653.500000 253.880005
494226.531250 5420656.500000 253.970001
494226.593750 5420659.000000 254.210007
494226.656250 5420662.000000 254.350006
494226.687500 5420665.000000 254.470001
494226.750000 5420668.000000 254.610001
494226.812500 5420671.000000 254.860001
494226.875000 5420673.500000 255.000000
494226.625000 5420675.500000 261.140015
494226.625000 5420678.000000 262.220001
494226.656250 5420683.500000 264.130005
494227.125000 5420688.000000 256.309998
494227.156250 5420691.000000 256.619995
494227.218750 5420694.000000 256.459991
494227.281250 5420697.000000 256.730011
494227.343750 5420700.000000 256.970001
494227.375000 5420703.000000 257.339996
494227.406250 5420705.500000 257.929993
494227.437500 5420708.500000 258.470001
494227.468750 5420711.500000 259.040009
494227.500000 5420714.000000 259.920013
494227.500000 5420717.000000 260.670013
494227.500000 5420719.500000 262.480011
494227.500000 5420722.500000 263.359985
494227.437500 5420725.000000 265.779999
494227.468750 5420727.500000 266.579987
494227.500000 5420730.500000 267.570007
494227.406250 5420732.500000 270.049988
494227.375000 5420735.000000 272.019989
494227.406250 5420738.000000 272.839996
494227.437500 5420740.500000 273.679993
494227.375000 5420743.000000 276.109985
494227.375000 5420745.500000 276.899994
494227.343750 5420748.000000 279.320007
494228.093750 5420748.500000 279.390015
494228.125000 5420746.500000 277.809998
494228.156250 5420744.000000 276.480011
494228.156250 5420741.500000 275.799988
494228.218750 5420739.500000 273.429993
494228.218750 5420737.000000 272.540009
494228.218750 5420734.500000 271.779999
494228.281250 5420732.000000 269.910004
494228.375000 5420730.000000 267.390015
494228.375000 5420727.500000 266.600006
494228.375000 5420724.500000 265.739990
494228.437500 5420722.500000 263.470001
494228.437500 5420720.000000 262.429993
494228.468750 5420717.500000 260.820007
494228.468750 5420715.000000 260.140015
494228.375000 5420712.000000 260.899994
494228.437500 5420709.500000 258.739990
494228.437500 5420707.000000 258.149994
494228.406250 5420704.000000 257.579987
494228.375000 5420701.500000 257.170013
494228.375000 5420698.500000 256.880005
494228.343750 5420696.000000 256.440002
494228.312500 5420693.000000 256.290009
494228.125000 5420689.500000 259.299988
494227.781250 5420685.500000 264.959991
494227.656250 5420682.500000 266.579987
494227.750000 5420680.000000 263.829987
494227.781250 5420677.500000 262.670013
494227.781250 5420674.500000 261.790009
494228.062500 5420673.000000 254.899994
494228.031250 5420670.500000 254.720001
494228.000000 5420667.500000 254.630005
494227.937500 5420664.500000 254.419998
494227.906250 5420662.000000 254.309998
494227.875000 5420659.000000 254.119995
494227.843750 5420656.000000 254.009995
494227.812500 5420653.500000 253.850006
494227.781250 5420650.500000 253.669998
494227.750000 5420647.500000 252.889999
494227.718750 5420645.000000 252.820007
494227.687500 5420642.000000 252.759995
494227.625000 5420639.000000 252.820007
494227.593750 5420636.500000 252.669998
494227.500000 5420633.000000 254.050003
494227.625000 5420631.000000 250.070007
494227.468750 5420628.000000 252.669998
494227.406250 5420625.000000 252.600006
494227.312500 5420622.000000 254.000000
494227.093750 5420618.500000 257.790009
494227.281250 5420616.500000 252.710007
494227.250000 5420613.500000 252.779999
494227.187500 5420610.500000 252.910004
494226.843750 5420607.000000 259.440002
494226.750000 5420604.500000 260.200012
494226.687500 5420601.500000 261.019989
494226.593750 5420598.500000 261.660004
494226.593750 5420595.500000 261.140015
494226.562500 5420593.000000 260.459991
494226.562500 5420590.000000 259.760010
494226.531250 5420587.500000 259.380005
494226.750000 5420585.000000 254.110001
494226.656250 5420582.000000 254.679993
494226.625000 5420579.500000 254.779999
494226.625000 5420576.500000 253.750000
494226.625000 5420573.500000 252.750000
494226.593750 5420571.000000 252.309998
494226.562500 5420568.000000 252.380005
494226.531250 5420565.000000 252.270004
494226.500000 5420562.500000 251.949997
494225.812500 5420559.000000 266.059998
494226.187500 5420556.500000 256.850006
494226.406250 5420554.000000 251.080002
494226.343750 5420551.000000 251.100006
494226.312500 5420548.000000 251.139999
494226.250000 5420545.000000 251.110001
494226.218750 5420542.500000 251.149994
494226.156250 5420539.500000 251.119995
494226.125000 5420536.500000 251.100006
494226.093750 5420534.000000 251.070007
494226.031250 5420531.000000 251.169998
494226.000000 5420528.000000 251.100006
494225.937500 5420525.500000 251.160004
494225.875000 5420519.500000 251.149994
494225.781250 5420517.000000 252.050003
494225.718750 5420514.000000 252.320007
494225.343750 5420488.000000 252.229996
494225.281250 5420485.500000 252.580002
494225.218750 5420482.500000 252.919998
494225.156250 5420479.500000 252.779999
494224.875000 5420477.000000 258.480011
494225.062500 5420474.000000 253.570007
494225.000000 5420471.000000 253.660004
494224.968750 5420468.000000 253.589996
494224.906250 5420465.500000 253.479996
494224.875000 5420462.500000 253.369995
494224.843750 5420459.500000 253.289993
494224.781250 5420456.500000 253.419998
494226.437500 5420458.000000 253.270004
494226.500000 5420460.500000 253.259995
494226.562500 5420463.500000 253.270004
494226.625000 5420466.500000 253.509995
494226.687500 5420469.000000 253.610001
494226.750000 5420472.000000 253.660004
494226.812500 5420475.000000 253.619995
494226.875000 5420478.000000 253.500000
494226.937500 5420480.500000 252.850006
494227.031250 5420483.500000 252.820007
494227.093750 5420486.500000 252.619995
494227.093750 5420492.000000 255.429993
494227.000000 5420495.000000 258.649994
494227.781250 5420517.500000 252.190002
494227.875000 5420520.500000 251.139999
494227.937500 5420523.500000 251.149994
494228.000000 5420526.000000 251.089996
494228.062500 5420529.000000 251.160004
494228.125000 5420532.000000 251.119995
494228.187500 5420535.000000 251.139999
494228.250000 5420538.000000 251.100006
494228.312500 5420540.500000 251.149994
494228.375000 5420543.500000 251.139999
494228.437500 5420546.500000 251.039993
494228.562500 5420552.000000 251.190002
494228.125000 5420554.500000 261.959991
494228.031250 5420557.000000 265.309998
494227.656250 5420560.000000 274.269989
494228.000000 5420563.000000 268.760010
494228.312500 5420566.000000 262.929993
494228.875000 5420569.000000 252.399994
494228.937500 5420572.000000 252.199997
494228.968750 5420575.000000 252.470001
494229.000000 5420577.500000 253.369995
494229.000000 5420580.500000 254.669998
494229.062500 5420583.500000 254.600006
494229.156250 5420586.500000 254.139999
494228.937500 5420588.500000 260.049988
494228.968750 5420591.500000 260.790009
494229.000000 5420594.500000 261.470001
494229.062500 5420597.000000 261.260010
494229.156250 5420600.000000 260.510010
494229.250000 5420603.000000 259.859985
494229.343750 5420606.000000 259.109985
494229.687500 5420609.500000 253.050003
494229.750000 5420612.000000 252.800003
494229.593750 5420614.500000 257.690002
494229.781250 5420617.500000 255.179993
494229.937500 5420621.000000 253.119995
494230.031250 5420624.000000 252.580002
494230.187500 5420627.000000 250.050003
494230.250000 5420630.000000 250.100006
494230.312500 5420632.500000 250.139999
494230.062500 5420634.500000 257.010010
494230.218750 5420638.000000 254.729996
494230.375000 5420641.000000 252.679993
494230.437500 5420644.000000 252.699997
494230.500000 5420647.000000 252.949997
494230.562500 5420650.000000 253.179993
494230.593750 5420652.500000 253.770004
494230.625000 5420655.500000 253.910004
494230.687500 5420658.500000 254.009995
494230.750000 5420661.500000 254.270004
494230.812500 5420664.000000 254.399994
494230.875000 5420667.000000 254.509995
494230.906250 5420670.000000 254.649994
494230.968750 5420673.000000 255.000000
494230.593750 5420674.500000 263.970001
494230.593750 5420677.000000 264.890015
494230.656250 5420680.000000 264.630005
494230.812500 5420683.000000 263.420013
494230.906250 5420686.000000 262.190002
494231.250000 5420690.500000 256.690002
494231.343750 5420693.500000 256.420013
494231.375000 5420696.500000 256.450012
494231.437500 5420699.000000 257.070007
494231.468750 5420702.000000 257.470001
494231.500000 5420705.000000 257.920013
494231.531250 5420708.000000 258.500000
494231.562500 5420710.500000 259.160004
494231.593750 5420713.500000 259.839996
494231.625000 5420716.500000 260.609985
494231.656250 5420719.000000 261.450012
494231.625000 5420721.500000 263.160004
494231.593750 5420724.000000 265.369995
494231.593750 5420727.000000 266.380005
494231.625000 5420729.500000 267.350006
494231.562500 5420732.000000 269.809998
494231.531250 5420734.500000 271.730011
494231.531250 5420737.000000 272.510010
494231.562500 5420740.000000 273.269989
494231.500000 5420742.500000 275.910004
494231.531250 5420745.000000 276.630005
494231.437500 5420747.000000 279.220001
494232.218750 5420748.000000 279.190002
494232.281250 5420746.000000 277.010010
494232.312500 5420743.500000 276.149994
494232.312500 5420741.000000 274.859985
494232.375000 5420739.000000 273.070007
494232.375000 5420736.500000 272.290009
494232.406250 5420734.000000 270.329987
494232.406250 5420731.500000 269.500000
494232.500000 5420729.500000 267.160004
494232.500000 5420726.500000 266.209991
494232.500000 5420724.000000 265.420013
494232.562500 5420722.000000 263.170013
494232.593750 5420719.500000 261.529999
494232.593750 5420716.500000 260.820007
494232.562500 5420714.000000 260.190002
494232.562500 5420711.000000 259.359985
494232.562500 5420709.000000 258.750000
494232.531250 5420706.000000 258.160004
494232.531250 5420703.000000 257.600006
494232.500000 5420700.500000 257.119995
494232.468750 5420698.000000 256.709991
494232.437500 5420695.000000 256.450012
494232.312500 5420691.500000 258.119995
494232.375000 5420689.000000 256.369995
494232.062500 5420685.500000 261.600006
494232.031250 5420682.500000 261.570007
494231.843750 5420679.000000 264.070007
494231.750000 5420676.000000 265.170013
494232.156250 5420675.000000 255.779999
494232.156250 5420672.000000 254.779999
494232.125000 5420669.500000 254.649994
494232.093750 5420666.500000 254.520004
494232.062500 5420664.000000 254.399994
494232.031250 5420661.000000 254.179993
494231.968750 5420658.000000 254.000000
494231.937500 5420655.500000 253.869995
494231.906250 5420652.500000 253.679993
494231.875000 5420649.500000 252.979996
494231.843750 5420647.000000 252.889999
494231.812500 5420644.000000 252.929993
494231.781250 5420641.000000 252.669998
494231.468750 5420637.500000 257.929993
494231.625000 5420635.000000 253.940002
494231.750000 5420633.000000 250.100006
494231.718750 5420630.000000 250.119995
494231.687500 5420627.500000 250.050003
494231.625000 5420624.500000 250.289993
494231.468750 5420621.500000 252.759995
494231.250000 5420618.000000 255.830002
494231.375000 5420615.500000 252.779999
494231.312500 5420612.500000 252.679993
494231.281250 5420610.000000 252.899994
494231.218750 5420607.000000 253.320007
494230.875000 5420603.500000 259.279999
494230.812500 5420600.500000 260.019989
494230.718750 5420598.000000 260.750000
494230.625000 5420595.000000 261.440002
494230.593750 5420592.000000 261.329987
494230.906250 5420589.500000 254.039993
494230.875000 5420587.000000 254.059998
494230.781250 5420584.000000 254.720001
494230.750000 5420581.500000 254.309998
494230.781250 5420578.500000 253.070007
494230.750000 5420575.500000 252.440002
494230.718750 5420573.000000 252.289993
494230.656250 5420570.000000 252.339996
494230.625000 5420567.000000 252.179993
494230.625000 5420564.500000 251.240005
494229.937500 5420561.000000 264.970001
494229.718750 5420558.000000 268.959991
494229.781250 5420555.500000 266.559998
494229.343750 5420552.500000 275.390015
494230.406250 5420550.000000 251.169998
494230.375000 5420547.000000 251.119995
494230.312500 5420544.500000 251.080002
494230.281250 5420541.500000 251.220001
494230.218750 5420538.500000 251.110001
494230.187500 5420536.000000 251.149994
494230.125000 5420533.000000 251.169998
494230.093750 5420530.000000 251.179993
494230.062500 5420527.500000 251.050003
494230.000000 5420524.500000 251.160004
494229.937500 5420521.500000 251.479996
494229.875000 5420519.000000 252.240005
494229.406250 5420493.000000 253.059998
494229.406250 5420490.000000 252.250000
494229.343750 5420487.500000 252.889999
494229.312500 5420484.500000 252.779999
494229.250000 5420481.500000 252.750000
494229.187500 5420479.000000 253.460007
494229.125000 5420476.000000 253.509995
494229.093750 5420473.000000 253.619995
494229.031250 5420470.000000 253.710007
494229.000000 5420467.500000 253.470001
494228.968750 5420464.500000 253.130005
494228.906250 5420461.500000 253.250000
494228.875000 5420458.500000 253.229996
494230.468750 5420457.000000 253.270004
494230.531250 5420460.000000 253.309998
494230.625000 5420463.000000 253.110001
494230.656250 5420465.500000 253.389999
494230.718750 5420468.500000 253.550003
494230.781250 5420471.500000 253.550003
494230.843750 5420474.000000 253.520004
494230.906250 5420477.000000 253.449997
494230.968750 5420480.000000 253.339996
494231.062500 5420483.000000 252.699997
494231.125000 5420485.500000 252.830002
494231.156250 5420488.500000 252.809998
494230.906250 5420492.000000 260.170013
494231.093750 5420494.500000 257.540009
494231.875000 5420520.000000 252.279999
494231.968750 5420522.500000 251.880005
494232.062500 5420525.500000 251.089996
494232.125000 5420528.500000 251.199997
494232.187500 5420531.000000 251.059998
494232.250000 5420534.000000 251.110001
494232.312500 5420537.000000 251.130005
494232.375000 5420540.000000 251.059998
494232.406250 5420542.500000 251.160004
494232.468750 5420545.500000 251.220001
494232.562500 5420548.500000 251.119995
494232.656250 5420554.000000 251.149994
494232.031250 5420556.500000 266.450012
494232.125000 5420559.500000 265.420013
494231.906250 5420562.000000 271.769989
494232.906250 5420565.500000 251.130005
494232.937500 5420568.500000 252.149994
494232.968750 5420571.500000 252.399994
494233.062500 5420574.000000 252.270004
494233.125000 5420577.000000 252.270004
494233.125000 5420579.500000 252.929993
494233.156250 5420582.500000 253.970001
494233.187500 5420585.500000 254.660004
494233.250000 5420588.500000 254.830002
494233.343750 5420591.500000 254.000000
494233.062500 5420593.500000 261.079987
494233.156250 5420596.500000 260.450012
494233.250000 5420599.500000 259.630005
494233.593750 5420603.000000 253.750000
494233.656250 5420605.500000 253.550003
494233.781250 5420608.500000 252.580002
494233.843750 5420611.500000 252.529999
494233.718750 5420614.000000 256.350006
494233.656250 5420616.500000 259.140015
494234.000000 5420620.000000 253.210007
494234.218750 5420623.500000 249.940002
494234.281250 5420626.000000 250.009995
494234.343750 5420629.000000 249.960007
494234.406250 5420632.000000 250.080002
494234.343750 5420634.500000 252.889999
494234.406250 5420637.500000 252.589996
494234.468750 5420640.500000 252.669998
494234.500000 5420643.500000 252.899994
494234.593750 5420646.000000 252.809998
494234.625000 5420649.000000 252.800003
494234.656250 5420652.000000 253.630005
494234.718750 5420655.000000 253.850006
494234.781250 5420657.500000 253.979996
494234.843750 5420660.500000 254.139999
494234.875000 5420663.500000 254.309998
494234.937500 5420666.500000 254.509995
494235.000000 5420669.500000 254.600006
494235.062500 5420672.500000 254.770004
494235.125000 5420675.000000 254.919998
494234.812500 5420676.500000 262.529999
494234.937500 5420679.500000 261.250000
494235.250000 5420684.000000 255.789993
494235.312500 5420687.000000 256.160004
494235.375000 5420689.500000 256.290009
494235.406250 5420692.500000 256.579987
494235.468750 5420695.500000 256.570007
494235.531250 5420698.500000 256.649994
494235.562500 5420701.500000 257.260010
494235.593750 5420704.000000 258.029999
494235.625000 5420707.000000 258.519989
494235.656250 5420710.000000 259.109985
494235.687500 5420713.000000 259.859985
494235.718750 5420715.500000 260.609985
494235.750000 5420718.500000 261.279999
494235.750000 5420721.000000 262.850006
494235.750000 5420723.500000 264.019989
494235.718750 5420726.000000 265.959991
494235.718750 5420729.000000 267.040009
494235.656250 5420731.000000 269.320007
494235.687500 5420734.000000 270.230011
494235.656250 5420736.500000 272.369995
494235.656250 5420739.000000 273.149994
494235.625000 5420741.500000 275.429993
494235.656250 5420744.500000 276.179993
494235.593750 5420746.500000 278.649994
494235.625000 5420749.500000 279.450012
494236.375000 5420750.000000 279.679993
494236.375000 5420747.500000 278.880005
494236.406250 5420745.500000 276.739990
494236.406250 5420743.000000 275.899994
494236.500000 5420740.500000 273.709991
494236.500000 5420738.000000 272.899994
494236.406250 5420735.500000 273.660004
494236.531250 5420733.500000 270.149994
494236.593750 5420731.000000 268.119995
494236.625000 5420729.000000 266.750000
494236.625000 5420726.000000 265.760010
494236.687500 5420724.000000 263.640015
494236.687500 5420721.500000 262.649994
494236.687500 5420718.500000 261.470001
494236.687500 5420716.000000 260.760010
494236.687500 5420713.500000 260.200012
494236.656250 5420710.500000 259.329987
494236.656250 5420708.000000 258.730011
494236.625000 5420705.500000 258.200012
494236.625000 5420702.500000 257.619995
494236.625000 5420699.500000 256.829987
494236.593750 5420697.000000 256.660004
494236.531250 5420694.000000 256.540009
494236.500000 5420691.000000 256.480011
494236.468750 5420688.500000 256.339996
494236.406250 5420685.500000 256.089996
494236.281250 5420682.500000 258.059998
494236.375000 5420680.000000 255.570007
494236.343750 5420677.000000 255.259995
494236.312500 5420674.500000 254.830002
494236.250000 5420671.500000 254.710007
494236.218750 5420669.000000 254.570007
494236.187500 5420666.000000 254.410004
494236.156250 5420663.000000 254.300003
494236.125000 5420660.500000 254.059998
494236.093750 5420657.500000 253.889999
494236.031250 5420654.500000 253.839996
494236.000000 5420652.000000 253.289993
494236.000000 5420649.000000 252.869995
494235.937500 5420646.000000 252.869995
494235.906250 5420643.000000 252.830002
494235.750000 5420640.000000 255.039993
494235.687500 5420637.000000 255.509995
494235.781250 5420634.500000 252.610001
494235.843750 5420632.000000 250.139999
494235.812500 5420629.500000 250.020004
494235.750000 5420626.500000 250.059998
494235.718750 5420623.500000 249.979996
494235.656250 5420620.500000 250.009995
494235.500000 5420617.500000 252.630005
494235.343750 5420614.500000 254.600006
494235.312500 5420612.000000 254.649994
494235.375000 5420609.000000 252.570007
494235.312500 5420606.000000 252.529999
494235.218750 5420603.500000 253.820007
494234.906250 5420600.000000 259.140015
494234.843750 5420597.000000 259.820007
494234.750000 5420594.000000 260.559998
494235.031250 5420592.000000 254.000000
494234.937500 5420589.000000 254.639999
494234.906250 5420586.000000 254.600006
494234.906250 5420583.500000 253.529999
494234.906250 5420580.500000 252.690002
494234.875000 5420578.000000 252.210007
494234.843750 5420575.000000 252.270004
494234.781250 5420572.000000 252.339996
494234.750000 5420569.500000 251.800003
494233.718750 5420560.000000 271.470001
494233.718750 5420557.500000 270.519989
494233.812500 5420554.500000 267.399994
494234.500000 5420552.000000 251.169998
494234.375000 5420543.500000 251.139999
494234.281250 5420538.000000 251.179993
494234.250000 5420535.000000 251.220001
494234.187500 5420532.500000 251.070007
494234.156250 5420529.500000 251.190002
494234.093750 5420526.500000 251.160004
494234.000000 5420523.500000 252.139999
494233.156250 5420498.500000 262.079987
494233.406250 5420495.500000 255.449997
494233.343750 5420492.500000 255.750000
494233.312500 5420489.500000 255.429993
494233.375000 5420486.500000 252.910004
494233.343750 5420483.500000 252.820007
494233.250000 5420481.000000 253.429993
494233.218750 5420478.000000 253.429993
494233.156250 5420475.000000 253.449997
494233.125000 5420472.500000 253.470001
494233.093750 5420469.500000 253.500000
494233.031250 5420466.500000 253.309998
494233.000000 5420463.500000 253.169998
494232.937500 5420461.000000 253.240005
494232.906250 5420458.000000 253.220001
494234.500000 5420456.500000 253.220001
494234.562500 5420459.500000 253.240005
494234.625000 5420462.000000 253.139999
494234.687500 5420465.000000 253.210007
494234.750000 5420467.500000 253.369995
494234.812500 5420471.000000 253.360001
494234.875000 5420473.500000 253.350006
494234.906250 5420476.500000 253.399994
494235.000000 5420479.000000 253.320007
494235.062500 5420482.000000 253.419998
494235.125000 5420485.000000 252.910004
494235.187500 5420487.500000 252.880005
494235.281250 5420490.500000 252.750000
494235.218750 5420493.500000 255.179993
494235.125000 5420496.500000 258.790009
494235.187500 5420499.500000 258.850006
494235.968750 5420522.000000 252.300003
494236.031250 5420525.000000 252.210007
494236.156250 5420527.500000 251.050003
494236.218750 5420530.500000 251.149994
494236.281250 5420533.500000 251.119995
494236.343750 5420536.500000 251.089996
494236.406250 5420539.000000 251.029999
494236.531250 5420545.000000 251.029999
494236.593750 5420548.000000 251.039993
494236.718750 5420553.500000 251.089996
494236.000000 5420556.000000 267.940002
494236.843750 5420559.000000 251.160004
494236.906250 5420562.000000 251.110001
494236.781250 5420564.500000 255.020004
494236.937500 5420567.500000 253.149994
494236.875000 5420570.500000 255.279999
494237.093750 5420573.500000 252.270004
494237.156250 5420576.500000 252.330002
494237.218750 5420579.000000 252.149994
494237.281250 5420582.000000 252.440002
494237.281250 5420585.000000 253.399994
494237.312500 5420588.000000 254.580002
494237.375000 5420590.500000 254.679993
494237.437500 5420593.500000 254.029999
494237.531250 5420596.000000 253.910004
494237.593750 5420599.000000 253.880005
494237.656250 5420602.000000 253.639999
494237.781250 5420605.000000 252.610001
494237.843750 5420608.000000 252.580002
494237.562500 5420610.000000 259.739990
494237.968750 5420613.500000 252.550003
494238.156250 5420617.000000 249.880005
494238.218750 5420619.500000 249.910004
494238.250000 5420622.500000 250.210007
494238.343750 5420625.500000 249.960007
494238.406250 5420628.500000 249.970001
494238.343750 5420631.000000 252.570007
494238.406250 5420634.000000 252.539993
494238.281250 5420636.500000 256.510010
494238.343750 5420639.000000 256.369995
494238.593750 5420642.500000 252.770004
494238.625000 5420645.500000 252.880005
494238.687500 5420648.500000 252.860001
494238.750000 5420651.500000 252.910004
494238.781250 5420654.000000 253.720001
494238.843750 5420657.000000 253.830002
494238.906250 5420660.000000 253.970001
494238.968750 5420663.000000 254.179993
494239.031250 5420666.000000 254.360001
494239.062500 5420668.500000 254.479996
494239.125000 5420671.500000 254.669998
494239.187500 5420674.500000 254.759995
494239.250000 5420677.500000 254.960007
494239.281250 5420680.500000 255.460007
494239.343750 5420683.000000 255.690002
494239.375000 5420686.000000 256.089996
494239.343750 5420688.500000 258.140015
494239.500000 5420692.000000 256.510010
494239.562500 5420695.000000 256.589996
494239.593750 5420698.000000 256.750000
494239.656250 5420700.500000 257.130005
494239.656250 5420703.500000 258.040009
494239.718750 5420706.500000 258.640015
494239.750000 5420709.000000 259.200012
494239.781250 5420712.000000 259.880005
494239.781250 5420715.000000 260.790009
494239.812500 5420717.500000 261.559998
494239.843750 5420720.500000 262.299988
494239.843750 5420723.000000 263.910004
494239.812500 5420725.500000 265.390015
494239.812500 5420728.500000 267.100006
494239.812500 5420731.000000 268.299988
494239.781250 5420733.500000 270.100006
494239.750000 5420736.000000 272.010010
494239.781250 5420738.500000 272.869995
494239.750000 5420741.000000 274.720001
494239.750000 5420744.000000 276.040009
494239.687500 5420746.000000 278.279999
494239.718750 5420749.000000 279.170013
494240.468750 5420749.500000 279.269989
494240.468750 5420747.000000 278.529999
494240.531250 5420745.000000 276.260010
494240.500000 5420742.000000 275.690002
494240.531250 5420740.000000 274.769989
494240.593750 5420737.500000 272.519989
494240.593750 5420735.000000 271.760010
494240.625000 5420732.500000 269.970001
494240.687500 5420730.500000 267.630005
494240.687500 5420728.000000 266.950012
494240.718750 5420725.500000 265.290009
494240.781250 5420723.000000 263.480011
494240.781250 5420720.500000 262.299988
494240.781250 5420718.000000 261.609985
494240.781250 5420715.000000 260.880005
494240.750000 5420712.500000 260.209991
494240.750000 5420710.000000 259.480011
494240.718750 5420707.000000 258.850006
494240.718750 5420704.500000 258.320007
494240.687500 5420702.000000 257.559998
494240.687500 5420699.000000 256.839996
494240.656250 5420696.500000 256.769989
494240.625000 5420693.500000 256.579987
494240.562500 5420690.500000 256.540009
494240.531250 5420688.000000 256.329987
494240.500000 5420685.000000 255.869995
494240.468750 5420682.000000 255.449997
494240.406250 5420679.000000 255.759995
494240.406250 5420676.500000 254.850006
494240.375000 5420674.000000 254.690002
494240.343750 5420671.000000 254.539993
494240.312500 5420668.000000 254.479996
494240.250000 5420665.000000 254.270004
494240.218750 5420662.500000 254.039993
494240.187500 5420659.500000 253.919998
494240.125000 5420656.500000 253.770004
494240.125000 5420654.000000 253.539993
494240.093750 5420651.000000 252.919998
494240.062500 5420648.000000 252.869995
494240.000000 5420645.500000 252.869995
494239.968750 5420642.500000 252.820007
494239.906250 5420639.500000 252.750000
494239.750000 5420636.500000 255.419998
494239.656250 5420633.500000 256.029999
494239.781250 5420631.000000 252.610001
494239.718750 5420628.000000 252.759995
494239.812500 5420625.500000 250.009995
494239.781250 5420623.000000 249.949997
494239.718750 5420620.000000 249.830002
494239.687500 5420617.000000 249.839996
494239.500000 5420614.000000 253.000000
494239.468750 5420611.000000 252.639999
494239.406250 5420608.500000 252.630005
494239.375000 5420605.500000 252.610001
494239.218750 5420602.000000 254.509995
494239.125000 5420599.500000 255.979996
494239.156250 5420596.500000 254.020004
494239.093750 5420594.000000 254.720001
494239.031250 5420591.000000 254.699997
494239.031250 5420588.000000 254.100006
494239.031250 5420585.500000 253.000000
494238.812500 5420582.500000 256.820007
494238.968750 5420580.000000 252.179993
494238.906250 5420577.000000 252.389999
494238.687500 5420574.000000 256.089996
494238.875000 5420571.500000 251.289993
494238.562500 5420568.000000 256.690002
494238.656250 5420565.500000 253.759995
494238.750000 5420563.000000 251.119995
494238.625000 5420557.000000 251.210007
494238.593750 5420554.000000 251.149994
494238.562500 5420551.500000 251.029999
494238.500000 5420548.500000 251.169998
494238.468750 5420545.500000 251.160004
494238.406250 5420543.000000 251.149994
494238.375000 5420540.000000 251.080002
494238.312500 5420537.000000 251.149994
494238.281250 5420534.000000 251.130005
494238.218750 5420531.500000 251.110001
494238.187500 5420528.500000 251.320007
494238.093750 5420526.000000 252.220001
494237.656250 5420500.000000 252.300003
494237.531250 5420497.500000 254.490005
494237.531250 5420494.500000 252.979996
494237.500000 5420491.500000 252.929993
494237.468750 5420488.500000 252.839996
494237.375000 5420486.000000 253.360001
494237.343750 5420483.000000 253.350006
494237.312500 5420480.500000 253.369995
494237.250000 5420477.000000 253.429993
494237.187500 5420474.500000 253.369995
494237.156250 5420471.500000 253.169998
494237.125000 5420468.500000 253.339996
494237.062500 5420466.000000 253.259995
494237.031250 5420463.000000 253.199997
494236.968750 5420460.000000 253.210007
494236.937500 5420457.000000 253.220001
494238.562500 5420458.500000 253.210007
494238.625000 5420461.500000 253.190002
494238.687500 5420464.000000 253.270004
494238.750000 5420467.000000 253.199997
494238.843750 5420470.000000 253.220001
494238.875000 5420473.000000 253.250000
494238.937500 5420475.500000 253.309998
494239.000000 5420478.500000 253.389999
494239.062500 5420481.500000 253.470001
494239.125000 5420484.500000 253.300003
494239.187500 5420487.000000 253.360001
494239.281250 5420490.000000 252.970001
494239.343750 5420493.000000 252.970001
494239.406250 5420496.000000 252.809998
494239.468750 5420498.500000 252.979996
494240.125000 5420527.000000 252.380005
494240.218750 5420530.000000 251.699997
494240.312500 5420532.500000 251.070007
494240.375000 5420535.500000 251.199997
494240.437500 5420538.500000 251.110001
494240.500000 5420541.500000 251.110001
494240.562500 5420544.000000 251.169998
494240.625000 5420547.000000 251.059998
494240.687500 5420550.000000 251.070007
494240.750000 5420553.000000 251.169998
494240.968750 5420567.000000 253.169998
494241.125000 5420570.000000 251.350006
494241.187500 5420573.000000 251.089996
494241.187500 5420575.500000 252.289993
494241.250000 5420578.500000 252.429993
494241.343750 5420581.500000 252.220001
494241.375000 5420584.500000 252.289993
494241.406250 5420587.000000 252.830002
494241.437500 5420590.000000 253.779999
494241.468750 5420592.500000 254.639999
494241.531250 5420595.500000 254.669998
494241.531250 5420598.500000 256.299988
494241.500000 5420601.000000 257.649994
494241.812500 5420604.500000 252.910004
494241.875000 5420607.000000 252.619995
494241.937500 5420610.000000 252.710007
494242.000000 5420613.000000 252.720001
494242.062500 5420616.000000 252.779999
494242.281250 5420619.000000 249.850006
494242.343750 5420622.000000 249.910004
494242.250000 5420624.500000 252.740005
494242.343750 5420627.500000 252.550003
494242.250000 5420630.000000 255.339996
494242.437500 5420633.500000 252.699997
494242.500000 5420636.000000 252.699997
494242.562500 5420639.000000 252.809998
494242.625000 5420642.000000 252.830002
494242.687500 5420644.500000 252.770004
494242.750000 5420648.000000 252.839996
494242.750000 5420650.500000 254.279999
494242.875000 5420653.500000 253.220001
494242.906250 5420656.500000 253.779999
494242.968750 5420659.000000 253.839996
494243.031250 5420662.000000 254.039993
494243.093750 5420665.000000 254.300003
494243.125000 5420668.000000 254.470001
494243.187500 5420671.000000 254.509995
494243.250000 5420674.000000 254.809998
494243.312500 5420676.500000 254.979996
494243.156250 5420679.000000 258.910004
494243.343750 5420682.000000 257.149994
494243.468750 5420685.500000 255.759995
494243.437500 5420688.000000 257.220001
494243.562500 5420691.000000 256.640015
494243.593750 5420694.000000 257.029999
494243.625000 5420697.000000 257.769989
494243.718750 5420700.000000 257.269989
494243.750000 5420703.000000 258.059998
494243.781250 5420705.500000 258.559998
494243.812500 5420708.500000 259.209991
494243.843750 5420711.500000 259.920013
494243.781250 5420713.500000 262.160004
494243.906250 5420717.000000 261.459991
494243.906250 5420720.000000 262.279999
494243.937500 5420722.500000 263.160004
494243.906250 5420725.000000 265.100006
494243.875000 5420727.500000 266.790009
494243.906250 5420730.500000 267.589996
494243.875000 5420732.500000 269.820007
494243.843750 5420735.000000 271.869995
494243.875000 5420738.000000 272.609985
494243.843750 5420740.500000 274.220001
494243.812500 5420743.000000 275.859985
494243.843750 5420746.000000 277.000000
494243.812500 5420748.500000 278.859985
494243.750000 5420750.500000 280.899994
494244.500000 5420751.000000 280.880005
494244.562500 5420748.500000 279.049988
494244.562500 5420746.500000 278.269989
494244.625000 5420744.500000 276.019989
494244.625000 5420741.500000 275.320007
494244.687500 5420739.500000 273.059998
494244.687500 5420737.000000 272.399994
494244.687500 5420734.500000 271.519989
494244.718750 5420732.000000 269.750000
494244.812500 5420730.000000 267.399994
494244.812500 5420727.500000 266.320007
494244.812500 5420725.000000 265.079987
494244.875000 5420722.500000 263.119995
494244.875000 5420720.000000 262.399994
494244.875000 5420717.000000 261.600006
494244.843750 5420714.500000 260.790009
494244.843750 5420712.000000 260.089996
494244.843750 5420709.000000 259.399994
494244.812500 5420706.500000 258.750000
494244.781250 5420704.000000 258.239990
494244.750000 5420701.000000 257.950012
494244.750000 5420698.500000 257.010010
494244.718750 5420695.500000 257.179993
494244.687500 5420692.500000 256.709991
494244.562500 5420689.500000 258.130005
494244.625000 5420687.000000 256.000000
494244.593750 5420684.000000 255.639999
494244.562500 5420681.500000 255.240005
494244.531250 5420678.500000 254.990005
494244.500000 5420676.000000 254.869995
494244.312500 5420672.500000 257.320007
494244.406250 5420670.000000 254.520004
494244.375000 5420667.500000 254.449997
494244.343750 5420664.500000 254.250000
494244.312500 5420662.000000 254.050003
494244.250000 5420659.000000 253.929993
494244.031250 5420655.500000 257.260010
494244.187500 5420653.000000 253.089996
494244.093750 5420650.000000 254.360001
494244.125000 5420647.500000 252.910004
494244.062500 5420644.500000 252.910004
494244.031250 5420642.000000 252.860001
494243.968750 5420639.000000 252.809998
494243.875000 5420636.000000 254.059998
494243.656250 5420632.500000 257.380005
494243.718750 5420630.000000 255.169998
494243.656250 5420627.000000 255.639999
494243.750000 5420624.500000 252.669998
494243.843750 5420622.000000 249.899994
494243.781250 5420619.500000 249.789993
494243.625000 5420616.000000 252.520004
494243.562500 5420613.000000 252.710007
494243.531250 5420610.500000 252.639999
494243.468750 5420607.500000 252.750000
494243.406250 5420604.500000 253.089996
494243.156250 5420601.500000 257.390015
494243.218750 5420598.500000 255.130005
494243.187500 5420596.000000 254.580002
494243.156250 5420593.000000 254.500000
494243.156250 5420590.500000 253.460007
494243.156250 5420587.500000 252.520004
494243.125000 5420584.500000 252.220001
494243.062500 5420582.000000 252.240005
494243.031250 5420579.000000 252.199997
494242.875000 5420576.000000 254.190002
494242.468750 5420573.000000 262.079987
494242.718750 5420570.500000 255.649994
494242.437500 5420567.500000 260.679993
494242.750000 5420559.000000 251.119995
494242.593750 5420550.500000 251.139999
494242.562500 5420548.000000 251.119995
494242.500000 5420545.000000 251.190002
494242.468750 5420542.000000 251.139999
494242.406250 5420539.500000 251.149994
494242.375000 5420536.500000 251.130005
494242.312500 5420533.500000 251.119995
494242.250000 5420531.000000 252.000000
494241.812500 5420505.000000 252.300003
494241.187500 5420503.000000 264.679993
494241.125000 5420500.000000 265.309998
494241.625000 5420496.500000 252.839996
494241.593750 5420493.500000 253.070007
494241.531250 5420491.000000 252.860001
494241.468750 5420488.000000 253.369995
494241.437500 5420485.000000 253.270004
494241.375000 5420482.500000 253.350006
494241.343750 5420479.500000 253.350006
494241.281250 5420476.500000 253.130005
494241.250000 5420473.500000 253.100006
494241.187500 5420470.500000 253.270004
494241.156250 5420468.000000 253.160004
494241.093750 5420465.000000 253.339996
494241.062500 5420462.000000 253.259995
494241.000000 5420459.000000 253.229996
494240.968750 5420456.500000 253.179993
494242.593750 5420458.000000 253.270004
494242.687500 5420461.000000 253.119995
494242.718750 5420463.500000 253.330002
494242.812500 5420466.500000 253.190002
494242.875000 5420469.500000 253.110001
494242.937500 5420472.000000 253.110001
494243.000000 5420475.000000 253.089996
494243.062500 5420478.000000 253.169998
494243.125000 5420481.000000 253.339996
494243.187500 5420483.500000 253.279999
494243.250000 5420486.500000 253.320007
494243.312500 5420489.500000 253.300003
494243.375000 5420492.000000 252.850006
494243.437500 5420495.000000 253.009995
494243.437500 5420498.000000 254.570007
494243.031250 5420501.500000 265.339996
494244.312500 5420532.000000 252.039993
494244.406250 5420535.000000 251.190002
494244.468750 5420538.000000 251.110001
494244.531250 5420541.000000 251.100006
494244.593750 5420543.500000 251.149994
494244.656250 5420546.500000 251.130005
494244.750000 5420549.500000 251.050003
494244.906250 5420558.000000 251.160004
494245.000000 5420561.000000 251.050003
494245.125000 5420566.500000 251.169998
494245.187500 5420569.500000 251.100006
494245.250000 5420572.000000 251.229996
494245.031250 5420575.000000 257.230011
494244.750000 5420577.500000 264.570007
494245.218750 5420580.500000 255.610001
494245.437500 5420583.500000 252.350006
494245.500000 5420586.500000 252.179993
494245.562500 5420589.500000 252.429993
494245.593750 5420592.000000 253.350006
494245.593750 5420595.000000 254.339996
494245.656250 5420598.000000 254.589996
494245.625000 5420600.500000 256.630005
494245.687500 5420603.500000 256.549988
494245.937500 5420606.500000 252.509995
494246.000000 5420609.500000 252.759995
494246.062500 5420612.500000 252.539993
494246.250000 5420615.500000 249.910004
494246.343750 5420618.500000 249.770004
494246.250000 5420621.000000 252.550003
494246.312500 5420624.000000 252.630005
494246.093750 5420626.000000 258.850006
494246.375000 5420629.500000 253.869995
494246.500000 5420632.500000 252.869995
494246.562500 5420635.500000 252.729996
494246.625000 5420638.500000 252.789993
494246.687500 5420641.000000 252.820007
494246.750000 5420644.500000 252.869995
494246.781250 5420647.000000 253.860001
494246.875000 5420650.000000 252.850006
494246.937500 5420653.000000 252.869995
494246.937500 5420655.500000 254.750000
494247.031250 5420658.500000 253.830002
494247.093750 5420661.500000 254.020004
494247.156250 5420664.500000 254.160004
494247.187500 5420667.500000 254.460007
494247.250000 5420670.500000 254.490005
494247.312500 5420673.500000 254.770004
494247.312500 5420676.000000 256.089996
494247.156250 5420678.000000 260.690002
494247.437500 5420681.500000 256.190002
494247.531250 5420685.000000 255.600006
494247.593750 5420687.500000 255.970001
494247.625000 5420690.500000 256.209991
494247.687500 5420693.500000 256.720001
494247.687500 5420696.000000 257.549988
494247.781250 5420699.500000 257.559998
494247.812500 5420702.000000 258.029999
494247.843750 5420705.000000 258.559998
494247.843750 5420708.000000 259.910004
494247.906250 5420711.000000 259.890015
494247.968750 5420713.500000 259.880005
494247.968750 5420716.500000 261.209991
494248.000000 5420719.000000 262.260010
494248.000000 5420722.000000 263.130005
494248.000000 5420724.500000 264.980011
494247.968750 5420727.000000 266.559998
494247.937500 5420729.500000 268.250000
494247.937500 5420732.000000 269.750000
494247.906250 5420734.500000 271.660004
494247.937500 5420737.500000 272.630005
494247.968750 5420740.000000 273.109985
494247.906250 5420742.500000 275.529999
494247.937500 5420745.000000 276.589996
494247.875000 5420747.500000 278.549988
494247.875000 5420750.000000 280.369995
494248.625000 5420750.500000 280.619995
494248.656250 5420748.500000 278.820007
494248.656250 5420746.000000 277.989990
494248.718750 5420743.500000 275.950012
494248.718750 5420741.000000 275.130005
494248.781250 5420739.000000 272.859985
494248.781250 5420736.500000 272.160004
494248.781250 5420734.000000 271.420013
494248.812500 5420731.500000 269.739990
494248.843750 5420729.000000 267.970001
494248.875000 5420727.000000 266.359985
494248.906250 5420724.000000 264.970001
494248.937500 5420722.000000 263.279999
494248.968750 5420719.500000 261.700012
494248.968750 5420716.500000 260.850006
494248.937500 5420714.000000 260.850006
494248.906250 5420711.000000 260.220001
494248.906250 5420708.500000 259.179993
494248.906250 5420706.000000 258.609985
494248.875000 5420703.000000 258.190002
494248.843750 5420700.500000 257.790009
494248.812500 5420697.500000 257.320007
494248.812500 5420695.000000 256.839996
494248.781250 5420692.000000 256.329987
494248.750000 5420689.500000 256.049988
494248.718750 5420686.500000 255.750000
494248.687500 5420683.500000 255.460007
494248.656250 5420681.000000 255.119995
494248.625000 5420678.000000 254.789993
494248.250000 5420674.000000 261.440002
494248.531250 5420672.500000 254.600006
494248.500000 5420669.500000 254.429993
494248.437500 5420666.500000 254.440002
494248.406250 5420664.000000 254.160004
494248.375000 5420661.000000 253.970001
494248.343750 5420658.000000 253.729996
494248.281250 5420655.000000 254.100006
494248.281250 5420652.500000 252.800003
494248.218750 5420649.500000 252.850006
494248.156250 5420646.500000 253.539993
494248.125000 5420644.000000 252.850006
494248.093750 5420641.000000 252.880005
494248.062500 5420638.000000 252.820007
494248.000000 5420635.500000 252.759995
494247.937500 5420632.500000 252.820007
494247.906250 5420629.500000 252.679993
494247.875000 5420627.000000 252.899994
494247.625000 5420623.500000 256.950012
494247.781250 5420621.000000 252.550003
494247.687500 5420618.000000 253.149994
494247.781250 5420615.500000 250.649994
494247.687500 5420612.500000 251.440002
494247.562500 5420609.500000 253.009995
494247.343750 5420606.500000 256.540009
494247.312500 5420603.500000 256.640015
494247.343750 5420601.000000 254.619995
494247.312500 5420598.000000 254.679993
494247.281250 5420595.500000 253.869995
494247.281250 5420592.500000 252.899994
494247.281250 5420589.500000 252.320007
494247.218750 5420587.000000 252.179993
494247.093750 5420584.000000 254.229996
494246.968750 5420581.000000 255.500000
494246.812500 5420578.000000 258.350006
494246.687500 5420575.000000 259.399994
494246.843750 5420572.500000 255.210007
494246.875000 5420564.000000 251.220001
494246.843750 5420561.500000 251.179993
494246.812500 5420558.500000 251.149994
494246.718750 5420553.000000 251.149994
494246.656250 5420550.000000 251.119995
494246.625000 5420547.000000 251.110001
494246.562500 5420544.000000 251.149994
494246.531250 5420541.500000 251.139999
494246.468750 5420538.500000 251.050003
494246.437500 5420536.000000 251.039993
494246.343750 5420533.000000 252.229996
494245.906250 5420507.000000 252.300003
494245.656250 5420501.500000 255.429993
494245.750000 5420498.500000 252.839996
494245.687500 5420496.000000 252.850006
494245.625000 5420493.000000 252.910004
494245.562500 5420490.000000 253.339996
494245.531250 5420487.500000 253.210007
494245.468750 5420484.500000 253.339996
494245.437500 5420481.500000 253.309998
494245.375000 5420478.500000 253.089996
494245.343750 5420476.000000 252.990005
494245.312500 5420473.000000 253.059998
494245.250000 5420470.000000 253.169998
494245.187500 5420467.000000 253.199997
494245.156250 5420464.500000 253.160004
494245.093750 5420461.500000 253.169998
494245.062500 5420458.500000 253.149994
494246.656250 5420457.500000 253.240005
494246.718750 5420460.000000 253.160004
494246.781250 5420463.000000 253.130005
494246.843750 5420466.000000 253.139999
494246.906250 5420469.000000 253.139999
494246.968750 5420471.500000 253.070007
494247.062500 5420474.500000 252.910004
494247.093750 5420477.500000 253.100006
494247.156250 5420480.500000 253.029999
494247.218750 5420483.000000 253.229996
494247.281250 5420486.000000 253.289993
494247.343750 5420489.000000 253.229996
494247.406250 5420491.500000 253.220001
494247.500000 5420494.500000 252.889999
494247.562500 5420497.500000 252.850006
494247.625000 5420500.000000 252.850006
494248.406250 5420534.500000 252.199997
494248.531250 5420537.500000 251.110001
494248.593750 5420540.000000 251.089996
494248.656250 5420543.000000 251.089996
494248.718750 5420546.000000 251.119995
494248.968750 5420557.500000 251.220001
494249.031250 5420560.000000 251.080002
494249.312500 5420571.500000 251.190002
494249.375000 5420574.500000 251.179993
494249.156250 5420577.000000 256.890015
494249.125000 5420580.000000 259.380005
494249.500000 5420583.000000 252.559998
494249.125000 5420585.500000 262.040009
494249.625000 5420589.000000 252.220001
494249.687500 5420592.000000 252.259995
494249.718750 5420594.500000 252.809998
494249.750000 5420597.500000 253.729996
494249.781250 5420600.000000 254.520004
494249.781250 5420603.000000 256.000000
494249.812500 5420605.500000 256.579987
494249.812500 5420608.500000 257.779999
494250.093750 5420611.500000 253.039993
494250.187500 5420614.500000 252.529999
494250.250000 5420617.500000 252.490005
494250.187500 5420620.000000 255.169998
494250.375000 5420623.000000 253.070007
494250.187500 5420625.500000 257.829987
494250.500000 5420629.000000 252.779999
494250.562500 5420632.000000 252.820007
494250.625000 5420635.000000 252.770004
494250.687500 5420638.000000 252.869995
494250.750000 5420640.500000 252.880005
494250.812500 5420643.500000 252.889999
494250.875000 5420646.500000 252.869995
494250.968750 5420649.500000 252.729996
494251.031250 5420652.500000 252.750000
494251.062500 5420655.000000 253.339996
494251.125000 5420658.000000 253.740005
494251.156250 5420661.000000 253.940002
494251.218750 5420664.000000 254.149994
494251.281250 5420667.000000 254.330002
494251.343750 5420669.500000 254.419998
494251.375000 5420672.500000 254.639999
494251.437500 5420675.500000 254.630005
494251.500000 5420678.500000 254.740005
494251.562500 5420681.500000 255.110001
494251.625000 5420684.000000 255.360001
494251.656250 5420687.000000 255.789993
494251.718750 5420690.000000 256.109985
494251.531250 5420692.000000 260.829987
494251.812500 5420696.000000 256.899994
494251.843750 5420698.500000 257.440002
494251.875000 5420701.500000 257.790009
494251.937500 5420704.500000 258.299988
494251.968750 5420707.500000 258.790009
494251.968750 5420710.000000 260.179993
494252.000000 5420713.000000 260.619995
494252.031250 5420716.000000 261.369995
494252.062500 5420718.500000 262.170013
494252.062500 5420721.000000 263.390015
494252.093750 5420724.000000 264.049988
494252.125000 5420727.000000 264.859985
494252.093750 5420729.000000 267.260010
494252.031250 5420731.500000 269.209991
494252.000000 5420734.000000 271.420013
494252.000000 5420737.000000 272.459991
494252.031250 5420739.500000 273.440002
494252.000000 5420742.000000 275.440002
494252.000000 5420744.500000 276.399994
494251.968750 5420747.000000 278.380005
494251.937500 5420749.500000 280.399994
494251.968750 5420752.000000 281.100006
494252.718750 5420752.500000 281.179993
494252.687500 5420750.000000 280.540009
494252.750000 5420748.000000 278.480011
494252.781250 5420745.500000 277.149994
494252.812500 5420743.000000 275.609985
494252.812500 5420740.500000 274.809998
494252.875000 5420738.500000 272.859985
494252.875000 5420736.000000 271.730011
494252.875000 5420733.500000 270.769989
494252.937500 5420731.000000 268.850006
494253.031250 5420729.000000 265.829987
494253.000000 5420726.000000 265.510010
494253.031250 5420724.000000 264.170013
494253.000000 5420721.000000 263.459991
494253.031250 5420718.500000 262.230011
494253.031250 5420716.000000 261.440002
494253.000000 5420713.000000 260.750000
494253.000000 5420710.500000 260.230011
494253.000000 5420708.000000 258.920013
494252.968750 5420705.500000 258.450012
494252.968750 5420702.500000 257.899994
494252.937500 5420699.500000 257.500000
494252.906250 5420697.000000 257.209991
494252.875000 5420694.000000 256.679993
494252.843750 5420691.500000 256.290009
494252.812500 5420688.500000 256.049988
494252.781250 5420685.500000 255.589996
494252.750000 5420683.000000 255.330002
494252.718750 5420680.000000 254.960007
494252.687500 5420677.500000 254.649994
494252.437500 5420673.500000 259.000000
494252.531250 5420671.000000 255.869995
494252.562500 5420669.000000 254.429993
494252.500000 5420666.000000 254.389999
494252.468750 5420663.000000 254.169998
494252.437500 5420660.500000 253.839996
494252.406250 5420657.500000 253.750000
494252.406250 5420654.500000 252.889999
494252.343750 5420652.000000 252.789993
494252.312500 5420649.000000 252.750000
494252.250000 5420646.000000 252.839996
494252.218750 5420643.500000 252.830002
494252.156250 5420640.500000 252.830002
494252.125000 5420637.500000 252.860001
494252.062500 5420634.500000 252.809998
494252.031250 5420632.000000 252.740005
494251.968750 5420629.000000 252.710007
494251.937500 5420626.000000 252.729996
494251.875000 5420623.500000 252.619995
494251.843750 5420620.500000 252.539993
494251.781250 5420617.500000 252.520004
494251.750000 5420614.500000 252.610001
494251.656250 5420611.500000 253.509995
494251.406250 5420608.500000 257.720001
494251.343750 5420606.000000 257.899994
494251.468750 5420603.000000 254.570007
494251.406250 5420600.500000 254.330002
494251.406250 5420597.500000 253.259995
494251.406250 5420594.500000 252.509995
494251.375000 5420592.000000 252.179993
494251.187500 5420589.000000 255.270004
494251.125000 5420586.000000 256.010010
494251.156250 5420583.500000 253.660004
494250.812500 5420580.000000 260.420013
494250.875000 5420577.500000 257.500000
494250.906250 5420560.500000 251.289993
494250.625000 5420543.500000 251.160004
494250.593750 5420541.000000 251.149994
494250.500000 5420538.000000 251.440002
494250.406250 5420535.000000 252.289993
494249.875000 5420503.500000 252.630005
494249.843750 5420501.000000 252.970001
494249.781250 5420498.000000 252.910004
494249.718750 5420495.500000 253.199997
494249.656250 5420492.000000 253.250000
494249.625000 5420489.500000 253.330002
494249.562500 5420486.500000 253.270004
494249.531250 5420483.500000 253.149994
494249.500000 5420481.000000 253.050003
494249.437500 5420478.000000 252.990005
494249.375000 5420475.000000 252.970001
494249.343750 5420472.500000 253.020004
494249.281250 5420469.500000 253.080002
494249.250000 5420466.500000 253.119995
494249.187500 5420463.500000 253.169998
494249.156250 5420460.500000 253.139999
494249.093750 5420458.000000 253.100006
494250.687500 5420457.000000 253.210007
494250.750000 5420459.500000 253.089996
494250.812500 5420462.500000 253.210007
494250.875000 5420465.500000 253.179993
494250.937500 5420468.000000 253.240005
494251.000000 5420471.000000 253.110001
494251.093750 5420474.000000 252.979996
494251.125000 5420476.500000 253.059998
494251.187500 5420479.500000 253.139999
494251.281250 5420482.500000 253.020004
494251.343750 5420485.500000 253.149994
494251.375000 5420488.500000 253.279999
494251.468750 5420491.000000 253.220001
494251.531250 5420494.000000 253.240005
494251.593750 5420497.000000 253.250000
494251.656250 5420499.500000 252.919998
494251.562500 5420503.000000 256.959991
494251.812500 5420505.500000 252.539993
494252.531250 5420537.000000 252.279999
494252.625000 5420539.500000 251.240005
494252.718750 5420542.500000 251.119995
494252.843750 5420548.000000 251.080002
494253.093750 5420559.500000 251.130005
494253.156250 5420562.500000 251.080002
494253.218750 5420565.500000 251.160004
494253.468750 5420577.000000 251.139999
494253.468750 5420579.500000 252.509995
494253.406250 5420582.000000 255.160004
494253.468750 5420585.000000 255.289993
494253.562500 5420588.000000 254.919998
494253.750000 5420591.000000 252.119995
494253.812500 5420594.000000 252.229996
494253.875000 5420596.500000 252.500000
494253.875000 5420599.500000 253.330002
494253.906250 5420602.500000 254.470001
494253.968750 5420605.000000 254.520004
494253.875000 5420608.000000 257.750000
494253.937500 5420610.500000 257.820007
494254.156250 5420613.500000 254.360001
494254.187500 5420616.500000 254.839996
494254.312500 5420619.500000 253.910004
494254.250000 5420622.500000 256.700012
494254.500000 5420625.500000 252.699997
494254.562500 5420628.500000 252.759995
494254.625000 5420631.500000 252.789993
494254.687500 5420634.500000 252.820007
494254.750000 5420637.000000 252.839996
494254.812500 5420640.000000 252.839996
494254.875000 5420643.000000 252.820007
494254.937500 5420646.000000 252.779999
494255.031250 5420649.000000 252.770004
494255.093750 5420651.500000 252.800003
494255.156250 5420654.500000 252.820007
494255.187500 5420657.500000 253.580002
494255.218750 5420660.500000 253.919998
494255.281250 5420663.500000 254.080002
494255.343750 5420666.000000 254.440002
494255.375000 5420669.000000 254.470001
494255.312500 5420671.500000 257.450012
494255.343750 5420674.500000 258.309998
494255.593750 5420678.000000 254.589996
494255.625000 5420681.000000 254.889999
494255.687500 5420684.000000 255.169998
494255.718750 5420686.500000 255.619995
494255.781250 5420689.500000 255.880005
494255.812500 5420692.000000 256.399994
494255.875000 5420695.000000 256.760010
494255.906250 5420698.000000 257.290009
494255.968750 5420701.000000 257.670013
494256.000000 5420704.000000 258.170013
494256.062500 5420706.500000 258.619995
494256.031250 5420709.500000 260.089996
494256.093750 5420712.000000 260.600006
494256.125000 5420715.000000 261.350006
494256.125000 5420718.000000 262.630005
494256.125000 5420720.500000 263.450012
494256.156250 5420723.500000 264.100006
494256.156250 5420726.000000 265.760010
494256.187500 5420729.000000 266.350006
494256.156250 5420731.000000 268.529999
494256.125000 5420734.000000 270.059998
494256.218750 5420737.000000 269.820007
494256.218750 5420739.500000 271.279999
494256.093750 5420741.500000 274.750000
494256.125000 5420744.500000 275.940002
494256.093750 5420746.500000 277.690002
494256.062500 5420749.000000 279.350006
494256.031250 5420751.500000 281.130005
494256.812500 5420752.000000 280.959991
494256.843750 5420749.500000 279.640015
494256.875000 5420747.500000 277.660004
494256.906250 5420745.000000 275.989990
494257.031250 5420743.000000 273.260010
494257.031250 5420741.000000 271.950012
494257.000000 5420738.000000 271.799988
494257.031250 5420735.500000 270.600006
494257.062500 5420733.000000 269.109985
494257.031250 5420730.500000 268.350006
494257.093750 5420728.000000 266.489990
494257.093750 5420725.500000 265.670013
494257.125000 5420723.000000 264.109985
494257.093750 5420720.500000 263.390015
494257.093750 5420718.000000 262.609985
494257.093750 5420715.000000 261.390015
494257.093750 5420712.500000 260.649994
494257.062500 5420710.000000 260.209991
494257.093750 5420707.500000 258.730011
494257.093750 5420704.500000 258.269989
494257.062500 5420702.000000 257.739990
494257.031250 5420699.000000 257.429993
494257.000000 5420696.500000 257.160004
494256.968750 5420693.500000 256.559998
494256.937500 5420691.000000 256.029999
494256.906250 5420688.000000 255.750000
494256.875000 5420685.000000 255.309998
494256.843750 5420682.500000 255.000000
494256.812500 5420679.500000 254.699997
494256.781250 5420676.500000 254.410004
494256.750000 5420674.000000 254.179993
494256.687500 5420671.000000 254.479996
494256.625000 5420668.000000 254.440002
494256.593750 5420665.500000 254.220001
494256.562500 5420662.500000 254.059998
494256.531250 5420659.500000 253.789993
494256.500000 5420657.000000 253.330002
494256.468750 5420654.000000 252.869995
494256.250000 5420650.500000 256.630005
494256.218750 5420648.000000 256.119995
494256.343750 5420645.500000 252.880005
494256.281250 5420642.500000 252.789993
494256.250000 5420640.000000 252.809998
494256.187500 5420637.000000 252.809998
494256.156250 5420634.000000 252.720001
494256.093750 5420631.000000 252.660004
494256.031250 5420628.000000 252.839996
494256.000000 5420625.500000 252.729996
494255.875000 5420622.500000 254.589996
494255.906250 5420620.000000 252.639999
494255.781250 5420617.000000 254.440002
494255.750000 5420614.000000 254.279999
494255.687500 5420611.000000 254.300003
494255.468750 5420608.000000 257.899994
494255.593750 5420605.500000 254.580002
494255.562500 5420602.500000 253.929993
494255.562500 5420600.000000 252.889999
494255.562500 5420597.000000 252.220001
494255.500000 5420594.000000 252.130005
494255.437500 5420591.500000 252.369995
494255.437500 5420588.500000 251.380005
494255.406250 5420585.500000 251.330002
494255.187500 5420582.500000 255.089996
494255.218750 5420580.000000 253.250000
494255.093750 5420566.000000 251.139999
494254.843750 5420551.500000 251.220001
494254.687500 5420543.000000 251.169998
494254.593750 5420540.000000 252.009995
494253.812500 5420514.500000 259.859985
494253.937500 5420509.000000 255.199997
494254.000000 5420506.000000 252.729996
494253.937500 5420503.000000 252.910004
494253.875000 5420500.000000 252.910004
494253.843750 5420497.500000 253.289993
494253.781250 5420494.500000 253.210007
494253.750000 5420491.500000 253.110001
494253.687500 5420489.000000 253.169998
494253.656250 5420486.000000 252.929993
494253.593750 5420483.000000 252.899994
494253.562500 5420480.000000 253.029999
494253.500000 5420477.500000 252.979996
494253.468750 5420474.500000 252.869995
494253.406250 5420471.500000 253.039993
494253.343750 5420468.500000 253.119995
494253.312500 5420466.000000 253.169998
494253.250000 5420463.000000 253.240005
494253.187500 5420460.000000 253.250000
494253.156250 5420457.500000 253.100006
494254.781250 5420459.000000 253.169998
494254.875000 5420462.000000 253.119995
494254.906250 5420465.000000 253.320007
494255.000000 5420467.500000 253.179993
494255.062500 5420470.500000 252.970001
494255.125000 5420473.500000 252.960007
494255.187500 5420476.000000 253.130005
494255.250000 5420479.000000 252.929993
494255.312500 5420482.000000 252.910004
494255.375000 5420484.500000 252.860001
494255.437500 5420487.500000 252.929993
494255.500000 5420490.500000 253.130005
494255.562500 5420493.500000 253.210007
494255.625000 5420496.000000 253.199997
494255.687500 5420499.000000 253.289993
494255.781250 5420502.000000 252.929993
494255.843750 5420504.500000 253.009995
494255.906250 5420507.500000 252.839996
494255.593750 5420511.000000 261.260010
494255.812500 5420513.500000 257.500000
494255.406250 5420516.500000 268.250000
494256.718750 5420542.000000 251.970001
494256.812500 5420544.500000 251.169998
494256.875000 5420547.500000 251.089996
494256.937500 5420550.500000 251.119995
494257.281250 5420564.500000 251.080002
494257.343750 5420567.500000 251.070007
494257.406250 5420570.500000 251.100006
494257.468750 5420581.500000 255.399994
494257.375000 5420584.500000 258.809998
494257.562500 5420587.500000 256.140015
494257.687500 5420590.500000 254.649994
494257.812500 5420593.000000 253.500000
494257.937500 5420596.000000 252.250000
494258.000000 5420599.000000 252.320007
494258.031250 5420602.000000 252.899994
494258.031250 5420605.000000 253.940002
494258.062500 5420607.500000 254.740005
494258.093750 5420610.500000 255.550003
494258.187500 5420613.500000 255.000000
494258.312500 5420616.000000 253.559998
494258.437500 5420619.000000 252.559998
494258.500000 5420622.000000 252.649994
494258.562500 5420625.000000 252.759995
494258.625000 5420628.000000 252.649994
494258.687500 5420630.500000 252.610001
494258.750000 5420634.000000 252.720001
494258.812500 5420636.500000 252.720001
494258.875000 5420639.500000 252.740005
494258.937500 5420642.500000 252.669998
494259.000000 5420645.000000 252.690002
494259.031250 5420648.000000 253.949997
494259.125000 5420651.000000 252.990005
494259.187500 5420654.000000 253.139999
494259.250000 5420657.000000 253.210007
494259.281250 5420659.500000 253.839996
494259.343750 5420662.500000 254.100006
494259.406250 5420665.500000 254.160004
494259.437500 5420668.500000 254.509995
494259.531250 5420671.500000 254.399994
494259.593750 5420674.500000 254.179993
494259.656250 5420677.500000 254.429993
494259.687500 5420680.000000 254.740005
494259.750000 5420683.000000 255.059998
494259.812500 5420686.000000 255.270004
494259.843750 5420689.000000 255.750000
494259.875000 5420691.500000 256.299988
494259.937500 5420694.500000 256.619995
494259.968750 5420697.500000 257.170013
494260.031250 5420700.500000 257.579987
494260.062500 5420703.500000 258.160004
494260.125000 5420706.000000 258.589996
494260.125000 5420709.000000 259.820007
494260.156250 5420711.500000 260.399994
494260.156250 5420714.500000 261.230011
494260.187500 5420717.000000 262.500000
494260.187500 5420720.000000 263.299988
494260.218750 5420723.000000 264.049988
494260.218750 5420725.500000 265.709991
494260.218750 5420728.000000 266.970001
494260.187500 5420730.500000 268.809998
494260.187500 5420733.000000 270.109985
494260.218750 5420736.000000 270.899994
494260.218750 5420738.500000 272.350006
494260.187500 5420741.000000 273.970001
494260.187500 5420743.500000 275.149994
494260.187500 5420746.500000 276.679993
494260.250000 5420749.500000 276.929993
494260.218750 5420752.000000 278.529999
494260.187500 5420754.000000 280.750000
494260.937500 5420754.000000 280.200012
494260.968750 5420752.000000 278.720001
494260.968750 5420749.500000 277.799988
494260.968750 5420747.000000 277.100006
494261.000000 5420744.500000 275.510010
494261.031250 5420742.500000 274.470001
494261.000000 5420739.500000 273.679993
494261.031250 5420737.500000 272.100006
494261.062500 5420735.000000 270.769989
494261.093750 5420732.500000 269.230011
494261.093750 5420730.000000 268.440002
494261.156250 5420727.500000 266.339996
494261.125000 5420725.000000 265.579987
494261.187500 5420722.500000 263.859985
494261.156250 5420720.000000 263.279999
494261.156250 5420717.000000 262.459991
494261.156250 5420714.500000 261.179993
494261.156250 5420712.000000 260.510010
494261.125000 5420709.000000 259.940002
494261.156250 5420707.000000 258.660004
494261.125000 5420704.000000 258.149994
494261.125000 5420701.500000 257.540009
494261.093750 5420698.500000 257.160004
494261.062500 5420695.500000 256.779999
494261.031250 5420693.000000 256.390015
494261.000000 5420690.000000 255.910004
494260.968750 5420687.500000 255.630005
494260.937500 5420684.500000 255.179993
494260.906250 5420682.000000 254.899994
494260.875000 5420678.500000 254.630005
494260.843750 5420676.000000 254.330002
494260.812500 5420673.500000 254.179993
494260.750000 5420670.500000 254.550003
494260.687500 5420667.500000 254.470001
494260.656250 5420664.500000 254.139999
494260.625000 5420662.000000 254.000000
494260.593750 5420659.000000 253.750000
494260.562500 5420656.500000 252.929993
494260.531250 5420653.500000 253.050003
494260.343750 5420650.000000 255.800003
494260.312500 5420647.500000 255.089996
494260.312500 5420644.500000 254.399994
494260.343750 5420642.000000 252.669998
494260.093750 5420638.500000 256.899994
494260.250000 5420636.000000 252.750000
494259.968750 5420633.000000 257.239990
494260.156250 5420630.500000 252.669998
494260.093750 5420627.500000 252.710007
494260.062500 5420624.500000 252.720001
494260.000000 5420622.000000 252.600006
494259.968750 5420619.000000 252.589996
494259.843750 5420616.000000 254.190002
494259.750000 5420613.000000 255.210007
494259.687500 5420610.500000 255.190002
494259.656250 5420607.500000 254.740005
494259.687500 5420605.000000 253.369995
494259.656250 5420602.000000 252.509995
494259.625000 5420599.000000 252.300003
494259.593750 5420596.500000 252.270004
494259.562500 5420593.500000 251.979996
494259.375000 5420590.500000 255.029999
494259.093750 5420587.500000 259.829987
494259.156250 5420568.000000 251.139999
494259.125000 5420565.000000 251.199997
494259.062500 5420562.000000 251.149994
494259.031250 5420559.500000 251.050003
494258.968750 5420556.500000 251.169998
494258.875000 5420551.000000 251.169998
494258.812500 5420548.000000 251.139999
494258.781250 5420545.000000 251.100006
494258.687500 5420542.500000 252.229996
494257.718750 5420520.000000 264.750000
494257.406250 5420514.500000 269.850006
494257.968750 5420511.000000 256.350006
494258.093750 5420508.000000 252.830002
494258.031250 5420505.500000 252.919998
494257.968750 5420502.000000 252.979996
494257.906250 5420499.500000 253.210007
494257.875000 5420496.500000 253.169998
494257.812500 5420493.500000 253.080002
494257.781250 5420491.000000 252.990005
494257.750000 5420488.000000 252.839996
494257.687500 5420485.000000 252.800003
494257.625000 5420482.500000 252.800003
494257.593750 5420479.500000 252.979996
494257.531250 5420476.500000 252.960007
494257.500000 5420473.500000 252.809998
494257.437500 5420471.000000 252.970001
494257.375000 5420468.000000 253.100006
494257.343750 5420465.000000 253.149994
494257.281250 5420462.500000 253.179993
494257.250000 5420459.500000 253.179993
494257.187500 5420456.500000 253.050003
494258.812500 5420458.500000 253.220001
494258.875000 5420461.500000 253.199997
494258.937500 5420464.000000 253.080002
494259.031250 5420467.000000 253.039993
494259.093750 5420469.500000 252.979996
494259.156250 5420473.000000 252.869995
494259.218750 5420475.500000 252.970001
494259.281250 5420478.500000 252.899994
494259.343750 5420481.500000 252.789993
494259.406250 5420484.000000 252.699997
494259.468750 5420487.000000 252.729996
494259.531250 5420490.000000 252.820007
494259.593750 5420493.000000 253.020004
494259.656250 5420495.500000 253.139999
494259.718750 5420498.500000 253.110001
494259.781250 5420501.500000 253.210007
494259.875000 5420504.000000 253.009995
494259.937500 5420507.000000 252.949997
494260.000000 5420510.000000 252.850006
494260.031250 5420513.000000 253.369995
494259.687500 5420516.000000 262.540009
494259.562500 5420519.000000 266.459991
494260.812500 5420544.000000 252.009995
494260.906250 5420547.000000 251.179993
494260.968750 5420550.000000 251.080002
494261.062500 5420553.000000 251.059998
494261.125000 5420555.500000 251.100006
494261.437500 5420570.000000 251.029999
494261.687500 5420581.500000 251.070007
494261.375000 5420586.500000 260.269989
494261.812500 5420590.000000 252.759995
494261.375000 5420592.000000 263.079987
494261.968750 5420595.500000 251.690002
494262.031250 5420598.500000 252.210007
494262.093750 5420601.500000 252.259995
494262.125000 5420604.500000 252.589996
494262.156250 5420607.000000 253.679993
494262.156250 5420610.000000 254.960007
494262.187500 5420612.500000 255.270004
494262.281250 5420615.500000 254.940002
494262.406250 5420618.500000 253.759995
494262.531250 5420621.500000 252.710007
494262.593750 5420624.500000 252.740005
494262.656250 5420627.500000 252.729996
494262.625000 5420630.000000 254.289993
494262.437500 5420632.000000 259.910004
494262.781250 5420636.000000 254.169998
494262.906250 5420639.000000 252.740005
494262.968750 5420642.000000 253.000000
494263.000000 5420644.500000 253.570007
494263.062500 5420647.500000 253.759995
494263.125000 5420650.500000 253.850006
494263.187500 5420653.500000 253.949997
494263.250000 5420656.500000 253.660004
494263.343750 5420659.000000 253.690002
494263.375000 5420662.000000 254.039993
494263.437500 5420665.000000 254.240005
494263.500000 5420668.000000 254.460007
494263.468750 5420670.500000 256.160004
494263.625000 5420674.000000 254.210007
494263.687500 5420677.000000 254.320007
494263.750000 5420679.500000 254.690002
494263.781250 5420682.500000 254.979996
494263.843750 5420685.500000 255.220001
494263.875000 5420688.500000 255.679993
494263.937500 5420691.000000 256.160004
494264.000000 5420694.000000 256.410004
494264.031250 5420697.000000 256.890015
494264.093750 5420700.000000 257.260010
494264.125000 5420702.500000 257.739990
494264.156250 5420705.500000 258.450012
494264.156250 5420708.500000 259.529999
494264.187500 5420711.500000 260.179993
494264.218750 5420714.000000 260.869995
494264.156250 5420716.500000 263.510010
494264.250000 5420719.500000 263.079987
494264.281250 5420722.000000 263.769989
494264.250000 5420724.500000 265.559998
494264.281250 5420727.500000 266.459991
494264.281250 5420730.000000 267.899994
494264.218750 5420732.500000 270.269989
494264.250000 5420735.000000 271.049988
494264.250000 5420738.000000 272.549988
494264.218750 5420740.500000 274.220001
494264.250000 5420743.000000 275.119995
494264.218750 5420745.500000 276.980011
494264.250000 5420748.500000 277.750000
494264.187500 5420751.000000 279.869995
494264.218750 5420753.500000 280.950012
494264.968750 5420753.500000 280.739990
494264.968750 5420751.000000 280.059998
494265.031250 5420749.000000 277.890015
494265.031250 5420746.500000 277.279999
494265.031250 5420744.000000 275.940002
494265.062500 5420741.500000 274.679993
494265.062500 5420739.000000 273.880005
494265.093750 5420736.500000 272.209991
494265.125000 5420734.000000 270.850006
494265.156250 5420732.000000 268.839996
494265.156250 5420729.500000 268.049988
494265.218750 5420727.000000 266.109985
494265.187500 5420724.500000 265.299988
494265.218750 5420722.000000 263.820007
494265.218750 5420719.500000 263.040009
494265.218750 5420716.500000 262.279999
494265.218750 5420714.000000 261.070007
494265.218750 5420711.500000 260.179993
494265.218750 5420709.000000 259.549988
494265.218750 5420706.000000 258.579987
494265.187500 5420703.500000 257.890015
494265.156250 5420700.500000 257.450012
494265.125000 5420698.000000 256.959991
494265.125000 5420695.000000 256.609985
494265.093750 5420692.000000 256.260010
494265.062500 5420689.500000 255.839996
494265.031250 5420686.500000 255.369995
494265.000000 5420684.000000 255.149994
494264.968750 5420681.000000 254.789993
494264.937500 5420678.000000 254.490005
494264.875000 5420675.500000 254.330002
494264.843750 5420672.500000 254.300003
494264.781250 5420669.500000 254.500000
494264.718750 5420667.000000 254.500000
494264.687500 5420664.000000 254.149994
494264.656250 5420661.000000 253.869995
494264.625000 5420658.500000 253.789993
494264.562500 5420655.500000 253.880005
494264.531250 5420652.500000 253.949997
494264.468750 5420649.500000 253.979996
494264.406250 5420647.000000 253.869995
494264.375000 5420644.000000 253.789993
494264.343750 5420641.000000 253.610001
494264.312500 5420638.500000 253.490005
494264.281250 5420635.500000 253.119995
494264.218750 5420632.500000 252.889999
494264.187500 5420630.000000 252.779999
494264.125000 5420627.000000 252.929993
494263.937500 5420624.000000 255.789993
494264.031250 5420621.000000 253.020004
494263.906250 5420618.500000 254.199997
494263.812500 5420615.500000 255.259995
494263.781250 5420612.500000 255.270004
494263.781250 5420609.500000 254.190002
494263.781250 5420607.000000 253.039993
494263.781250 5420604.000000 252.369995
494263.718750 5420601.500000 252.399994
494263.687500 5420598.500000 251.800003
494263.218750 5420595.000000 261.200012
494263.468750 5420590.000000 253.679993
494263.312500 5420587.000000 255.889999
494263.187500 5420567.000000 251.199997
494263.156250 5420564.500000 251.179993
494263.093750 5420561.500000 251.089996
494263.062500 5420558.500000 251.139999
494262.968750 5420553.000000 251.089996
494262.906250 5420550.000000 251.059998
494262.875000 5420547.500000 251.100006
494262.750000 5420544.500000 252.240005
494262.125000 5420522.000000 258.059998
494261.875000 5420519.000000 262.630005
494262.218750 5420513.000000 252.699997
494262.156250 5420510.500000 253.039993
494262.093750 5420507.500000 253.050003
494262.031250 5420504.500000 253.210007
494262.000000 5420502.000000 253.240005
494261.937500 5420499.000000 253.179993
494261.906250 5420496.000000 253.179993
494261.843750 5420493.000000 253.050003
494261.812500 5420490.000000 252.720001
494261.781250 5420487.500000 252.720001
494261.718750 5420484.500000 252.720001
494261.687500 5420481.500000 252.720001
494261.625000 5420479.000000 252.869995
494261.562500 5420476.000000 252.929993
494261.531250 5420473.000000 252.750000
494261.468750 5420470.000000 252.889999
494261.406250 5420467.500000 253.070007
494261.375000 5420464.500000 253.070007
494261.312500 5420461.500000 253.139999
494261.250000 5420458.500000 253.220001
494262.843750 5420458.000000 253.210007
494262.906250 5420461.000000 253.179993
494262.968750 5420463.500000 253.139999
494263.062500 5420466.500000 252.990005
494263.125000 5420469.500000 252.869995
494263.187500 5420472.000000 252.860001
494263.250000 5420475.000000 252.929993
494263.312500 5420478.000000 253.000000
494263.375000 5420481.000000 252.809998
494263.437500 5420483.500000 252.729996
494263.500000 5420486.500000 252.740005
494263.593750 5420489.500000 252.710007
494263.625000 5420492.500000 252.850006
494263.687500 5420495.000000 253.039993
494263.750000 5420498.000000 253.240005
494263.812500 5420500.500000 253.110001
494263.875000 5420503.500000 253.149994
494263.937500 5420506.500000 253.100006
494264.031250 5420509.500000 253.009995
494264.093750 5420512.000000 252.919998
494264.156250 5420515.000000 252.639999
494263.625000 5420518.500000 265.850006
494263.812500 5420521.000000 263.500000
494264.750000 5420541.000000 252.309998
494264.906250 5420546.500000 252.119995
494265.000000 5420549.500000 251.119995
494265.093750 5420552.000000 251.169998
494265.156250 5420555.000000 251.070007
494265.187500 5420558.000000 251.179993
494265.281250 5420560.500000 251.130005
494265.343750 5420563.500000 251.160004
494265.656250 5420578.000000 251.080002
494265.656250 5420594.500000 259.540009
494265.500000 5420597.000000 264.190002
494266.125000 5420601.000000 252.000000
494266.187500 5420603.500000 252.479996
494266.250000 5420606.500000 252.259995
494266.281250 5420609.500000 253.220001
494266.281250 5420612.000000 254.449997
494266.312500 5420615.000000 255.270004
494266.375000 5420618.000000 255.220001
494266.468750 5420621.000000 254.559998
494266.593750 5420624.000000 253.470001
494266.656250 5420626.500000 253.410004
494266.718750 5420629.500000 253.490005
494266.781250 5420632.500000 253.509995
494266.843750 5420635.500000 253.729996
494266.906250 5420638.000000 253.699997
494266.968750 5420641.000000 253.750000
494267.031250 5420644.000000 253.830002
494267.093750 5420647.000000 253.740005
494267.156250 5420650.000000 253.800003
494267.218750 5420653.000000 253.839996
494267.312500 5420655.500000 253.720001
494267.375000 5420658.500000 253.720001
494267.406250 5420661.500000 253.960007
494267.468750 5420664.500000 254.199997
494267.531250 5420667.500000 254.520004
494267.593750 5420670.500000 254.479996
494267.687500 5420673.000000 254.080002
494267.750000 5420676.500000 254.309998
494267.781250 5420679.000000 254.529999
494267.843750 5420682.000000 254.869995
494267.906250 5420685.000000 255.220001
494267.937500 5420687.500000 255.529999
494267.968750 5420690.500000 256.140015
494268.031250 5420693.500000 256.359985
494268.093750 5420696.500000 256.670013
494268.125000 5420699.500000 257.119995
494268.156250 5420702.000000 257.679993
494268.218750 5420705.000000 258.269989
494268.218750 5420708.000000 259.329987
494268.250000 5420710.500000 260.010010
494268.281250 5420713.500000 260.739990
494268.281250 5420716.000000 262.140015
494268.312500 5420719.000000 262.859985
494268.343750 5420721.500000 263.559998
494268.312500 5420724.500000 265.459991
494268.343750 5420727.000000 266.250000
494268.312500 5420729.500000 268.200012
494268.281250 5420732.000000 269.989990
494268.312500 5420734.500000 271.140015
494268.281250 5420737.500000 272.700012
494268.250000 5420740.000000 274.480011
494268.281250 5420742.500000 275.239990
494268.250000 5420745.000000 277.350006
494268.281250 5420747.500000 277.970001
494268.250000 5420750.000000 280.070007
494268.250000 5420753.000000 281.059998
494268.156250 5420755.000000 284.100006
494268.906250 5420754.500000 284.109985
494269.000000 5420753.000000 281.040009
494269.000000 5420750.500000 280.230011
494269.000000 5420748.000000 279.459991
494269.062500 5420745.500000 277.429993
494269.062500 5420743.000000 276.609985
494269.093750 5420741.000000 274.929993
494269.093750 5420738.500000 273.950012
494269.125000 5420736.000000 272.399994
494269.187500 5420733.500000 270.299988
494269.218750 5420731.500000 268.890015
494269.218750 5420728.500000 267.970001
494269.250000 5420726.500000 266.079987
494269.250000 5420724.000000 265.290009
494269.312500 5420721.500000 263.549988
494269.281250 5420718.500000 262.910004
494269.281250 5420716.000000 262.230011
494269.312500 5420713.500000 260.709991
494269.281250 5420710.500000 260.119995
494269.250000 5420708.000000 259.579987
494269.281250 5420705.500000 258.410004
494269.250000 5420703.000000 257.809998
494269.218750 5420700.000000 257.279999
494269.187500 5420697.500000 256.839996
494269.156250 5420694.500000 256.519989
494269.125000 5420691.500000 256.309998
494269.125000 5420689.000000 255.779999
494269.093750 5420686.000000 255.380005
494269.031250 5420683.000000 255.009995
494269.000000 5420680.500000 254.679993
494268.968750 5420677.500000 254.399994
494268.937500 5420674.500000 254.089996
494268.875000 5420672.000000 254.300003
494268.812500 5420669.000000 254.529999
494268.781250 5420666.000000 254.360001
494268.750000 5420663.500000 254.139999
494268.718750 5420660.500000 253.869995
494268.656250 5420657.500000 253.679993
494268.625000 5420655.000000 253.759995
494268.562500 5420652.000000 253.750000
494268.531250 5420649.000000 253.720001
494268.468750 5420646.000000 253.679993
494268.437500 5420643.500000 253.679993
494268.375000 5420640.500000 253.720001
494268.343750 5420637.500000 253.710007
494268.281250 5420634.500000 253.690002
494268.250000 5420632.000000 253.610001
494268.187500 5420629.000000 253.580002
494268.125000 5420626.000000 253.539993
494268.093750 5420623.500000 253.679993
494267.937500 5420620.500000 255.990005
494267.906250 5420617.500000 255.250000
494267.875000 5420614.500000 254.929993
494267.875000 5420612.000000 253.759995
494267.906250 5420609.000000 252.570007
494267.875000 5420606.500000 252.410004
494267.812500 5420603.500000 252.660004
494267.812500 5420600.500000 251.289993
494267.125000 5420597.000000 264.679993
494267.281250 5420594.000000 260.459991
494267.593750 5420586.500000 251.100006
494267.437500 5420578.000000 251.119995
494267.343750 5420572.500000 251.139999
494267.187500 5420563.500000 251.220001
494267.125000 5420561.000000 251.229996
494267.093750 5420558.000000 251.059998
494267.031250 5420555.000000 251.119995
494267.000000 5420552.500000 251.080002
494266.937500 5420549.500000 251.029999
494266.843750 5420546.500000 252.179993
494265.812500 5420521.500000 265.320007
494266.312500 5420518.000000 253.279999
494266.281250 5420515.000000 252.720001
494266.218750 5420512.500000 253.089996
494266.187500 5420509.500000 253.070007
494265.968750 5420507.000000 256.459991
494265.875000 5420504.000000 257.250000
494266.031250 5420501.000000 253.110001
494265.968750 5420498.000000 253.139999
494265.937500 5420495.000000 252.960007
494265.906250 5420492.500000 252.789993
494265.875000 5420489.500000 252.600006
494265.812500 5420486.500000 252.600006
494265.750000 5420484.000000 252.720001
494265.718750 5420481.000000 252.720001
494265.656250 5420478.000000 252.789993
494265.593750 5420475.500000 252.919998
494265.562500 5420472.500000 252.720001
494265.500000 5420469.500000 252.929993
494265.437500 5420466.500000 253.080002
494265.406250 5420464.000000 253.029999
494265.343750 5420461.000000 253.119995
494265.281250 5420458.000000 253.270004
494266.875000 5420457.500000 253.119995
494266.937500 5420460.000000 253.179993
494267.000000 5420463.000000 253.130005
494267.062500 5420466.000000 253.059998
494267.125000 5420469.000000 252.940002
494267.218750 5420471.500000 252.759995
494267.250000 5420474.500000 252.960007
494267.343750 5420477.500000 252.830002
494267.406250 5420480.000000 252.699997
494267.468750 5420483.000000 252.679993
494267.531250 5420486.000000 252.669998
494267.625000 5420488.500000 252.559998
494267.656250 5420491.500000 252.740005
494267.718750 5420494.500000 252.869995
494267.781250 5420497.500000 253.029999
494267.843750 5420500.000000 253.160004
494267.906250 5420503.000000 253.130005
494267.968750 5420506.000000 253.070007
494268.031250 5420509.000000 253.190002
494268.125000 5420511.500000 253.089996
494268.156250 5420514.500000 253.080002
494268.093750 5420517.500000 256.209991
494267.625000 5420520.500000 268.070007
494268.125000 5420526.000000 259.739990
494269.000000 5420549.000000 252.190002
494269.093750 5420551.500000 251.130005
494269.156250 5420554.500000 251.130005
494269.218750 5420557.500000 251.080002
494269.312500 5420560.000000 251.009995
494269.375000 5420563.000000 251.149994
494269.406250 5420565.500000 251.169998
494269.500000 5420569.000000 251.119995
494269.625000 5420574.500000 251.160004
494269.750000 5420580.000000 251.110001
494269.937500 5420594.500000 253.919998
494269.656250 5420596.500000 261.000000
494270.093750 5420600.000000 253.500000
494270.250000 5420603.000000 251.720001
494270.093750 5420605.500000 256.619995
494270.343750 5420609.000000 252.389999
494270.375000 5420612.000000 252.880005
494270.406250 5420614.500000 253.970001
494270.406250 5420617.000000 255.050003
494270.468750 5420620.000000 255.229996
494270.406250 5420623.000000 257.720001
494270.531250 5420626.000000 256.829987
494270.750000 5420629.000000 253.429993
494270.812500 5420632.000000 253.509995
494270.875000 5420635.000000 253.550003
494270.937500 5420637.500000 253.529999
494271.000000 5420640.500000 253.529999
494271.062500 5420643.500000 254.070007
494271.125000 5420646.500000 253.600006
494271.187500 5420649.500000 253.750000
494271.281250 5420652.000000 253.729996
494271.343750 5420655.000000 253.750000
494271.406250 5420658.000000 253.759995
494271.437500 5420661.000000 254.000000
494271.500000 5420664.000000 254.179993
494271.562500 5420666.500000 254.639999
494271.625000 5420669.500000 254.589996
494271.718750 5420672.500000 254.149994
494271.781250 5420675.500000 254.229996
494271.843750 5420678.500000 254.399994
494271.875000 5420681.500000 254.750000
494271.781250 5420683.500000 258.140015
494271.968750 5420687.000000 255.449997
494272.031250 5420690.000000 255.860001
494272.093750 5420693.000000 256.100006
494272.125000 5420696.000000 256.589996
494272.156250 5420698.500000 257.040009
494272.218750 5420701.500000 257.500000
494272.250000 5420704.500000 258.179993
494272.250000 5420707.000000 259.369995
494272.312500 5420710.000000 259.959991
494272.343750 5420713.000000 260.679993
494272.312500 5420715.500000 262.140015
494272.343750 5420718.500000 262.820007
494272.375000 5420721.000000 263.510010
494272.375000 5420723.500000 265.369995
494272.375000 5420726.500000 266.089996
494272.343750 5420729.000000 268.179993
494272.312500 5420731.500000 270.019989
494272.343750 5420734.000000 270.989990
494272.312500 5420736.500000 272.809998
494272.343750 5420739.500000 273.869995
494272.312500 5420742.000000 275.369995
494272.281250 5420744.500000 277.570007
494272.312500 5420747.000000 278.380005
494272.250000 5420749.500000 280.380005
494272.281250 5420752.500000 281.190002
494272.187500 5420754.500000 284.179993
494272.937500 5420754.000000 284.130005
494273.062500 5420752.000000 281.200012
494273.031250 5420749.500000 280.679993
494273.031250 5420747.000000 279.790009
494273.093750 5420745.000000 277.890015
494273.156250 5420743.000000 275.690002
494273.125000 5420740.000000 275.079987
494273.156250 5420738.000000 273.420013
494273.218750 5420735.500000 271.739990
494273.218750 5420733.000000 270.730011
494273.250000 5420730.500000 268.809998
494273.250000 5420728.000000 267.910004
494273.312500 5420725.500000 265.950012
494273.312500 5420723.000000 265.209991
494273.343750 5420720.500000 263.350006
494273.343750 5420718.000000 262.779999
494273.312500 5420715.500000 262.070007
494273.343750 5420713.000000 260.589996
494273.312500 5420710.000000 259.989990
494273.312500 5420707.500000 259.410004
494273.312500 5420705.000000 258.329987
494273.312500 5420702.000000 257.579987
494273.281250 5420699.500000 257.079987
494273.250000 5420696.500000 256.609985
494273.218750 5420694.000000 256.209991
494273.093750 5420690.500000 257.589996
494273.156250 5420688.000000 255.410004
494272.968750 5420685.000000 257.959991
494273.093750 5420682.500000 254.979996
494273.062500 5420679.500000 254.539993
494273.031250 5420677.000000 254.289993
494272.843750 5420673.500000 257.109985
494272.843750 5420671.000000 255.679993
494272.875000 5420668.500000 254.539993
494272.812500 5420665.500000 254.369995
494272.781250 5420662.500000 254.100006
494272.750000 5420660.000000 253.839996
494272.718750 5420657.000000 253.679993
494272.531250 5420654.000000 256.000000
494272.625000 5420651.000000 253.720001
494272.562500 5420648.500000 253.699997
494272.500000 5420645.500000 253.630005
494272.468750 5420642.500000 253.649994
494272.406250 5420639.500000 253.589996
494272.375000 5420637.000000 253.580002
494272.312500 5420634.000000 253.580002
494272.281250 5420631.000000 253.490005
494272.218750 5420628.500000 253.479996
494272.093750 5420625.500000 255.470001
494272.031250 5420622.500000 255.210007
494272.000000 5420619.500000 255.320007
494272.000000 5420617.000000 254.350006
494272.000000 5420614.000000 253.139999
494271.968750 5420611.000000 252.520004
494271.937500 5420608.500000 252.440002
494271.843750 5420605.500000 253.199997
494271.875000 5420603.000000 251.279999
494271.531250 5420599.500000 257.910004
494271.281250 5420566.000000 251.110001
494271.218750 5420563.000000 251.199997
494271.156250 5420560.000000 251.139999
494271.125000 5420557.500000 251.050003
494271.062500 5420554.500000 251.089996
494271.000000 5420551.500000 251.720001
494270.906250 5420549.000000 252.229996
494270.281250 5420523.000000 256.670013
494270.406250 5420520.500000 252.589996
494270.343750 5420517.500000 253.270004
494270.312500 5420514.500000 253.029999
494270.250000 5420512.000000 253.080002
494270.187500 5420509.000000 253.220001
494270.156250 5420506.000000 253.050003
494270.125000 5420503.000000 252.990005
494270.062500 5420500.000000 252.990005
494270.000000 5420497.500000 252.979996
494269.968750 5420494.500000 252.729996
494269.906250 5420491.500000 252.770004
494269.875000 5420489.000000 252.610001
494269.843750 5420486.000000 252.610001
494269.781250 5420483.000000 252.690002
494269.718750 5420480.000000 252.699997
494269.687500 5420477.500000 252.740005
494269.625000 5420474.500000 252.830002
494269.562500 5420471.500000 252.789993
494269.531250 5420469.000000 252.869995
494269.468750 5420466.000000 253.070007
494269.406250 5420463.000000 253.139999
494269.375000 5420460.000000 253.080002
494269.312500 5420457.500000 253.169998
494270.875000 5420456.500000 253.139999
494270.937500 5420459.500000 253.100006
494271.000000 5420462.500000 253.089996
494271.093750 5420465.500000 253.050003
494271.156250 5420468.000000 252.880005
494271.218750 5420471.000000 252.710007
494271.281250 5420474.000000 252.809998
494271.375000 5420477.000000 252.679993
494271.406250 5420479.500000 252.729996
494271.500000 5420482.500000 252.649994
494271.562500 5420485.500000 252.580002
494271.625000 5420488.000000 252.520004
494271.687500 5420491.000000 252.729996
494271.750000 5420494.000000 252.710007
494271.812500 5420497.000000 252.899994
494271.875000 5420499.500000 252.929993
494271.937500 5420502.500000 252.960007
494272.000000 5420505.500000 253.029999
494272.062500 5420508.000000 252.979996
494272.125000 5420511.000000 253.100006
494272.187500 5420514.000000 253.089996
494272.250000 5420517.000000 253.000000
494272.312500 5420519.500000 253.210007
494272.375000 5420522.500000 252.919998
494271.843750 5420525.500000 266.079987
494272.250000 5420528.500000 258.480011
494273.062500 5420551.000000 252.190002
494273.187500 5420554.000000 251.020004
494273.250000 5420556.500000 251.089996
494273.312500 5420559.500000 251.139999
494273.375000 5420562.500000 251.100006
494273.437500 5420565.500000 251.210007
494273.625000 5420574.000000 251.080002
494274.156250 5420602.500000 253.570007
494274.343750 5420605.500000 251.470001
494274.375000 5420608.500000 252.309998
494274.437500 5420611.000000 252.369995
494274.468750 5420614.000000 252.639999
494274.500000 5420617.000000 253.520004
494274.500000 5420619.500000 254.750000
494274.562500 5420622.500000 255.199997
494274.625000 5420625.500000 254.960007
494274.750000 5420628.500000 253.690002
494274.843750 5420631.000000 253.500000
494274.875000 5420634.000000 253.729996
494274.937500 5420637.000000 253.789993
494275.031250 5420640.000000 253.639999
494275.093750 5420643.000000 253.550003
494275.156250 5420645.500000 253.750000
494275.218750 5420648.500000 253.630005
494275.218750 5420651.500000 255.089996
494275.343750 5420654.500000 253.759995
494275.406250 5420657.500000 253.630005
494275.468750 5420660.000000 253.960007
494275.531250 5420663.000000 254.199997
494275.593750 5420666.000000 254.369995
494275.625000 5420669.000000 254.580002
494275.718750 5420672.000000 254.139999
494275.812500 5420675.000000 253.970001
494275.875000 5420678.000000 254.250000
494275.906250 5420681.000000 254.589996
494275.968750 5420683.500000 255.000000
494276.031250 5420686.500000 255.199997
494275.906250 5420689.000000 258.329987
494276.125000 5420692.500000 256.019989
494276.156250 5420695.000000 256.480011
494276.187500 5420698.000000 256.989990
494276.250000 5420701.000000 257.480011
494276.281250 5420703.500000 257.980011
494276.281250 5420706.500000 259.380005
494276.312500 5420709.500000 259.910004
494276.343750 5420712.000000 260.609985
494276.343750 5420715.000000 262.369995
494276.375000 5420717.500000 262.700012
494276.406250 5420720.500000 263.339996
494276.375000 5420723.000000 265.420013
494276.343750 5420725.500000 267.250000
494276.375000 5420728.500000 268.209991
494276.343750 5420730.500000 270.019989
494276.375000 5420733.500000 271.040009
494276.343750 5420736.000000 272.940002
494276.343750 5420738.500000 274.010010
494276.312500 5420741.000000 275.779999
494276.343750 5420744.000000 276.440002
494276.312500 5420746.500000 278.589996
494276.281250 5420748.500000 280.679993
494276.312500 5420751.500000 281.380005
494276.218750 5420753.500000 284.049988
494276.187500 5420756.000000 286.089996
494276.906250 5420755.500000 285.890015
494276.968750 5420753.500000 284.209991
494277.062500 5420751.500000 281.549988
494277.062500 5420749.000000 280.779999
494277.093750 5420746.500000 279.279999
494277.125000 5420744.500000 277.190002
494277.156250 5420742.000000 276.149994
494277.156250 5420739.500000 275.239990
494277.187500 5420737.000000 273.420013
494277.250000 5420735.000000 271.570007
494277.250000 5420732.500000 270.630005
494277.281250 5420730.000000 269.000000
494277.281250 5420727.500000 267.839996
494277.312500 5420725.000000 266.209991
494277.343750 5420722.500000 265.079987
494277.375000 5420720.000000 263.220001
494277.375000 5420717.500000 262.600006
494277.375000 5420715.000000 261.529999
494277.375000 5420712.000000 260.600006
494277.187500 5420709.000000 262.950012
494277.312500 5420706.500000 259.410004
494277.343750 5420704.000000 258.130005
494277.312500 5420701.500000 257.559998
494277.312500 5420698.500000 257.070007
494277.281250 5420696.000000 256.589996
494277.250000 5420693.000000 256.209991
494277.125000 5420690.000000 257.470001
494277.187500 5420687.500000 255.169998
494277.156250 5420684.500000 255.080002
494277.125000 5420682.000000 254.729996
494277.093750 5420679.000000 254.339996
494277.062500 5420676.000000 254.070007
494277.000000 5420673.500000 253.919998
494276.937500 5420670.500000 254.449997
494276.875000 5420667.500000 254.479996
494276.843750 5420665.000000 254.339996
494276.812500 5420662.000000 254.089996
494276.750000 5420659.000000 253.880005
494276.718750 5420656.000000 253.669998
494276.656250 5420653.500000 253.820007
494276.625000 5420650.500000 253.649994
494276.562500 5420647.500000 253.720001
494276.531250 5420645.000000 253.750000
494276.468750 5420642.000000 253.639999
494276.437500 5420639.000000 253.610001
494276.312500 5420636.000000 255.119995
494276.343750 5420633.500000 253.570007
494276.281250 5420630.500000 253.520004
494276.187500 5420627.500000 254.539993
494276.093750 5420624.500000 255.339996
494276.062500 5420622.000000 255.100006
494276.062500 5420619.000000 253.919998
494276.062500 5420616.500000 252.889999
494276.031250 5420613.500000 252.470001
494276.000000 5420610.500000 252.610001
494276.000000 5420608.000000 251.630005
494275.687500 5420604.500000 256.899994
494275.531250 5420601.500000 259.079987
494275.468750 5420576.500000 251.050003
494275.375000 5420571.000000 251.029999
494275.281250 5420565.000000 251.160004
494275.218750 5420562.000000 251.100006
494275.187500 5420559.500000 251.080002
494275.125000 5420556.500000 251.110001
494275.031250 5420553.500000 251.929993
494274.531250 5420550.500000 261.929993
494274.500000 5420531.000000 254.899994
494274.000000 5420528.500000 264.980011
494274.437500 5420525.000000 254.199997
494274.468750 5420522.500000 252.899994
494274.187500 5420519.500000 257.609985
494274.343750 5420516.500000 253.119995
494274.312500 5420514.000000 253.119995
494274.250000 5420511.000000 253.000000
494274.218750 5420508.000000 253.020004
494274.156250 5420505.000000 252.979996
494274.125000 5420502.500000 252.929993
494274.062500 5420499.500000 252.919998
494274.031250 5420496.500000 252.899994
494273.968750 5420494.000000 252.690002
494273.937500 5420491.000000 252.690002
494273.875000 5420488.000000 252.660004
494273.843750 5420485.000000 252.559998
494273.781250 5420482.500000 252.610001
494273.718750 5420479.500000 252.770004
494273.687500 5420476.500000 252.679993
494273.625000 5420473.500000 252.779999
494273.593750 5420471.000000 252.720001
494273.531250 5420468.000000 252.910004
494273.468750 5420465.000000 253.020004
494273.406250 5420462.000000 253.110001
494273.375000 5420459.500000 253.110001
494273.312500 5420456.500000 253.169998
494274.937500 5420459.000000 253.139999
494275.031250 5420462.000000 253.009995
494275.093750 5420464.500000 252.979996
494275.156250 5420467.500000 252.830002
494275.218750 5420470.500000 252.699997
494275.281250 5420473.000000 252.759995
494275.375000 5420476.000000 252.690002
494275.406250 5420479.000000 252.729996
494275.500000 5420481.500000 252.649994
494275.562500 5420484.500000 252.610001
494275.625000 5420487.500000 252.639999
494275.687500 5420490.500000 252.740005
494275.750000 5420493.000000 252.679993
494275.812500 5420496.000000 252.830002
494275.875000 5420499.000000 252.880005
494275.937500 5420502.000000 252.869995
494276.000000 5420504.500000 252.910004
494276.062500 5420507.500000 252.949997
494276.125000 5420510.500000 253.029999
494276.187500 5420513.500000 253.089996
494276.062500 5420516.500000 257.339996
494276.312500 5420519.000000 253.119995
494276.375000 5420522.000000 252.990005
494276.437500 5420524.500000 253.080002
494276.531250 5420527.500000 253.119995
494276.593750 5420530.500000 253.250000
494276.250000 5420533.000000 261.589996
494277.156250 5420553.000000 252.199997
494277.250000 5420556.000000 251.240005
494277.343750 5420559.000000 251.080002
494277.375000 5420561.500000 251.119995
494277.468750 5420564.500000 251.070007
494277.781250 5420579.000000 251.160004
494277.906250 5420584.500000 251.179993
494278.000000 5420601.000000 257.769989
494278.375000 5420605.000000 251.160004
494278.312500 5420607.500000 253.789993
494278.468750 5420610.500000 251.880005
494278.531250 5420613.500000 252.250000
494278.593750 5420616.000000 252.309998
494278.625000 5420619.000000 253.289993
494278.625000 5420622.000000 254.490005
494278.625000 5420624.500000 255.279999
494278.718750 5420627.500000 255.220001
494278.718750 5420630.000000 256.380005
494278.906250 5420633.500000 253.679993
494279.000000 5420636.500000 253.649994
494279.062500 5420639.000000 253.750000
494279.125000 5420642.000000 253.750000
494279.187500 5420645.000000 253.779999
494279.250000 5420648.000000 253.779999
494279.187500 5420650.500000 256.010010
494279.375000 5420654.000000 253.800003
494279.437500 5420656.500000 253.669998
494279.500000 5420659.500000 253.990005
494279.562500 5420662.500000 254.149994
494279.625000 5420665.500000 254.380005
494279.656250 5420668.000000 254.589996
494279.750000 5420671.500000 254.169998
494279.687500 5420673.500000 256.679993
494279.875000 5420677.000000 254.110001
494279.937500 5420680.000000 254.479996
494280.000000 5420683.000000 254.800003
494280.062500 5420685.500000 255.029999
494280.093750 5420689.000000 255.369995
494280.125000 5420691.500000 255.940002
494280.093750 5420694.000000 258.399994
494280.250000 5420697.500000 256.760010
494280.281250 5420700.000000 257.369995
494280.312500 5420703.000000 257.929993
494280.156250 5420705.000000 262.119995
494280.281250 5420708.500000 261.070007
494280.281250 5420711.000000 262.799988
494280.375000 5420714.000000 261.880005
494280.406250 5420717.000000 262.579987
494280.437500 5420719.500000 263.410004
494280.406250 5420722.000000 265.170013
494280.375000 5420724.500000 267.250000
494280.406250 5420727.500000 268.149994
494280.375000 5420730.000000 270.019989
494280.375000 5420732.500000 271.079987
494280.375000 5420735.000000 272.809998
494280.375000 5420738.000000 273.970001
494280.343750 5420740.000000 275.730011
494280.343750 5420743.000000 277.109985
494280.312500 5420745.500000 278.920013
494280.281250 5420748.000000 280.899994
494280.312500 5420750.500000 281.690002
494280.250000 5420753.000000 283.959991
494280.218750 5420755.500000 286.000000
494280.968750 5420754.500000 285.820007
494281.000000 5420752.500000 283.910004
494281.093750 5420750.500000 281.769989
494281.062500 5420748.000000 280.989990
494281.125000 5420746.000000 279.119995
494281.125000 5420743.500000 277.820007
494281.187500 5420741.000000 276.140015
494281.187500 5420738.500000 275.149994
494281.218750 5420736.500000 273.459991
494281.281250 5420734.000000 271.570007
494281.281250 5420731.500000 270.609985
494281.312500 5420729.000000 269.140015
494281.312500 5420726.500000 267.829987
494281.312500 5420724.000000 267.010010
494281.375000 5420721.500000 265.049988
494281.406250 5420719.000000 263.100006
494281.375000 5420716.500000 262.630005
494281.375000 5420713.500000 261.859985
494281.375000 5420711.500000 260.579987
494281.218750 5420708.000000 262.839996
494281.375000 5420706.000000 259.250000
494281.375000 5420703.500000 257.959991
494281.375000 5420700.500000 257.320007
494281.343750 5420698.000000 256.890015
494281.312500 5420695.000000 256.429993
494281.187500 5420692.000000 257.959991
494281.125000 5420689.000000 257.989990
494281.218750 5420686.500000 255.009995
494281.187500 5420683.500000 254.899994
494281.031250 5420680.500000 257.089996
494281.125000 5420678.000000 254.250000
494281.093750 5420675.500000 253.949997
494281.031250 5420672.500000 253.770004
494280.937500 5420669.500000 254.580002
494280.906250 5420667.000000 254.580002
494280.875000 5420664.000000 254.309998
494280.843750 5420661.000000 254.110001
494280.781250 5420658.000000 253.800003
494280.750000 5420655.000000 253.889999
494280.687500 5420652.500000 253.869995
494280.625000 5420649.500000 253.770004
494280.593750 5420646.500000 253.839996
494280.531250 5420644.000000 253.880005
494280.500000 5420641.000000 253.830002
494280.437500 5420638.000000 253.779999
494280.406250 5420635.000000 253.639999
494280.375000 5420632.500000 253.610001
494280.250000 5420629.500000 254.880005
494280.156250 5420626.500000 255.339996
494280.156250 5420624.000000 254.830002
494280.156250 5420621.000000 253.649994
494280.156250 5420618.000000 252.570007
494280.125000 5420615.500000 252.229996
494279.406250 5420611.500000 265.799988
494279.968750 5420609.500000 253.509995
494280.031250 5420607.000000 251.369995
494279.281250 5420603.000000 265.980011
494279.625000 5420584.000000 251.139999
494279.343750 5420567.000000 251.199997
494279.281250 5420564.000000 251.119995
494279.250000 5420561.500000 251.070007
494279.187500 5420558.500000 251.119995
494279.093750 5420555.500000 252.089996
494278.687500 5420533.000000 252.419998
494278.625000 5420530.000000 253.179993
494278.562500 5420527.000000 253.000000
494278.531250 5420524.500000 253.000000
494278.468750 5420521.500000 253.119995
494278.406250 5420518.500000 253.130005
494278.375000 5420516.000000 252.970001
494278.312500 5420513.000000 252.949997
494278.281250 5420510.000000 252.970001
494278.218750 5420507.000000 252.949997
494278.187500 5420504.500000 252.929993
494278.125000 5420501.500000 252.750000
494278.093750 5420498.500000 252.809998
494278.031250 5420496.000000 252.830002
494278.000000 5420493.000000 252.660004
494277.937500 5420490.000000 252.600006
494277.906250 5420487.000000 252.600006
494277.843750 5420484.500000 252.550003
494277.812500 5420481.500000 252.570007
494277.750000 5420478.500000 252.589996
494277.687500 5420475.500000 252.660004
494277.625000 5420473.000000 252.830002
494277.593750 5420470.000000 252.789993
494277.531250 5420467.000000 252.949997
494277.468750 5420464.500000 253.089996
494277.406250 5420461.500000 253.199997
494277.375000 5420458.500000 253.190002
494278.937500 5420458.000000 253.160004
494279.000000 5420461.000000 253.089996
494279.093750 5420464.000000 253.080002
494279.156250 5420467.000000 252.929993
494279.218750 5420469.500000 252.789993
494279.281250 5420472.500000 252.860001
494279.343750 5420475.000000 252.759995
494279.406250 5420478.000000 252.679993
494279.500000 5420481.000000 252.660004
494279.562500 5420483.500000 252.639999
494279.625000 5420486.500000 252.630005
494279.687500 5420489.500000 252.600006
494279.750000 5420492.500000 252.649994
494279.812500 5420495.000000 252.770004
494279.875000 5420498.000000 252.779999
494279.937500 5420501.000000 252.820007
494280.000000 5420504.000000 252.830002
494280.062500 5420506.500000 252.949997
494280.125000 5420509.500000 252.949997
494280.187500 5420512.000000 252.880005
494280.250000 5420515.000000 253.020004
494280.312500 5420518.000000 253.199997
494280.375000 5420521.000000 253.149994
494280.437500 5420524.000000 253.059998
494280.531250 5420526.500000 253.009995
494280.593750 5420529.500000 252.990005
494280.656250 5420532.500000 252.940002
494280.750000 5420535.000000 252.320007
494280.812500 5420538.000000 252.330002
494281.218750 5420555.000000 252.220001
494281.312500 5420558.000000 251.360001
494281.375000 5420561.000000 251.100006
494281.468750 5420563.500000 251.110001
494281.531250 5420566.500000 251.149994
494281.875000 5420603.000000 261.809998
494282.281250 5420606.500000 254.520004
494282.343750 5420609.500000 254.449997
494282.562500 5420612.500000 251.440002
494282.593750 5420615.500000 252.320007
494282.656250 5420618.000000 252.240005
494282.687500 5420621.000000 252.889999
494282.687500 5420624.000000 254.130005
494282.687500 5420626.500000 255.300003
494282.781250 5420629.500000 255.220001
494282.781250 5420632.500000 256.230011
494282.968750 5420635.500000 253.729996
494283.031250 5420638.500000 253.710007
494283.093750 5420641.000000 253.809998
494283.156250 5420644.000000 253.800003
494283.250000 5420647.000000 253.809998
494283.312500 5420650.000000 253.729996
494283.375000 5420653.000000 253.899994
494283.437500 5420656.000000 253.820007
494283.500000 5420658.500000 254.020004
494283.562500 5420661.500000 254.250000
494283.625000 5420664.500000 254.330002
494283.656250 5420667.500000 254.600006
494283.750000 5420670.500000 254.300003
494283.843750 5420673.500000 253.740005
494283.875000 5420676.500000 254.080002
494283.937500 5420679.000000 254.369995
494284.000000 5420682.000000 254.750000
494284.062500 5420685.000000 254.929993
494283.937500 5420687.000000 258.570007
494284.000000 5420690.000000 258.779999
494284.187500 5420693.500000 256.279999
494284.218750 5420696.500000 256.760010
494284.281250 5420699.500000 257.230011
494284.312500 5420702.000000 257.799988
494284.312500 5420705.000000 259.040009
494284.343750 5420708.000000 259.790009
494284.375000 5420710.500000 260.540009
494284.375000 5420713.000000 261.809998
494284.406250 5420716.000000 262.390015
494284.406250 5420718.500000 263.760010
494284.406250 5420721.500000 265.149994
494284.375000 5420724.000000 267.170013
494284.406250 5420726.500000 268.100006
494284.375000 5420729.000000 270.100006
494284.375000 5420732.000000 271.089996
494284.343750 5420734.000000 273.070007
494284.375000 5420737.000000 274.119995
494284.343750 5420739.500000 275.899994
494284.343750 5420742.000000 277.250000
494284.343750 5420744.500000 278.700012
494284.312500 5420747.000000 280.739990
494284.312500 5420749.500000 281.859985
494284.250000 5420752.000000 284.029999
494284.218750 5420754.500000 286.019989
494284.218750 5420757.000000 287.660004
494284.937500 5420756.000000 287.440002
494284.968750 5420754.000000 285.929993
494285.031250 5420752.000000 284.029999
494285.062500 5420749.500000 282.040009
494285.125000 5420747.500000 280.089996
494285.125000 5420745.000000 279.440002
494285.125000 5420742.500000 278.019989
494285.187500 5420740.000000 276.140015
494285.187500 5420738.000000 275.109985
494285.218750 5420735.500000 273.579987
494285.281250 5420733.000000 271.640015
494285.281250 5420730.500000 270.630005
494285.312500 5420728.000000 269.320007
494285.312500 5420725.500000 267.820007
494285.312500 5420723.000000 266.940002
494285.375000 5420720.500000 264.989990
494285.406250 5420718.500000 263.040009
494285.406250 5420715.500000 262.350006
494285.375000 5420713.000000 261.760010
494285.406250 5420710.000000 260.549988
494285.375000 5420707.500000 259.790009
494285.375000 5420705.000000 259.119995
494285.375000 5420702.500000 257.940002
494285.375000 5420699.500000 257.369995
494285.343750 5420697.000000 256.820007
494285.312500 5420694.000000 256.339996
494285.281250 5420691.000000 255.839996
494285.250000 5420688.500000 255.490005
494285.250000 5420686.000000 254.850006
494285.093750 5420682.500000 257.079987
494285.156250 5420680.000000 254.529999
494285.062500 5420677.000000 255.690002
494285.093750 5420674.500000 253.880005
494285.031250 5420671.500000 253.839996
494284.937500 5420668.500000 254.619995
494284.906250 5420665.500000 254.460007
494284.875000 5420663.000000 254.279999
494284.812500 5420660.000000 254.190002
494284.781250 5420657.500000 253.839996
494284.718750 5420654.500000 254.059998
494284.687500 5420651.500000 253.880005
494284.625000 5420648.500000 253.869995
494284.593750 5420645.500000 253.910004
494284.531250 5420643.000000 253.839996
494284.500000 5420640.000000 253.899994
494284.437500 5420637.000000 253.809998
494284.375000 5420634.500000 253.899994
494284.281250 5420631.500000 255.089996
494284.218750 5420628.500000 255.289993
494284.218750 5420625.500000 254.570007
494284.218750 5420623.000000 253.339996
494284.218750 5420620.000000 252.399994
494284.156250 5420617.500000 252.250000
494284.125000 5420614.500000 251.880005
494283.656250 5420611.000000 260.869995
494283.875000 5420608.500000 255.470001
494283.687500 5420586.000000 251.009995
494283.437500 5420571.500000 251.139999
494283.375000 5420569.000000 251.100006
494283.343750 5420566.000000 251.160004
494283.281250 5420563.000000 251.119995
494283.250000 5420560.500000 251.039993
494283.125000 5420557.500000 252.139999
494283.093750 5420554.500000 252.270004
494282.843750 5420540.500000 252.369995
494282.781250 5420537.500000 252.240005
494282.718750 5420534.500000 252.860001
494282.656250 5420532.000000 252.970001
494282.625000 5420529.000000 252.990005
494282.562500 5420526.000000 252.979996
494282.500000 5420523.500000 253.039993
494282.468750 5420520.500000 253.130005
494282.406250 5420517.500000 253.089996
494282.375000 5420515.000000 252.949997
494282.312500 5420512.000000 252.839996
494282.281250 5420509.000000 252.919998
494282.218750 5420506.000000 252.889999
494282.187500 5420503.500000 252.800003
494282.125000 5420500.500000 252.789993
494282.093750 5420497.500000 252.699997
494282.031250 5420495.000000 252.679993
494281.968750 5420492.000000 252.669998
494281.937500 5420489.000000 252.619995
494281.875000 5420486.000000 252.600006
494281.843750 5420483.000000 252.660004
494281.781250 5420480.500000 252.589996
494281.718750 5420477.500000 252.710007
494281.687500 5420474.500000 252.800003
494281.625000 5420472.000000 252.800003
494281.593750 5420469.000000 252.740005
494281.531250 5420466.000000 252.960007
494281.468750 5420463.000000 253.009995
494281.406250 5420460.500000 253.080002
494281.375000 5420457.500000 253.089996
494282.906250 5420457.000000 253.160004
494283.000000 5420460.000000 253.100006
494283.062500 5420463.000000 253.020004
494283.125000 5420465.500000 252.949997
494283.187500 5420468.500000 252.800003
494283.281250 5420471.500000 252.779999
494283.343750 5420474.500000 252.759995
494283.406250 5420477.000000 252.699997
494283.468750 5420480.000000 252.630005
494283.531250 5420483.000000 252.570007
494283.625000 5420486.000000 252.600006
494283.656250 5420488.500000 252.660004
494283.750000 5420491.500000 252.509995
494283.812500 5420494.500000 252.710007
494283.875000 5420497.000000 252.720001
494283.937500 5420500.000000 252.669998
494284.000000 5420503.000000 252.720001
494284.062500 5420506.000000 252.869995
494284.125000 5420508.500000 252.830002
494284.187500 5420511.500000 253.020004
494284.250000 5420514.500000 252.889999
494284.312500 5420517.000000 253.009995
494284.375000 5420520.000000 253.160004
494284.437500 5420523.000000 253.169998
494284.500000 5420525.500000 253.009995
494284.562500 5420528.500000 252.979996
494284.625000 5420531.500000 252.990005
494284.718750 5420534.500000 252.869995
494284.781250 5420537.000000 252.929993
494284.937500 5420543.000000 252.229996
494285.343750 5420560.000000 251.960007
494285.437500 5420563.000000 251.070007
494285.500000 5420565.500000 251.070007
494285.593750 5420568.500000 251.070007
494285.625000 5420571.500000 251.070007
494285.718750 5420574.500000 251.149994
494286.125000 5420608.000000 258.799988
494286.468750 5420611.500000 253.279999
494286.531250 5420614.500000 253.369995
494286.500000 5420617.000000 255.020004
494286.718750 5420620.500000 252.339996
494286.750000 5420623.000000 252.729996
494286.750000 5420626.000000 253.929993
494286.781250 5420628.500000 255.190002
494286.843750 5420631.500000 255.250000
494286.937500 5420634.500000 254.220001
494287.031250 5420637.500000 253.860001
494287.093750 5420640.500000 253.910004
494287.156250 5420643.000000 253.919998
494287.218750 5420646.000000 254.000000
494287.281250 5420649.000000 253.970001
494287.375000 5420652.000000 254.009995
494287.437500 5420655.000000 253.990005
494287.500000 5420658.000000 253.960007
494287.562500 5420661.000000 254.210007
494287.625000 5420663.500000 254.380005
494287.656250 5420666.500000 254.580002
494287.718750 5420669.500000 254.570007
494287.843750 5420672.500000 253.660004
494287.906250 5420675.500000 253.940002
494287.937500 5420678.500000 254.199997
494287.906250 5420680.500000 256.489990
494288.062500 5420684.000000 254.770004
494288.093750 5420687.000000 255.240005
494288.031250 5420689.500000 258.130005
494288.062500 5420692.500000 258.540009
494288.250000 5420695.500000 256.559998
494288.281250 5420698.500000 257.179993
494288.312500 5420701.000000 257.779999
494288.312500 5420704.000000 258.959991
494288.343750 5420707.000000 259.750000
494288.375000 5420709.500000 260.519989
494288.375000 5420712.000000 261.630005
494288.406250 5420715.000000 262.600006
494288.437500 5420718.000000 263.350006
494288.437500 5420720.500000 264.820007
494288.375000 5420723.000000 267.140015
494288.406250 5420725.500000 267.940002
494288.375000 5420728.000000 269.970001
494288.375000 5420731.000000 271.070007
494288.343750 5420733.500000 273.140015
494288.375000 5420736.000000 274.000000
494288.343750 5420738.500000 275.890015
494288.343750 5420741.000000 277.260010
494288.343750 5420743.500000 278.760010
494288.312500 5420746.000000 280.609985
494288.187500 5420748.000000 283.959991
494288.250000 5420751.000000 284.140015
494288.218750 5420753.500000 286.179993
494288.218750 5420756.000000 287.679993
494288.937500 5420755.000000 287.549988
494288.968750 5420753.000000 286.019989
494289.000000 5420751.000000 284.220001
494289.000000 5420748.500000 283.500000
494289.125000 5420746.000000 280.579987
494289.125000 5420744.000000 279.679993
494289.125000 5420741.500000 278.109985
494289.187500 5420739.500000 276.220001
494289.187500 5420736.500000 275.299988
494289.218750 5420734.500000 273.589996
494289.281250 5420732.000000 271.540009
494289.281250 5420729.500000 270.579987
494289.312500 5420727.000000 269.040009
494289.343750 5420724.500000 267.649994
494289.343750 5420722.000000 266.779999
494289.375000 5420720.000000 264.730011
494289.406250 5420717.000000 263.250000
494289.406250 5420714.500000 262.489990
494289.406250 5420712.000000 261.609985
494289.406250 5420709.500000 260.489990
494289.406250 5420706.500000 259.670013
494289.375000 5420704.000000 259.100006
494289.375000 5420701.500000 257.859985
494289.375000 5420698.500000 257.200012
494289.343750 5420695.500000 256.670013
494289.156250 5420692.500000 259.359985
494289.156250 5420689.500000 258.239990
494289.250000 5420687.500000 255.389999
494289.250000 5420684.500000 254.759995
494289.187500 5420682.000000 254.729996
494289.156250 5420679.000000 254.350006
494289.125000 5420676.000000 254.009995
494289.093750 5420673.500000 253.710007
494289.031250 5420670.500000 254.149994
494288.937500 5420667.500000 254.740005
494288.906250 5420664.500000 254.399994
494288.875000 5420662.000000 254.339996
494288.812500 5420659.000000 254.220001
494288.781250 5420656.000000 253.899994
494288.718750 5420653.500000 254.070007
494288.562500 5420650.000000 256.420013
494288.500000 5420647.000000 256.899994
494288.593750 5420644.500000 254.089996
494288.406250 5420641.500000 256.600006
494288.500000 5420639.000000 253.919998
494288.437500 5420636.000000 253.940002
494288.343750 5420633.000000 255.259995
494288.281250 5420630.000000 255.300003
494288.281250 5420627.500000 254.320007
494288.281250 5420625.000000 253.070007
494288.281250 5420622.000000 252.279999
494288.218750 5420619.000000 252.360001
494288.031250 5420616.000000 254.949997
494288.093750 5420613.500000 253.139999
494287.750000 5420610.000000 258.890015
494287.531250 5420576.500000 251.199997
494287.468750 5420573.500000 251.169998
494287.437500 5420570.500000 251.100006
494287.375000 5420568.000000 251.029999
494287.343750 5420565.000000 251.119995
494287.250000 5420562.000000 251.470001
494287.187500 5420559.000000 252.160004
494286.968750 5420548.000000 252.210007
494286.937500 5420545.000000 252.320007
494286.843750 5420539.500000 252.220001
494286.750000 5420536.500000 252.960007
494286.718750 5420533.500000 252.940002
494286.656250 5420531.000000 252.919998
494286.593750 5420528.000000 252.970001
494286.468750 5420525.000000 254.639999
494286.500000 5420522.500000 253.199997
494286.437500 5420519.500000 253.050003
494286.406250 5420516.500000 252.929993
494286.375000 5420513.500000 252.759995
494286.312500 5420511.000000 252.929993
494286.250000 5420508.000000 252.839996
494286.218750 5420505.500000 252.860001
494286.156250 5420502.500000 252.710007
494286.125000 5420499.500000 252.610001
494286.062500 5420496.500000 252.669998
494286.031250 5420494.000000 252.729996
494285.968750 5420491.000000 252.600006
494285.906250 5420488.000000 252.649994
494285.875000 5420485.000000 252.600006
494285.843750 5420482.500000 252.639999
494285.781250 5420479.500000 252.589996
494285.718750 5420476.500000 252.669998
494285.656250 5420473.500000 252.740005
494285.625000 5420471.000000 252.770004
494285.562500 5420468.000000 252.740005
494285.500000 5420465.000000 252.860001
494285.468750 5420462.000000 253.020004
494285.406250 5420459.500000 253.009995
494285.343750 5420456.500000 253.100006
494286.968750 5420459.000000 253.039993
494287.031250 5420462.000000 253.050003
494287.125000 5420464.500000 252.830002
494287.187500 5420467.500000 252.770004
494287.250000 5420470.500000 252.800003
494287.312500 5420473.500000 252.679993
494287.375000 5420476.000000 252.639999
494287.437500 5420479.000000 252.619995
494287.500000 5420482.000000 252.600006
494287.593750 5420485.000000 252.520004
494287.656250 5420487.500000 252.580002
494287.718750 5420490.500000 252.529999
494287.781250 5420493.500000 252.580002
494287.843750 5420496.000000 252.679993
494287.906250 5420499.000000 252.610001
494287.968750 5420502.000000 252.750000
494288.031250 5420504.500000 252.809998
494288.093750 5420507.500000 252.850006
494288.156250 5420510.500000 252.899994
494288.218750 5420513.500000 252.929993
494288.281250 5420516.000000 252.919998
494288.343750 5420519.000000 253.110001
494288.406250 5420522.000000 253.160004
494288.468750 5420525.000000 253.100006
494288.562500 5420527.500000 252.960007
494288.625000 5420530.500000 253.000000
494288.687500 5420533.500000 252.940002
494288.750000 5420536.000000 252.860001
494288.812500 5420539.000000 252.880005
494289.031250 5420547.500000 252.190002
494289.093750 5420550.500000 252.259995
494289.375000 5420561.500000 252.059998
494289.500000 5420565.000000 250.970001
494289.562500 5420567.500000 251.139999
494289.625000 5420570.500000 251.089996
494289.687500 5420573.000000 251.050003
494289.750000 5420576.000000 251.100006
494289.468750 5420608.500000 273.279999
494290.406250 5420613.000000 255.309998
494290.593750 5420616.000000 252.869995
494290.531250 5420619.000000 255.220001
494290.750000 5420622.000000 252.259995
494290.812500 5420625.000000 252.589996
494290.812500 5420628.000000 253.770004
494290.812500 5420630.500000 255.160004
494290.875000 5420633.500000 255.320007
494291.000000 5420636.500000 254.270004
494291.062500 5420639.500000 253.990005
494291.125000 5420642.000000 254.009995
494291.218750 5420645.000000 253.960007
494291.281250 5420648.000000 253.990005
494291.343750 5420651.000000 254.009995
494291.406250 5420654.000000 254.080002
494291.468750 5420656.500000 254.100006
494291.531250 5420659.500000 254.380005
494291.593750 5420662.500000 254.490005
494291.625000 5420665.500000 254.729996
494291.718750 5420668.500000 254.720001
494291.656250 5420671.000000 257.109985
494291.875000 5420674.500000 253.889999
494291.937500 5420677.000000 254.059998
494292.000000 5420680.000000 254.419998
494292.062500 5420683.000000 254.559998
494291.968750 5420685.500000 257.290009
494292.125000 5420689.000000 255.539993
494292.187500 5420691.500000 256.019989
494292.218750 5420694.500000 256.470001
494292.281250 5420697.500000 257.000000
494292.312500 5420700.500000 257.760010
494292.312500 5420703.000000 258.910004
494292.343750 5420705.500000 259.549988
494292.375000 5420708.500000 260.420013
494292.375000 5420711.000000 261.750000
494292.406250 5420714.000000 262.549988
494292.406250 5420717.000000 263.420013
494292.343750 5420719.000000 266.290009
494292.375000 5420722.000000 266.850006
494292.406250 5420724.500000 267.880005
494292.375000 5420727.000000 269.980011
494292.375000 5420730.000000 270.929993
494292.343750 5420732.500000 273.010010
494292.375000 5420735.000000 274.070007
494292.343750 5420737.500000 275.890015
494292.312500 5420740.000000 277.790009
494292.281250 5420742.500000 279.209991
494292.281250 5420745.000000 280.760010
494292.281250 5420747.500000 282.140015
494292.218750 5420750.000000 284.429993
494292.187500 5420752.500000 286.299988
494292.187500 5420755.000000 287.980011
494292.187500 5420757.500000 289.160004
494292.906250 5420756.500000 289.089996
494292.937500 5420754.000000 287.690002
494292.937500 5420752.000000 286.309998
494293.000000 5420750.000000 284.260010
494293.062500 5420747.500000 282.540009
494293.125000 5420745.500000 280.600006
494293.093750 5420743.000000 279.790009
494293.125000 5420740.500000 278.160004
494293.187500 5420738.500000 276.299988
494293.187500 5420735.500000 275.369995
494293.218750 5420733.500000 273.720001
494293.281250 5420731.000000 271.459991
494293.281250 5420728.500000 270.519989
494293.312500 5420726.000000 269.010010
494293.343750 5420723.500000 267.489990
494293.343750 5420721.000000 266.649994
494293.406250 5420718.500000 264.410004
494293.406250 5420716.000000 263.339996
494293.406250 5420713.500000 262.500000
494293.375000 5420711.000000 261.779999
494293.406250 5420708.000000 260.359985
494293.406250 5420705.500000 259.630005
494293.375000 5420703.000000 258.890015
494293.375000 5420700.000000 257.720001
494293.187500 5420697.000000 260.679993
494293.343750 5420695.000000 256.589996
494293.312500 5420692.000000 256.070007
494293.125000 5420688.500000 258.950012
494293.125000 5420686.000000 258.260010
494293.250000 5420683.500000 254.559998
494293.000000 5420680.000000 258.369995
494293.156250 5420678.000000 254.190002
494292.906250 5420674.500000 258.309998
494293.093750 5420672.500000 253.660004
494293.000000 5420669.500000 254.500000
494292.937500 5420666.500000 254.750000
494292.906250 5420663.500000 254.449997
494292.843750 5420660.500000 254.440002
494292.812500 5420658.000000 254.270004
494292.593750 5420654.500000 257.859985
494292.625000 5420652.000000 255.639999
494292.656250 5420649.000000 254.070007
494292.625000 5420646.500000 254.050003
494292.500000 5420643.500000 255.679993
494292.531250 5420640.500000 254.020004
494292.468750 5420638.000000 254.000000
494292.375000 5420635.000000 255.320007
494292.312500 5420632.000000 255.270004
494292.312500 5420629.500000 254.169998
494292.312500 5420626.500000 252.970001
494292.312500 5420624.000000 252.229996
494292.093750 5420620.500000 256.059998
494292.000000 5420617.500000 256.779999
494291.687500 5420614.500000 261.920013
494291.468750 5420611.000000 265.470001
494291.781250 5420589.500000 251.110001
494291.562500 5420578.000000 251.080002
494291.500000 5420575.500000 251.160004
494291.468750 5420572.500000 251.130005
494291.375000 5420566.500000 251.110001
494291.281250 5420564.000000 251.990005
494291.218750 5420561.000000 252.250000
494291.062500 5420552.500000 252.300003
494291.031250 5420549.500000 252.250000
494290.875000 5420541.000000 252.429993
494290.781250 5420538.500000 252.869995
494290.718750 5420535.500000 252.970001
494290.687500 5420532.500000 252.960007
494290.625000 5420529.500000 253.100006
494290.468750 5420527.000000 255.520004
494290.375000 5420524.000000 256.619995
494290.468750 5420521.000000 253.210007
494290.437500 5420518.500000 252.979996
494290.375000 5420515.500000 252.839996
494290.343750 5420512.500000 252.850006
494290.312500 5420510.000000 252.800003
494290.250000 5420507.000000 252.779999
494290.187500 5420504.000000 252.759995
494290.156250 5420501.000000 252.669998
494290.125000 5420498.500000 252.580002
494290.062500 5420495.500000 252.610001
494290.000000 5420492.500000 252.649994
494289.968750 5420490.000000 252.509995
494289.906250 5420487.000000 252.509995
494289.843750 5420484.000000 252.619995
494289.812500 5420481.000000 252.570007
494289.750000 5420478.000000 252.529999
494289.687500 5420475.500000 252.630005
494289.656250 5420472.500000 252.710007
494289.593750 5420469.500000 252.809998
494289.531250 5420467.000000 252.839996
494289.500000 5420464.000000 252.899994
494289.437500 5420461.000000 253.059998
494289.375000 5420458.000000 253.139999
494290.937500 5420458.000000 253.029999
494291.000000 5420461.000000 252.990005
494291.093750 5420464.000000 252.880005
494291.156250 5420466.500000 252.710007
494291.218750 5420469.500000 252.789993
494291.281250 5420472.500000 252.660004
494291.343750 5420475.000000 252.630005
494291.406250 5420478.000000 252.649994
494291.468750 5420481.000000 252.610001
494291.562500 5420484.000000 252.550003
494291.625000 5420486.500000 252.610001
494291.687500 5420489.500000 252.520004
494291.750000 5420492.500000 252.570007
494291.812500 5420495.000000 252.630005
494291.875000 5420498.000000 252.630005
494291.937500 5420501.000000 252.589996
494292.000000 5420504.000000 252.750000
494292.062500 5420506.500000 252.809998
494292.125000 5420509.500000 252.759995
494292.187500 5420512.500000 252.779999
494292.250000 5420515.000000 252.899994
494292.312500 5420518.000000 252.949997
494292.375000 5420521.000000 253.130005
494292.437500 5420524.000000 253.169998
494292.500000 5420526.500000 253.089996
494292.593750 5420529.500000 253.059998
494292.656250 5420532.500000 252.990005
494292.718750 5420535.000000 252.919998
494292.781250 5420538.000000 252.850006
494292.843750 5420541.000000 252.860001
494292.937500 5420543.500000 252.229996
494293.093750 5420549.500000 252.309998
494293.125000 5420552.000000 252.229996
494293.218750 5420555.000000 252.210007
494293.406250 5420563.500000 252.110001
494293.531250 5420566.500000 251.160004
494293.593750 5420569.500000 251.130005
494293.656250 5420572.500000 251.089996
494293.781250 5420578.000000 251.160004
494294.062500 5420589.500000 251.089996
494294.125000 5420592.500000 251.149994
494294.531250 5420615.000000 253.690002
494294.718750 5420618.500000 251.210007
494294.718750 5420621.000000 252.220001
494294.812500 5420624.000000 252.139999
494294.843750 5420626.500000 252.550003
494294.875000 5420629.500000 253.740005
494294.875000 5420632.500000 255.070007
494294.906250 5420635.000000 255.289993
494295.031250 5420638.000000 254.259995
494295.125000 5420641.000000 254.000000
494295.187500 5420644.000000 254.050003
494295.250000 5420647.000000 254.089996
494295.312500 5420650.000000 254.070007
494295.375000 5420652.500000 254.059998
494295.437500 5420656.000000 254.110001
494295.500000 5420658.500000 254.360001
494295.562500 5420661.500000 254.449997
494295.625000 5420664.000000 254.550003
494295.687500 5420667.500000 254.830002
494295.781250 5420670.500000 253.919998
494295.875000 5420673.500000 253.539993
494295.937500 5420676.500000 253.869995
494295.968750 5420679.000000 254.210007
494296.031250 5420682.000000 254.479996
494295.968750 5420684.500000 257.260010
494295.906250 5420687.000000 259.549988
494296.156250 5420690.500000 255.830002
494296.000000 5420692.500000 260.440002
494296.031250 5420695.500000 261.200012
494296.093750 5420698.500000 261.670013
494296.281250 5420702.000000 258.859985
494296.312500 5420704.500000 259.549988
494296.375000 5420707.500000 260.179993
494296.343750 5420710.000000 261.750000
494296.375000 5420713.000000 262.549988
494296.375000 5420716.000000 263.559998
494296.343750 5420718.000000 265.649994
494296.375000 5420721.000000 266.640015
494296.343750 5420723.500000 268.589996
494296.343750 5420726.000000 269.890015
494296.375000 5420729.000000 270.920013
494296.312500 5420731.000000 273.059998
494296.343750 5420734.000000 274.059998
494296.312500 5420736.500000 275.920013
494296.281250 5420739.000000 277.859985
494296.250000 5420741.000000 279.549988
494296.250000 5420744.000000 280.709991
494296.187500 5420746.000000 283.640015
494296.187500 5420748.500000 284.709991
494296.187500 5420751.000000 286.279999
494296.125000 5420753.500000 288.929993
494296.156250 5420756.500000 289.309998
494296.875000 5420755.500000 289.260010
494296.906250 5420753.000000 287.890015
494296.937500 5420751.000000 286.250000
494296.968750 5420748.500000 284.760010
494296.968750 5420746.000000 283.649994
494297.093750 5420744.000000 280.589996
494297.093750 5420741.500000 279.880005
494297.125000 5420739.500000 278.170013
494297.156250 5420737.000000 276.309998
494297.156250 5420734.500000 275.420013
494297.218750 5420732.500000 273.549988
494297.281250 5420730.000000 271.369995
494297.281250 5420727.500000 270.089996
494297.281250 5420725.000000 269.130005
494297.343750 5420722.500000 267.239990
494297.343750 5420720.000000 266.429993
494297.375000 5420717.500000 264.260010
494297.375000 5420715.000000 263.220001
494297.375000 5420712.500000 262.500000
494297.375000 5420709.500000 261.709991
494297.375000 5420707.000000 260.209991
494297.281250 5420704.000000 261.309998
494297.375000 5420701.500000 258.809998
494297.281250 5420699.000000 259.799988
494297.375000 5420696.500000 256.899994
494297.343750 5420693.500000 256.339996
494297.312500 5420691.000000 255.820007
494297.125000 5420687.500000 258.410004
494297.250000 5420685.500000 254.979996
494297.218750 5420682.500000 254.470001
494296.968750 5420679.000000 258.519989
494297.000000 5420676.500000 257.049988
494297.125000 5420674.000000 253.660004
494296.937500 5420670.500000 256.399994
494296.968750 5420668.000000 254.880005
494296.906250 5420665.000000 254.820007
494296.875000 5420662.500000 254.639999
494296.843750 5420659.500000 254.470001
494296.812500 5420657.000000 254.179993
494296.750000 5420653.500000 254.210007
494296.687500 5420651.000000 254.160004
494296.625000 5420648.000000 254.139999
494296.468750 5420645.000000 256.519989
494296.562500 5420642.500000 254.139999
494296.500000 5420639.500000 254.050003
494296.375000 5420636.500000 255.240005
494296.343750 5420633.500000 255.259995
494296.343750 5420631.000000 254.039993
494296.375000 5420628.500000 252.869995
494296.343750 5420625.500000 252.279999
494296.281250 5420622.500000 252.169998
494296.250000 5420619.500000 251.660004
494296.000000 5420616.500000 255.970001
494295.687500 5420613.000000 261.559998
494295.843750 5420594.000000 251.220001
494295.781250 5420591.000000 251.100006
494295.625000 5420582.500000 251.089996
494295.593750 5420580.000000 251.089996
494295.531250 5420577.000000 251.169998
494295.500000 5420574.000000 251.110001
494295.437500 5420571.500000 251.080002
494295.375000 5420568.500000 251.190002
494295.312500 5420565.500000 251.910004
494295.250000 5420562.500000 252.279999
494295.187500 5420560.000000 252.259995
494295.125000 5420557.000000 252.350006
494295.093750 5420554.000000 252.300003
494295.031250 5420551.500000 252.229996
494295.000000 5420548.500000 252.350006
494294.812500 5420542.500000 253.839996
494294.812500 5420540.000000 252.860001
494294.750000 5420537.000000 252.899994
494294.718750 5420534.500000 253.009995
494294.656250 5420531.500000 253.089996
494294.437500 5420528.500000 256.429993
494294.562500 5420526.000000 253.029999
494294.343750 5420523.000000 256.769989
494294.468750 5420520.000000 253.020004
494294.406250 5420517.000000 252.949997
494294.375000 5420514.500000 252.910004
494294.312500 5420511.500000 252.770004
494294.281250 5420508.500000 252.789993
494294.218750 5420506.000000 252.770004
494294.187500 5420503.000000 252.619995
494294.125000 5420500.000000 252.529999
494294.093750 5420497.000000 252.550003
494294.031250 5420494.000000 252.520004
494293.968750 5420491.500000 252.529999
494293.937500 5420488.500000 252.520004
494293.875000 5420486.000000 252.529999
494293.843750 5420483.000000 252.509995
494293.781250 5420480.000000 252.649994
494293.718750 5420477.000000 252.639999
494293.656250 5420474.000000 252.630005
494293.625000 5420471.500000 252.800003
494293.562500 5420468.500000 252.809998
494293.531250 5420465.500000 252.779999
494293.468750 5420463.000000 252.929993
494293.406250 5420460.000000 253.089996
494293.343750 5420457.000000 253.089996
494294.875000 5420457.000000 253.130005
494294.968750 5420460.000000 253.080002
494295.031250 5420462.500000 252.899994
494295.125000 5420465.500000 252.850006
494295.156250 5420468.500000 252.830002
494295.250000 5420471.500000 252.699997
494295.312500 5420474.000000 252.580002
494295.375000 5420477.000000 252.639999
494295.437500 5420479.500000 252.649994
494295.500000 5420482.500000 252.600006
494295.593750 5420485.500000 252.600006
494295.656250 5420488.000000 252.500000
494295.718750 5420491.000000 252.639999
494295.781250 5420494.000000 252.550003
494295.843750 5420497.000000 252.509995
494295.906250 5420499.500000 252.570007
494295.968750 5420502.500000 252.610001
494296.031250 5420505.500000 252.660004
494296.093750 5420508.500000 252.669998
494296.156250 5420511.000000 252.800003
494296.218750 5420514.000000 252.860001
494296.281250 5420517.000000 252.949997
494296.343750 5420520.000000 252.979996
494296.406250 5420522.500000 253.020004
494296.468750 5420525.500000 253.119995
494296.562500 5420528.500000 253.020004
494296.500000 5420531.000000 255.679993
494296.687500 5420534.000000 253.000000
494296.750000 5420537.000000 252.979996
494296.812500 5420539.500000 252.839996
494296.875000 5420542.500000 252.779999
494297.125000 5420551.000000 252.259995
494297.156250 5420554.000000 252.270004
494297.218750 5420559.500000 253.899994
494297.343750 5420562.500000 252.740005
494297.437500 5420565.000000 252.100006
494297.562500 5420568.000000 251.029999
494297.625000 5420571.000000 251.059998
494297.750000 5420577.000000 251.169998
494298.031250 5420588.500000 251.160004
494298.093750 5420591.000000 251.059998
494298.156250 5420594.000000 251.190002
494298.218750 5420597.000000 251.089996
494297.562500 5420612.000000 273.109985
494298.062500 5420616.000000 263.970001
494298.375000 5420619.000000 258.649994
494298.781250 5420623.000000 252.229996
494298.843750 5420625.500000 252.190002
494298.875000 5420628.500000 252.550003
494298.906250 5420631.500000 253.690002
494298.875000 5420634.000000 255.149994
494298.937500 5420637.000000 255.279999
494299.062500 5420640.000000 254.210007
494299.125000 5420643.000000 254.210007
494299.218750 5420645.500000 254.139999
494299.281250 5420648.500000 254.149994
494299.343750 5420651.500000 254.220001
494299.406250 5420654.500000 254.289993
494299.468750 5420657.500000 254.309998
494299.531250 5420660.500000 254.589996
494299.593750 5420663.500000 254.649994
494299.625000 5420666.000000 254.880005
494299.750000 5420669.000000 254.339996
494299.843750 5420672.000000 253.740005
494299.906250 5420675.000000 253.759995
494299.937500 5420678.000000 254.119995
494300.000000 5420681.000000 254.369995
494300.031250 5420684.000000 255.029999
494300.093750 5420686.500000 255.289993
494300.125000 5420689.500000 255.690002
494300.187500 5420692.500000 256.040009
494300.218750 5420695.500000 256.679993
494300.250000 5420698.000000 257.470001
494300.281250 5420701.000000 258.440002
494300.281250 5420703.500000 259.459991
494300.312500 5420706.500000 260.239990
494300.312500 5420709.000000 261.880005
494300.343750 5420712.000000 262.519989
494300.312500 5420714.500000 264.769989
494300.343750 5420717.000000 265.559998
494300.343750 5420719.500000 266.500000
494300.312500 5420722.000000 268.459991
494300.343750 5420725.000000 269.489990
494300.312500 5420727.500000 271.200012
494300.281250 5420730.000000 273.130005
494300.312500 5420733.000000 274.000000
494300.281250 5420735.000000 275.850006
494300.250000 5420737.500000 277.779999
494300.250000 5420740.000000 279.230011
494300.218750 5420743.000000 280.859985
494300.125000 5420745.000000 283.820007
494300.125000 5420747.500000 285.500000
494300.125000 5420750.000000 286.459991
494300.125000 5420752.500000 288.329987
494300.125000 5420755.000000 289.190002
494300.812500 5420756.500000 291.070007
494300.843750 5420754.000000 289.309998
494300.875000 5420752.000000 288.010010
494300.906250 5420749.500000 286.309998
494300.906250 5420747.000000 285.619995
494300.937500 5420745.000000 283.850006
494301.062500 5420743.000000 280.790009
494301.062500 5420740.500000 279.989990
494301.093750 5420738.000000 278.140015
494301.156250 5420736.000000 276.239990
494301.125000 5420733.500000 275.380005
494301.187500 5420731.000000 273.619995
494301.218750 5420728.500000 271.709991
494301.250000 5420726.000000 270.119995
494301.281250 5420724.000000 269.059998
494301.281250 5420721.500000 267.630005
494301.312500 5420719.000000 266.230011
494301.343750 5420716.000000 264.970001
494301.375000 5420714.000000 263.230011
494301.375000 5420711.000000 262.410004
494301.343750 5420708.500000 261.859985
494301.375000 5420706.000000 260.200012
494301.281250 5420703.000000 260.809998
494301.375000 5420700.500000 258.339996
494301.375000 5420698.000000 257.420013
494301.343750 5420695.000000 256.720001
494301.312500 5420692.500000 256.220001
494301.281250 5420689.500000 255.759995
494301.250000 5420687.000000 255.360001
494301.062500 5420683.500000 258.730011
494301.218750 5420681.500000 254.460007
494300.843750 5420677.000000 261.000000
494301.125000 5420675.500000 253.899994
494300.875000 5420672.000000 258.140015
494300.937500 5420669.500000 255.710007
494300.937500 5420667.000000 254.919998
494300.875000 5420664.000000 254.669998
494300.843750 5420661.000000 254.570007
494300.812500 5420658.500000 254.520004
494300.781250 5420655.500000 254.199997
494300.718750 5420652.500000 254.229996
494300.593750 5420649.500000 255.679993
494300.562500 5420646.500000 255.630005
494300.500000 5420644.000000 255.729996
494300.531250 5420641.000000 254.110001
494300.406250 5420638.000000 255.240005
494300.375000 5420635.500000 255.229996
494300.375000 5420632.500000 254.070007
494300.375000 5420630.000000 252.770004
494300.375000 5420627.000000 252.190002
494300.312500 5420624.500000 252.070007
494300.218750 5420621.500000 253.179993
494300.093750 5420618.000000 254.789993
494299.687500 5420614.500000 261.779999
494299.875000 5420595.500000 251.169998
494299.812500 5420593.000000 251.199997
494299.781250 5420590.000000 251.089996
494299.562500 5420578.500000 251.089996
494299.531250 5420576.000000 251.130005
494299.468750 5420573.000000 251.070007
494299.406250 5420570.000000 251.160004
494299.343750 5420567.000000 251.770004
494299.250000 5420564.500000 252.339996
494299.187500 5420561.500000 252.809998
494299.156250 5420558.500000 252.710007
494298.875000 5420544.500000 252.830002
494298.843750 5420541.500000 252.770004
494298.781250 5420538.500000 252.830002
494298.750000 5420536.000000 253.000000
494298.687500 5420533.000000 252.949997
494298.625000 5420530.000000 252.990005
494298.593750 5420527.500000 253.089996
494298.531250 5420524.500000 253.050003
494298.468750 5420521.500000 253.089996
494298.437500 5420519.000000 253.100006
494298.375000 5420516.000000 253.000000
494298.343750 5420513.000000 252.839996
494298.312500 5420510.000000 252.820007
494298.250000 5420507.500000 252.720001
494298.187500 5420504.500000 252.699997
494298.156250 5420501.500000 252.600006
494298.125000 5420499.000000 252.520004
494298.062500 5420496.000000 252.509995
494298.000000 5420493.000000 252.559998
494297.968750 5420490.000000 252.529999
494297.906250 5420487.500000 252.419998
494297.875000 5420484.500000 252.529999
494297.812500 5420481.500000 252.500000
494297.750000 5420479.000000 252.559998
494297.718750 5420476.000000 252.639999
494297.656250 5420473.000000 252.600006
494297.593750 5420470.000000 252.619995
494297.562500 5420467.500000 252.789993
494297.500000 5420464.500000 252.830002
494297.437500 5420461.500000 252.899994
494297.375000 5420458.500000 253.100006
494298.937500 5420458.500000 253.029999
494299.031250 5420461.500000 252.839996
494299.093750 5420464.500000 252.860001
494299.156250 5420467.000000 252.710007
494299.250000 5420470.000000 252.699997
494299.312500 5420473.000000 252.639999
494299.375000 5420476.000000 252.550003
494299.437500 5420478.500000 252.500000
494299.500000 5420481.500000 252.570007
494299.562500 5420484.500000 252.490005
494299.625000 5420487.000000 252.419998
494299.687500 5420490.000000 252.550003
494299.750000 5420493.000000 252.539993
494299.843750 5420496.000000 252.559998
494299.906250 5420498.500000 252.529999
494299.968750 5420501.500000 252.580002
494300.031250 5420504.500000 252.710007
494300.093750 5420507.500000 252.729996
494300.156250 5420510.000000 252.710007
494300.218750 5420513.000000 252.809998
494300.281250 5420516.000000 252.979996
494300.343750 5420518.500000 252.990005
494300.406250 5420521.500000 253.029999
494300.468750 5420524.000000 253.089996
494300.531250 5420527.000000 253.009995
494300.593750 5420530.000000 252.929993
494300.656250 5420533.000000 253.039993
494300.718750 5420535.500000 253.009995
494300.812500 5420538.500000 252.940002
494300.875000 5420541.500000 252.880005
494300.937500 5420544.000000 252.779999
494301.000000 5420547.000000 252.740005
494301.156250 5420553.000000 252.210007
494301.218750 5420555.500000 252.679993
494301.093750 5420558.500000 256.510010
494301.218750 5420561.500000 255.119995
494301.312500 5420567.000000 255.940002
494301.625000 5420570.000000 251.080002
494301.656250 5420573.000000 251.089996
494301.750000 5420575.500000 251.149994
494301.812500 5420578.500000 251.089996
494301.875000 5420581.500000 251.059998
494302.062500 5420590.000000 251.130005
494302.187500 5420596.000000 251.070007
494302.281250 5420599.000000 251.190002
494302.437500 5420618.500000 256.920013
494302.437500 5420621.000000 258.489990
494302.656250 5420624.000000 255.089996
494302.781250 5420627.000000 254.529999
494302.937500 5420630.500000 252.509995
494302.937500 5420633.000000 253.770004
494302.937500 5420635.500000 255.259995
494303.000000 5420638.500000 255.300003
494303.125000 5420641.500000 254.240005
494303.187500 5420644.500000 254.259995
494303.250000 5420647.500000 254.289993
494303.312500 5420650.500000 254.279999
494303.375000 5420653.500000 254.259995
494303.437500 5420656.000000 254.309998
494303.500000 5420659.000000 254.550003
494303.562500 5420662.000000 254.720001
494303.625000 5420665.000000 254.940002
494303.687500 5420668.000000 254.789993
494303.812500 5420671.000000 253.520004
494303.875000 5420674.000000 253.740005
494303.812500 5420676.500000 256.700012
494303.968750 5420679.500000 254.350006
494304.031250 5420682.500000 254.949997
494304.062500 5420685.500000 255.320007
494304.125000 5420688.500000 255.750000
494304.156250 5420691.000000 256.309998
494304.187500 5420694.000000 256.769989
494304.218750 5420697.000000 257.450012
494304.250000 5420699.500000 258.760010
494304.250000 5420702.500000 259.529999
494304.281250 5420705.000000 260.290009
494304.312500 5420708.000000 261.309998
494304.312500 5420710.500000 262.489990
494304.343750 5420713.500000 263.339996
494304.281250 5420716.000000 265.750000
494304.312500 5420718.500000 266.559998
494304.281250 5420721.000000 268.350006
494304.312500 5420724.000000 269.440002
494304.281250 5420726.000000 271.279999
494304.250000 5420729.000000 273.179993
494304.250000 5420731.500000 274.299988
494304.250000 5420734.000000 275.880005
494304.218750 5420736.500000 277.730011
494304.218750 5420739.000000 278.720001
494304.156250 5420741.500000 281.309998
494304.125000 5420743.500000 283.790009
494304.093750 5420746.000000 285.529999
494304.125000 5420749.000000 286.510010
494304.062500 5420751.000000 288.529999
494304.093750 5420754.000000 289.239990
494303.968750 5420756.000000 292.850006
494304.781250 5420755.000000 291.130005
494304.843750 5420753.000000 289.269989
494304.843750 5420750.500000 287.970001
494304.875000 5420748.500000 286.369995
494304.875000 5420746.000000 285.500000
494304.906250 5420743.500000 283.850006
494305.000000 5420741.500000 281.359985
494305.093750 5420739.500000 278.929993
494305.093750 5420737.000000 278.010010
494305.125000 5420734.500000 276.149994
494305.125000 5420732.000000 275.269989
494305.093750 5420729.500000 274.750000
494305.218750 5420727.500000 271.760010
494305.250000 5420725.000000 269.850006
494305.250000 5420722.500000 269.010010
494305.312500 5420720.500000 267.089996
494305.281250 5420717.500000 266.269989
494305.281250 5420715.000000 265.540009
494305.343750 5420712.500000 263.290009
494305.343750 5420710.000000 262.390015
494305.343750 5420707.500000 261.730011
494305.375000 5420704.500000 260.119995
494305.343750 5420702.000000 259.459991
494305.343750 5420699.500000 258.619995
494305.343750 5420696.500000 257.500000
494305.343750 5420694.000000 256.690002
494305.312500 5420691.000000 256.220001
494305.281250 5420688.500000 255.800003
494305.250000 5420685.500000 255.339996
494305.218750 5420683.000000 255.029999
494305.187500 5420680.000000 254.460007
494305.156250 5420677.500000 254.199997
494305.125000 5420674.500000 253.779999
494305.093750 5420671.500000 253.589996
494305.000000 5420668.500000 254.479996
494304.906250 5420665.500000 254.949997
494304.875000 5420663.000000 254.759995
494304.843750 5420660.000000 254.660004
494304.781250 5420657.000000 254.419998
494304.562500 5420653.500000 257.920013
494304.562500 5420651.000000 257.059998
494304.656250 5420648.500000 254.389999
494304.593750 5420645.500000 254.229996
494304.562500 5420642.500000 254.240005
494304.468750 5420640.000000 255.210007
494304.406250 5420637.000000 255.360001
494304.406250 5420634.000000 254.119995
494304.437500 5420631.500000 252.779999
494304.406250 5420629.000000 252.270004
494304.343750 5420626.000000 252.789993
494304.218750 5420623.000000 253.860001
494304.281250 5420620.000000 251.979996
494303.906250 5420597.500000 251.100006
494303.875000 5420594.500000 251.089996
494303.781250 5420589.000000 251.050003
494303.656250 5420583.000000 251.130005
494303.562500 5420577.500000 251.059998
494303.500000 5420574.500000 251.100006
494303.468750 5420571.500000 251.139999
494303.218750 5420568.500000 255.500000
494303.125000 5420566.000000 256.649994
494303.218750 5420563.000000 253.399994
494303.218750 5420560.500000 252.330002
494303.125000 5420557.500000 252.779999
494303.093750 5420554.500000 252.740005
494303.031250 5420552.000000 252.779999
494303.000000 5420549.000000 252.770004
494302.937500 5420546.000000 252.759995
494302.875000 5420543.000000 252.820007
494302.843750 5420540.500000 252.910004
494302.781250 5420537.500000 252.949997
494302.718750 5420534.500000 252.970001
494302.687500 5420532.000000 253.080002
494302.625000 5420529.000000 253.029999
494302.593750 5420526.000000 253.070007
494302.531250 5420523.500000 253.149994
494302.468750 5420520.500000 253.059998
494302.437500 5420517.500000 252.889999
494302.375000 5420514.500000 252.850006
494302.343750 5420512.000000 252.699997
494302.312500 5420509.000000 252.720001
494302.250000 5420506.000000 252.690002
494302.218750 5420503.500000 252.600006
494302.156250 5420500.500000 252.460007
494302.125000 5420497.500000 252.470001
494302.062500 5420494.500000 252.470001
494302.000000 5420492.000000 252.529999
494301.968750 5420489.000000 252.559998
494301.906250 5420486.000000 252.410004
494301.875000 5420483.000000 252.529999
494301.812500 5420480.500000 252.559998
494301.750000 5420477.500000 252.539993
494301.718750 5420474.500000 252.559998
494301.656250 5420472.000000 252.669998
494301.593750 5420469.000000 252.750000
494301.562500 5420466.000000 252.809998
494301.500000 5420463.000000 252.979996
494301.437500 5420460.500000 252.880005
494301.375000 5420457.500000 252.960007
494302.937500 5420457.500000 253.009995
494303.000000 5420460.500000 253.000000
494303.062500 5420463.000000 252.860001
494303.125000 5420466.000000 252.820007
494303.218750 5420469.000000 252.740005
494303.281250 5420472.000000 252.600006
494303.343750 5420474.500000 252.639999
494303.406250 5420477.500000 252.550003
494303.468750 5420480.500000 252.520004
494303.562500 5420483.000000 252.550003
494303.625000 5420486.000000 252.429993
494303.687500 5420489.000000 252.449997
494303.750000 5420491.500000 252.449997
494303.812500 5420494.500000 252.429993
494303.875000 5420497.500000 252.380005
494303.937500 5420500.500000 252.449997
494304.000000 5420503.000000 252.630005
494304.062500 5420506.000000 252.600006
494304.125000 5420509.000000 252.679993
494304.187500 5420511.500000 252.750000
494304.250000 5420514.500000 252.800003
494304.312500 5420517.500000 252.809998
494304.375000 5420520.500000 253.050003
494304.437500 5420523.000000 253.059998
494304.500000 5420526.000000 253.089996
494304.562500 5420529.000000 253.039993
494304.625000 5420531.500000 253.000000
494304.718750 5420534.500000 252.919998
494304.750000 5420537.000000 253.009995
494304.843750 5420540.000000 252.899994
494304.906250 5420543.000000 252.789993
494304.968750 5420546.000000 252.850006
494305.031250 5420548.500000 252.770004
494305.093750 5420551.500000 252.779999
494305.062500 5420554.500000 255.259995
494305.125000 5420557.500000 255.449997
494305.281250 5420560.000000 252.970001
494305.062500 5420563.000000 259.459991
494305.500000 5420566.000000 251.039993
494305.562500 5420569.000000 251.059998
494305.625000 5420571.500000 251.149994
494305.687500 5420574.500000 251.119995
494305.781250 5420577.500000 251.149994
494305.843750 5420580.500000 251.199997
494306.218750 5420597.500000 251.169998
494306.218750 5420619.500000 262.260010
494305.937500 5420621.500000 269.420013
494306.406250 5420625.000000 261.089996
494306.906250 5420629.000000 252.210007
494306.937500 5420632.000000 252.669998
494306.937500 5420634.500000 253.860001
494306.968750 5420637.500000 255.190002
494307.031250 5420640.500000 255.289993
494307.125000 5420643.500000 254.199997
494307.187500 5420646.500000 254.259995
494307.250000 5420649.000000 254.389999
494307.343750 5420652.000000 254.380005
494307.406250 5420655.000000 254.279999
494307.437500 5420658.000000 254.619995
494307.500000 5420661.000000 254.740005
494307.562500 5420663.500000 254.809998
494307.625000 5420666.500000 255.020004
494307.750000 5420670.000000 253.809998
494307.656250 5420672.000000 257.130005
494307.875000 5420675.500000 254.100006
494307.906250 5420678.500000 254.419998
494307.968750 5420681.500000 254.860001
494308.000000 5420684.000000 255.330002
494308.062500 5420687.000000 255.710007
494307.875000 5420689.000000 260.579987
494308.156250 5420693.000000 256.760010
494308.187500 5420695.500000 257.429993
494308.187500 5420698.000000 258.619995
494308.218750 5420701.000000 259.380005
494308.250000 5420704.000000 260.109985
494308.218750 5420706.500000 261.679993
494308.250000 5420709.500000 262.429993
494308.250000 5420712.000000 264.140015
494308.281250 5420715.000000 264.890015
494308.250000 5420717.500000 266.540009
494308.218750 5420720.000000 268.519989
494308.250000 5420722.500000 269.309998
494308.218750 5420725.000000 271.239990
494308.187500 5420727.500000 273.119995
494308.218750 5420730.500000 274.079987
494308.187500 5420732.500000 275.929993
494308.156250 5420735.000000 277.760010
494308.187500 5420738.000000 278.700012
494308.125000 5420740.000000 281.200012
494308.062500 5420742.500000 283.649994
494308.031250 5420745.000000 285.440002
494308.000000 5420747.500000 287.160004
494308.000000 5420750.000000 288.769989
494308.031250 5420753.000000 289.309998
494308.000000 5420755.000000 291.480011
494308.687500 5420756.500000 292.390015
494308.718750 5420754.000000 291.200012
494308.781250 5420752.000000 289.239990
494308.812500 5420749.500000 287.890015
494308.781250 5420747.000000 287.029999
494308.843750 5420745.000000 285.369995
494308.875000 5420742.500000 283.790009
494308.937500 5420740.500000 281.390015
494309.031250 5420738.000000 278.890015
494309.031250 5420736.000000 277.950012
494309.062500 5420733.500000 276.220001
494309.062500 5420731.000000 275.260010
494309.093750 5420728.500000 273.570007
494309.156250 5420726.000000 271.739990
494309.187500 5420724.000000 269.790009
494309.187500 5420721.000000 269.109985
494309.250000 5420719.000000 267.119995
494309.250000 5420716.500000 266.000000
494309.281250 5420713.500000 264.609985
494309.281250 5420711.500000 263.529999
494309.281250 5420708.500000 262.329987
494309.281250 5420706.000000 261.529999
494309.312500 5420703.500000 259.980011
494309.281250 5420700.500000 259.290009
494309.281250 5420698.000000 258.559998
494309.281250 5420695.500000 257.429993
494309.281250 5420692.500000 256.799988
494309.250000 5420690.000000 256.149994
494309.218750 5420687.000000 255.770004
494309.187500 5420684.500000 255.369995
494309.156250 5420681.500000 254.929993
494309.125000 5420679.000000 254.539993
494309.093750 5420676.000000 254.210007
494309.062500 5420673.000000 253.880005
494309.031250 5420670.500000 253.839996
494308.843750 5420667.000000 256.579987
494308.843750 5420664.500000 255.169998
494308.812500 5420661.500000 254.889999
494308.781250 5420658.500000 254.699997
494308.750000 5420656.000000 254.369995
494308.687500 5420653.000000 254.410004
494308.625000 5420650.000000 254.449997
494308.593750 5420647.000000 254.399994
494308.562500 5420644.500000 254.309998
494308.468750 5420641.000000 255.100006
494308.406250 5420638.500000 255.270004
494308.406250 5420636.000000 254.110001
494308.437500 5420633.000000 252.809998
494308.406250 5420630.500000 252.289993
494308.250000 5420627.000000 254.679993
494307.812500 5420623.500000 262.799988
494307.875000 5420621.000000 260.359985
494307.718750 5420618.000000 262.190002
494307.718750 5420587.500000 251.210007
494307.625000 5420582.000000 251.220001
494307.468750 5420573.000000 251.089996
494307.437500 5420570.500000 251.089996
494307.375000 5420567.500000 251.059998
494306.875000 5420564.500000 260.769989
494306.875000 5420561.500000 259.890015
494306.875000 5420559.000000 259.019989
494307.125000 5420556.000000 252.690002
494307.093750 5420553.000000 252.309998
494306.718750 5420550.500000 258.980011
494306.968750 5420547.500000 252.779999
494306.906250 5420545.000000 252.869995
494306.875000 5420542.000000 252.889999
494306.812500 5420539.000000 252.949997
494306.750000 5420536.000000 253.000000
494306.718750 5420533.500000 252.990005
494306.656250 5420530.500000 253.089996
494306.593750 5420527.500000 253.110001
494306.562500 5420525.000000 253.070007
494306.500000 5420522.000000 253.089996
494306.468750 5420519.000000 252.940002
494306.406250 5420516.000000 252.789993
494306.375000 5420513.500000 252.800003
494306.343750 5420510.500000 252.710007
494306.281250 5420507.500000 252.660004
494306.218750 5420505.000000 252.600006
494306.187500 5420502.000000 252.610001
494306.156250 5420499.000000 252.369995
494306.093750 5420496.500000 252.360001
494306.031250 5420493.500000 252.449997
494306.000000 5420490.500000 252.449997
494305.937500 5420487.500000 252.449997
494305.906250 5420485.000000 252.470001
494305.843750 5420482.000000 252.490005
494305.812500 5420479.000000 252.460007
494305.750000 5420476.000000 252.550003
494305.687500 5420473.500000 252.500000
494305.625000 5420470.500000 252.589996
494305.593750 5420467.500000 252.750000
494305.531250 5420464.500000 252.820007
494305.500000 5420462.000000 252.740005
494305.437500 5420459.000000 252.979996
494307.000000 5420459.000000 252.880005
494307.062500 5420462.000000 252.910004
494307.125000 5420465.000000 252.830002
494307.187500 5420467.500000 252.669998
494307.250000 5420470.500000 252.610001
494307.343750 5420473.500000 252.610001
494307.406250 5420476.500000 252.550003
494307.468750 5420479.000000 252.550003
494307.531250 5420482.000000 252.550003
494307.593750 5420485.000000 252.419998
494307.656250 5420487.500000 252.449997
494307.718750 5420490.500000 252.529999
494307.781250 5420493.500000 252.399994
494307.875000 5420496.000000 252.330002
494307.906250 5420499.000000 252.399994
494307.968750 5420502.000000 252.619995
494308.031250 5420505.000000 252.690002
494308.093750 5420507.500000 252.770004
494308.156250 5420510.500000 252.729996
494308.218750 5420513.500000 252.850006
494308.281250 5420516.500000 252.820007
494308.343750 5420519.000000 252.839996
494308.406250 5420522.000000 253.089996
494308.468750 5420525.000000 253.059998
494308.531250 5420527.500000 253.070007
494308.593750 5420530.500000 253.059998
494308.656250 5420533.000000 253.020004
494308.718750 5420536.000000 252.960007
494308.812500 5420539.000000 252.910004
494308.875000 5420542.000000 252.960007
494308.937500 5420545.000000 252.889999
494308.687500 5420547.500000 259.149994
494308.718750 5420550.500000 260.040009
494309.125000 5420553.500000 252.720001
494308.906250 5420556.000000 259.200012
494308.906250 5420559.000000 260.119995
494308.937500 5420561.500000 260.950012
494309.000000 5420564.500000 260.970001
494309.375000 5420567.500000 254.130005
494309.593750 5420570.500000 251.119995
494309.656250 5420573.500000 251.130005
494309.718750 5420576.000000 251.130005
494309.781250 5420579.000000 251.100006
494309.875000 5420582.000000 251.050003
494310.187500 5420596.500000 251.039993
494310.375000 5420616.000000 256.679993
494310.437500 5420619.000000 256.529999
494310.500000 5420621.500000 256.730011
494310.843750 5420625.000000 251.240005
494310.625000 5420627.500000 256.700012
494310.906250 5420631.000000 252.250000
494310.937500 5420634.000000 252.789993
494310.937500 5420636.500000 254.190002
494310.968750 5420639.000000 255.300003
494311.031250 5420642.000000 255.009995
494311.125000 5420645.000000 254.389999
494311.187500 5420648.000000 254.339996
494311.250000 5420651.000000 254.410004
494311.312500 5420654.000000 254.479996
494311.375000 5420656.500000 254.649994
494311.437500 5420659.500000 254.800003
494311.500000 5420662.500000 254.960007
494311.562500 5420665.500000 255.160004
494311.656250 5420668.500000 254.179993
494311.750000 5420671.500000 253.889999
494311.812500 5420674.500000 254.169998
494311.625000 5420676.500000 258.720001
494311.906250 5420680.000000 254.800003
494311.937500 5420683.000000 255.229996
494312.000000 5420686.000000 255.610001
494312.031250 5420688.500000 256.130005
494311.937500 5420691.000000 259.100006
494312.125000 5420694.500000 257.309998
494312.125000 5420697.000000 258.470001
494312.125000 5420700.000000 259.309998
494312.156250 5420702.500000 260.070007
494312.156250 5420705.500000 261.609985
494312.187500 5420708.000000 262.450012
494312.156250 5420710.500000 263.970001
494312.187500 5420713.500000 264.750000
494312.187500 5420716.000000 266.420013
494312.156250 5420718.500000 268.190002
494312.156250 5420721.000000 269.579987
494312.125000 5420724.000000 271.200012
494312.125000 5420726.500000 272.779999
494312.093750 5420729.000000 274.679993
494312.125000 5420731.500000 275.820007
494312.093750 5420734.000000 277.660004
494312.093750 5420737.000000 278.559998
494312.031250 5420739.000000 281.059998
494311.968750 5420741.000000 283.670013
494311.937500 5420744.000000 285.309998
494311.906250 5420746.000000 287.109985
494311.937500 5420749.000000 287.970001
494311.937500 5420751.500000 289.190002
494311.906250 5420754.000000 291.309998
494311.875000 5420756.500000 292.890015
494312.593750 5420757.000000 293.850006
494312.625000 5420755.000000 292.480011
494312.625000 5420752.500000 290.989990
494312.687500 5420750.500000 289.339996
494312.718750 5420748.500000 287.850006
494312.718750 5420746.000000 286.980011
494312.750000 5420743.500000 285.440002
494312.781250 5420741.500000 283.700012
494312.875000 5420739.500000 281.190002
494312.937500 5420737.000000 278.839996
494312.875000 5420734.000000 279.140015
494312.968750 5420732.000000 276.140015
494312.968750 5420729.500000 275.350006
494313.031250 5420727.500000 273.149994
494313.062500 5420725.000000 271.630005
494313.093750 5420722.500000 270.529999
494313.093750 5420720.000000 269.170013
494313.156250 5420717.500000 266.959991
494313.156250 5420715.000000 266.140015
494313.187500 5420712.500000 264.519989
494313.187500 5420710.000000 263.480011
494313.218750 5420707.500000 262.369995
494313.187500 5420704.500000 261.480011
494313.218750 5420702.000000 260.049988
494313.218750 5420699.500000 259.269989
494313.218750 5420697.000000 258.440002
494313.218750 5420694.000000 257.369995
494313.093750 5420691.000000 258.779999
494313.187500 5420688.500000 256.170013
494313.156250 5420686.000000 255.720001
494313.125000 5420683.000000 255.289993
494313.093750 5420680.000000 254.960007
494313.062500 5420677.500000 254.630005
494313.031250 5420674.500000 254.360001
494313.000000 5420671.500000 253.990005
494312.625000 5420668.000000 260.269989
494312.687500 5420665.500000 258.369995
494312.781250 5420663.000000 255.009995
494312.750000 5420660.000000 254.800003
494312.718750 5420657.500000 254.649994
494312.687500 5420654.500000 254.440002
494312.562500 5420651.500000 255.960007
494312.500000 5420648.500000 256.010010
494312.468750 5420645.500000 255.399994
494312.468750 5420643.000000 254.899994
494312.375000 5420640.000000 255.220001
494312.375000 5420637.000000 254.380005
494312.406250 5420634.500000 252.940002
494312.375000 5420632.000000 252.270004
494312.343750 5420629.000000 252.289993
494312.343750 5420626.500000 251.410004
494312.093750 5420623.000000 255.429993
494311.875000 5420619.500000 258.779999
494311.843750 5420617.000000 258.380005
494311.625000 5420583.500000 251.100006
494311.593750 5420580.500000 251.000000
494311.437500 5420572.000000 251.119995
494311.375000 5420569.000000 251.070007
494310.937500 5420566.000000 259.609985
494310.843750 5420563.000000 260.450012
494310.750000 5420560.500000 261.410004
494310.750000 5420557.500000 260.589996
494310.750000 5420555.000000 259.679993
494310.687500 5420552.000000 259.809998
494310.593750 5420549.000000 260.859985
494310.593750 5420546.000000 259.720001
494310.875000 5420543.500000 252.940002
494310.812500 5420540.500000 252.990005
494310.750000 5420538.000000 252.970001
494310.718750 5420535.000000 253.059998
494310.656250 5420532.000000 253.029999
494310.625000 5420529.000000 253.070007
494310.562500 5420526.500000 253.119995
494310.531250 5420523.500000 253.039993
494310.468750 5420521.000000 252.970001
494310.437500 5420518.000000 252.820007
494310.375000 5420515.000000 252.830002
494310.343750 5420512.000000 252.770004
494310.281250 5420509.000000 252.630005
494310.250000 5420506.500000 252.699997
494310.187500 5420503.500000 252.630005
494310.156250 5420500.500000 252.539993
494310.125000 5420498.000000 252.399994
494310.062500 5420495.000000 252.360001
494310.000000 5420492.000000 252.460007
494309.968750 5420489.000000 252.479996
494309.906250 5420486.500000 252.410004
494309.875000 5420483.500000 252.429993
494309.812500 5420480.500000 252.539993
494309.781250 5420478.000000 252.479996
494309.718750 5420475.000000 252.460007
494309.656250 5420472.000000 252.580002
494309.625000 5420469.000000 252.600006
494309.562500 5420466.500000 252.639999
494309.500000 5420463.500000 252.710007
494309.468750 5420460.500000 252.830002
494309.406250 5420457.500000 252.899994
494310.937500 5420458.000000 252.970001
494311.000000 5420460.500000 252.830002
494311.093750 5420463.500000 252.740005
494311.125000 5420466.500000 252.710007
494311.218750 5420469.500000 252.550003
494311.281250 5420472.000000 252.580002
494311.343750 5420475.000000 252.529999
494311.406250 5420478.000000 252.429993
494311.468750 5420481.000000 252.470001
494311.531250 5420483.500000 252.429993
494311.625000 5420486.500000 252.380005
494311.656250 5420489.000000 252.419998
494311.718750 5420492.000000 252.429993
494311.812500 5420495.000000 252.399994
494311.875000 5420498.000000 252.520004
494311.906250 5420500.500000 252.690002
494311.968750 5420503.500000 252.690002
494312.031250 5420506.500000 252.690002
494312.093750 5420509.500000 252.729996
494312.156250 5420512.500000 252.860001
494312.218750 5420515.000000 252.850006
494312.281250 5420518.000000 252.759995
494312.343750 5420521.000000 252.910004
494312.406250 5420523.500000 252.990005
494312.468750 5420526.500000 253.059998
494312.531250 5420529.500000 253.130005
494312.593750 5420532.000000 253.020004
494312.656250 5420535.000000 253.009995
494312.562500 5420538.000000 256.359985
494312.781250 5420540.500000 252.899994
494312.875000 5420543.500000 252.910004
494312.625000 5420546.500000 259.119995
494312.625000 5420549.000000 260.679993
494312.718750 5420552.000000 260.320007
494312.750000 5420555.000000 260.809998
494312.812500 5420557.500000 261.049988
494312.906250 5420560.500000 260.149994
494313.000000 5420563.500000 259.339996
494313.437500 5420566.500000 251.059998
494313.500000 5420569.000000 251.350006
494313.625000 5420575.000000 251.190002
494313.687500 5420578.000000 251.179993
494313.843750 5420583.500000 251.059998
494314.218750 5420617.500000 259.049988
494314.343750 5420620.500000 257.720001
494314.625000 5420623.500000 253.639999
494314.312500 5420625.500000 260.980011
494314.812500 5420629.500000 252.250000
494314.875000 5420632.500000 252.350006
494314.906250 5420635.500000 252.970001
494314.906250 5420638.000000 254.320007
494314.906250 5420641.000000 255.289993
494315.000000 5420644.000000 254.770004
494315.093750 5420646.500000 254.449997
494315.156250 5420649.500000 254.509995
494315.218750 5420652.500000 254.550003
494315.281250 5420655.500000 254.449997
494315.343750 5420658.500000 254.889999
494315.375000 5420661.000000 254.979996
494315.437500 5420664.000000 255.229996
494315.531250 5420667.000000 255.009995
494315.562500 5420670.000000 255.289993
494315.687500 5420673.000000 254.350006
494315.562500 5420675.500000 257.880005
494315.781250 5420679.000000 255.070007
494315.843750 5420682.000000 255.369995
494315.843750 5420684.500000 256.179993
494315.875000 5420687.500000 257.160004
494315.968750 5420690.500000 256.470001
494316.000000 5420693.000000 257.230011
494316.000000 5420696.000000 258.299988
494316.031250 5420698.500000 259.160004
494316.062500 5420701.500000 259.989990
494316.031250 5420704.000000 261.470001
494316.062500 5420707.000000 262.339996
494316.062500 5420709.500000 264.000000
494316.062500 5420712.000000 264.790009
494316.062500 5420715.000000 266.359985
494316.031250 5420717.500000 268.049988
494316.031250 5420720.000000 269.399994
494316.031250 5420722.500000 271.029999
494316.000000 5420725.000000 272.739990
494316.000000 5420727.500000 273.959991
494315.968750 5420730.500000 275.760010
494315.937500 5420732.500000 277.730011
494315.968750 5420735.500000 278.640015
494315.906250 5420738.000000 280.989990
494315.843750 5420740.000000 283.489990
494315.812500 5420742.500000 285.179993
494315.812500 5420745.000000 286.959991
494315.812500 5420747.500000 288.010010
494315.812500 5420750.000000 289.329987
494315.718750 5420752.500000 292.190002
494315.750000 5420755.000000 292.760010
494316.468750 5420756.000000 293.429993
494316.500000 5420754.000000 291.850006
494316.500000 5420751.500000 290.880005
494316.562500 5420749.500000 289.339996
494316.593750 5420747.000000 287.790009
494316.593750 5420744.500000 286.880005
494316.625000 5420742.500000 285.140015
494316.656250 5420740.000000 283.350006
494316.750000 5420738.000000 281.000000
494316.812500 5420735.500000 278.690002
494316.812500 5420733.000000 277.890015
494316.875000 5420731.000000 276.070007
494316.875000 5420728.000000 275.149994
494316.906250 5420726.000000 273.010010
494316.968750 5420723.500000 271.390015
494316.968750 5420721.000000 270.140015
494317.000000 5420718.500000 268.739990
494317.000000 5420716.000000 267.559998
494317.031250 5420713.500000 266.070007
494317.062500 5420711.000000 264.690002
494317.062500 5420708.500000 263.529999
494317.093750 5420706.000000 262.179993
494317.093750 5420703.500000 261.380005
494317.093750 5420701.000000 260.049988
494317.093750 5420698.000000 259.049988
494317.093750 5420695.500000 258.269989
494317.093750 5420692.500000 257.290009
494316.875000 5420689.000000 260.750000
494317.031250 5420687.000000 256.670013
494317.031250 5420684.500000 255.949997
494317.000000 5420681.500000 255.429993
494316.968750 5420678.500000 255.190002
494316.937500 5420676.000000 254.589996
494316.906250 5420673.000000 254.399994
494316.875000 5420670.500000 254.139999
494316.781250 5420667.500000 254.740005
494316.718750 5420664.500000 255.130005
494316.687500 5420661.500000 255.039993
494316.625000 5420658.500000 254.850006
494316.625000 5420656.000000 254.600006
494316.468750 5420652.500000 256.720001
494316.500000 5420650.000000 254.619995
494316.406250 5420647.000000 255.649994
494316.406250 5420644.500000 254.669998
494316.343750 5420641.500000 255.279999
494316.343750 5420638.500000 254.389999
494316.343750 5420636.000000 253.190002
494316.343750 5420633.500000 252.410004
494316.281250 5420630.500000 252.330002
494316.218750 5420627.500000 252.850006
494315.750000 5420623.500000 261.579987
494315.343750 5420620.000000 269.119995
494315.968750 5420607.500000 251.119995
494315.625000 5420587.500000 251.169998
494315.375000 5420573.500000 251.110001
494315.343750 5420570.500000 251.250000
494315.312500 5420568.000000 251.130005
494315.250000 5420565.000000 251.039993
494314.843750 5420562.000000 258.920013
494314.750000 5420559.000000 259.799988
494314.656250 5420556.000000 260.779999
494314.593750 5420553.500000 261.260010
494314.562500 5420550.500000 260.679993
494314.593750 5420547.500000 259.059998
494314.843750 5420545.000000 252.970001
494314.781250 5420542.000000 252.910004
494314.750000 5420539.500000 252.979996
494314.687500 5420536.500000 253.059998
494314.656250 5420533.500000 253.020004
494314.593750 5420530.500000 253.070007
494314.562500 5420528.000000 253.080002
494314.500000 5420525.000000 252.970001
494314.468750 5420522.000000 252.789993
494314.406250 5420519.500000 252.839996
494314.375000 5420516.500000 252.779999
494314.312500 5420513.500000 252.789993
494314.281250 5420511.000000 252.820007
494314.250000 5420508.000000 252.660004
494314.187500 5420505.000000 252.669998
494314.125000 5420502.000000 252.729996
494314.093750 5420499.500000 252.600006
494314.062500 5420496.500000 252.470001
494314.000000 5420493.500000 252.460007
494313.968750 5420490.500000 252.419998
494313.906250 5420488.000000 252.399994
494313.875000 5420485.000000 252.429993
494313.812500 5420482.000000 252.350006
494313.781250 5420479.000000 252.460007
494313.718750 5420476.500000 252.479996
494313.656250 5420473.500000 252.550003
494313.625000 5420470.500000 252.630005
494313.562500 5420468.000000 252.669998
494313.531250 5420465.000000 252.720001
494313.468750 5420462.000000 252.759995
494313.406250 5420459.000000 252.889999
494313.375000 5420456.500000 252.910004
494314.906250 5420456.500000 252.910004
494314.968750 5420459.500000 252.779999
494315.062500 5420462.500000 252.699997
494315.125000 5420465.000000 252.720001
494315.156250 5420468.000000 252.610001
494315.250000 5420471.000000 252.600006
494315.312500 5420473.500000 252.479996
494315.375000 5420476.500000 252.470001
494315.437500 5420479.500000 252.470001
494315.500000 5420482.000000 252.399994
494315.562500 5420485.000000 252.440002
494315.625000 5420488.000000 252.490005
494315.687500 5420491.000000 252.389999
494315.750000 5420493.500000 252.479996
494315.812500 5420496.500000 252.490005
494315.875000 5420499.500000 252.679993
494315.937500 5420502.500000 252.649994
494316.000000 5420505.000000 252.690002
494316.062500 5420508.000000 252.649994
494316.125000 5420511.000000 252.740005
494316.156250 5420514.000000 252.839996
494316.250000 5420516.500000 252.759995
494316.312500 5420519.500000 252.779999
494316.375000 5420522.500000 252.809998
494316.406250 5420525.000000 252.910004
494316.468750 5420528.000000 253.050003
494316.531250 5420531.000000 253.089996
494316.593750 5420533.500000 253.039993
494316.656250 5420536.500000 253.059998
494316.718750 5420539.500000 253.009995
494316.781250 5420542.000000 252.970001
494316.875000 5420545.000000 252.889999
494316.656250 5420548.000000 258.489990
494316.593750 5420550.500000 261.670013
494316.687500 5420553.500000 260.480011
494316.812500 5420556.500000 259.570007
494316.906250 5420559.000000 258.709991
494317.312500 5420562.000000 251.050003
494317.375000 5420565.000000 251.210007
494317.437500 5420568.000000 251.100006
494317.500000 5420571.000000 251.089996
494317.593750 5420573.500000 250.960007
494318.250000 5420605.000000 251.070007
494318.125000 5420621.500000 261.540009
494317.718750 5420623.000000 271.649994
494318.718750 5420628.000000 251.869995
494318.750000 5420631.000000 252.600006
494318.843750 5420634.000000 252.380005
494318.875000 5420637.000000 253.229996
494318.875000 5420639.500000 254.550003
494318.875000 5420642.500000 255.240005
494318.968750 5420645.500000 254.610001
494319.062500 5420648.000000 254.589996
494319.125000 5420651.000000 254.600006
494319.156250 5420654.000000 254.589996
494319.218750 5420657.000000 254.779999
494319.281250 5420660.000000 254.929993
494319.343750 5420662.500000 255.070007
494319.406250 5420665.500000 255.210007
494319.531250 5420668.500000 254.119995
494319.562500 5420671.500000 254.399994
494319.625000 5420674.500000 254.880005
494319.656250 5420677.500000 254.949997
494319.687500 5420680.500000 255.610001
494319.750000 5420683.000000 255.789993
494319.812500 5420686.000000 256.160004
494319.843750 5420689.000000 256.720001
494319.875000 5420692.000000 257.250000
494319.906250 5420694.500000 258.170013
494319.906250 5420697.500000 259.239990
494319.937500 5420700.000000 260.200012
494319.937500 5420702.500000 261.269989
494319.968750 5420705.500000 262.160004
494319.937500 5420708.000000 263.750000
494319.968750 5420711.000000 264.660004
494319.937500 5420713.500000 266.410004
494319.937500 5420716.000000 267.859985
494319.906250 5420718.500000 269.350006
494319.875000 5420721.000000 271.279999
494319.875000 5420723.500000 272.600006
494319.906250 5420726.500000 273.339996
494319.875000 5420729.000000 275.670013
494319.843750 5420731.500000 277.529999
494319.843750 5420734.000000 278.489990
494319.781250 5420736.500000 280.820007
494319.750000 5420738.500000 282.970001
494319.718750 5420741.000000 284.880005
494319.687500 5420743.500000 286.750000
494319.687500 5420746.500000 287.549988
494319.687500 5420748.500000 289.239990
494319.656250 5420751.500000 291.140015
494319.625000 5420754.000000 292.730011
494319.625000 5420756.500000 294.220001
494320.312500 5420757.000000 294.600006
494320.343750 5420754.500000 293.549988
494320.375000 5420752.500000 291.820007
494320.375000 5420750.000000 290.700012
494320.406250 5420748.000000 289.200012
494320.468750 5420746.000000 287.309998
494320.468750 5420743.500000 286.630005
494320.531250 5420741.000000 284.790009
494320.562500 5420738.500000 283.100006
494320.625000 5420736.500000 280.950012
494320.687500 5420734.500000 278.489990
494320.687500 5420732.000000 277.640015
494320.750000 5420729.500000 275.920013
494320.750000 5420727.000000 274.779999
494320.812500 5420724.500000 272.929993
494320.843750 5420722.000000 271.369995
494320.875000 5420720.000000 269.769989
494320.875000 5420717.000000 268.480011
494320.906250 5420714.500000 267.429993
494320.906250 5420712.000000 265.980011
494320.968750 5420710.000000 264.279999
494320.968750 5420707.000000 262.959991
494320.968750 5420704.500000 261.959991
494320.968750 5420702.000000 261.070007
494320.968750 5420699.500000 260.059998
494321.000000 5420696.500000 259.049988
494321.000000 5420694.000000 258.079987
494321.000000 5420691.000000 257.200012
494320.968750 5420688.500000 256.690002
494320.937500 5420685.500000 256.140015
494320.906250 5420683.000000 255.830002
494320.875000 5420680.000000 255.470001
494320.875000 5420677.000000 254.960007
494320.843750 5420674.500000 254.679993
494320.781250 5420672.000000 254.580002
494320.750000 5420669.000000 254.240005
494320.656250 5420666.000000 255.289993
494320.625000 5420663.000000 255.100006
494320.562500 5420660.000000 255.059998
494320.531250 5420657.000000 254.869995
494320.500000 5420654.500000 254.589996
494320.437500 5420651.500000 254.660004
494320.406250 5420648.500000 254.669998
494320.375000 5420646.000000 254.600006
494320.281250 5420643.000000 255.179993
494320.250000 5420640.000000 254.740005
494320.281250 5420637.500000 253.270004
494320.281250 5420634.500000 252.330002
494320.218750 5420632.000000 252.490005
494320.218750 5420629.000000 251.729996
494319.406250 5420621.500000 266.959991
494319.375000 5420575.000000 251.130005
494319.312500 5420572.000000 251.199997
494319.250000 5420569.000000 251.190002
494319.218750 5420566.000000 251.119995
494319.156250 5420563.500000 251.179993
494319.125000 5420560.500000 251.240005
494318.906250 5420557.500000 254.759995
494318.656250 5420554.500000 259.079987
494318.500000 5420552.000000 261.690002
494318.875000 5420549.000000 252.940002
494318.812500 5420546.000000 252.860001
494318.750000 5420543.500000 253.000000
494318.718750 5420540.500000 252.899994
494318.656250 5420537.500000 253.039993
494318.625000 5420535.000000 253.050003
494318.593750 5420532.000000 253.039993
494318.531250 5420529.000000 252.940002
494318.468750 5420526.500000 252.979996
494318.437500 5420523.500000 252.830002
494318.406250 5420520.500000 252.779999
494318.343750 5420518.000000 252.869995
494318.312500 5420515.000000 252.880005
494318.250000 5420512.000000 252.830002
494318.218750 5420509.500000 252.750000
494318.156250 5420506.500000 252.710007
494318.125000 5420503.500000 252.630005
494318.093750 5420500.500000 252.600006
494318.031250 5420498.000000 252.619995
494318.000000 5420495.000000 252.440002
494317.937500 5420492.000000 252.380005
494317.906250 5420489.000000 252.419998
494317.875000 5420486.500000 252.399994
494317.812500 5420483.500000 252.369995
494317.750000 5420480.500000 252.399994
494317.718750 5420478.000000 252.460007
494317.656250 5420475.000000 252.490005
494317.625000 5420472.000000 252.580002
494317.562500 5420469.000000 252.600006
494317.531250 5420466.500000 252.580002
494317.468750 5420463.500000 252.720001
494317.406250 5420460.500000 252.789993
494317.375000 5420457.500000 252.839996
494318.937500 5420458.000000 252.789993
494319.000000 5420461.000000 252.660004
494319.062500 5420464.000000 252.779999
494319.125000 5420466.500000 252.600006
494319.187500 5420469.500000 252.539993
494319.250000 5420472.500000 252.520004
494319.312500 5420475.000000 252.440002
494319.375000 5420478.000000 252.330002
494319.437500 5420481.000000 252.399994
494319.500000 5420484.000000 252.419998
494319.562500 5420486.500000 252.380005
494319.625000 5420489.500000 252.350006
494319.687500 5420492.500000 252.470001
494319.750000 5420495.000000 252.490005
494319.812500 5420498.000000 252.639999
494319.875000 5420501.000000 252.639999
494319.937500 5420503.500000 252.619995
494320.000000 5420506.500000 252.669998
494320.062500 5420509.500000 252.839996
494320.125000 5420512.500000 252.820007
494320.156250 5420515.000000 252.820007
494320.218750 5420518.000000 252.800003
494320.312500 5420521.000000 252.839996
494320.375000 5420523.500000 252.759995
494320.406250 5420526.500000 252.970001
494320.468750 5420529.500000 252.880005
494320.531250 5420532.000000 252.919998
494320.593750 5420535.000000 253.089996
494320.656250 5420538.000000 253.050003
494320.718750 5420541.000000 252.979996
494320.781250 5420543.500000 253.070007
494320.843750 5420546.500000 252.899994
494320.906250 5420549.500000 252.919998
494320.562500 5420552.000000 261.619995
494321.031250 5420555.000000 253.039993
494321.125000 5420558.000000 252.270004
494321.250000 5420561.000000 251.190002
494321.312500 5420563.500000 251.070007
494321.375000 5420566.500000 251.119995
494321.437500 5420569.500000 251.080002
494321.500000 5420572.500000 251.029999
494322.312500 5420626.000000 258.700012
494322.687500 5420630.000000 251.949997
494322.718750 5420632.500000 252.449997
494322.812500 5420635.500000 252.399994
494322.812500 5420638.500000 253.399994
494322.812500 5420641.000000 254.860001
494322.843750 5420644.000000 255.240005
494322.937500 5420646.500000 254.589996
494323.000000 5420649.500000 254.699997
494323.062500 5420652.500000 254.699997
494323.125000 5420655.500000 254.779999
494323.156250 5420658.500000 255.000000
494323.218750 5420661.500000 255.130005
494323.281250 5420664.000000 255.300003
494323.375000 5420667.000000 255.009995
494323.437500 5420670.000000 254.639999
494323.500000 5420673.000000 254.759995
494323.562500 5420676.000000 255.020004
494323.593750 5420679.000000 255.410004
494323.625000 5420681.500000 255.789993
494323.687500 5420684.500000 256.269989
494323.718750 5420687.500000 256.809998
494323.750000 5420690.000000 257.320007
494323.781250 5420693.000000 258.170013
494323.781250 5420696.000000 259.119995
494323.812500 5420698.500000 260.079987
494323.812500 5420701.000000 261.130005
494323.843750 5420704.000000 262.059998
494323.843750 5420706.500000 263.279999
494323.843750 5420709.500000 264.630005
494323.812500 5420712.000000 266.329987
494323.812500 5420714.500000 267.500000
494323.812500 5420717.000000 269.170013
494323.781250 5420719.500000 270.559998
494323.781250 5420722.500000 272.250000
494323.781250 5420725.000000 273.299988
494323.750000 5420727.500000 275.440002
494323.718750 5420730.000000 277.220001
494323.718750 5420732.500000 278.339996
494323.656250 5420735.000000 280.640015
494323.625000 5420737.500000 282.799988
494323.593750 5420739.500000 284.640015
494323.562500 5420742.000000 286.459991
494323.593750 5420745.000000 287.279999
494323.562500 5420747.500000 289.160004
494323.531250 5420749.500000 290.920013
494323.531250 5420752.500000 291.760010
494323.500000 5420755.000000 293.799988
494324.187500 5420755.500000 294.839996
494324.218750 5420753.500000 293.309998
494324.281250 5420751.500000 291.399994
494324.281250 5420749.000000 290.320007
494324.312500 5420746.500000 289.220001
494324.375000 5420744.500000 287.130005
494324.375000 5420742.000000 286.119995
494324.406250 5420739.500000 284.540009
494324.437500 5420737.000000 282.829987
494324.531250 5420735.000000 280.700012
494324.593750 5420733.000000 278.450012
494324.593750 5420730.000000 277.630005
494324.625000 5420728.000000 275.779999
494324.687500 5420725.500000 273.670013
494324.718750 5420723.000000 272.549988
494324.750000 5420720.500000 270.809998
494324.687500 5420718.000000 271.200012
494324.812500 5420716.000000 268.119995
494324.812500 5420713.000000 267.049988
494324.843750 5420710.500000 265.630005
494324.875000 5420708.000000 264.190002
494324.906250 5420705.500000 262.549988
494324.875000 5420703.000000 261.730011
494324.875000 5420700.500000 260.760010
494324.906250 5420698.000000 259.790009
494324.875000 5420695.000000 258.929993
494324.875000 5420692.500000 257.959991
494324.875000 5420689.500000 257.269989
494324.875000 5420687.000000 256.730011
494324.843750 5420684.000000 256.230011
494324.656250 5420680.500000 258.799988
494324.625000 5420678.000000 258.670013
494324.750000 5420675.500000 255.130005
494324.718750 5420673.000000 254.970001
494324.656250 5420670.000000 255.009995
494324.625000 5420667.000000 254.880005
494324.562500 5420664.500000 255.350006
494324.531250 5420661.500000 255.130005
494324.500000 5420658.500000 255.020004
494324.437500 5420655.500000 254.850006
494324.281250 5420652.500000 257.160004
494324.281250 5420649.500000 256.529999
494324.312500 5420647.000000 254.690002
494324.250000 5420644.000000 255.309998
494324.218750 5420641.500000 254.869995
494324.250000 5420638.500000 253.440002
494324.250000 5420636.000000 252.449997
494324.187500 5420633.000000 252.399994
494324.156250 5420630.000000 252.139999
494324.156250 5420627.500000 251.100006
494324.000000 5420624.500000 254.000000
494323.750000 5420601.500000 251.119995
494323.375000 5420579.000000 251.160004
494323.343750 5420576.000000 251.119995
494323.312500 5420573.000000 251.089996
494323.250000 5420570.500000 251.050003
494323.156250 5420564.500000 251.110001
494323.125000 5420562.000000 251.059998
494323.062500 5420559.000000 251.740005
494322.937500 5420556.000000 253.110001
494322.906250 5420553.000000 253.000000
494322.875000 5420550.500000 252.940002
494322.812500 5420547.500000 252.970001
494322.750000 5420544.500000 253.009995
494322.718750 5420542.000000 252.979996
494322.656250 5420539.000000 253.070007
494322.625000 5420536.000000 252.990005
494322.593750 5420533.500000 252.860001
494322.531250 5420530.500000 252.880005
494322.500000 5420527.500000 252.789993
494322.437500 5420524.500000 252.850006
494322.406250 5420522.000000 252.860001
494322.375000 5420519.000000 252.789993
494322.312500 5420516.000000 252.770004
494322.281250 5420513.500000 252.860001
494322.218750 5420510.500000 252.880005
494322.187500 5420507.500000 252.850006
494322.125000 5420505.000000 252.750000
494322.093750 5420502.000000 252.669998
494322.062500 5420499.000000 252.690002
494322.000000 5420496.000000 252.639999
494321.968750 5420493.500000 252.550003
494321.937500 5420490.500000 252.429993
494321.875000 5420487.500000 252.490005
494321.843750 5420485.000000 252.419998
494321.781250 5420482.000000 252.380005
494321.750000 5420479.000000 252.360001
494321.687500 5420476.000000 252.389999
494321.656250 5420473.500000 252.419998
494321.593750 5420470.500000 252.500000
494321.562500 5420467.500000 252.580002
494321.500000 5420464.500000 252.720001
494321.468750 5420461.500000 252.669998
494321.406250 5420459.000000 252.869995
494322.906250 5420456.500000 252.850006
494322.968750 5420459.500000 252.779999
494323.031250 5420462.500000 252.699997
494323.093750 5420465.000000 252.600006
494323.156250 5420468.000000 252.639999
494323.218750 5420471.000000 252.529999
494323.312500 5420473.500000 252.380005
494323.375000 5420476.500000 252.369995
494323.406250 5420479.500000 252.380005
494323.468750 5420482.000000 252.330002
494323.531250 5420485.000000 252.429993
494323.593750 5420488.000000 252.419998
494323.656250 5420491.000000 252.500000
494323.718750 5420493.500000 252.619995
494323.781250 5420496.500000 252.639999
494323.843750 5420499.500000 252.639999
494323.906250 5420502.500000 252.699997
494323.937500 5420505.000000 252.720001
494324.000000 5420508.000000 252.789993
494324.062500 5420511.000000 252.839996
494324.125000 5420514.000000 252.820007
494324.187500 5420516.500000 252.800003
494324.250000 5420519.500000 252.850006
494324.312500 5420522.500000 252.820007
494324.375000 5420525.000000 252.740005
494324.437500 5420528.000000 252.770004
494324.500000 5420531.000000 252.809998
494324.562500 5420533.500000 252.820007
494324.625000 5420536.500000 252.919998
494324.656250 5420539.500000 253.070007
494324.718750 5420542.000000 252.960007
494324.781250 5420545.000000 253.070007
494324.843750 5420548.000000 253.050003
494324.906250 5420551.000000 252.889999
494324.968750 5420553.500000 252.929993
494325.031250 5420556.500000 252.990005
494325.156250 5420559.500000 251.839996
494325.250000 5420562.000000 251.070007
494325.312500 5420565.000000 251.089996
494325.375000 5420568.000000 251.100006
494325.437500 5420571.000000 251.050003
494325.500000 5420573.500000 251.169998
494325.625000 5420579.500000 251.110001
494325.687500 5420582.500000 251.119995
494326.093750 5420602.000000 251.169998
494326.531250 5420625.000000 252.149994
494326.468750 5420628.000000 255.089996
494326.500000 5420630.500000 255.729996
494326.718750 5420634.000000 252.350006
494326.781250 5420637.000000 252.509995
494326.781250 5420639.500000 253.750000
494326.781250 5420642.500000 255.089996
494326.843750 5420645.500000 255.279999
494326.906250 5420648.000000 254.830002
494326.812500 5420650.500000 258.309998
494327.031250 5420654.000000 254.699997
494327.093750 5420657.000000 254.960007
494327.125000 5420659.500000 255.130005
494327.187500 5420662.500000 255.410004
494327.250000 5420665.500000 255.460007
494327.281250 5420668.500000 256.059998
494327.375000 5420671.500000 255.100006
494327.437500 5420674.500000 255.190002
494327.500000 5420677.500000 255.490005
494327.531250 5420680.000000 255.830002
494327.593750 5420683.000000 256.130005
494327.625000 5420686.000000 256.619995
494327.656250 5420689.000000 257.179993
494327.687500 5420691.500000 257.989990
494327.687500 5420694.500000 258.940002
494327.718750 5420697.000000 259.950012
494327.718750 5420700.000000 260.920013
494327.750000 5420702.500000 261.859985
494327.750000 5420705.500000 262.709991
494327.750000 5420708.000000 264.269989
494327.750000 5420710.500000 265.730011
494327.718750 5420713.000000 267.299988
494327.750000 5420716.000000 268.250000
494327.718750 5420718.500000 269.950012
494327.656250 5420721.000000 272.079987
494327.687500 5420723.500000 273.010010
494327.625000 5420726.000000 275.320007
494327.625000 5420728.500000 276.760010
494327.625000 5420731.000000 278.089996
494327.593750 5420734.000000 279.859985
494327.562500 5420736.000000 281.609985
494327.500000 5420738.500000 283.910004
494327.468750 5420740.500000 286.059998
494327.468750 5420743.500000 287.089996
494327.406250 5420745.500000 289.279999
494327.406250 5420748.500000 290.619995
494327.406250 5420751.000000 291.660004
494327.375000 5420753.500000 293.809998
494327.375000 5420756.000000 295.329987
494328.062500 5420756.500000 295.690002
494328.125000 5420754.500000 293.940002
494328.125000 5420752.000000 292.700012
494328.156250 5420749.500000 291.269989
494328.218750 5420747.500000 289.269989
494328.218750 5420745.000000 288.739990
494328.250000 5420743.000000 286.850006
494328.312500 5420740.500000 285.239990
494328.281250 5420738.000000 285.010010
494328.375000 5420736.000000 282.309998
494328.406250 5420733.500000 280.410004
494328.468750 5420731.500000 278.350006
494328.468750 5420729.000000 277.420013
494328.531250 5420726.500000 275.589996
494328.625000 5420724.000000 273.160004
494328.593750 5420721.500000 272.420013
494328.656250 5420719.500000 270.320007
494328.656250 5420716.500000 269.589996
494328.687500 5420714.500000 267.799988
494328.750000 5420712.000000 266.230011
494328.718750 5420709.000000 265.369995
494328.750000 5420706.500000 263.940002
494328.781250 5420704.000000 262.480011
494328.781250 5420701.500000 261.600006
494328.781250 5420699.000000 260.660004
494328.781250 5420696.000000 259.720001
494328.781250 5420693.500000 258.839996
494328.781250 5420691.000000 257.820007
494328.781250 5420688.000000 257.049988
494328.781250 5420685.000000 256.489990
494328.750000 5420682.500000 256.170013
494328.531250 5420679.000000 259.739990
494328.687500 5420677.000000 255.580002
494328.656250 5420674.000000 255.270004
494328.625000 5420671.000000 255.149994
494328.593750 5420668.500000 254.889999
494328.500000 5420665.500000 255.300003
494328.468750 5420662.500000 255.419998
494328.437500 5420660.000000 255.119995
494328.375000 5420657.000000 255.009995
494328.375000 5420654.000000 254.729996
494328.218750 5420651.000000 256.440002
494328.125000 5420648.000000 257.559998
494328.187500 5420645.500000 255.350006
494328.156250 5420642.500000 255.149994
494328.187500 5420640.000000 253.770004
494328.187500 5420637.000000 252.559998
494328.156250 5420634.500000 252.410004
494328.125000 5420631.500000 252.460007
494328.031250 5420628.500000 252.899994
494327.750000 5420625.000000 258.260010
494327.843750 5420622.500000 254.919998
494327.375000 5420580.000000 251.100006
494327.312500 5420577.500000 251.139999
494327.218750 5420571.500000 251.130005
494327.187500 5420568.500000 251.110001
494327.125000 5420566.000000 251.070007
494327.093750 5420563.000000 251.149994
494327.031250 5420560.000000 251.779999
494326.906250 5420557.500000 252.960007
494326.875000 5420554.500000 252.910004
494326.843750 5420551.500000 252.970001
494326.781250 5420549.000000 252.960007
494326.750000 5420546.000000 253.070007
494326.687500 5420543.000000 253.029999
494326.656250 5420540.500000 252.990005
494326.625000 5420537.500000 252.919998
494326.562500 5420534.500000 252.809998
494326.531250 5420532.000000 252.779999
494326.500000 5420529.000000 252.750000
494326.437500 5420526.000000 252.740005
494326.406250 5420523.000000 252.720001
494326.343750 5420520.500000 252.740005
494326.312500 5420517.500000 252.779999
494326.250000 5420514.500000 252.779999
494326.218750 5420511.500000 252.779999
494326.156250 5420509.000000 252.860001
494326.125000 5420506.000000 252.690002
494326.093750 5420503.000000 252.649994
494326.031250 5420500.500000 252.710007
494326.000000 5420497.500000 252.649994
494325.968750 5420494.500000 252.570007
494325.906250 5420492.000000 252.589996
494325.875000 5420489.000000 252.479996
494325.843750 5420486.000000 252.399994
494325.781250 5420483.000000 252.440002
494325.750000 5420480.500000 252.369995
494325.687500 5420477.500000 252.350006
494325.656250 5420474.500000 252.369995
494325.593750 5420471.500000 252.490005
494325.562500 5420468.500000 252.539993
494325.500000 5420466.000000 252.649994
494325.468750 5420463.000000 252.610001
494325.406250 5420460.000000 252.729996
494325.375000 5420457.000000 252.720001
494326.906250 5420458.000000 252.759995
494327.000000 5420461.000000 252.589996
494327.062500 5420463.500000 252.630005
494327.125000 5420466.500000 252.600006
494327.187500 5420469.500000 252.460007
494327.250000 5420472.000000 252.369995
494327.312500 5420475.000000 252.360001
494327.375000 5420478.000000 252.270004
494327.406250 5420481.000000 252.369995
494327.468750 5420483.500000 252.429993
494327.531250 5420486.500000 252.429993
494327.593750 5420489.500000 252.539993
494327.656250 5420492.000000 252.500000
494327.718750 5420495.000000 252.580002
494327.781250 5420498.000000 252.649994
494327.843750 5420501.000000 252.630005
494327.875000 5420503.500000 252.690002
494327.937500 5420506.500000 252.880005
494328.000000 5420509.500000 252.899994
494328.062500 5420512.000000 252.820007
494328.125000 5420515.000000 252.860001
494328.187500 5420518.000000 252.789993
494328.250000 5420520.500000 252.770004
494328.312500 5420523.500000 252.820007
494328.375000 5420526.500000 252.770004
494328.406250 5420529.000000 252.839996
494328.468750 5420532.000000 252.800003
494328.531250 5420535.000000 252.820007
494328.593750 5420538.000000 252.830002
494328.656250 5420540.500000 252.960007
494328.718750 5420543.500000 253.089996
494328.750000 5420546.500000 253.460007
494328.843750 5420549.000000 253.070007
494328.687500 5420552.000000 257.440002
494328.937500 5420555.000000 252.970001
494329.000000 5420557.500000 253.020004
494328.906250 5420560.500000 256.220001
494329.031250 5420563.500000 254.919998
494329.218750 5420566.500000 252.490005
494329.406250 5420572.000000 251.070007
494329.468750 5420575.000000 251.070007
494329.531250 5420578.000000 251.160004
494329.593750 5420580.500000 251.130005
494330.125000 5420606.500000 251.110001
494330.218750 5420626.000000 258.140015
494330.593750 5420629.500000 251.740005
494330.406250 5420632.000000 256.619995
494330.656250 5420635.500000 252.330002
494330.718750 5420638.000000 252.669998
494330.718750 5420641.000000 253.960007
494330.718750 5420643.500000 255.300003
494330.781250 5420646.500000 255.000000
494330.843750 5420649.500000 254.869995
494330.906250 5420652.500000 254.759995
494330.968750 5420655.000000 254.949997
494331.031250 5420658.000000 255.139999
494331.093750 5420661.000000 255.279999
494331.125000 5420664.000000 255.399994
494331.218750 5420667.000000 254.979996
494331.281250 5420670.000000 255.080002
494331.312500 5420673.000000 255.339996
494331.375000 5420675.500000 255.740005
494331.406250 5420678.500000 255.990005
494331.437500 5420681.500000 256.369995
494331.437500 5420684.000000 258.000000
494331.531250 5420687.500000 257.339996
494331.562500 5420690.000000 257.739990
494331.593750 5420693.000000 258.739990
494331.531250 5420695.000000 261.309998
494331.593750 5420698.500000 260.760010
494331.625000 5420701.000000 261.779999
494331.625000 5420703.500000 262.630005
494331.625000 5420706.500000 263.989990
494331.625000 5420709.000000 265.519989
494331.593750 5420711.500000 267.260010
494331.625000 5420714.500000 267.950012
494331.562500 5420717.000000 269.989990
494331.531250 5420719.500000 272.019989
494331.562500 5420722.000000 272.859985
494331.500000 5420724.500000 275.299988
494331.531250 5420727.500000 275.970001
494331.500000 5420729.500000 277.750000
494331.468750 5420732.000000 279.750000
494331.437500 5420735.000000 281.179993
494331.406250 5420737.000000 283.329987
494331.375000 5420739.500000 284.720001
494331.343750 5420742.000000 286.750000
494331.281250 5420744.500000 289.170013
494331.343750 5420747.000000 289.570007
494331.281250 5420749.500000 291.399994
494331.281250 5420752.000000 293.089996
494331.250000 5420754.500000 294.899994
494331.937500 5420755.000000 295.709991
494332.000000 5420753.000000 293.559998
494332.062500 5420750.500000 291.720001
494332.031250 5420748.000000 291.179993
494332.093750 5420746.000000 289.170013
494332.156250 5420744.000000 287.350006
494332.125000 5420741.500000 286.570007
494332.187500 5420739.000000 284.850006
494332.218750 5420736.500000 283.299988
494332.281250 5420734.500000 281.119995
494332.312500 5420732.000000 280.119995
494332.375000 5420730.000000 277.720001
494332.406250 5420727.500000 276.190002
494332.406250 5420725.000000 275.200012
494332.437500 5420722.500000 274.059998
494332.468750 5420720.000000 272.269989
494332.531250 5420718.000000 270.279999
494332.531250 5420715.000000 269.380005
494332.593750 5420713.000000 267.450012
494332.625000 5420710.500000 266.149994
494332.625000 5420707.500000 265.220001
494332.656250 5420705.000000 263.660004
494332.656250 5420702.500000 262.279999
494332.656250 5420700.000000 261.450012
494332.687500 5420697.500000 260.440002
494332.687500 5420694.500000 259.299988
494332.625000 5420691.500000 259.869995
494332.687500 5420689.000000 257.739990
494332.656250 5420686.500000 257.309998
494332.562500 5420683.500000 258.309998
494332.625000 5420681.000000 256.410004
494332.593750 5420678.000000 256.019989
494332.562500 5420675.500000 255.660004
494332.531250 5420672.500000 255.289993
494332.500000 5420669.500000 255.130005
494332.468750 5420667.000000 254.910004
494332.406250 5420664.000000 255.360001
494332.375000 5420661.000000 255.240005
494332.312500 5420658.000000 255.169998
494332.281250 5420655.500000 254.960007
494332.250000 5420652.500000 254.839996
494332.187500 5420649.500000 254.869995
494332.125000 5420646.500000 255.179993
494332.093750 5420644.000000 255.240005
494332.125000 5420641.000000 253.929993
494332.125000 5420638.500000 252.589996
494332.093750 5420635.500000 252.300003
494332.062500 5420632.500000 252.449997
494331.812500 5420629.500000 256.529999
494331.937500 5420627.000000 252.710007
494331.250000 5420576.000000 251.199997
494331.187500 5420573.000000 251.100006
494331.062500 5420567.000000 252.220001
494330.906250 5420564.000000 254.380005
494330.781250 5420561.000000 256.119995
494330.875000 5420558.500000 252.949997
494330.843750 5420555.500000 253.029999
494330.812500 5420553.000000 253.009995
494330.750000 5420550.000000 253.110001
494330.687500 5420547.000000 253.550003
494330.656250 5420544.500000 253.539993
494330.625000 5420541.500000 252.979996
494330.593750 5420538.500000 252.979996
494330.562500 5420536.000000 252.770004
494330.500000 5420533.000000 252.809998
494330.468750 5420530.000000 252.839996
494330.406250 5420527.500000 252.800003
494330.375000 5420524.500000 252.830002
494330.343750 5420521.500000 252.820007
494330.281250 5420518.500000 252.809998
494330.250000 5420516.000000 252.830002
494330.187500 5420513.000000 252.789993
494330.156250 5420510.000000 252.830002
494330.125000 5420507.500000 252.800003
494330.093750 5420504.500000 252.679993
494330.031250 5420501.500000 252.630005
494330.000000 5420498.500000 252.610001
494329.937500 5420496.000000 252.660004
494329.906250 5420493.000000 252.520004
494329.875000 5420490.000000 252.520004
494329.812500 5420487.500000 252.460007
494329.781250 5420484.500000 252.470001
494329.750000 5420481.500000 252.300003
494329.687500 5420478.500000 252.369995
494329.656250 5420476.000000 252.330002
494329.625000 5420473.000000 252.330002
494329.562500 5420470.000000 252.410004
494329.500000 5420467.000000 252.529999
494329.468750 5420464.500000 252.550003
494329.406250 5420461.500000 252.619995
494329.375000 5420458.500000 252.660004
494330.937500 5420459.500000 252.660004
494331.000000 5420462.000000 252.630005
494331.062500 5420465.000000 252.520004
494331.125000 5420468.000000 252.550003
494331.187500 5420470.500000 252.399994
494331.250000 5420473.500000 252.309998
494331.312500 5420476.500000 252.320007
494331.375000 5420479.500000 252.339996
494331.406250 5420482.000000 252.419998
494331.468750 5420485.000000 252.479996
494331.531250 5420487.500000 252.529999
494331.593750 5420490.500000 252.550003
494331.656250 5420493.500000 252.529999
494331.718750 5420496.500000 252.669998
494331.781250 5420499.000000 252.600006
494331.843750 5420502.000000 252.690002
494331.875000 5420505.000000 252.720001
494331.937500 5420508.000000 252.770004
494332.000000 5420510.500000 252.789993
494332.062500 5420513.500000 252.750000
494332.125000 5420516.500000 252.720001
494332.187500 5420519.000000 252.729996
494332.218750 5420522.000000 252.809998
494332.312500 5420525.000000 252.740005
494332.343750 5420527.500000 252.800003
494332.406250 5420530.500000 252.789993
494332.468750 5420533.500000 252.729996
494332.531250 5420536.500000 252.800003
494332.593750 5420539.000000 252.960007
494332.625000 5420542.000000 252.899994
494332.656250 5420544.500000 253.850006
494332.718750 5420547.500000 253.559998
494332.812500 5420550.500000 253.210007
494332.875000 5420553.500000 253.110001
494332.937500 5420556.000000 253.070007
494332.906250 5420559.000000 255.039993
494333.062500 5420562.000000 252.669998
494333.000000 5420564.500000 255.500000
494332.968750 5420567.500000 257.480011
494333.375000 5420573.500000 251.149994
494334.437500 5420625.500000 251.160004
494334.406250 5420628.000000 252.820007
494334.312500 5420630.500000 256.619995
494334.500000 5420633.500000 254.020004
494334.625000 5420636.500000 252.360001
494334.656250 5420639.500000 252.869995
494334.656250 5420642.000000 254.279999
494334.656250 5420645.000000 255.320007
494334.750000 5420648.000000 254.910004
494334.812500 5420651.000000 254.899994
494334.875000 5420653.500000 254.899994
494334.906250 5420656.500000 255.089996
494334.968750 5420659.500000 255.240005
494335.031250 5420662.500000 255.429993
494335.093750 5420665.500000 255.320007
494335.156250 5420668.500000 255.119995
494335.187500 5420671.500000 255.369995
494335.250000 5420674.000000 255.750000
494335.281250 5420677.000000 256.079987
494335.343750 5420680.000000 256.450012
494335.375000 5420682.500000 256.880005
494335.406250 5420685.500000 257.260010
494335.437500 5420688.500000 257.899994
494335.437500 5420691.000000 259.049988
494335.468750 5420694.000000 259.700012
494335.468750 5420696.500000 260.790009
494335.500000 5420699.500000 261.489990
494335.500000 5420702.000000 263.070007
494335.468750 5420704.500000 264.899994
494335.500000 5420707.500000 265.100006
494335.500000 5420710.000000 266.329987
494335.500000 5420713.000000 267.730011
494335.437500 5420715.500000 270.109985
494335.406250 5420718.000000 271.829987
494335.437500 5420720.500000 272.760010
494335.375000 5420723.000000 274.739990
494335.406250 5420725.500000 275.670013
494335.375000 5420728.500000 277.339996
494335.343750 5420730.500000 279.179993
494335.312500 5420733.000000 281.450012
494335.312500 5420735.500000 282.500000
494335.281250 5420738.000000 284.290009
494335.218750 5420740.500000 286.410004
494335.250000 5420743.000000 287.390015
494335.218750 5420745.500000 289.130005
494335.250000 5420748.500000 289.640015
494335.156250 5420750.500000 292.410004
494335.156250 5420753.000000 293.750000
494335.125000 5420755.500000 295.640015
494335.812500 5420756.000000 295.779999
494335.812500 5420753.500000 294.929993
494335.875000 5420751.500000 293.269989
494335.906250 5420749.000000 291.519989
494336.000000 5420747.000000 289.179993
494335.968750 5420744.500000 289.029999
494336.031250 5420742.500000 287.070007
494336.031250 5420740.000000 286.059998
494336.093750 5420737.500000 284.209991
494336.125000 5420735.000000 282.429993
494336.125000 5420733.000000 281.390015
494336.218750 5420730.500000 279.010010
494336.250000 5420728.500000 277.459991
494336.312500 5420726.000000 275.730011
494336.312500 5420723.500000 274.880005
494336.312500 5420721.000000 273.980011
494336.375000 5420718.500000 272.000000
494336.406250 5420716.000000 270.269989
494336.437500 5420713.500000 268.859985
494336.468750 5420711.000000 266.899994
494336.468750 5420708.500000 266.119995
494336.468750 5420706.000000 265.399994
494336.468750 5420703.500000 264.489990
494336.500000 5420700.500000 262.890015
494336.562500 5420698.000000 261.200012
494336.531250 5420695.500000 260.489990
494336.531250 5420693.000000 259.579987
494336.531250 5420690.000000 259.000000
494336.531250 5420687.500000 257.809998
494336.531250 5420684.500000 257.239990
494336.500000 5420682.000000 256.799988
494336.468750 5420679.000000 256.489990
494336.437500 5420676.500000 256.089996
494336.437500 5420673.500000 255.720001
494336.406250 5420671.000000 255.440002
494336.375000 5420668.000000 255.270004
494336.312500 5420665.000000 255.380005
494336.250000 5420662.000000 255.479996
494336.218750 5420659.500000 255.250000
494336.187500 5420656.500000 255.130005
494336.156250 5420653.500000 254.889999
494335.937500 5420650.000000 258.859985
494336.062500 5420648.000000 255.020004
494336.000000 5420645.000000 255.279999
494336.031250 5420642.000000 254.169998
494336.062500 5420639.500000 252.820007
494336.031250 5420636.500000 252.360001
494335.968750 5420634.000000 252.289993
494335.937500 5420631.000000 252.110001
494335.750000 5420628.000000 255.440002
494335.250000 5420582.500000 251.070007
494335.218750 5420580.000000 251.059998
494335.187500 5420577.000000 251.130005
494335.125000 5420574.000000 251.059998
494335.093750 5420571.000000 251.100006
494334.718750 5420568.000000 258.470001
494334.937500 5420565.500000 252.389999
494334.781250 5420562.500000 254.690002
494334.843750 5420559.500000 252.970001
494334.781250 5420557.000000 253.050003
494334.750000 5420554.000000 252.929993
494334.500000 5420551.000000 257.619995
494334.531250 5420548.500000 256.070007
494334.562500 5420545.500000 254.160004
494334.593750 5420542.500000 253.000000
494334.531250 5420539.500000 252.880005
494334.500000 5420537.000000 252.770004
494334.468750 5420534.000000 252.800003
494334.406250 5420531.000000 252.759995
494334.375000 5420528.500000 252.759995
494334.343750 5420525.500000 252.710007
494334.281250 5420522.500000 252.820007
494334.250000 5420520.000000 252.820007
494334.187500 5420517.000000 252.830002
494334.156250 5420514.000000 252.789993
494334.125000 5420511.500000 252.800003
494334.062500 5420508.500000 252.929993
494334.031250 5420505.500000 252.809998
494334.000000 5420502.500000 252.699997
494333.937500 5420500.000000 252.669998
494333.906250 5420497.000000 252.649994
494333.875000 5420494.000000 252.580002
494333.812500 5420491.000000 252.630005
494333.781250 5420488.500000 252.550003
494333.750000 5420485.500000 252.460007
494333.687500 5420482.500000 252.470001
494333.656250 5420480.000000 252.360001
494333.625000 5420477.000000 252.320007
494333.562500 5420474.000000 252.410004
494333.531250 5420471.000000 252.339996
494333.468750 5420468.500000 252.419998
494333.437500 5420465.500000 252.570007
494333.375000 5420462.500000 252.570007
494333.343750 5420459.500000 252.610001
494333.312500 5420457.000000 252.630005
494334.843750 5420457.500000 252.699997
494334.906250 5420460.500000 252.639999
494334.968750 5420463.500000 252.479996
494335.031250 5420466.000000 252.470001
494335.093750 5420469.000000 252.380005
494335.156250 5420472.000000 252.289993
494335.218750 5420474.500000 252.350006
494335.281250 5420477.500000 252.289993
494335.343750 5420480.500000 252.380005
494335.375000 5420483.000000 252.529999
494335.437500 5420486.000000 252.509995
494335.500000 5420489.000000 252.589996
494335.562500 5420492.000000 252.570007
494335.625000 5420494.500000 252.600006
494335.656250 5420497.500000 252.679993
494335.718750 5420500.500000 252.740005
494335.781250 5420503.500000 252.710007
494335.843750 5420506.000000 252.759995
494335.906250 5420509.000000 252.869995
494335.968750 5420511.500000 252.750000
494336.031250 5420515.000000 252.759995
494336.093750 5420517.500000 252.830002
494336.125000 5420520.500000 252.789993
494336.187500 5420523.500000 252.759995
494336.250000 5420526.000000 252.880005
494336.312500 5420529.000000 252.839996
494336.375000 5420532.000000 252.679993
494336.437500 5420534.500000 252.710007
494336.468750 5420537.500000 252.869995
494336.531250 5420540.500000 252.869995
494336.562500 5420543.000000 253.410004
494336.593750 5420546.000000 254.360001
494336.687500 5420549.000000 253.570007
494336.750000 5420552.000000 253.050003
494336.843750 5420554.500000 253.000000
494336.875000 5420557.500000 253.029999
494336.937500 5420560.000000 252.880005
494337.000000 5420563.000000 252.869995
494337.125000 5420566.000000 251.300003
494337.312500 5420574.500000 251.029999
494337.375000 5420577.500000 251.110001
494337.500000 5420583.500000 251.059998
494338.312500 5420623.500000 251.119995
494338.312500 5420626.000000 252.429993
494338.156250 5420628.500000 256.619995
494338.437500 5420632.000000 252.360001
494338.500000 5420635.000000 252.279999
494338.562500 5420638.000000 252.350006
494338.562500 5420640.500000 253.240005
494338.562500 5420643.500000 254.720001
494338.593750 5420646.500000 255.289993
494338.656250 5420649.000000 254.929993
494338.718750 5420652.000000 254.880005
494338.781250 5420655.000000 255.070007
494338.843750 5420658.000000 255.229996
494338.875000 5420661.000000 255.330002
494338.937500 5420663.500000 255.419998
494339.000000 5420666.500000 255.339996
494339.062500 5420669.500000 255.330002
494339.093750 5420672.500000 255.690002
494339.156250 5420675.500000 256.070007
494339.187500 5420678.000000 256.290009
494339.187500 5420681.000000 257.470001
494339.281250 5420684.000000 257.299988
494339.281250 5420686.500000 257.869995
494339.312500 5420689.500000 258.869995
494339.343750 5420692.000000 259.570007
494339.343750 5420695.000000 260.649994
494339.375000 5420698.000000 261.450012
494339.343750 5420700.500000 262.950012
494339.312500 5420703.000000 264.790009
494339.343750 5420705.500000 265.660004
494339.343750 5420708.500000 266.399994
494339.312500 5420711.000000 268.630005
494339.281250 5420713.500000 270.320007
494339.250000 5420716.000000 272.010010
494339.312500 5420719.000000 272.320007
494339.187500 5420721.000000 275.850006
494339.281250 5420724.000000 275.390015
494339.250000 5420726.500000 277.109985
494339.218750 5420729.000000 278.670013
494339.187500 5420731.500000 280.369995
494339.156250 5420734.000000 282.309998
494339.062500 5420736.000000 285.290009
494339.093750 5420739.000000 285.980011
494339.093750 5420741.500000 286.970001
494339.062500 5420744.000000 288.880005
494339.093750 5420746.500000 289.750000
494339.062500 5420749.000000 291.570007
494339.000000 5420751.500000 293.600006
494338.968750 5420754.000000 295.339996
494339.687500 5420754.500000 295.579987
494339.750000 5420752.000000 293.869995
494339.750000 5420749.500000 293.040009
494339.781250 5420747.500000 291.290009
494339.843750 5420745.500000 289.549988
494339.843750 5420742.500000 288.910004
494339.906250 5420740.500000 286.790009
494339.906250 5420738.000000 285.809998
494339.968750 5420736.000000 283.720001
494340.000000 5420733.500000 282.089996
494340.062500 5420731.500000 279.989990
494340.093750 5420729.000000 278.700012
494340.125000 5420726.500000 277.019989
494340.156250 5420724.500000 275.570007
494340.156250 5420721.500000 274.750000
494340.187500 5420719.000000 273.459991
494340.218750 5420716.500000 272.179993
494340.250000 5420714.500000 270.660004
494340.312500 5420712.000000 268.890015
494340.312500 5420709.000000 268.000000
494340.343750 5420707.000000 266.209991
494340.343750 5420704.000000 265.369995
494340.343750 5420701.500000 264.429993
494340.375000 5420699.000000 262.829987
494340.406250 5420696.500000 261.179993
494340.406250 5420693.500000 260.410004
494340.406250 5420691.000000 259.500000
494340.406250 5420688.500000 258.869995
494340.406250 5420685.500000 257.750000
494340.406250 5420683.000000 257.269989
494340.375000 5420680.000000 256.760010
494340.375000 5420677.500000 256.299988
494340.250000 5420674.000000 257.510010
494340.312500 5420672.000000 255.669998
494340.281250 5420669.000000 255.320007
494340.218750 5420666.000000 255.389999
494340.187500 5420663.000000 255.479996
494340.156250 5420660.500000 255.320007
494340.125000 5420657.500000 255.139999
494340.093750 5420654.500000 255.059998
494340.062500 5420651.500000 254.869995
494340.000000 5420649.000000 254.830002
494339.937500 5420646.000000 255.300003
494339.937500 5420643.000000 254.520004
494339.968750 5420640.500000 252.979996
494339.937500 5420638.000000 252.449997
494339.906250 5420635.000000 252.300003
494339.875000 5420632.000000 252.289993
494339.625000 5420628.500000 256.779999
494339.593750 5420626.000000 256.690002
494339.812500 5420623.500000 251.070007
494339.218750 5420583.500000 251.070007
494339.156250 5420581.000000 251.080002
494339.125000 5420578.000000 251.139999
494339.093750 5420575.000000 251.110001
494339.000000 5420569.500000 251.130005
494338.781250 5420566.500000 255.000000
494338.625000 5420563.500000 257.320007
494338.781250 5420560.500000 252.979996
494338.750000 5420558.000000 253.089996
494338.687500 5420555.000000 253.020004
494338.656250 5420552.500000 253.070007
494338.593750 5420549.500000 253.589996
494338.531250 5420546.500000 254.210007
494338.500000 5420543.500000 253.839996
494338.312500 5420541.000000 256.799988
494338.468750 5420538.000000 252.839996
494338.406250 5420535.000000 252.809998
494338.375000 5420532.500000 252.779999
494338.343750 5420529.500000 252.759995
494338.281250 5420526.500000 252.850006
494338.250000 5420523.500000 252.759995
494338.218750 5420521.000000 252.809998
494338.156250 5420518.000000 252.729996
494338.125000 5420515.000000 252.779999
494338.093750 5420512.000000 252.679993
494338.031250 5420509.500000 252.779999
494338.000000 5420506.500000 252.839996
494337.968750 5420504.000000 252.649994
494337.906250 5420501.000000 252.699997
494337.875000 5420498.000000 252.690002
494337.843750 5420495.500000 252.610001
494337.781250 5420492.500000 252.580002
494337.750000 5420489.500000 252.600006
494337.718750 5420486.500000 252.539993
494337.656250 5420483.500000 252.509995
494337.625000 5420481.000000 252.470001
494337.593750 5420478.000000 252.270004
494337.562500 5420475.000000 252.289993
494337.500000 5420472.000000 252.309998
494337.468750 5420469.500000 252.300003
494337.406250 5420466.500000 252.479996
494337.375000 5420463.500000 252.500000
494337.343750 5420461.000000 252.580002
494337.281250 5420458.000000 252.750000
494338.843750 5420458.500000 252.630005
494338.906250 5420461.500000 252.470001
494338.968750 5420464.500000 252.470001
494339.031250 5420467.500000 252.419998
494339.093750 5420470.000000 252.369995
494339.156250 5420473.000000 252.259995
494339.218750 5420476.000000 252.259995
494339.250000 5420478.500000 252.389999
494339.312500 5420481.500000 252.470001
494339.375000 5420484.500000 252.600006
494339.406250 5420487.500000 252.570007
494339.468750 5420490.000000 252.630005
494339.531250 5420493.000000 252.619995
494339.593750 5420496.000000 252.660004
494339.656250 5420499.000000 252.660004
494339.687500 5420501.500000 252.710007
494339.750000 5420504.500000 252.759995
494339.812500 5420507.500000 252.809998
494339.875000 5420510.500000 252.830002
494339.937500 5420513.000000 252.759995
494340.000000 5420516.000000 252.710007
494340.062500 5420518.500000 252.770004
494340.125000 5420521.500000 252.759995
494340.156250 5420524.500000 252.729996
494340.218750 5420527.500000 252.839996
494340.281250 5420530.000000 252.779999
494340.343750 5420533.000000 252.750000
494340.375000 5420535.500000 252.800003
494340.437500 5420538.500000 252.919998
494340.500000 5420541.500000 253.130005
494340.375000 5420544.500000 257.290009
494340.343750 5420547.500000 258.730011
494340.656250 5420550.000000 253.320007
494340.718750 5420553.000000 253.100006
494340.781250 5420556.000000 253.080002
494340.843750 5420558.500000 253.089996
494340.906250 5420561.500000 253.119995
494340.937500 5420564.500000 253.139999
494341.093750 5420567.000000 251.500000
494341.281250 5420576.000000 251.050003
494341.343750 5420579.000000 251.119995
494341.375000 5420581.500000 251.110001
494341.437500 5420584.500000 251.020004
494342.218750 5420627.500000 253.259995
494342.218750 5420630.000000 254.720001
494342.375000 5420633.500000 252.300003
494342.437500 5420636.000000 252.279999
494342.500000 5420639.000000 252.440002
494342.500000 5420641.500000 253.639999
494342.468750 5420644.500000 255.119995
494342.531250 5420647.500000 255.240005
494342.562500 5420650.500000 255.830002
494342.656250 5420653.000000 254.929993
494342.718750 5420656.000000 255.149994
494342.750000 5420659.000000 255.350006
494342.812500 5420662.000000 255.429993
494342.812500 5420664.500000 256.940002
494342.937500 5420668.000000 255.539993
494342.968750 5420671.000000 255.759995
494343.031250 5420673.500000 256.029999
494343.062500 5420676.500000 256.549988
494343.093750 5420679.500000 256.899994
494343.125000 5420682.000000 257.290009
494343.156250 5420685.000000 258.000000
494343.187500 5420688.000000 258.700012
494343.187500 5420690.500000 259.609985
494343.187500 5420693.000000 260.959991
494343.218750 5420696.000000 261.459991
494343.218750 5420698.500000 262.940002
494343.187500 5420701.000000 264.730011
494343.187500 5420704.000000 265.690002
494343.156250 5420706.500000 267.609985
494343.156250 5420709.500000 268.500000
494343.156250 5420712.000000 270.290009
494343.125000 5420714.000000 271.890015
494343.125000 5420717.000000 272.820007
494343.125000 5420719.500000 274.589996
494343.125000 5420722.500000 275.399994
494343.093750 5420725.000000 277.190002
494343.062500 5420727.500000 278.850006
494343.062500 5420730.000000 280.369995
494343.000000 5420732.000000 282.579987
494343.000000 5420735.000000 283.609985
494342.968750 5420737.500000 285.779999
494342.906250 5420739.500000 288.260010
494342.906250 5420742.500000 288.859985
494342.875000 5420744.500000 291.010010
494342.906250 5420747.500000 291.679993
494342.875000 5420750.000000 293.549988
494342.843750 5420752.000000 295.149994
494342.843750 5420755.000000 296.070007
494343.562500 5420755.000000 296.260010
494343.562500 5420752.500000 295.420013
494343.593750 5420750.500000 293.820007
494343.656250 5420748.500000 292.140015
494343.656250 5420746.000000 291.339996
494343.718750 5420744.000000 289.100006
494343.687500 5420741.000000 288.809998
494343.781250 5420739.000000 286.459991
494343.781250 5420736.500000 285.559998
494343.812500 5420734.000000 284.179993
494343.843750 5420732.000000 282.700012
494343.906250 5420729.500000 280.420013
494343.968750 5420727.000000 278.790009
494344.000000 5420725.000000 277.260010
494344.031250 5420722.500000 275.600006
494344.031250 5420720.000000 274.760010
494344.093750 5420717.500000 273.029999
494344.093750 5420715.000000 272.329987
494344.125000 5420712.500000 270.609985
494344.125000 5420710.000000 269.760010
494344.156250 5420707.500000 268.010010
494344.218750 5420705.000000 266.130005
494344.218750 5420702.500000 265.279999
494344.218750 5420699.500000 264.450012
494344.250000 5420697.000000 262.779999
494344.312500 5420694.500000 261.170013
494344.187500 5420691.500000 262.220001
494344.312500 5420689.500000 259.190002
494344.312500 5420686.500000 258.380005
494344.281250 5420684.000000 257.790009
494344.281250 5420681.000000 257.269989
494344.250000 5420678.500000 256.899994
494344.250000 5420675.500000 256.399994
494344.218750 5420673.000000 256.109985
494344.187500 5420670.000000 255.789993
494344.156250 5420667.000000 255.610001
494344.093750 5420664.000000 255.740005
494344.093750 5420661.500000 255.429993
494344.031250 5420658.500000 255.279999
494344.000000 5420655.500000 255.229996
494343.968750 5420653.000000 254.960007
494343.875000 5420650.000000 255.990005
494343.875000 5420647.000000 255.279999
494343.843750 5420644.500000 254.990005
494343.875000 5420641.500000 253.330002
494343.875000 5420639.000000 252.570007
494343.843750 5420636.000000 252.300003
494343.812500 5420633.500000 252.270004
494343.781250 5420630.500000 251.830002
494343.562500 5420627.000000 255.600006
494343.125000 5420582.000000 251.100006
494343.031250 5420576.000000 251.110001
494342.937500 5420570.500000 251.059998
494342.687500 5420567.500000 255.880005
494342.781250 5420564.500000 253.199997
494342.750000 5420562.000000 253.050003
494342.687500 5420559.000000 253.119995
494342.656250 5420556.000000 253.139999
494342.593750 5420553.000000 253.509995
494342.562500 5420550.500000 253.190002
494342.468750 5420547.500000 254.190002
494342.437500 5420545.000000 254.160004
494342.375000 5420542.000000 254.639999
494342.406250 5420539.000000 252.839996
494342.375000 5420536.500000 252.750000
494342.343750 5420533.500000 252.699997
494342.281250 5420530.500000 252.789993
494342.250000 5420527.500000 252.750000
494342.218750 5420525.000000 252.839996
494342.156250 5420522.000000 252.830002
494342.125000 5420519.000000 252.770004
494342.093750 5420516.500000 252.759995
494342.062500 5420513.500000 252.779999
494342.000000 5420510.500000 252.710007
494341.968750 5420508.000000 252.860001
494341.906250 5420505.000000 252.789993
494341.875000 5420502.000000 252.669998
494341.843750 5420499.000000 252.720001
494341.812500 5420496.500000 252.669998
494341.750000 5420493.500000 252.610001
494341.718750 5420490.500000 252.580002
494341.687500 5420487.500000 252.610001
494341.656250 5420485.000000 252.520004
494341.625000 5420482.000000 252.419998
494341.562500 5420479.000000 252.410004
494341.531250 5420476.500000 252.309998
494341.500000 5420473.500000 252.300003
494341.437500 5420470.500000 252.380005
494341.406250 5420467.500000 252.440002
494341.343750 5420464.500000 252.490005
494341.312500 5420462.000000 252.529999
494341.281250 5420459.000000 252.559998
494342.781250 5420457.000000 252.630005
494342.843750 5420460.000000 252.550003
494342.906250 5420463.000000 252.470001
494342.968750 5420465.500000 252.500000
494343.031250 5420468.500000 252.429993
494343.093750 5420471.500000 252.380005
494343.125000 5420474.000000 252.289993
494343.187500 5420477.000000 252.389999
494343.250000 5420480.000000 252.529999
494343.312500 5420483.000000 252.539993
494343.343750 5420485.500000 252.619995
494343.406250 5420488.500000 252.630005
494343.468750 5420491.500000 252.589996
494343.531250 5420494.000000 252.619995
494343.593750 5420497.000000 252.710007
494343.625000 5420500.000000 252.649994
494343.687500 5420503.000000 252.649994
494343.750000 5420505.500000 252.729996
494343.812500 5420508.500000 252.750000
494343.875000 5420511.500000 252.639999
494343.906250 5420514.000000 252.770004
494343.968750 5420517.000000 252.750000
494344.031250 5420520.000000 252.809998
494344.093750 5420523.000000 252.740005
494344.125000 5420525.500000 252.809998
494344.187500 5420528.500000 252.809998
494344.250000 5420531.000000 252.800003
494344.312500 5420534.000000 252.750000
494344.375000 5420537.000000 252.869995
494344.406250 5420540.000000 252.919998
494344.406250 5420542.500000 254.449997
494344.468750 5420545.500000 254.360001
494344.562500 5420548.500000 253.899994
494344.406250 5420551.500000 257.890015
494344.625000 5420554.000000 254.740005
494344.750000 5420557.000000 253.089996
494344.812500 5420560.000000 253.070007
494344.875000 5420562.500000 253.009995
494344.750000 5420565.500000 257.029999
494345.000000 5420568.500000 252.630005
494345.125000 5420571.500000 251.100006
494345.187500 5420574.000000 251.119995
494345.250000 5420577.000000 251.070007
494345.312500 5420580.000000 251.059998
494346.250000 5420629.000000 251.520004
494346.218750 5420631.500000 253.389999
494346.343750 5420634.500000 252.339996
494346.375000 5420637.500000 252.449997
494346.437500 5420640.500000 252.720001
494346.406250 5420643.000000 254.050003
494346.406250 5420645.500000 255.259995
494346.468750 5420648.500000 255.600006
494346.531250 5420651.500000 255.509995
494346.593750 5420654.500000 255.169998
494346.656250 5420657.500000 255.279999
494346.687500 5420660.000000 255.380005
494346.750000 5420663.500000 255.330002
494346.812500 5420666.000000 255.369995
494346.781250 5420669.000000 257.209991
494346.875000 5420672.000000 256.290009
494346.937500 5420675.000000 256.549988
494346.968750 5420677.500000 257.079987
494347.000000 5420680.500000 257.519989
494347.031250 5420683.500000 257.950012
494347.062500 5420686.000000 258.600006
494347.093750 5420689.000000 259.239990
494347.093750 5420691.500000 260.480011
494347.125000 5420694.500000 261.260010
494347.093750 5420697.000000 262.850006
494347.062500 5420699.500000 264.730011
494347.062500 5420702.000000 265.809998
494347.031250 5420705.000000 267.730011
494347.031250 5420707.500000 268.609985
494347.031250 5420710.000000 270.290009
494347.000000 5420712.500000 272.070007
494347.000000 5420715.500000 272.940002
494346.968750 5420718.000000 274.559998
494347.000000 5420721.000000 275.399994
494346.968750 5420723.000000 277.119995
494346.937500 5420725.500000 278.720001
494346.937500 5420728.500000 280.179993
494346.875000 5420730.500000 282.529999
494346.843750 5420733.000000 284.200012
494346.812500 5420735.500000 286.010010
494346.843750 5420738.000000 286.910004
494346.781250 5420740.500000 288.850006
494346.781250 5420743.000000 290.459991
494346.781250 5420745.500000 291.630005
494346.750000 5420748.000000 293.410004
494346.750000 5420750.500000 294.339996
494346.718750 5420753.000000 295.980011
494347.437500 5420753.500000 296.179993
494347.437500 5420751.000000 295.290009
494347.468750 5420749.000000 293.809998
494347.531250 5420747.000000 292.040009
494347.562500 5420744.500000 290.690002
494347.625000 5420742.000000 288.970001
494347.562500 5420739.500000 288.910004
494347.656250 5420737.500000 286.630005
494347.625000 5420735.000000 285.970001
494347.687500 5420732.500000 284.109985
494347.750000 5420730.000000 282.480011
494347.812500 5420728.000000 280.140015
494347.843750 5420725.500000 278.769989
494347.875000 5420723.000000 277.260010
494347.906250 5420721.000000 275.540009
494347.906250 5420718.500000 274.829987
494347.968750 5420715.500000 273.130005
494347.968750 5420713.000000 272.369995
494347.968750 5420710.500000 271.109985
494348.000000 5420708.000000 269.739990
494348.062500 5420706.000000 268.170013
494348.031250 5420703.000000 267.720001
494348.125000 5420700.500000 264.989990
494348.125000 5420698.000000 264.190002
494348.156250 5420695.500000 262.670013
494348.187500 5420693.000000 260.890015
494348.187500 5420690.000000 260.149994
494348.218750 5420687.500000 258.980011
494348.187500 5420685.000000 258.359985
494348.187500 5420682.000000 257.940002
494348.156250 5420679.500000 257.510010
494348.125000 5420676.500000 257.000000
494348.125000 5420674.000000 256.690002
494348.093750 5420671.000000 256.390015
494348.062500 5420668.000000 255.940002
494348.062500 5420665.500000 255.179993
494348.000000 5420662.500000 255.440002
494347.968750 5420659.500000 255.429993
494347.937500 5420657.000000 255.270004
494347.906250 5420654.000000 255.190002
494347.843750 5420651.000000 255.419998
494347.812500 5420648.500000 255.289993
494347.781250 5420645.500000 255.179993
494347.812500 5420642.500000 253.589996
494347.812500 5420640.000000 252.779999
494347.781250 5420637.000000 252.419998
494347.750000 5420634.500000 252.320007
494347.718750 5420631.500000 252.350006
494347.687500 5420628.500000 251.740005
494347.500000 5420625.500000 255.369995
494347.031250 5420580.000000 251.110001
494347.000000 5420577.000000 251.100006
494346.906250 5420571.500000 251.100006
494346.812500 5420568.500000 252.410004
494346.531250 5420565.500000 257.390015
494346.687500 5420563.000000 253.050003
494346.656250 5420560.000000 253.059998
494346.625000 5420557.000000 253.020004
494346.531250 5420554.500000 254.440002
494346.531250 5420551.500000 253.429993
494346.468750 5420548.500000 253.630005
494346.281250 5420546.000000 256.700012
494346.375000 5420543.000000 254.029999
494346.375000 5420540.000000 252.929993
494346.343750 5420537.500000 252.919998
494346.312500 5420534.500000 252.839996
494346.281250 5420531.500000 252.740005
494346.218750 5420528.500000 252.759995
494346.187500 5420526.000000 252.770004
494346.156250 5420523.000000 252.729996
494346.093750 5420520.000000 252.839996
494346.062500 5420517.500000 252.770004
494346.031250 5420514.500000 252.789993
494345.968750 5420511.500000 252.759995
494345.937500 5420509.000000 252.710007
494345.906250 5420506.000000 252.770004
494345.875000 5420503.000000 252.800003
494345.843750 5420500.500000 252.669998
494345.781250 5420497.500000 252.619995
494345.750000 5420494.500000 252.690002
494345.718750 5420491.500000 252.619995
494345.656250 5420489.000000 252.600006
494345.625000 5420486.000000 252.619995
494345.593750 5420483.000000 252.539993
494345.562500 5420480.500000 252.479996
494345.500000 5420477.500000 252.449997
494345.468750 5420474.500000 252.399994
494345.437500 5420471.500000 252.380005
494345.375000 5420468.500000 252.389999
494345.343750 5420466.000000 252.429993
494345.312500 5420463.000000 252.429993
494345.250000 5420460.000000 252.509995
494345.218750 5420457.000000 252.580002
494346.781250 5420458.000000 252.539993
494346.843750 5420461.000000 252.520004
494346.906250 5420464.000000 252.440002
494346.968750 5420467.000000 252.419998
494347.031250 5420469.500000 252.369995
494347.062500 5420472.500000 252.380005
494347.125000 5420475.500000 252.339996
494347.187500 5420478.500000 252.389999
494347.218750 5420481.000000 252.460007
494347.281250 5420484.000000 252.570007
494347.343750 5420487.000000 252.619995
494347.406250 5420490.000000 252.570007
494347.468750 5420492.500000 252.580002
494347.500000 5420495.500000 252.610001
494347.562500 5420498.500000 252.630005
494347.625000 5420501.000000 252.630005
494347.656250 5420504.000000 252.820007
494347.718750 5420507.000000 252.820007
494347.781250 5420509.500000 252.759995
494347.843750 5420512.500000 252.789993
494347.875000 5420515.500000 252.820007
494347.937500 5420518.500000 252.800003
494348.000000 5420521.000000 252.789993
494348.062500 5420524.000000 252.860001
494348.125000 5420526.500000 252.800003
494348.156250 5420529.500000 252.750000
494348.218750 5420532.500000 252.789993
494348.281250 5420535.500000 252.869995
494348.156250 5420538.500000 256.570007
494348.375000 5420541.000000 253.470001
494348.281250 5420544.000000 256.570007
494348.437500 5420546.500000 254.339996
494348.531250 5420549.500000 253.250000
494348.531250 5420552.500000 254.419998
494348.625000 5420555.500000 254.289993
494348.718750 5420558.000000 253.039993
494348.781250 5420561.000000 253.100006
494348.843750 5420564.000000 253.029999
494348.875000 5420567.000000 253.020004
494348.968750 5420569.500000 252.470001
494349.093750 5420572.500000 251.089996
494349.187500 5420578.500000 251.050003
494349.468750 5420592.500000 251.059998
494349.531250 5420595.500000 251.070007
494350.125000 5420627.000000 251.580002
494350.125000 5420630.000000 253.259995
494350.218750 5420633.000000 252.179993
494350.281250 5420635.500000 252.250000
494350.312500 5420638.500000 252.740005
494350.343750 5420641.500000 253.080002
494350.343750 5420644.000000 254.440002
494350.375000 5420647.000000 255.289993
494350.406250 5420650.000000 255.119995
494350.468750 5420653.000000 255.119995
494350.531250 5420655.500000 255.309998
494350.593750 5420658.500000 255.369995
494350.625000 5420661.500000 255.410004
494350.687500 5420664.500000 255.289993
494350.656250 5420667.000000 257.540009
494350.750000 5420670.000000 256.470001
494350.781250 5420673.000000 256.980011
494350.843750 5420676.000000 257.230011
494350.875000 5420678.500000 257.630005
494350.906250 5420681.500000 258.160004
494350.937500 5420684.500000 258.529999
494350.937500 5420687.000000 259.859985
494350.968750 5420690.000000 260.489990
494350.968750 5420692.500000 261.269989
494350.968750 5420695.500000 262.829987
494350.937500 5420698.000000 264.529999
494350.906250 5420700.500000 266.299988
494350.875000 5420703.000000 267.760010
494350.906250 5420706.000000 268.739990
494350.781250 5420707.500000 272.410004
494350.843750 5420711.000000 272.140015
494350.875000 5420713.500000 272.920013
494350.843750 5420716.000000 274.540009
494350.875000 5420719.000000 275.420013
494350.843750 5420721.500000 277.130005
494350.843750 5420724.000000 278.010010
494350.812500 5420726.500000 279.950012
494350.750000 5420729.000000 282.029999
494350.718750 5420731.500000 284.070007
494350.687500 5420734.000000 286.019989
494350.687500 5420736.500000 286.839996
494350.625000 5420739.000000 288.980011
494350.625000 5420741.500000 290.239990
494350.625000 5420744.000000 291.880005
494350.625000 5420746.500000 292.829987
494350.500000 5420748.500000 296.269989
494350.593750 5420751.500000 295.850006
494350.562500 5420754.000000 297.649994
494351.250000 5420754.000000 297.950012
494351.343750 5420752.000000 295.630005
494351.343750 5420749.500000 294.739990
494351.343750 5420747.000000 293.779999
494351.375000 5420745.000000 292.040009
494351.406250 5420742.500000 291.049988
494351.468750 5420740.500000 288.989990
494351.437500 5420737.500000 288.970001
494351.500000 5420735.500000 286.619995
494351.500000 5420733.000000 285.869995
494351.562500 5420731.000000 284.000000
494351.625000 5420728.500000 281.760010
494351.687500 5420726.000000 279.859985
494351.750000 5420724.000000 278.149994
494351.750000 5420721.500000 277.260010
494351.781250 5420719.000000 275.510010
494351.781250 5420716.500000 274.760010
494351.843750 5420714.000000 273.220001
494351.843750 5420711.500000 272.489990
494351.875000 5420709.000000 270.890015
494351.875000 5420706.500000 269.850006
494351.906250 5420704.000000 268.149994
494351.937500 5420701.500000 266.750000
494352.000000 5420699.000000 265.049988
494352.000000 5420696.500000 264.149994
494352.031250 5420694.000000 262.570007
494352.062500 5420691.000000 260.959991
494352.062500 5420688.500000 260.160004
494352.093750 5420686.000000 259.109985
494352.062500 5420683.000000 258.429993
494352.062500 5420680.500000 258.059998
494352.031250 5420677.500000 257.570007
494352.000000 5420675.000000 257.209991
494352.000000 5420672.000000 256.809998
494351.968750 5420669.000000 256.279999
494351.968750 5420666.500000 255.660004
494351.937500 5420663.500000 255.289993
494351.906250 5420661.000000 255.479996
494351.875000 5420658.000000 255.440002
494351.812500 5420655.000000 255.229996
494351.812500 5420652.500000 255.070007
494351.750000 5420649.500000 255.259995
494351.687500 5420646.500000 255.300003
494351.718750 5420643.500000 253.960007
494351.718750 5420641.000000 253.160004
494351.718750 5420638.000000 252.479996
494351.687500 5420635.500000 252.250000
494351.625000 5420632.500000 252.279999
494351.625000 5420630.000000 252.100006
494351.625000 5420627.000000 251.399994
494351.562500 5420624.000000 251.470001
494350.937500 5420578.000000 251.089996
494350.875000 5420572.500000 251.070007
494350.750000 5420569.500000 252.789993
494350.687500 5420567.000000 253.020004
494350.656250 5420564.000000 253.119995
494350.625000 5420561.000000 253.059998
494350.562500 5420558.000000 253.059998
494350.500000 5420555.500000 254.050003
494350.406250 5420552.500000 254.630005
494350.437500 5420550.000000 253.160004
494350.187500 5420547.000000 257.899994
494350.312500 5420544.000000 254.300003
494350.312500 5420541.000000 253.529999
494350.312500 5420538.500000 252.839996
494350.250000 5420535.500000 252.940002
494350.218750 5420532.500000 252.860001
494350.187500 5420530.000000 252.759995
494350.156250 5420527.000000 252.820007
494350.125000 5420524.000000 252.869995
494350.062500 5420521.000000 252.729996
494350.031250 5420518.500000 252.820007
494350.000000 5420515.500000 252.770004
494349.968750 5420513.000000 252.710007
494349.906250 5420510.000000 252.729996
494349.875000 5420507.000000 252.770004
494349.843750 5420504.000000 252.750000
494349.812500 5420501.500000 252.679993
494349.750000 5420498.500000 252.679993
494349.718750 5420495.500000 252.589996
494349.687500 5420493.000000 252.589996
494349.625000 5420490.000000 252.619995
494349.593750 5420487.000000 252.580002
494349.562500 5420484.000000 252.610001
494349.531250 5420481.000000 252.509995
494349.500000 5420478.500000 252.410004
494349.437500 5420475.500000 252.380005
494349.406250 5420472.500000 252.339996
494349.375000 5420470.000000 252.320007
494349.343750 5420467.000000 252.279999
494349.281250 5420464.000000 252.389999
494349.250000 5420461.000000 252.380005
494349.187500 5420458.500000 252.500000
494350.718750 5420456.500000 252.529999
494350.781250 5420459.500000 252.410004
494350.843750 5420462.500000 252.419998
494350.875000 5420465.000000 252.369995
494350.937500 5420468.000000 252.339996
494351.000000 5420471.000000 252.360001
494351.062500 5420474.000000 252.369995
494351.125000 5420476.500000 252.330002
494351.156250 5420479.500000 252.440002
494351.218750 5420482.500000 252.570007
494351.281250 5420485.500000 252.559998
494351.312500 5420488.000000 252.570007
494351.375000 5420491.000000 252.610001
494351.437500 5420494.000000 252.570007
494351.500000 5420496.500000 252.679993
494351.531250 5420499.500000 252.710007
494351.593750 5420502.500000 252.710007
494351.656250 5420505.000000 252.740005
494351.687500 5420508.000000 252.740005
494351.750000 5420511.000000 252.740005
494351.812500 5420514.000000 252.750000
494351.875000 5420516.500000 252.800003
494351.906250 5420519.500000 252.770004
494351.968750 5420522.500000 252.830002
494352.031250 5420525.000000 252.850006
494352.093750 5420528.000000 252.720001
494352.125000 5420531.000000 252.820007
494352.187500 5420534.000000 252.839996
494352.250000 5420536.500000 252.820007
494352.312500 5420539.500000 253.020004
494352.281250 5420542.500000 254.580002
494352.343750 5420545.000000 254.330002
494352.406250 5420548.000000 254.080002
494352.500000 5420551.000000 253.529999
494352.500000 5420553.500000 254.740005
494352.625000 5420556.500000 253.039993
494352.687500 5420559.500000 253.089996
494352.718750 5420562.000000 253.110001
494352.781250 5420565.000000 253.020004
494352.843750 5420568.000000 253.130005
494352.906250 5420571.000000 252.600006
494353.062500 5420574.000000 251.100006
494353.156250 5420579.500000 251.229996
494353.875000 5420622.500000 253.330002
494353.500000 5420624.000000 262.920013
494354.093750 5420628.500000 251.380005
494354.093750 5420631.000000 252.270004
494354.156250 5420634.000000 252.139999
494354.218750 5420637.000000 252.190002
494354.218750 5420640.000000 253.160004
494354.281250 5420642.500000 253.460007
494354.250000 5420645.500000 254.779999
494354.312500 5420648.000000 255.190002
494354.375000 5420651.000000 255.029999
494354.406250 5420654.000000 255.169998
494354.468750 5420657.000000 255.380005
494354.500000 5420660.000000 255.520004
494354.562500 5420662.500000 255.350006
494354.531250 5420665.000000 257.279999
494354.656250 5420668.500000 256.230011
494354.593750 5420671.000000 258.679993
494354.687500 5420674.000000 257.420013
494354.718750 5420677.000000 257.959991
494354.781250 5420680.000000 258.000000
494354.812500 5420682.500000 258.679993
494354.812500 5420685.500000 259.880005
494354.843750 5420688.000000 260.489990
494354.843750 5420691.000000 261.519989
494354.843750 5420693.500000 262.929993
494354.812500 5420696.000000 264.410004
494354.781250 5420699.000000 266.149994
494354.781250 5420701.500000 267.670013
494354.781250 5420704.000000 268.540009
494354.656250 5420706.000000 271.980011
494354.718750 5420709.500000 272.040009
494354.750000 5420712.000000 272.779999
494354.718750 5420714.500000 274.519989
494354.625000 5420716.500000 277.619995
494354.687500 5420719.500000 277.100006
494354.718750 5420722.500000 278.149994
494354.656250 5420725.000000 280.049988
494354.625000 5420727.500000 281.950012
494354.562500 5420729.500000 284.220001
494354.531250 5420732.000000 286.109985
494354.562500 5420735.000000 286.859985
494354.500000 5420737.000000 289.079987
494354.500000 5420740.000000 290.279999
494354.500000 5420742.500000 291.459991
494354.468750 5420745.000000 293.149994
494354.437500 5420747.000000 294.570007
494354.437500 5420750.000000 295.950012
494354.437500 5420752.500000 297.109985
494355.156250 5420752.500000 297.200012
494355.156250 5420750.000000 296.269989
494355.218750 5420748.000000 294.649994
494355.156250 5420745.000000 294.929993
494355.281250 5420743.500000 291.920013
494355.281250 5420741.000000 291.040009
494355.343750 5420738.500000 288.890015
494355.312500 5420736.000000 288.970001
494355.375000 5420734.000000 286.679993
494355.375000 5420731.500000 285.890015
494355.437500 5420729.000000 284.109985
494355.500000 5420727.000000 281.820007
494355.562500 5420724.500000 280.089996
494355.593750 5420722.000000 278.260010
494355.625000 5420719.500000 277.329987
494355.531250 5420716.500000 278.010010
494355.656250 5420715.000000 274.720001
494355.656250 5420712.000000 273.829987
494355.687500 5420709.500000 272.529999
494355.750000 5420707.000000 270.630005
494355.750000 5420704.500000 269.779999
494355.812500 5420702.000000 267.950012
494355.843750 5420699.500000 266.390015
494355.875000 5420697.000000 264.920013
494355.875000 5420694.500000 264.049988
494355.906250 5420692.000000 262.500000
494355.937500 5420689.500000 261.100006
494355.937500 5420686.500000 260.329987
494355.937500 5420684.000000 259.190002
494355.937500 5420681.500000 258.470001
494355.906250 5420678.500000 258.369995
494355.906250 5420676.000000 257.850006
494355.812500 5420673.000000 258.869995
494355.875000 5420670.000000 256.649994
494355.781250 5420667.000000 257.690002
494355.843750 5420664.500000 255.589996
494355.812500 5420662.000000 255.360001
494355.781250 5420659.000000 255.559998
494355.750000 5420656.000000 255.389999
494355.718750 5420653.500000 255.259995
494355.687500 5420650.500000 255.139999
494355.625000 5420647.500000 255.210007
494355.625000 5420645.000000 254.270004
494355.625000 5420642.000000 253.570007
494355.468750 5420639.000000 256.470001
494355.625000 5420636.500000 252.070007
494355.593750 5420633.500000 252.210007
494355.531250 5420631.000000 252.270004
494355.562500 5420628.000000 251.160004
494355.343750 5420624.500000 254.440002
494355.375000 5420622.000000 253.309998
494354.875000 5420579.500000 251.059998
494354.812500 5420574.000000 251.100006
494354.687500 5420571.000000 252.860001
494354.625000 5420568.000000 252.990005
494354.593750 5420565.000000 253.029999
494354.562500 5420562.500000 253.100006
494354.531250 5420559.500000 253.080002
494354.468750 5420556.500000 253.000000
494354.375000 5420554.000000 254.490005
494354.343750 5420551.000000 254.399994
494354.312500 5420548.000000 253.949997
494354.281250 5420545.500000 254.399994
494354.031250 5420542.500000 258.609985
494354.250000 5420539.500000 253.110001
494354.218750 5420536.500000 252.899994
494354.187500 5420534.000000 252.889999
494354.156250 5420531.000000 252.690002
494354.125000 5420528.000000 252.770004
494354.062500 5420525.500000 252.779999
494354.031250 5420522.500000 252.779999
494354.000000 5420519.500000 252.740005
494353.937500 5420517.000000 252.729996
494353.906250 5420514.000000 252.660004
494353.875000 5420511.000000 252.679993
494353.843750 5420508.000000 252.619995
494353.812500 5420505.500000 252.710007
494353.750000 5420502.500000 252.630005
494353.718750 5420499.500000 252.610001
494353.687500 5420496.500000 252.690002
494353.625000 5420494.000000 252.600006
494353.625000 5420491.000000 252.550003
494353.562500 5420488.000000 252.619995
494353.531250 5420485.500000 252.570007
494353.500000 5420482.500000 252.529999
494353.437500 5420479.500000 252.449997
494353.406250 5420476.500000 252.440002
494353.375000 5420474.000000 252.440002
494353.343750 5420471.000000 252.410004
494353.312500 5420468.000000 252.339996
494353.281250 5420465.000000 252.240005
494353.218750 5420462.500000 252.399994
494353.187500 5420459.500000 252.460007
494353.125000 5420456.500000 252.410004
494354.687500 5420458.000000 252.449997
494354.750000 5420460.500000 252.360001
494354.812500 5420463.500000 252.360001
494354.875000 5420466.500000 252.300003
494354.906250 5420469.000000 252.399994
494354.968750 5420472.000000 252.410004
494355.031250 5420475.000000 252.350006
494355.093750 5420478.000000 252.460007
494355.125000 5420481.000000 252.570007
494355.187500 5420483.500000 252.559998
494355.250000 5420486.500000 252.539993
494355.312500 5420489.500000 252.570007
494355.343750 5420492.000000 252.660004
494355.406250 5420495.000000 252.630005
494355.437500 5420498.000000 252.720001
494355.500000 5420501.000000 252.669998
494355.562500 5420503.500000 252.619995
494355.625000 5420506.500000 252.669998
494355.656250 5420509.500000 252.679993
494355.718750 5420512.000000 252.669998
494355.781250 5420515.000000 252.729996
494355.843750 5420518.000000 252.740005
494355.875000 5420520.500000 252.690002
494355.937500 5420523.500000 252.759995
494356.000000 5420526.500000 252.789993
494356.062500 5420529.500000 252.729996
494356.093750 5420532.000000 252.740005
494356.156250 5420535.000000 252.910004
494356.218750 5420538.000000 252.899994
494356.125000 5420540.500000 255.990005
494356.250000 5420543.500000 254.429993
494356.312500 5420546.000000 254.300003
494356.406250 5420549.000000 253.229996
494356.437500 5420552.000000 253.809998
494356.500000 5420555.000000 253.369995
494356.593750 5420557.500000 252.929993
494356.625000 5420560.500000 253.080002
494356.687500 5420563.500000 253.000000
494356.750000 5420566.000000 252.910004
494356.812500 5420569.000000 253.050003
494356.875000 5420572.000000 252.440002
494357.062500 5420578.000000 251.110001
494357.125000 5420580.500000 251.050003
494357.875000 5420624.000000 252.119995
494357.812500 5420626.000000 254.809998
494357.875000 5420629.500000 254.630005
494358.031250 5420632.500000 252.240005
494358.093750 5420635.500000 252.110001
494358.062500 5420638.000000 253.839996
494358.000000 5420640.500000 256.760010
494358.000000 5420643.500000 257.660004
494358.187500 5420646.500000 254.990005
494358.218750 5420649.500000 255.169998
494358.281250 5420652.500000 255.199997
494358.343750 5420655.000000 255.380005
494358.375000 5420658.000000 255.619995
494358.437500 5420661.000000 255.440002
494358.437500 5420663.500000 256.880005
494358.531250 5420667.000000 256.059998
494358.562500 5420669.500000 256.609985
494358.500000 5420672.000000 259.140015
494358.593750 5420675.000000 257.869995
494358.562500 5420678.000000 260.200012
494358.656250 5420681.000000 259.119995
494358.593750 5420683.500000 261.600006
494358.687500 5420686.500000 260.500000
494358.718750 5420689.000000 261.320007
494358.687500 5420692.000000 262.779999
494358.687500 5420694.500000 264.290009
494358.656250 5420697.000000 265.920013
494358.625000 5420699.500000 267.450012
494358.656250 5420702.500000 268.429993
494358.625000 5420705.000000 269.809998
494358.593750 5420707.500000 271.739990
494358.562500 5420710.000000 273.420013
494358.593750 5420713.000000 274.329987
494358.562500 5420715.500000 276.190002
494358.500000 5420718.000000 278.320007
494358.531250 5420720.500000 279.140015
494358.468750 5420723.000000 281.109985
494358.375000 5420725.000000 284.369995
494358.406250 5420728.000000 284.359985
494358.375000 5420730.500000 286.119995
494358.375000 5420733.000000 287.230011
494358.375000 5420735.500000 288.940002
494358.343750 5420738.000000 290.450012
494358.343750 5420740.500000 291.440002
494358.343750 5420743.000000 292.549988
494358.343750 5420745.500000 294.119995
494358.312500 5420748.000000 295.940002
494358.312500 5420751.000000 296.880005
494358.281250 5420753.000000 298.470001
494359.000000 5420753.000000 298.480011
494359.031250 5420751.000000 296.899994
494359.031250 5420748.500000 296.049988
494359.093750 5420746.500000 294.369995
494359.093750 5420744.000000 293.429993
494359.125000 5420741.500000 291.920013
494359.156250 5420739.000000 290.980011
494359.218750 5420737.000000 289.010010
494359.156250 5420734.500000 289.029999
494359.250000 5420732.000000 286.869995
494359.250000 5420729.500000 286.100006
494359.281250 5420727.000000 284.269989
494359.375000 5420725.000000 282.130005
494359.375000 5420722.500000 281.179993
494359.437500 5420720.000000 279.220001
494359.437500 5420717.500000 278.350006
494359.500000 5420715.500000 276.250000
494359.562500 5420713.000000 274.470001
494359.531250 5420710.500000 273.920013
494359.593750 5420708.000000 271.950012
494359.593750 5420705.500000 271.149994
494359.687500 5420703.000000 268.709991
494359.687500 5420700.500000 267.750000
494359.718750 5420698.000000 266.350006
494359.750000 5420695.500000 264.779999
494359.750000 5420693.000000 263.890015
494359.843750 5420690.500000 261.540009
494359.812500 5420687.500000 260.920013
494359.718750 5420684.500000 262.059998
494359.812500 5420682.000000 259.570007
494359.718750 5420679.500000 260.570007
494359.781250 5420676.500000 258.359985
494359.781250 5420674.000000 257.630005
494359.687500 5420671.000000 258.700012
494359.781250 5420668.500000 256.429993
494359.750000 5420665.500000 256.010010
494359.750000 5420663.000000 255.449997
494359.687500 5420660.000000 255.500000
494359.656250 5420657.500000 255.479996
494359.625000 5420654.500000 255.369995
494359.593750 5420651.500000 255.179993
494359.562500 5420648.500000 255.119995
494359.562500 5420646.000000 254.529999
494359.531250 5420643.000000 254.100006
494359.406250 5420640.000000 256.019989
494359.437500 5420637.500000 254.360001
494359.375000 5420634.500000 254.779999
494359.468750 5420632.000000 252.070007
494359.437500 5420629.000000 251.789993
494359.125000 5420625.500000 257.760010
494359.343750 5420623.500000 252.649994
494358.968750 5420592.000000 251.119995
494358.781250 5420577.500000 251.089996
494358.750000 5420575.000000 251.130005
494358.625000 5420572.000000 252.600006
494358.593750 5420569.000000 252.919998
494358.531250 5420566.000000 253.050003
494358.500000 5420563.500000 253.009995
494358.468750 5420560.500000 253.059998
494358.437500 5420557.500000 253.039993
494358.375000 5420555.000000 253.350006
494358.343750 5420552.000000 253.570007
494358.312500 5420549.000000 253.350006
494358.218750 5420546.500000 254.429993
494358.156250 5420543.500000 254.429993
494358.156250 5420540.500000 253.869995
494358.156250 5420538.000000 252.830002
494358.125000 5420535.000000 252.830002
494358.093750 5420532.000000 252.809998
494358.062500 5420529.000000 252.710007
494358.031250 5420526.500000 252.660004
494357.968750 5420523.500000 252.830002
494357.937500 5420520.500000 252.789993
494357.906250 5420518.000000 252.679993
494357.875000 5420515.000000 252.729996
494357.843750 5420512.000000 252.639999
494357.781250 5420509.500000 252.630005
494357.750000 5420506.500000 252.669998
494357.718750 5420503.500000 252.729996
494357.687500 5420501.000000 252.669998
494357.625000 5420497.500000 252.720001
494357.593750 5420495.000000 252.630005
494357.562500 5420492.000000 252.589996
494357.531250 5420489.500000 252.600006
494357.500000 5420486.500000 252.580002
494357.437500 5420483.500000 252.559998
494357.406250 5420480.500000 252.589996
494357.375000 5420478.000000 252.460007
494357.343750 5420475.000000 252.320007
494357.312500 5420472.000000 252.419998
494357.281250 5420469.000000 252.350006
494357.218750 5420466.000000 252.339996
494357.187500 5420463.500000 252.300003
494357.156250 5420460.500000 252.419998
494357.125000 5420457.500000 252.399994
494358.656250 5420459.000000 252.419998
494358.718750 5420462.000000 252.330002
494358.781250 5420465.000000 252.330002
494358.843750 5420467.500000 252.330002
494358.875000 5420470.500000 252.369995
494358.937500 5420473.500000 252.389999
494359.000000 5420476.500000 252.419998
494359.062500 5420479.000000 252.529999
494359.093750 5420482.000000 252.600006
494359.156250 5420484.500000 252.580002
494359.218750 5420488.000000 252.529999
494359.250000 5420490.500000 252.649994
494359.312500 5420493.500000 252.619995
494359.375000 5420496.500000 252.630005
494359.406250 5420499.000000 252.690002
494359.468750 5420502.000000 252.669998
494359.531250 5420505.000000 252.660004
494359.593750 5420507.500000 252.619995
494359.625000 5420510.500000 252.729996
494359.687500 5420513.500000 252.679993
494359.718750 5420516.000000 252.839996
494359.781250 5420519.000000 252.729996
494359.843750 5420522.000000 252.869995
494359.906250 5420524.500000 252.820007
494359.937500 5420527.500000 252.770004
494360.000000 5420530.500000 252.750000
494360.062500 5420533.500000 252.839996
494360.125000 5420536.000000 252.910004
494360.125000 5420539.000000 253.389999
494360.125000 5420542.000000 254.509995
494360.000000 5420544.500000 258.970001
494360.250000 5420547.500000 254.339996
494360.375000 5420550.500000 252.869995
494360.437500 5420553.000000 253.009995
494360.468750 5420556.000000 252.970001
494360.531250 5420559.000000 252.970001
494360.593750 5420562.000000 253.070007
494360.625000 5420564.500000 253.039993
494360.687500 5420567.500000 252.929993
494360.750000 5420570.500000 252.919998
494360.812500 5420573.000000 252.830002
494360.937500 5420576.000000 251.029999
494360.562500 5420578.500000 260.459991
494361.406250 5420621.500000 259.750000
494361.531250 5420624.500000 258.309998
494361.906250 5420628.000000 251.509995
494361.781250 5420630.500000 255.380005
494361.937500 5420633.500000 253.080002
494362.031250 5420636.500000 252.399994
494362.062500 5420639.500000 252.970001
494361.875000 5420641.500000 257.480011
494362.093750 5420645.000000 254.559998
494362.125000 5420648.000000 255.000000
494362.156250 5420650.500000 255.149994
494362.218750 5420653.500000 255.369995
494362.250000 5420656.500000 255.410004
494362.312500 5420659.500000 255.470001
494362.312500 5420662.000000 256.989990
494362.312500 5420665.000000 257.649994
494362.437500 5420668.000000 256.589996
494362.375000 5420670.500000 259.170013
494362.500000 5420673.500000 257.679993
494362.437500 5420676.000000 260.029999
494362.531250 5420679.000000 259.070007
494362.468750 5420681.500000 261.369995
494362.562500 5420685.000000 260.450012
494362.531250 5420687.500000 262.190002
494362.562500 5420690.000000 262.910004
494362.531250 5420693.000000 264.440002
494362.562500 5420695.500000 265.209991
494362.531250 5420698.000000 267.269989
494362.500000 5420700.500000 268.820007
494362.468750 5420703.000000 270.799988
494362.468750 5420706.000000 271.579987
494362.437500 5420708.500000 273.239990
494362.468750 5420711.500000 274.260010
494362.437500 5420713.500000 275.910004
494362.375000 5420716.000000 278.149994
494362.375000 5420718.500000 279.059998
494362.343750 5420721.500000 281.179993
494362.343750 5420724.000000 282.170013
494362.281250 5420726.000000 284.380005
494362.312500 5420729.000000 285.339996
494362.250000 5420731.500000 287.440002
494362.218750 5420733.500000 289.190002
494362.218750 5420736.500000 290.510010
494362.218750 5420739.000000 291.459991
494362.218750 5420741.500000 292.329987
494362.187500 5420744.000000 294.089996
494362.218750 5420746.500000 294.859985
494362.156250 5420749.000000 296.769989
494362.156250 5420751.500000 298.350006
494362.875000 5420751.500000 298.489990
494362.906250 5420749.500000 296.859985
494362.906250 5420747.000000 295.959991
494362.937500 5420744.500000 294.399994
494362.968750 5420742.000000 293.519989
494363.000000 5420740.000000 291.929993
494363.031250 5420737.500000 290.709991
494363.062500 5420735.500000 289.140015
494363.031250 5420732.500000 289.220001
494363.093750 5420730.500000 287.350006
494363.156250 5420728.000000 285.200012
494363.156250 5420725.500000 284.179993
494363.250000 5420723.500000 282.029999
494363.250000 5420720.500000 280.980011
494363.312500 5420718.500000 279.019989
494363.312500 5420716.000000 278.269989
494363.375000 5420714.000000 275.959991
494363.437500 5420711.500000 274.290009
494363.437500 5420708.500000 273.359985
494363.468750 5420706.500000 271.679993
494363.468750 5420703.500000 270.899994
494363.531250 5420701.000000 269.100006
494363.593750 5420699.000000 267.149994
494363.531250 5420696.000000 267.459991
494363.593750 5420693.500000 265.730011
494363.625000 5420691.000000 264.079987
494363.656250 5420688.500000 262.570007
494363.687500 5420686.000000 260.890015
494363.687500 5420683.000000 260.100006
494363.687500 5420680.500000 259.450012
494363.687500 5420677.500000 258.799988
494363.593750 5420674.500000 259.829987
494363.593750 5420672.000000 259.079987
494363.562500 5420669.000000 258.820007
494363.656250 5420666.500000 256.350006
494363.562500 5420663.500000 257.440002
494363.625000 5420661.000000 255.419998
494363.593750 5420658.500000 255.529999
494363.562500 5420655.500000 255.320007
494363.500000 5420652.500000 255.279999
494363.468750 5420649.500000 255.100006
494363.468750 5420647.000000 254.830002
494363.437500 5420644.000000 254.690002
494363.312500 5420641.000000 256.470001
494363.406250 5420638.500000 253.570007
494363.437500 5420636.000000 252.100006
494363.375000 5420633.000000 252.270004
494363.218750 5420630.000000 254.949997
494363.343750 5420627.000000 251.479996
494362.875000 5420623.500000 261.239990
494362.750000 5420581.500000 251.100006
494362.031250 5420578.000000 266.500000
494362.687500 5420576.000000 251.210007
494362.562500 5420573.000000 252.979996
494362.531250 5420570.000000 252.860001
494362.468750 5420567.000000 252.960007
494362.437500 5420564.500000 253.100006
494362.406250 5420561.500000 253.020004
494362.375000 5420559.000000 253.080002
494362.343750 5420556.000000 252.990005
494362.312500 5420553.000000 252.940002
494362.250000 5420550.000000 252.960007
494362.156250 5420547.500000 254.350006
494362.125000 5420544.500000 254.660004
494361.875000 5420541.500000 258.910004
494362.093750 5420538.500000 253.570007
494362.093750 5420536.000000 252.830002
494362.031250 5420533.000000 252.830002
494362.000000 5420530.500000 252.839996
494361.968750 5420527.500000 252.789993
494361.937500 5420524.500000 252.770004
494361.875000 5420522.000000 252.839996
494361.875000 5420519.000000 252.699997
494361.812500 5420516.000000 252.759995
494361.781250 5420513.500000 252.729996
494361.750000 5420510.500000 252.690002
494361.718750 5420507.500000 252.589996
494361.656250 5420504.500000 252.740005
494361.625000 5420502.000000 252.679993
494361.593750 5420499.000000 252.610001
494361.562500 5420496.000000 252.669998
494361.531250 5420493.000000 252.600006
494361.468750 5420490.500000 252.559998
494361.437500 5420487.500000 252.570007
494361.406250 5420484.500000 252.580002
494361.375000 5420482.000000 252.520004
494361.343750 5420479.000000 252.589996
494361.312500 5420476.000000 252.490005
494361.281250 5420473.000000 252.339996
494361.218750 5420470.500000 252.389999
494361.187500 5420467.500000 252.320007
494361.156250 5420464.500000 252.270004
494361.125000 5420461.500000 252.330002
494361.062500 5420458.500000 252.440002
494362.593750 5420457.500000 252.449997
494362.656250 5420460.000000 252.389999
494362.687500 5420463.000000 252.279999
494362.750000 5420466.000000 252.300003
494362.812500 5420469.000000 252.380005
494362.875000 5420471.500000 252.399994
494362.906250 5420474.500000 252.449997
494362.968750 5420477.500000 252.529999
494363.000000 5420480.000000 252.539993
494363.062500 5420483.000000 252.589996
494363.125000 5420486.000000 252.520004
494363.156250 5420488.500000 252.539993
494363.218750 5420491.500000 252.630005
494363.281250 5420494.500000 252.630005
494363.343750 5420497.500000 252.570007
494363.375000 5420500.000000 252.660004
494363.437500 5420503.000000 252.699997
494363.500000 5420506.000000 252.580002
494363.531250 5420509.000000 252.770004
494363.593750 5420511.500000 252.699997
494363.625000 5420514.500000 252.710007
494363.687500 5420517.500000 252.720001
494363.750000 5420520.000000 252.830002
494363.812500 5420523.000000 252.740005
494363.843750 5420526.000000 252.800003
494363.906250 5420529.000000 252.770004
494363.968750 5420531.500000 252.830002
494364.000000 5420534.500000 252.899994
494364.062500 5420537.000000 253.179993
494363.875000 5420540.000000 258.529999
494364.093750 5420543.000000 254.699997
494364.125000 5420546.000000 254.729996
494364.250000 5420548.500000 253.259995
494364.343750 5420551.500000 252.910004
494364.375000 5420554.500000 252.949997
494364.437500 5420557.000000 252.990005
494364.468750 5420560.000000 253.029999
494364.531250 5420563.000000 253.059998
494364.593750 5420565.500000 252.940002
494364.656250 5420569.000000 252.850006
494364.687500 5420571.500000 252.919998
494364.750000 5420574.500000 252.869995
494364.500000 5420577.000000 259.940002
494364.937500 5420580.000000 251.070007
494364.750000 5420582.500000 256.619995
494364.843750 5420585.500000 256.029999
494365.218750 5420594.500000 251.059998
494365.437500 5420620.000000 256.809998
494365.343750 5420622.500000 260.179993
494365.093750 5420624.500000 266.269989
494365.687500 5420628.500000 254.550003
494365.875000 5420632.000000 252.089996
494365.906250 5420635.000000 252.059998
494365.968750 5420637.500000 252.300003
494365.812500 5420640.000000 256.730011
494365.812500 5420643.000000 257.970001
494366.000000 5420646.000000 254.860001
494366.062500 5420649.000000 255.089996
494366.093750 5420651.500000 255.210007
494366.156250 5420654.500000 255.330002
494366.187500 5420657.500000 255.509995
494366.250000 5420660.500000 255.339996
494366.218750 5420663.000000 257.269989
494366.312500 5420666.000000 256.450012
494366.250000 5420668.500000 258.929993
494366.375000 5420672.000000 257.739990
494366.312500 5420674.500000 259.989990
494366.406250 5420677.500000 258.989990
494366.343750 5420680.000000 261.459991
494366.437500 5420683.000000 260.480011
494366.406250 5420685.500000 262.239990
494366.406250 5420688.500000 263.660004
494366.406250 5420691.000000 264.420013
494366.375000 5420693.500000 266.190002
494366.343750 5420696.000000 268.149994
494366.375000 5420698.500000 269.089996
494366.343750 5420701.500000 270.809998
494366.375000 5420704.500000 270.760010
494366.343750 5420707.000000 273.070007
494366.343750 5420709.500000 273.890015
494366.312500 5420712.000000 275.750000
494366.250000 5420714.500000 277.929993
494366.281250 5420717.000000 278.760010
494366.218750 5420719.500000 280.859985
494366.218750 5420722.000000 281.920013
494366.156250 5420724.500000 284.209991
494366.156250 5420727.000000 285.309998
494366.125000 5420729.500000 287.510010
494366.093750 5420732.000000 289.220001
494366.125000 5420735.000000 289.540009
494366.093750 5420737.000000 291.609985
494366.062500 5420739.500000 293.200012
494366.031250 5420742.000000 295.100006
494366.062500 5420745.000000 295.040009
494366.031250 5420747.500000 296.799988
494366.000000 5420750.000000 298.489990
494366.000000 5420752.000000 300.040009
494366.687500 5420752.000000 300.130005
494366.750000 5420749.500000 298.459991
494366.781250 5420747.500000 296.920013
494366.843750 5420745.500000 295.450012
494366.843750 5420743.000000 294.420013
494366.843750 5420740.500000 293.619995
494366.875000 5420738.000000 291.989990
494366.937500 5420736.000000 290.329987
494366.968750 5420733.500000 289.190002
494366.906250 5420731.000000 289.299988
494366.968750 5420728.500000 287.320007
494367.062500 5420726.000000 285.079987
494367.062500 5420724.000000 284.239990
494367.156250 5420721.500000 281.760010
494367.156250 5420719.000000 280.829987
494367.218750 5420717.000000 278.730011
494367.218750 5420714.000000 278.089996
494367.281250 5420712.000000 275.739990
494367.281250 5420709.000000 275.570007
494367.375000 5420707.500000 272.250000
494367.312500 5420704.500000 273.149994
494367.375000 5420702.000000 271.190002
494367.375000 5420699.000000 270.339996
494367.406250 5420696.500000 268.519989
494367.468750 5420694.000000 266.910004
494367.468750 5420691.500000 265.890015
494367.531250 5420689.000000 264.160004
494367.562500 5420686.500000 262.799988
494367.593750 5420684.000000 261.239990
494367.593750 5420681.500000 260.130005
494367.593750 5420678.500000 259.519989
494367.593750 5420676.000000 258.850006
494367.500000 5420673.000000 259.690002
494367.593750 5420670.500000 257.500000
494367.562500 5420667.500000 256.970001
494367.562500 5420665.000000 256.309998
494367.531250 5420662.000000 256.309998
494367.531250 5420659.500000 255.500000
494367.500000 5420656.500000 255.509995
494367.468750 5420653.500000 255.309998
494367.406250 5420651.000000 255.250000
494367.406250 5420648.000000 255.050003
494367.375000 5420645.000000 254.679993
494367.250000 5420642.000000 256.269989
494367.187500 5420639.000000 256.920013
494367.375000 5420637.000000 252.229996
494367.343750 5420634.000000 252.080002
494367.312500 5420631.000000 252.149994
494367.125000 5420628.000000 254.869995
494366.593750 5420624.000000 266.089996
494367.062500 5420622.000000 254.779999
494366.500000 5420585.500000 256.549988
494366.375000 5420582.500000 258.609985
494366.312500 5420579.500000 258.959991
494366.625000 5420577.000000 251.919998
494366.187500 5420574.000000 260.220001
494366.500000 5420571.000000 252.789993
494366.437500 5420568.500000 252.889999
494366.406250 5420565.500000 252.949997
494366.375000 5420562.500000 253.009995
494366.312500 5420559.500000 253.460007
494366.281250 5420557.000000 253.119995
494366.250000 5420554.000000 252.899994
494366.218750 5420551.500000 252.940002
494366.156250 5420548.500000 253.429993
494366.062500 5420545.500000 254.750000
494366.031250 5420542.500000 254.740005
494366.031250 5420540.000000 254.289993
494366.031250 5420537.000000 253.139999
494366.000000 5420534.500000 252.850006
494365.968750 5420531.500000 252.820007
494365.937500 5420528.500000 252.789993
494365.875000 5420525.500000 252.789993
494365.875000 5420523.000000 252.789993
494365.812500 5420520.000000 252.929993
494365.781250 5420517.000000 252.740005
494365.750000 5420514.500000 252.729996
494365.718750 5420511.500000 252.750000
494365.687500 5420508.500000 252.720001
494365.625000 5420506.000000 252.619995
494365.593750 5420503.000000 252.740005
494365.562500 5420500.000000 252.649994
494365.531250 5420497.000000 252.529999
494365.500000 5420494.500000 252.669998
494365.468750 5420491.500000 252.539993
494365.406250 5420488.500000 252.509995
494365.375000 5420485.500000 252.520004
494365.343750 5420483.000000 252.479996
494365.312500 5420480.000000 252.460007
494365.281250 5420477.000000 252.479996
494365.250000 5420474.000000 252.369995
494365.187500 5420471.500000 252.369995
494365.156250 5420468.500000 252.380005
494365.125000 5420465.500000 252.300003
494365.093750 5420462.500000 252.300003
494365.062500 5420459.500000 252.389999
494365.000000 5420457.000000 252.380005
494366.593750 5420458.500000 252.289993
494366.656250 5420461.500000 252.360001
494366.718750 5420464.000000 252.289993
494366.750000 5420467.000000 252.440002
494366.812500 5420470.000000 252.460007
494366.875000 5420472.500000 252.419998
494366.906250 5420475.500000 252.589996
494366.968750 5420478.500000 252.589996
494367.031250 5420481.500000 252.559998
494367.062500 5420484.500000 252.589996
494367.125000 5420487.000000 252.580002
494367.187500 5420490.000000 252.509995
494367.218750 5420492.500000 252.639999
494367.281250 5420495.500000 252.600006
494367.343750 5420498.500000 252.610001
494367.375000 5420501.500000 252.630005
494367.437500 5420504.000000 252.679993
494367.500000 5420507.000000 252.710007
494367.531250 5420510.000000 252.710007
494367.593750 5420513.000000 252.720001
494367.656250 5420515.500000 252.750000
494367.687500 5420518.500000 252.729996
494367.750000 5420521.500000 252.869995
494367.812500 5420524.000000 252.729996
494367.875000 5420527.000000 252.710007
494367.906250 5420530.000000 252.860001
494367.968750 5420532.500000 252.889999
494368.000000 5420535.500000 252.919998
494368.031250 5420538.500000 253.800003
494367.937500 5420541.500000 256.940002
494368.093750 5420544.000000 254.789993
494368.187500 5420547.000000 253.960007
494368.281250 5420550.000000 252.960007
494368.343750 5420552.500000 252.880005
494368.375000 5420555.500000 252.990005
494368.437500 5420558.500000 252.949997
494368.500000 5420561.000000 252.889999
494368.531250 5420564.000000 252.949997
494368.593750 5420567.000000 252.830002
494368.656250 5420569.500000 252.770004
494368.718750 5420572.500000 252.710007
494368.750000 5420575.500000 252.800003
494368.812500 5420578.500000 252.580002
494368.687500 5420581.000000 256.579987
494368.625000 5420583.500000 259.489990
494369.281250 5420620.500000 260.109985
494369.437500 5420624.000000 257.700012
494369.781250 5420627.500000 251.619995
494369.718750 5420630.000000 254.000000
494369.875000 5420633.000000 252.089996
494369.906250 5420636.000000 252.190002
494369.843750 5420638.500000 254.779999
494369.875000 5420641.500000 255.000000
494369.968750 5420644.500000 254.389999
494370.000000 5420647.000000 254.970001
494370.031250 5420650.000000 255.119995
494370.093750 5420653.000000 255.330002
494370.125000 5420656.000000 255.509995
494370.187500 5420659.000000 255.460007
494370.218750 5420661.500000 255.899994
494370.250000 5420664.500000 256.399994
494370.187500 5420667.000000 258.510010
494370.281250 5420670.000000 257.739990
494370.218750 5420672.500000 260.140015
494370.343750 5420675.500000 259.070007
494370.281250 5420678.000000 261.329987
494370.375000 5420681.000000 260.489990
494370.343750 5420684.000000 262.450012
494370.312500 5420686.500000 263.989990
494370.343750 5420689.000000 264.589996
494370.312500 5420692.000000 266.510010
494370.281250 5420694.500000 268.359985
494370.250000 5420697.000000 270.000000
494370.250000 5420699.500000 271.089996
494370.218750 5420702.000000 272.600006
494370.218750 5420705.000000 273.859985
494370.187500 5420707.500000 275.410004
494370.187500 5420710.000000 276.820007
494370.281250 5420713.000000 276.250000
494370.218750 5420715.500000 278.579987
494370.187500 5420718.000000 280.100006
494370.156250 5420720.500000 281.679993
494370.093750 5420722.500000 284.209991
494370.125000 5420725.500000 285.190002
494370.031250 5420727.500000 287.540009
494370.000000 5420730.000000 289.239990
494370.031250 5420733.000000 289.760010
494370.000000 5420735.500000 291.700012
494369.968750 5420738.000000 293.290009
494370.000000 5420740.500000 294.000000
494369.937500 5420743.000000 296.000000
494369.937500 5420745.500000 297.040009
494369.906250 5420748.000000 298.750000
494369.875000 5420750.500000 300.459991
494370.625000 5420750.000000 300.480011
494370.656250 5420748.000000 298.899994
494370.718750 5420745.500000 297.019989
494370.718750 5420743.000000 296.260010
494370.718750 5420741.000000 295.399994
494370.781250 5420738.500000 293.609985
494370.812500 5420736.500000 292.140015
494370.843750 5420734.000000 291.329987
494370.875000 5420731.500000 289.269989
494370.843750 5420729.000000 289.399994
494370.906250 5420726.500000 287.350006
494371.000000 5420724.500000 284.929993
494371.000000 5420722.000000 284.049988
494371.093750 5420720.000000 281.470001
494371.156250 5420717.500000 279.420013
494371.218750 5420715.500000 277.690002
494371.156250 5420712.500000 277.690002
494371.125000 5420710.000000 277.799988
494371.156250 5420707.000000 276.420013
494371.250000 5420705.000000 274.130005
494371.250000 5420702.500000 273.380005
494371.312500 5420700.000000 271.320007
494371.312500 5420697.000000 270.630005
494371.343750 5420695.000000 268.730011
494371.375000 5420692.500000 267.179993
494371.406250 5420689.500000 266.290009
494371.437500 5420687.500000 264.339996
494371.468750 5420684.500000 262.869995
494371.500000 5420682.000000 261.700012
494371.531250 5420679.500000 260.220001
494371.531250 5420677.000000 259.519989
494371.531250 5420674.000000 258.829987
494371.437500 5420671.000000 259.869995
494371.531250 5420668.500000 257.500000
494371.500000 5420665.500000 256.929993
494371.500000 5420663.000000 256.209991
494371.437500 5420660.000000 257.059998
494371.468750 5420657.500000 255.460007
494371.437500 5420654.500000 255.570007
494371.406250 5420651.500000 255.229996
494371.375000 5420649.000000 255.160004
494371.343750 5420646.000000 254.929993
494371.062500 5420642.500000 260.119995
494371.187500 5420640.000000 256.950012
494371.250000 5420637.500000 254.880005
494371.343750 5420635.000000 252.059998
494371.281250 5420632.000000 252.070007
494371.250000 5420629.000000 252.009995
494371.031250 5420626.000000 255.860001
494370.968750 5420623.000000 256.619995
494370.187500 5420583.000000 262.690002
494370.656250 5420581.000000 251.139999
494370.593750 5420578.000000 252.279999
494370.531250 5420575.000000 252.929993
494370.468750 5420572.000000 252.850006
494370.437500 5420569.500000 252.720001
494370.406250 5420566.500000 252.770004
494370.375000 5420563.500000 252.960007
494370.343750 5420560.500000 252.899994
494370.312500 5420558.000000 252.869995
494370.250000 5420555.000000 252.940002
494370.218750 5420552.500000 252.970001
494370.187500 5420549.500000 253.029999
494370.093750 5420546.500000 253.940002
494370.031250 5420543.500000 254.800003
494370.000000 5420541.000000 254.639999
494370.000000 5420538.000000 253.940002
494370.000000 5420535.000000 252.960007
494369.968750 5420532.500000 252.990005
494369.937500 5420529.500000 252.910004
494369.875000 5420526.500000 252.779999
494369.875000 5420524.000000 252.740005
494369.812500 5420521.000000 252.880005
494369.781250 5420518.000000 252.789993
494369.750000 5420515.500000 252.740005
494369.718750 5420512.500000 252.720001
494369.687500 5420509.500000 252.679993
494369.625000 5420506.500000 252.669998
494369.625000 5420504.000000 252.619995
494369.562500 5420501.000000 252.649994
494369.531250 5420498.000000 252.589996
494369.500000 5420495.000000 252.610001
494369.468750 5420492.500000 252.550003
494369.406250 5420489.500000 252.529999
494369.375000 5420486.500000 252.539993
494369.343750 5420484.000000 252.559998
494369.312500 5420481.000000 252.509995
494369.281250 5420478.000000 252.559998
494369.250000 5420475.000000 252.520004
494369.218750 5420472.500000 252.289993
494369.156250 5420469.500000 252.389999
494369.125000 5420466.500000 252.380005
494369.093750 5420463.500000 252.309998
494369.062500 5420460.500000 252.300003
494369.031250 5420458.000000 252.389999
494370.562500 5420456.500000 252.470001
494370.625000 5420459.500000 252.309998
494370.656250 5420462.500000 252.300003
494370.718750 5420465.500000 252.429993
494370.781250 5420468.000000 252.389999
494370.843750 5420471.000000 252.339996
494370.875000 5420474.000000 252.479996
494370.937500 5420477.000000 252.470001
494370.968750 5420479.500000 252.479996
494371.031250 5420482.500000 252.529999
494371.093750 5420485.500000 252.509995
494371.125000 5420488.000000 252.479996
494371.187500 5420491.000000 252.509995
494371.250000 5420494.000000 252.639999
494371.281250 5420496.500000 252.529999
494371.343750 5420499.500000 252.649994
494371.406250 5420502.500000 252.669998
494371.437500 5420505.500000 252.639999
494371.500000 5420508.000000 252.720001
494371.562500 5420511.000000 252.740005
494371.593750 5420514.000000 252.729996
494371.656250 5420516.500000 252.720001
494371.687500 5420519.500000 252.850006
494371.750000 5420522.500000 252.770004
494371.812500 5420525.000000 252.800003
494371.875000 5420528.000000 252.839996
494371.906250 5420531.000000 252.889999
494371.968750 5420533.500000 252.949997
494371.968750 5420536.500000 253.699997
494371.812500 5420539.500000 258.980011
494372.031250 5420542.500000 254.759995
494372.125000 5420545.000000 254.350006
494372.218750 5420548.000000 253.279999
494372.281250 5420551.000000 253.009995
494372.343750 5420553.500000 252.929993
494372.375000 5420556.500000 252.850006
494372.437500 5420559.500000 252.869995
494372.500000 5420562.000000 252.889999
494372.562500 5420565.000000 252.770004
494372.593750 5420568.000000 252.809998
494372.656250 5420571.000000 252.789993
494372.531250 5420573.500000 256.869995
494372.656250 5420576.500000 255.009995
494372.875000 5420579.500000 251.660004
494372.781250 5420582.000000 254.710007
494373.000000 5420585.500000 251.009995
494373.093750 5420591.000000 251.110001
494373.468750 5420625.000000 256.850006
494373.750000 5420628.500000 252.050003
494373.812500 5420631.500000 252.029999
494373.875000 5420634.000000 252.039993
494373.906250 5420637.000000 252.350006
494373.843750 5420639.500000 254.919998
494373.843750 5420642.500000 255.919998
494373.937500 5420645.500000 254.839996
494373.968750 5420648.500000 255.130005
494374.031250 5420651.000000 255.259995
494374.062500 5420654.000000 255.520004
494374.125000 5420657.000000 255.470001
494374.093750 5420659.500000 257.410004
494374.187500 5420662.500000 256.339996
494374.218750 5420665.500000 257.220001
494374.218750 5420668.000000 257.760010
494374.156250 5420671.000000 260.309998
494374.281250 5420674.000000 259.049988
494374.312500 5420676.500000 259.839996
494374.312500 5420679.500000 260.570007
494374.281250 5420682.000000 262.450012
494374.250000 5420684.500000 264.200012
494374.281250 5420687.500000 264.890015
494374.250000 5420690.000000 266.750000
494374.187500 5420692.500000 268.649994
494374.187500 5420695.000000 270.130005
494374.187500 5420697.500000 271.339996
494374.125000 5420700.000000 273.390015
494374.156250 5420703.000000 274.140015
494374.093750 5420705.000000 276.429993
494374.093750 5420708.000000 277.390015
494374.125000 5420711.000000 277.859985
494374.093750 5420713.000000 280.029999
494374.093750 5420716.000000 280.720001
494374.156250 5420719.000000 280.399994
494374.031250 5420721.000000 284.079987
494374.062500 5420723.500000 285.109985
494373.968750 5420726.000000 287.549988
494373.937500 5420728.500000 289.290009
494373.906250 5420731.000000 291.070007
494373.937500 5420733.500000 291.869995
494373.906250 5420736.000000 293.309998
494373.875000 5420738.500000 295.130005
494373.875000 5420741.000000 296.170013
494373.875000 5420743.500000 297.660004
494373.875000 5420746.000000 298.820007
494373.843750 5420748.500000 300.540009
494373.843750 5420751.000000 301.540009
494374.562500 5420750.500000 301.440002
494374.562500 5420748.000000 300.510010
494374.625000 5420746.000000 299.049988
494374.625000 5420743.500000 298.100006
494374.656250 5420741.500000 296.329987
494374.687500 5420739.000000 295.480011
494374.718750 5420737.000000 293.790009
494374.750000 5420734.500000 292.540009
494374.781250 5420732.000000 291.600006
494374.843750 5420729.500000 289.350006
494374.812500 5420727.000000 289.200012
494374.875000 5420725.000000 287.369995
494374.968750 5420723.000000 284.760010
494375.062500 5420720.500000 282.059998
494375.000000 5420718.000000 282.290009
494375.031250 5420715.500000 280.859985
494375.031250 5420712.500000 280.109985
494375.125000 5420710.500000 277.910004
494375.125000 5420708.000000 277.380005
494375.093750 5420705.500000 276.690002
494375.187500 5420703.000000 274.309998
494375.187500 5420700.500000 273.589996
494375.250000 5420698.000000 271.700012
494375.250000 5420695.500000 270.890015
494375.281250 5420693.000000 269.010010
494375.312500 5420690.000000 268.089996
494375.343750 5420687.500000 266.369995
494375.375000 5420685.500000 264.589996
494375.437500 5420682.500000 262.899994
494375.437500 5420680.000000 262.239990
494375.500000 5420677.500000 260.290009
494375.500000 5420675.000000 259.480011
494375.468750 5420672.000000 258.859985
494375.406250 5420669.000000 259.799988
494375.468750 5420666.500000 257.540009
494375.375000 5420663.500000 258.450012
494375.468750 5420661.000000 256.119995
494375.375000 5420658.000000 257.059998
494375.437500 5420655.500000 255.389999
494375.406250 5420653.000000 255.300003
494375.375000 5420649.500000 255.229996
494375.343750 5420647.000000 254.979996
494375.312500 5420644.000000 254.509995
494375.093750 5420641.000000 258.839996
494375.093750 5420638.000000 257.540009
494375.312500 5420636.000000 252.289993
494375.281250 5420633.000000 252.100006
494375.250000 5420630.000000 252.059998
494375.218750 5420627.500000 251.860001
494375.000000 5420624.000000 256.000000
494374.406250 5420587.000000 258.350006
494374.718750 5420584.500000 251.160004
494374.656250 5420582.000000 251.100006
494374.562500 5420579.000000 252.440002
494374.531250 5420576.000000 252.720001
494374.468750 5420573.000000 252.850006
494374.437500 5420570.500000 252.750000
494374.406250 5420567.500000 252.770004
494374.375000 5420564.500000 252.740005
494374.343750 5420562.000000 252.800003
494374.312500 5420559.000000 252.850006
494374.250000 5420556.000000 252.880005
494374.218750 5420553.500000 252.929993
494374.187500 5420550.500000 253.000000
494373.968750 5420547.500000 256.769989
494373.968750 5420545.000000 256.149994
494374.000000 5420542.000000 254.800003
494373.718750 5420539.000000 260.320007
494373.843750 5420536.000000 256.850006
494373.968750 5420533.000000 252.940002
494373.937500 5420530.500000 252.970001
494373.906250 5420527.500000 252.770004
494373.875000 5420524.500000 252.759995
494373.843750 5420522.000000 252.809998
494373.781250 5420519.000000 252.809998
494373.750000 5420516.000000 252.789993
494373.718750 5420513.500000 252.779999
494373.687500 5420510.500000 252.710007
494373.656250 5420507.500000 252.649994
494373.625000 5420505.000000 252.710007
494373.562500 5420502.000000 252.669998
494373.531250 5420499.000000 252.639999
494373.500000 5420496.000000 252.580002
494373.468750 5420493.500000 252.539993
494373.437500 5420490.500000 252.550003
494373.406250 5420487.500000 252.529999
494373.375000 5420485.000000 252.479996
494373.312500 5420482.000000 252.479996
494373.281250 5420479.000000 252.570007
494373.250000 5420476.000000 252.479996
494373.218750 5420473.000000 252.490005
494373.187500 5420470.500000 252.369995
494373.125000 5420467.500000 252.410004
494373.125000 5420464.500000 252.419998
494373.062500 5420461.500000 252.399994
494373.031250 5420459.000000 252.360001
494374.593750 5420458.000000 252.389999
494374.656250 5420460.500000 252.339996
494374.687500 5420463.500000 252.449997
494374.750000 5420466.000000 252.380005
494374.812500 5420469.500000 252.360001
494374.875000 5420472.000000 252.449997
494374.906250 5420475.000000 252.479996
494374.968750 5420478.000000 252.539993
494375.031250 5420480.500000 252.529999
494375.062500 5420483.500000 252.470001
494375.125000 5420486.500000 252.539993
494375.187500 5420489.000000 252.500000
494375.218750 5420492.000000 252.529999
494375.281250 5420495.000000 252.589996
494375.343750 5420498.000000 252.619995
494375.375000 5420500.500000 252.619995
494375.437500 5420503.500000 252.550003
494375.468750 5420506.500000 252.770004
494375.531250 5420509.500000 252.679993
494375.593750 5420512.000000 252.729996
494375.625000 5420515.000000 252.740005
494375.687500 5420518.000000 252.740005
494375.750000 5420520.500000 252.800003
494375.812500 5420523.500000 252.759995
494375.843750 5420526.500000 252.699997
494375.906250 5420529.500000 252.839996
494375.937500 5420532.000000 252.970001
494375.843750 5420535.000000 256.579987
494375.812500 5420537.500000 258.600006
494376.031250 5420540.500000 254.600006
494376.093750 5420543.500000 254.360001
494375.968750 5420546.500000 258.019989
494376.250000 5420549.000000 253.380005
494376.312500 5420552.000000 253.009995
494376.375000 5420555.000000 252.929993
494376.437500 5420557.500000 252.779999
494376.468750 5420560.500000 252.800003
494376.531250 5420563.500000 252.800003
494376.593750 5420566.000000 252.759995
494376.625000 5420569.000000 252.770004
494376.687500 5420572.000000 252.750000
494376.718750 5420575.000000 253.020004
494376.625000 5420577.500000 256.390015
494376.843750 5420580.500000 252.690002
494376.500000 5420583.000000 261.859985
494376.531250 5420585.500000 261.750000
494377.750000 5420626.500000 251.559998
494377.781250 5420629.500000 252.089996
494377.843750 5420632.500000 252.029999
494377.718750 5420635.000000 255.470001
494377.625000 5420637.500000 258.690002
494377.437500 5420639.500000 263.670013
494377.937500 5420643.500000 254.729996
494377.968750 5420646.500000 255.009995
494378.000000 5420649.500000 255.119995
494378.062500 5420652.000000 255.449997
494378.125000 5420655.000000 255.360001
494378.062500 5420658.000000 257.279999
494378.156250 5420661.000000 256.350006
494378.125000 5420663.500000 258.739990
494378.187500 5420666.500000 257.890015
494378.218750 5420669.000000 258.640015
494378.156250 5420671.500000 261.209991
494378.281250 5420675.000000 259.890015
494378.281250 5420677.500000 260.829987
494378.250000 5420680.000000 262.609985
494378.218750 5420682.500000 264.329987
494378.187500 5420685.500000 266.100006
494378.187500 5420688.000000 266.950012
494378.156250 5420690.500000 268.799988
494378.125000 5420693.000000 270.730011
494378.125000 5420696.000000 271.619995
494378.093750 5420698.500000 273.679993
494378.093750 5420701.000000 274.519989
494378.031250 5420703.500000 276.890015
494378.062500 5420706.000000 277.519989
494378.062500 5420709.000000 278.500000
494378.031250 5420711.500000 280.329987
494378.062500 5420714.000000 280.980011
494378.031250 5420716.500000 282.700012
494378.000000 5420719.000000 284.600006
494378.031250 5420722.000000 284.779999
494377.875000 5420724.000000 288.910004
494377.937500 5420726.500000 289.230011
494377.875000 5420729.000000 291.160004
494377.875000 5420731.500000 292.079987
494377.875000 5420734.000000 293.519989
494377.843750 5420736.500000 295.190002
494377.875000 5420739.500000 296.040009
494377.812500 5420742.000000 298.000000
494377.812500 5420744.500000 298.920013
494377.781250 5420746.500000 300.670013
494377.750000 5420749.000000 302.519989
494378.500000 5420748.500000 302.399994
494378.531250 5420746.500000 300.660004
494378.593750 5420744.500000 298.920013
494378.593750 5420742.000000 298.190002
494378.656250 5420740.000000 296.380005
494378.656250 5420737.000000 295.519989
494378.687500 5420735.000000 294.079987
494378.718750 5420732.500000 293.130005
494378.750000 5420730.000000 291.660004
494378.750000 5420727.500000 290.809998
494378.812500 5420725.500000 289.029999
494378.875000 5420723.000000 287.230011
494378.906250 5420721.000000 285.290009
494378.906250 5420718.500000 284.420013
494378.968750 5420716.000000 282.660004
494379.031250 5420713.500000 281.059998
494379.000000 5420711.000000 280.390015
494379.062500 5420708.500000 278.649994
494379.062500 5420706.000000 277.779999
494379.062500 5420703.500000 277.149994
494379.125000 5420701.000000 274.829987
494379.156250 5420698.500000 273.929993
494379.218750 5420696.000000 271.910004
494379.218750 5420693.500000 271.170013
494379.250000 5420691.000000 269.260010
494379.281250 5420688.500000 268.149994
494379.312500 5420686.000000 266.589996
494379.375000 5420683.500000 264.760010
494379.406250 5420681.000000 263.170013
494379.437500 5420678.500000 261.679993
494379.468750 5420676.000000 260.410004
494379.468750 5420673.000000 259.600006
494379.468750 5420670.500000 258.880005
494379.375000 5420667.000000 260.070007
494379.437500 5420664.500000 257.690002
494379.343750 5420661.500000 259.059998
494379.468750 5420659.500000 256.040009
494379.437500 5420656.500000 255.479996
494379.406250 5420654.000000 255.350006
494379.375000 5420651.000000 255.220001
494379.343750 5420648.000000 255.110001
494379.312500 5420645.500000 254.990005
494379.312500 5420642.500000 254.479996
494379.125000 5420639.000000 257.950012
494379.312500 5420637.000000 253.110001
494379.312500 5420634.000000 252.089996
494379.281250 5420631.000000 252.039993
494379.250000 5420628.500000 252.050003
494379.250000 5420625.500000 251.199997
494378.968750 5420622.500000 256.130005
494378.718750 5420585.500000 251.080002
494378.625000 5420583.000000 252.919998
494378.625000 5420580.000000 251.889999
494378.562500 5420577.000000 252.710007
494378.500000 5420574.000000 252.839996
494378.468750 5420571.500000 252.789993
494378.437500 5420568.500000 252.789993
494378.406250 5420565.500000 252.720001
494378.375000 5420563.000000 252.869995
494378.343750 5420560.000000 252.800003
494378.281250 5420557.000000 252.789993
494378.250000 5420554.500000 253.039993
494378.187500 5420551.500000 253.169998
494378.156250 5420548.500000 253.509995
494377.906250 5420546.000000 257.970001
494378.031250 5420543.000000 254.419998
494377.812500 5420540.000000 258.410004
494377.625000 5420537.500000 262.339996
494377.687500 5420534.500000 259.799988
494377.843750 5420531.500000 255.740005
494377.906250 5420528.500000 252.860001
494377.875000 5420526.000000 252.809998
494377.875000 5420523.000000 252.710007
494377.812500 5420520.000000 252.770004
494377.781250 5420517.500000 252.880005
494377.750000 5420514.500000 252.770004
494377.718750 5420511.500000 252.710007
494377.656250 5420508.500000 252.740005
494377.625000 5420506.000000 252.740005
494377.625000 5420503.000000 252.559998
494377.562500 5420500.000000 252.720001
494377.531250 5420497.500000 252.580002
494377.500000 5420494.500000 252.529999
494377.468750 5420491.500000 252.600006
494377.406250 5420488.500000 252.520004
494377.375000 5420486.000000 252.490005
494377.343750 5420483.000000 252.500000
494377.312500 5420480.000000 252.500000
494377.281250 5420477.000000 252.460007
494377.250000 5420474.500000 252.490005
494377.218750 5420471.500000 252.369995
494377.156250 5420468.500000 252.360001
494377.125000 5420465.500000 252.360001
494377.093750 5420463.000000 252.320007
494377.062500 5420460.000000 252.360001
494377.031250 5420457.000000 252.419998
494378.625000 5420459.000000 252.330002
494378.687500 5420462.000000 252.289993
494378.750000 5420464.500000 252.360001
494378.781250 5420467.500000 252.369995
494378.843750 5420470.500000 252.320007
494378.875000 5420473.500000 252.509995
494378.937500 5420476.000000 252.500000
494379.000000 5420479.000000 252.520004
494379.062500 5420482.000000 252.529999
494379.093750 5420485.000000 252.570007
494379.156250 5420487.500000 252.529999
494379.187500 5420490.500000 252.559998
494379.250000 5420493.500000 252.619995
494379.312500 5420496.000000 252.570007
494379.375000 5420499.000000 252.649994
494379.406250 5420502.000000 252.669998
494379.468750 5420504.500000 252.679993
494379.531250 5420507.500000 252.710007
494379.562500 5420510.500000 252.779999
494379.625000 5420513.500000 252.759995
494379.656250 5420516.000000 252.740005
494379.718750 5420519.000000 252.839996
494379.781250 5420522.000000 252.690002
494379.843750 5420525.000000 252.699997
494379.875000 5420527.500000 252.850006
494379.937500 5420530.500000 252.910004
494379.968750 5420533.500000 253.080002
494379.656250 5420536.000000 261.440002
494379.875000 5420539.000000 258.019989
494380.062500 5420542.000000 254.449997
494380.125000 5420545.000000 254.259995
494380.218750 5420547.500000 253.679993
494380.281250 5420550.500000 253.289993
494380.343750 5420553.500000 252.979996
494380.406250 5420556.000000 252.820007
494380.468750 5420559.000000 252.720001
494380.500000 5420562.000000 252.809998
494380.562500 5420564.500000 252.789993
494380.625000 5420567.500000 252.729996
494380.656250 5420570.500000 252.869995
494380.718750 5420573.000000 252.800003
494380.781250 5420576.000000 252.720001
494380.781250 5420579.000000 254.009995
494380.937500 5420582.000000 251.419998
494381.031250 5420585.000000 250.960007
494381.062500 5420587.500000 251.139999
494381.343750 5420621.500000 258.730011
494381.562500 5420624.500000 255.009995
494381.562500 5420627.500000 256.320007
494381.625000 5420630.500000 256.160004
494381.781250 5420633.500000 253.940002
494381.906250 5420636.500000 252.610001
494381.812500 5420639.000000 255.740005
494381.906250 5420642.000000 254.610001
494381.937500 5420645.000000 254.970001
494382.000000 5420647.500000 255.089996
494382.031250 5420650.500000 255.429993
494382.093750 5420653.500000 255.369995
494382.125000 5420656.500000 255.720001
494382.125000 5420659.000000 256.450012
494382.093750 5420661.500000 258.869995
494382.187500 5420665.000000 258.079987
494382.125000 5420667.500000 260.420013
494382.218750 5420670.500000 259.299988
494382.156250 5420673.000000 261.529999
494382.250000 5420676.000000 260.910004
494382.218750 5420678.500000 262.890015
494382.187500 5420681.000000 264.489990
494382.156250 5420683.500000 266.269989
494382.156250 5420686.500000 267.309998
494382.125000 5420689.000000 269.170013
494382.093750 5420691.500000 270.989990
494382.125000 5420694.000000 271.839996
494382.062500 5420696.500000 274.149994
494382.062500 5420699.500000 274.959991
494382.000000 5420702.000000 277.239990
494382.031250 5420704.500000 278.130005
494381.968750 5420707.000000 280.100006
494382.000000 5420710.000000 280.850006
494381.968750 5420712.500000 282.399994
494382.000000 5420715.000000 283.079987
494381.968750 5420717.500000 284.899994
494381.906250 5420720.000000 287.019989
494381.875000 5420722.000000 289.279999
494381.906250 5420725.000000 289.209991
494381.875000 5420727.000000 291.269989
494381.875000 5420730.000000 292.250000
494381.875000 5420732.500000 293.450012
494381.843750 5420735.000000 295.309998
494381.812500 5420737.500000 296.459991
494381.812500 5420740.000000 298.160004
494381.781250 5420742.500000 299.739990
494381.781250 5420745.000000 300.850006
494381.750000 5420747.500000 302.570007
494381.687500 5420750.000000 304.350006
494382.437500 5420749.000000 304.239990
494382.468750 5420747.000000 302.480011
494382.500000 5420744.500000 301.570007
494382.531250 5420742.500000 300.040009
494382.593750 5420740.000000 298.299988
494382.593750 5420738.000000 297.480011
494382.656250 5420735.500000 295.570007
494382.687500 5420733.500000 294.059998
494382.625000 5420730.500000 294.910004
494382.718750 5420728.500000 291.940002
494382.750000 5420726.000000 291.059998
494382.781250 5420723.500000 289.239990
494382.812500 5420721.500000 287.839996
494382.906250 5420719.000000 285.579987
494382.875000 5420716.500000 285.100006
494382.937500 5420714.000000 283.040009
494382.937500 5420711.500000 282.459991
494382.968750 5420709.500000 280.940002
494383.000000 5420706.500000 280.089996
494383.031250 5420704.500000 278.260010
494383.031250 5420701.500000 277.489990
494383.093750 5420699.500000 275.600006
494383.125000 5420697.000000 274.440002
494383.125000 5420694.000000 273.549988
494383.187500 5420691.500000 271.369995
494383.250000 5420689.500000 269.459991
494383.250000 5420686.500000 268.589996
494383.312500 5420684.000000 266.679993
494383.375000 5420681.500000 264.779999
494383.406250 5420679.000000 263.239990
494383.406250 5420676.500000 262.510010
494383.375000 5420674.000000 262.109985
494383.375000 5420671.000000 261.799988
494383.375000 5420668.000000 261.100006
494383.437500 5420666.000000 258.429993
494383.437500 5420663.000000 257.709991
494383.375000 5420660.000000 258.559998
494383.437500 5420657.500000 256.119995
494383.437500 5420655.000000 255.440002
494383.406250 5420652.000000 255.380005
494383.375000 5420649.000000 255.240005
494383.343750 5420646.500000 255.110001
494383.312500 5420643.500000 254.949997
494383.312500 5420641.000000 254.320007
494383.343750 5420638.000000 253.149994
494383.312500 5420635.000000 252.949997
494383.125000 5420632.000000 255.970001
494382.875000 5420628.500000 260.239990
494383.093750 5420626.500000 255.410004
494382.656250 5420622.500000 263.910004
494383.125000 5420621.000000 253.139999
494382.343750 5420589.000000 261.380005
494382.125000 5420586.000000 265.019989
494382.593750 5420584.000000 254.139999
494382.468750 5420581.000000 255.589996
494382.500000 5420578.000000 254.160004
494382.531250 5420575.500000 252.679993
494382.500000 5420572.500000 252.740005
494382.468750 5420569.500000 252.850006
494382.437500 5420567.000000 252.750000
494382.375000 5420564.000000 252.869995
494382.375000 5420561.000000 252.759995
494382.312500 5420558.000000 252.740005
494382.281250 5420555.500000 252.850006
494382.250000 5420552.500000 252.990005
494382.187500 5420549.500000 253.330002
494382.125000 5420547.000000 253.839996
494382.062500 5420544.000000 254.220001
494381.875000 5420541.000000 257.839996
494382.000000 5420538.500000 254.399994
494381.968750 5420535.500000 254.070007
494381.968750 5420532.500000 253.000000
494381.937500 5420530.000000 253.000000
494381.906250 5420527.000000 252.860001
494381.875000 5420524.000000 252.679993
494381.843750 5420521.000000 252.779999
494381.812500 5420518.500000 252.779999
494381.781250 5420515.500000 252.789993
494381.718750 5420512.500000 252.820007
494381.687500 5420510.000000 252.720001
494381.656250 5420507.000000 252.690002
494381.625000 5420504.000000 252.720001
494381.593750 5420501.500000 252.639999
494381.562500 5420498.500000 252.660004
494381.531250 5420495.500000 252.600006
494381.500000 5420493.000000 252.570007
494381.468750 5420490.000000 252.440002
494381.406250 5420487.000000 252.539993
494381.375000 5420484.000000 252.479996
494381.343750 5420481.500000 252.429993
494381.312500 5420478.500000 252.470001
494381.281250 5420475.500000 252.490005
494381.250000 5420472.500000 252.399994
494381.187500 5420469.500000 252.429993
494381.156250 5420467.000000 252.429993
494381.125000 5420464.000000 252.389999
494381.093750 5420461.000000 252.490005
494381.062500 5420458.000000 252.419998
494382.625000 5420457.500000 252.419998
494382.687500 5420460.500000 252.399994
494382.718750 5420463.000000 252.419998
494382.781250 5420466.000000 252.399994
494382.843750 5420469.000000 252.429993
494382.875000 5420472.000000 252.490005
494382.937500 5420474.500000 252.440002
494383.000000 5420477.500000 252.479996
494383.031250 5420480.500000 252.500000
494383.093750 5420483.000000 252.419998
494383.125000 5420486.000000 252.559998
494383.187500 5420489.000000 252.490005
494383.250000 5420492.000000 252.520004
494383.312500 5420494.500000 252.600006
494383.343750 5420497.500000 252.619995
494383.406250 5420500.500000 252.610001
494383.437500 5420503.000000 252.690002
494383.500000 5420506.000000 252.649994
494383.562500 5420509.000000 252.690002
494383.625000 5420512.000000 252.759995
494383.656250 5420514.500000 252.779999
494383.718750 5420517.500000 252.800003
494383.781250 5420520.000000 252.699997
494383.812500 5420523.500000 252.770004
494383.875000 5420526.000000 252.880005
494383.906250 5420529.000000 252.949997
494383.968750 5420532.000000 253.009995
494383.968750 5420534.500000 253.919998
494384.031250 5420537.500000 254.270004
494383.968750 5420540.500000 256.700012
494384.125000 5420543.000000 254.380005
494384.187500 5420546.000000 253.860001
494384.250000 5420549.000000 253.500000
494384.343750 5420552.000000 252.970001
494384.406250 5420554.500000 252.779999
494384.437500 5420557.500000 252.740005
494384.500000 5420560.500000 252.800003
494384.562500 5420563.000000 252.789993
494384.625000 5420566.000000 252.850006
494384.656250 5420569.000000 252.860001
494384.718750 5420571.500000 252.770004
494384.781250 5420574.500000 252.839996
494384.812500 5420577.500000 253.020004
494384.906250 5420580.500000 252.320007
494384.906250 5420583.000000 252.910004
494385.062500 5420586.000000 251.020004
494384.750000 5420588.500000 259.079987
494385.500000 5420623.000000 256.670013
494385.750000 5420626.500000 252.179993
494385.812500 5420629.000000 251.970001
494385.843750 5420632.000000 252.350006
494385.875000 5420635.000000 253.429993
494385.906250 5420637.500000 253.559998
494385.906250 5420640.500000 254.539993
494385.937500 5420643.500000 254.850006
494386.000000 5420646.000000 255.080002
494386.031250 5420649.000000 255.419998
494386.093750 5420652.000000 255.309998
494386.125000 5420655.000000 255.770004
494386.125000 5420657.500000 256.549988
494386.156250 5420660.500000 257.489990
494386.156250 5420663.000000 258.239990
494386.125000 5420665.500000 260.510010
494386.218750 5420669.000000 259.540009
494386.218750 5420671.500000 260.320007
494386.187500 5420674.000000 262.250000
494386.187500 5420677.000000 263.160004
494386.187500 5420679.500000 264.720001
494386.156250 5420682.000000 266.540009
494386.093750 5420684.500000 268.579987
494386.125000 5420687.000000 269.470001
494386.062500 5420690.000000 271.489990
494386.062500 5420692.500000 272.549988
494386.031250 5420695.000000 274.640015
494386.000000 5420697.500000 276.380005
494386.000000 5420700.000000 277.630005
494386.000000 5420703.000000 278.540009
494385.968750 5420705.500000 280.500000
494385.968750 5420708.000000 281.279999
494385.937500 5420710.500000 282.880005
494385.937500 5420713.000000 284.429993
494385.937500 5420715.500000 285.369995
494385.875000 5420718.000000 287.399994
494385.843750 5420720.500000 289.260010
494385.875000 5420723.500000 289.720001
494385.843750 5420725.500000 291.799988
494385.812500 5420728.000000 293.410004
494385.812500 5420731.000000 294.309998
494385.781250 5420733.000000 295.910004
494385.750000 5420735.500000 297.910004
494385.781250 5420738.500000 298.600006
494385.750000 5420741.000000 299.829987
494385.718750 5420743.500000 301.660004
494385.718750 5420746.000000 302.709991
494385.687500 5420748.000000 304.619995
494386.406250 5420747.500000 304.489990
494386.468750 5420745.500000 302.579987
494386.500000 5420743.000000 301.459991
494386.562500 5420741.000000 299.859985
494386.562500 5420738.500000 299.029999
494386.562500 5420736.000000 298.200012
494386.625000 5420734.000000 296.320007
494386.625000 5420731.500000 295.609985
494386.656250 5420729.000000 293.920013
494386.625000 5420726.500000 293.769989
494386.718750 5420724.500000 291.600006
494386.781250 5420722.000000 289.329987
494386.750000 5420719.500000 289.410004
494386.812500 5420717.000000 287.309998
494386.875000 5420715.000000 285.329987
494386.875000 5420712.500000 284.220001
494386.906250 5420710.000000 282.989990
494386.968750 5420707.500000 281.329987
494386.968750 5420705.000000 280.720001
494387.031250 5420702.500000 278.679993
494387.031250 5420700.000000 277.750000
494387.031250 5420697.500000 277.029999
494387.093750 5420695.000000 274.820007
494387.125000 5420692.500000 273.920013
494387.156250 5420690.000000 271.790009
494387.218750 5420687.500000 269.790009
494387.218750 5420685.000000 268.970001
494387.281250 5420682.500000 266.940002
494387.343750 5420680.000000 265.040009
494387.343750 5420677.500000 264.339996
494387.375000 5420674.500000 262.670013
494387.437500 5420672.500000 260.809998
494387.437500 5420669.500000 259.929993
494387.437500 5420667.000000 259.380005
494387.437500 5420664.000000 258.670013
494387.437500 5420661.500000 257.920013
494387.437500 5420659.000000 257.109985
494387.437500 5420656.000000 256.299988
494387.343750 5420653.000000 257.140015
494387.406250 5420650.500000 255.259995
494387.375000 5420647.500000 255.179993
494387.343750 5420645.000000 254.929993
494387.312500 5420642.000000 254.860001
494387.312500 5420639.000000 254.339996
494387.343750 5420636.500000 253.020004
494387.156250 5420633.000000 255.619995
494387.312500 5420631.000000 251.910004
494387.281250 5420628.000000 251.880005
494387.156250 5420625.000000 253.300003
494386.375000 5420587.500000 260.290009
494386.750000 5420585.000000 251.080002
494386.718750 5420582.500000 251.179993
494386.625000 5420579.500000 252.539993
494386.562500 5420576.500000 253.020004
494386.531250 5420574.000000 252.910004
494386.500000 5420571.000000 252.860001
494386.437500 5420568.000000 252.910004
494386.406250 5420565.000000 252.850006
494386.375000 5420562.500000 252.880005
494386.343750 5420559.500000 252.820007
494386.312500 5420556.500000 252.740005
494386.281250 5420554.000000 252.809998
494386.218750 5420551.000000 252.979996
494386.156250 5420548.000000 253.440002
494386.125000 5420545.500000 253.940002
494386.062500 5420542.500000 254.300003
494386.000000 5420539.500000 254.300003
494385.812500 5420537.000000 257.779999
494385.968750 5420534.000000 253.850006
494385.968750 5420531.000000 252.949997
494385.937500 5420528.500000 252.960007
494385.875000 5420525.500000 252.850006
494385.875000 5420522.500000 252.710007
494385.843750 5420519.500000 252.690002
494385.781250 5420517.000000 252.770004
494385.750000 5420514.000000 252.759995
494385.718750 5420511.000000 252.699997
494385.687500 5420508.500000 252.639999
494385.625000 5420505.500000 252.729996
494385.625000 5420502.500000 252.619995
494385.562500 5420499.500000 252.639999
494385.531250 5420497.000000 252.610001
494385.500000 5420494.000000 252.509995
494385.468750 5420491.000000 252.529999
494385.437500 5420488.000000 252.550003
494385.375000 5420485.500000 252.490005
494385.375000 5420482.500000 252.460007
494385.312500 5420479.500000 252.460007
494385.281250 5420477.000000 252.380005
494385.250000 5420474.000000 252.509995
494385.218750 5420471.000000 252.399994
494385.187500 5420468.000000 252.309998
494385.125000 5420465.500000 252.339996
494385.093750 5420462.500000 252.339996
494385.062500 5420459.500000 252.330002
494385.031250 5420456.500000 252.360001
494386.625000 5420459.000000 252.339996
494386.687500 5420461.500000 252.369995
494386.750000 5420464.500000 252.389999
494386.812500 5420467.500000 252.380005
494386.843750 5420470.500000 252.419998
494386.906250 5420473.000000 252.490005
494386.968750 5420476.000000 252.479996
494387.000000 5420479.000000 252.419998
494387.062500 5420482.000000 252.509995
494387.125000 5420484.500000 252.490005
494387.156250 5420487.500000 252.460007
494387.218750 5420490.500000 252.539993
494387.281250 5420493.000000 252.539993
494387.312500 5420496.000000 252.570007
494387.375000 5420499.000000 252.690002
494387.406250 5420502.000000 252.699997
494387.468750 5420504.500000 252.720001
494387.531250 5420507.500000 252.770004
494387.593750 5420510.500000 252.779999
494387.625000 5420513.500000 252.729996
494387.687500 5420516.000000 252.789993
494387.750000 5420519.000000 252.759995
494387.812500 5420522.000000 252.710007
494387.843750 5420524.500000 252.850006
494387.875000 5420527.500000 252.949997
494387.843750 5420530.500000 255.649994
494387.875000 5420533.000000 255.309998
494388.000000 5420536.000000 254.389999
494388.031250 5420539.000000 254.240005
494388.093750 5420542.000000 254.279999
494388.156250 5420544.500000 253.910004
494388.093750 5420547.500000 256.709991
494388.312500 5420550.500000 252.880005
494388.375000 5420553.000000 252.720001
494388.437500 5420556.000000 252.649994
494388.500000 5420559.000000 252.699997
494388.531250 5420561.500000 252.809998
494388.593750 5420564.500000 252.830002
494388.625000 5420567.500000 252.839996
494388.687500 5420570.000000 252.860001
494388.750000 5420573.000000 252.899994
494388.781250 5420576.000000 252.919998
494388.875000 5420579.000000 252.600006
494388.875000 5420582.000000 253.130005
494388.812500 5420584.500000 255.949997
494388.875000 5420587.500000 256.070007
494389.187500 5420593.500000 251.050003
494389.437500 5420621.500000 257.440002
494389.781250 5420625.000000 251.380005
494389.812500 5420628.000000 251.750000
494389.843750 5420630.500000 251.929993
494389.875000 5420633.500000 252.339996
494389.781250 5420636.000000 255.460007
494389.875000 5420639.000000 254.610001
494389.937500 5420642.000000 254.880005
494389.968750 5420645.000000 254.979996
494390.031250 5420647.500000 255.220001
494390.093750 5420650.500000 255.240005
494390.093750 5420653.500000 255.929993
494390.125000 5420656.000000 256.829987
494390.062500 5420658.500000 259.220001
494390.125000 5420662.000000 258.480011
494390.156250 5420664.500000 259.179993
494390.187500 5420667.500000 259.950012
494390.187500 5420670.000000 260.700012
494390.156250 5420672.500000 262.480011
494390.156250 5420675.500000 263.500000
494390.156250 5420678.000000 265.100006
494390.125000 5420680.500000 266.829987
494390.062500 5420683.000000 269.019989
494390.093750 5420686.000000 269.839996
494390.031250 5420688.000000 271.790009
494389.968750 5420691.000000 274.290009
494390.000000 5420693.500000 274.940002
494389.937500 5420696.000000 277.179993
494389.968750 5420698.500000 277.950012
494389.937500 5420701.000000 279.700012
494389.937500 5420704.000000 280.869995
494389.906250 5420706.500000 282.510010
494389.937500 5420709.000000 283.160004
494389.875000 5420711.500000 285.029999
494389.843750 5420714.000000 287.149994
494389.875000 5420716.500000 287.820007
494389.843750 5420719.000000 289.299988
494389.781250 5420721.500000 291.399994
494389.812500 5420724.000000 292.260010
494389.781250 5420727.000000 293.920013
494389.750000 5420729.000000 295.600006
494389.750000 5420732.000000 296.390015
494389.656250 5420734.000000 299.769989
494389.750000 5420737.000000 299.149994
494389.625000 5420739.000000 302.279999
494389.687500 5420741.500000 302.470001
494389.656250 5420744.000000 303.779999
494389.687500 5420747.000000 304.459991
494389.656250 5420749.000000 305.970001
494390.375000 5420748.500000 305.720001
494390.375000 5420746.000000 305.429993
494390.406250 5420743.500000 303.769989
494390.437500 5420741.500000 302.559998
494390.468750 5420739.000000 301.440002
494390.500000 5420737.000000 299.989990
494390.531250 5420734.500000 298.630005
494390.531250 5420732.000000 297.850006
494390.593750 5420730.000000 296.059998
494390.625000 5420727.500000 294.420013
494390.656250 5420725.000000 293.549988
494390.687500 5420723.000000 292.000000
494390.718750 5420720.500000 290.649994
494390.750000 5420718.000000 289.290009
494390.781250 5420715.500000 287.820007
494390.843750 5420713.500000 285.700012
494390.843750 5420710.500000 285.100006
494390.906250 5420708.500000 283.260010
494390.906250 5420706.000000 282.350006
494390.937500 5420703.500000 281.049988
494390.937500 5420701.000000 280.380005
494391.000000 5420698.500000 278.160004
494391.000000 5420696.000000 277.420013
494391.062500 5420693.500000 275.209991
494391.062500 5420691.000000 274.510010
494391.156250 5420688.500000 272.059998
494391.156250 5420686.000000 271.350006
494391.218750 5420683.500000 269.339996
494391.281250 5420681.000000 267.070007
494391.312500 5420678.500000 265.869995
494391.312500 5420676.000000 264.769989
494391.375000 5420673.500000 262.950012
494391.375000 5420670.500000 262.230011
494391.406250 5420668.000000 260.359985
494391.406250 5420665.500000 259.630005
494391.406250 5420663.000000 258.989990
494391.406250 5420660.000000 258.230011
494391.343750 5420657.000000 258.890015
494391.406250 5420654.500000 256.540009
494391.406250 5420651.500000 255.960007
494391.406250 5420649.000000 255.199997
494391.375000 5420646.000000 255.089996
494391.343750 5420643.500000 254.940002
494391.312500 5420640.500000 254.729996
494391.281250 5420637.500000 254.250000
494391.156250 5420634.500000 256.640015
494391.312500 5420632.000000 252.130005
494391.312500 5420629.500000 251.820007
494391.187500 5420626.500000 253.229996
494391.031250 5420623.000000 255.949997
494390.968750 5420620.500000 256.220001
494390.968750 5420601.000000 251.080002
494390.812500 5420589.500000 251.029999
494390.593750 5420586.500000 254.860001
494390.750000 5420584.000000 251.089996
494390.656250 5420581.000000 251.880005
494390.593750 5420578.000000 252.830002
494390.531250 5420575.000000 252.880005
494390.500000 5420572.500000 252.970001
494390.468750 5420569.500000 252.860001
494390.437500 5420566.500000 252.869995
494390.406250 5420564.000000 252.779999
494390.375000 5420561.000000 252.729996
494390.343750 5420558.000000 252.710007
494390.312500 5420555.500000 252.649994
494390.250000 5420552.500000 252.669998
494390.218750 5420549.500000 252.960007
494390.156250 5420546.500000 253.479996
494390.093750 5420544.000000 253.850006
494390.031250 5420541.000000 254.220001
494390.000000 5420538.000000 254.410004
494389.750000 5420535.500000 258.980011
494389.843750 5420532.500000 256.190002
494389.937500 5420530.000000 253.039993
494389.906250 5420527.000000 252.880005
494389.875000 5420524.000000 252.789993
494389.843750 5420521.000000 252.710007
494389.812500 5420518.500000 252.690002
494389.781250 5420515.500000 252.839996
494389.750000 5420512.500000 252.750000
494389.687500 5420509.500000 252.770004
494389.656250 5420507.000000 252.710007
494389.625000 5420504.000000 252.750000
494389.593750 5420501.000000 252.679993
494389.562500 5420498.500000 252.690002
494389.531250 5420495.500000 252.619995
494389.468750 5420492.500000 252.589996
494389.437500 5420489.500000 252.500000
494389.406250 5420487.000000 252.520004
494389.375000 5420484.000000 252.520004
494389.343750 5420481.000000 252.410004
494389.312500 5420478.000000 252.410004
494389.250000 5420475.500000 252.509995
494389.218750 5420472.500000 252.470001
494389.187500 5420469.500000 252.300003
494389.156250 5420467.000000 252.350006
494389.125000 5420464.000000 252.330002
494389.093750 5420461.000000 252.289993
494389.031250 5420458.000000 252.389999
494390.625000 5420457.500000 252.350006
494390.656250 5420460.500000 252.339996
494390.718750 5420463.500000 252.350006
494390.781250 5420466.500000 252.289993
494390.843750 5420469.000000 252.419998
494390.875000 5420472.000000 252.449997
494390.937500 5420475.000000 252.410004
494390.968750 5420477.500000 252.490005
494391.031250 5420480.500000 252.460007
494391.093750 5420483.500000 252.460007
494391.125000 5420486.000000 252.529999
494391.187500 5420489.000000 252.509995
494391.250000 5420492.000000 252.429993
494391.312500 5420495.000000 252.630005
494391.343750 5420497.500000 252.679993
494391.406250 5420500.500000 252.669998
494391.437500 5420503.500000 252.729996
494391.500000 5420506.500000 252.710007
494391.562500 5420509.000000 252.770004
494391.625000 5420512.000000 252.750000
494391.656250 5420515.000000 252.789993
494391.718750 5420517.500000 252.710007
494391.781250 5420520.500000 252.660004
494391.812500 5420523.500000 252.789993
494391.875000 5420526.000000 252.899994
494391.906250 5420529.000000 253.009995
494391.843750 5420532.000000 256.160004
494391.781250 5420534.500000 258.640015
494392.000000 5420537.500000 254.559998
494392.093750 5420540.500000 254.300003
494392.156250 5420543.500000 253.910004
494392.218750 5420546.000000 253.270004
494392.312500 5420549.000000 252.839996
494392.375000 5420552.000000 252.600006
494392.406250 5420555.000000 252.570007
494392.468750 5420557.500000 252.690002
494392.531250 5420560.500000 252.720001
494392.562500 5420563.500000 252.759995
494392.625000 5420566.000000 252.880005
494392.656250 5420569.000000 252.910004
494392.718750 5420572.000000 252.970001
494392.781250 5420575.000000 252.770004
494392.687500 5420577.500000 255.850006
494392.906250 5420580.500000 252.169998
494392.781250 5420583.000000 256.149994
494393.093750 5420586.500000 251.080002
494393.125000 5420589.000000 251.020004
494393.031250 5420619.500000 265.899994
494393.781250 5420624.000000 251.320007
494393.718750 5420626.500000 253.210007
494393.843750 5420629.500000 251.850006
494393.656250 5420632.000000 256.869995
494393.875000 5420635.000000 253.669998
494393.875000 5420637.500000 254.649994
494393.937500 5420641.000000 254.770004
494393.968750 5420643.500000 254.889999
494394.031250 5420646.500000 255.139999
494394.062500 5420649.500000 255.110001
494394.125000 5420652.500000 255.100006
494394.093750 5420655.000000 257.230011
494394.093750 5420657.500000 257.929993
494394.125000 5420660.500000 258.730011
494394.125000 5420663.000000 259.570007
494394.156250 5420666.000000 260.329987
494394.125000 5420668.500000 262.130005
494394.125000 5420671.500000 262.890015
494394.125000 5420674.000000 264.700012
494394.125000 5420677.000000 265.380005
494394.093750 5420679.000000 267.220001
494394.031250 5420682.000000 269.459991
494394.000000 5420684.500000 271.299988
494394.000000 5420687.000000 272.369995
494393.968750 5420689.500000 274.670013
494393.968750 5420692.000000 275.429993
494393.906250 5420694.500000 277.730011
494393.937500 5420697.000000 278.410004
494393.875000 5420699.500000 280.700012
494393.906250 5420702.500000 281.529999
494393.875000 5420705.000000 283.049988
494393.906250 5420708.000000 283.519989
494393.875000 5420710.000000 285.649994
494393.843750 5420712.500000 287.380005
494393.781250 5420715.000000 289.440002
494393.843750 5420718.000000 289.429993
494393.781250 5420720.000000 291.820007
494393.781250 5420723.000000 292.720001
494393.750000 5420725.000000 294.299988
494393.718750 5420728.000000 296.049988
494393.687500 5420730.000000 297.779999
494393.687500 5420732.500000 298.769989
494393.656250 5420735.000000 300.570007
494393.625000 5420737.500000 302.160004
494393.656250 5420740.500000 302.820007
494393.656250 5420742.500000 304.260010
494393.625000 5420745.000000 305.890015
494393.562500 5420747.500000 308.130005
494394.343750 5420747.000000 307.000000
494394.375000 5420744.500000 305.910004
494394.406250 5420742.500000 304.390015
494394.437500 5420740.000000 303.029999
494394.437500 5420737.500000 302.420013
494394.468750 5420735.500000 300.750000
494394.531250 5420733.000000 299.029999
494394.531250 5420731.000000 298.279999
494394.593750 5420728.500000 296.459991
494394.625000 5420726.000000 295.170013
494394.625000 5420723.500000 294.010010
494394.687500 5420721.500000 292.440002
494394.687500 5420719.000000 291.600006
494394.750000 5420716.500000 289.480011
494394.781250 5420714.500000 288.059998
494394.812500 5420712.000000 286.709991
494394.843750 5420709.500000 285.630005
494394.875000 5420707.000000 283.600006
494394.875000 5420704.500000 283.119995
494394.906250 5420702.000000 281.649994
494394.906250 5420699.500000 280.880005
494395.000000 5420697.000000 278.579987
494394.968750 5420694.500000 277.980011
494395.000000 5420692.000000 277.100006
494395.062500 5420689.500000 275.000000
494395.125000 5420687.000000 272.980011
494395.125000 5420684.500000 271.980011
494395.187500 5420682.000000 269.779999
494395.218750 5420679.500000 268.429993
494395.250000 5420677.000000 266.750000
494395.312500 5420674.500000 265.019989
494395.343750 5420672.000000 263.269989
494395.343750 5420669.500000 262.500000
494395.406250 5420667.000000 260.709991
494395.375000 5420664.000000 260.079987
494395.406250 5420661.500000 259.209991
494395.406250 5420658.500000 258.459991
494395.375000 5420656.000000 257.899994
494395.468750 5420653.500000 255.500000
494395.406250 5420650.500000 255.970001
494395.406250 5420647.500000 255.100006
494395.375000 5420645.000000 255.089996
494395.343750 5420642.000000 254.860001
494395.312500 5420639.000000 254.779999
494395.281250 5420636.500000 254.550003
494395.218750 5420633.500000 255.300003
494395.312500 5420631.000000 252.320007
494395.312500 5420628.000000 251.800003
494395.187500 5420625.000000 253.539993
494395.156250 5420622.000000 253.210007
494395.187500 5420619.500000 251.940002
494394.625000 5420588.000000 254.940002
494394.562500 5420585.000000 255.860001
494394.500000 5420582.500000 255.860001
494394.625000 5420579.500000 252.729996
494394.562500 5420577.000000 252.990005
494394.531250 5420574.000000 252.770004
494394.500000 5420571.000000 252.860001
494394.468750 5420568.000000 252.869995
494394.406250 5420565.500000 252.839996
494394.375000 5420562.500000 252.830002
494394.343750 5420559.500000 252.740005
494394.312500 5420557.000000 252.639999
494394.281250 5420554.000000 252.589996
494394.250000 5420551.000000 252.619995
494394.187500 5420548.500000 252.820007
494394.125000 5420545.500000 253.320007
494394.093750 5420542.500000 253.940002
494394.031250 5420540.000000 254.229996
494393.968750 5420537.000000 254.270004
494393.875000 5420534.000000 255.860001
494393.812500 5420531.000000 256.440002
494393.937500 5420528.500000 252.899994
494393.906250 5420525.500000 252.919998
494393.875000 5420522.500000 252.679993
494393.843750 5420520.000000 252.690002
494393.781250 5420517.000000 252.729996
494393.750000 5420514.000000 252.750000
494393.718750 5420511.500000 252.669998
494393.656250 5420508.500000 252.820007
494393.625000 5420505.500000 252.710007
494393.625000 5420503.000000 252.690002
494393.562500 5420500.000000 252.710007
494393.531250 5420497.000000 252.720001
494393.500000 5420494.000000 252.559998
494393.468750 5420491.500000 252.509995
494393.406250 5420488.500000 252.559998
494393.375000 5420485.500000 252.460007
494393.343750 5420482.500000 252.470001
494393.312500 5420479.500000 252.410004
494393.281250 5420477.000000 252.399994
494393.250000 5420474.000000 252.470001
494393.187500 5420471.000000 252.460007
494393.156250 5420468.000000 252.350006
494393.125000 5420465.500000 252.360001
494393.093750 5420462.500000 252.300003
494393.062500 5420459.500000 252.289993
494393.000000 5420456.500000 252.320007
494394.562500 5420456.500000 252.389999
494394.625000 5420459.500000 252.309998
494394.687500 5420462.500000 252.250000
494394.750000 5420465.000000 252.320007
494394.781250 5420468.000000 252.380005
494394.843750 5420471.000000 252.350006
494394.875000 5420474.000000 252.460007
494394.937500 5420476.500000 252.520004
494395.000000 5420479.500000 252.440002
494395.062500 5420482.000000 252.550003
494395.093750 5420485.000000 252.500000
494395.156250 5420488.000000 252.520004
494395.218750 5420491.000000 252.559998
494395.250000 5420493.500000 252.639999
494395.312500 5420496.500000 252.720001
494395.375000 5420499.500000 252.729996
494395.406250 5420502.000000 252.770004
494395.468750 5420505.000000 252.660004
494395.531250 5420508.000000 252.770004
494395.593750 5420511.000000 252.710007
494395.625000 5420514.000000 252.710007
494395.687500 5420516.500000 252.710007
494395.750000 5420519.500000 252.679993
494395.812500 5420522.500000 252.649994
494395.843750 5420525.000000 252.839996
494395.875000 5420528.000000 252.929993
494395.750000 5420531.000000 257.179993
494395.812500 5420533.500000 257.029999
494396.000000 5420536.500000 254.300003
494396.031250 5420539.500000 254.309998
494396.125000 5420542.000000 253.899994
494396.187500 5420545.000000 253.309998
494396.281250 5420548.000000 252.660004
494396.343750 5420551.000000 252.570007
494396.375000 5420553.500000 252.600006
494396.437500 5420556.500000 252.660004
494396.500000 5420559.500000 252.750000
494396.531250 5420562.000000 252.860001
494396.593750 5420565.000000 252.880005
494396.625000 5420568.000000 252.910004
494396.687500 5420570.500000 252.919998
494396.625000 5420573.500000 255.550003
494396.812500 5420576.500000 252.789993
494396.875000 5420579.500000 252.429993
494396.843750 5420582.000000 254.559998
494396.906250 5420585.000000 254.160004
494396.937500 5420588.000000 254.610001
494397.375000 5420602.500000 251.020004
494397.531250 5420619.500000 254.830002
494397.687500 5420622.500000 252.100006
494397.625000 5420625.000000 254.889999
494397.812500 5420628.500000 252.130005
494397.687500 5420630.500000 255.779999
494397.843750 5420634.000000 253.990005
494397.843750 5420636.500000 254.660004
494397.906250 5420639.500000 254.750000
494397.937500 5420642.500000 254.869995
494398.000000 5420645.500000 255.050003
494398.031250 5420648.000000 255.740005
494398.031250 5420651.000000 256.529999
494398.062500 5420653.500000 257.380005
494398.093750 5420656.500000 257.950012
494398.093750 5420659.500000 258.829987
494398.093750 5420662.000000 259.890015
494398.125000 5420664.500000 260.519989
494398.093750 5420667.500000 262.510010
494398.093750 5420670.000000 263.239990
494398.062500 5420672.500000 265.070007
494398.031250 5420675.500000 266.779999
494398.062500 5420678.000000 267.779999
494398.000000 5420680.500000 269.859985
494397.937500 5420683.000000 272.200012
494397.906250 5420685.500000 274.049988
494397.906250 5420688.000000 275.140015
494397.875000 5420690.500000 277.339996
494397.875000 5420693.500000 278.119995
494397.812500 5420696.000000 280.470001
494397.843750 5420698.500000 281.209991
494397.812500 5420701.000000 282.609985
494397.843750 5420703.500000 283.450012
494397.812500 5420706.000000 285.350006
494397.812500 5420709.000000 285.950012
494397.781250 5420711.500000 287.839996
494397.750000 5420714.000000 289.500000
494397.718750 5420716.500000 291.250000
494397.718750 5420719.000000 292.290009
494397.687500 5420721.500000 293.959991
494397.718750 5420724.000000 294.700012
494397.687500 5420726.500000 296.500000
494397.656250 5420728.500000 298.390015
494397.656250 5420731.500000 299.059998
494397.562500 5420733.500000 302.299988
494397.593750 5420736.000000 302.649994
494397.593750 5420738.500000 304.019989
494397.562500 5420741.000000 305.500000
494397.593750 5420744.000000 306.459991
494397.531250 5420746.000000 308.769989
494397.531250 5420748.500000 309.790009
494398.250000 5420747.500000 309.369995
494398.250000 5420745.000000 308.670013
494398.343750 5420743.500000 306.450012
494398.343750 5420741.000000 305.709991
494398.375000 5420738.500000 304.179993
494398.406250 5420736.500000 302.739990
494398.437500 5420734.000000 301.589996
494398.437500 5420731.500000 300.540009
494398.500000 5420729.500000 298.760010
494398.531250 5420727.000000 297.359985
494398.562500 5420724.500000 296.230011
494398.593750 5420722.500000 294.399994
494398.625000 5420720.000000 293.100006
494398.625000 5420717.500000 292.119995
494398.718750 5420715.500000 289.660004
494398.687500 5420713.000000 289.630005
494398.750000 5420710.500000 287.760010
494398.812500 5420708.000000 285.970001
494398.781250 5420705.500000 285.359985
494398.843750 5420703.500000 283.529999
494398.843750 5420700.500000 282.880005
494398.875000 5420698.000000 281.320007
494398.875000 5420695.500000 280.540009
494398.937500 5420693.000000 278.390015
494398.937500 5420690.500000 277.730011
494399.000000 5420688.500000 275.510010
494399.000000 5420685.500000 274.579987
494399.093750 5420683.000000 272.440002
494399.156250 5420681.000000 270.200012
494399.156250 5420678.000000 269.299988
494399.218750 5420676.000000 267.230011
494399.281250 5420673.000000 265.450012
494399.281250 5420670.500000 264.649994
494399.312500 5420668.000000 262.940002
494399.312500 5420665.500000 262.170013
494399.375000 5420663.000000 260.309998
494399.375000 5420660.000000 259.019989
494399.375000 5420657.500000 258.510010
494399.375000 5420654.500000 257.760010
494399.375000 5420652.000000 256.980011
494399.375000 5420649.000000 256.089996
494399.375000 5420646.500000 254.940002
494399.343750 5420643.500000 254.949997
494399.312500 5420641.000000 254.770004
494399.281250 5420638.000000 254.669998
494399.250000 5420635.000000 254.570007
494399.093750 5420632.000000 256.959991
494399.156250 5420629.500000 254.970001
494399.250000 5420627.000000 252.500000
494399.156250 5420624.000000 253.029999
494399.156250 5420621.000000 252.600006
494398.968750 5420601.000000 251.089996
494398.625000 5420587.000000 254.449997
494398.593750 5420584.000000 254.539993
494398.687500 5420581.500000 251.360001
494398.593750 5420578.500000 252.639999
494398.531250 5420575.500000 252.990005
494398.500000 5420572.500000 252.820007
494398.468750 5420570.000000 252.699997
494398.437500 5420567.000000 252.850006
494398.375000 5420564.000000 252.860001
494398.343750 5420561.000000 252.779999
494398.312500 5420558.500000 252.809998
494398.281250 5420555.500000 252.729996
494398.250000 5420553.000000 252.639999
494398.218750 5420550.000000 252.630005
494397.968750 5420547.000000 257.029999
494398.093750 5420544.000000 253.300003
494398.031250 5420541.500000 253.929993
494397.968750 5420538.500000 254.289993
494397.937500 5420535.500000 254.250000
494397.750000 5420533.000000 258.010010
494397.750000 5420530.000000 256.809998
494397.906250 5420527.000000 252.869995
494397.875000 5420524.000000 252.830002
494397.843750 5420521.500000 252.710007
494397.812500 5420518.500000 252.610001
494397.750000 5420515.500000 252.690002
494397.718750 5420513.000000 252.800003
494397.687500 5420510.000000 252.699997
494397.625000 5420507.000000 252.740005
494397.593750 5420504.000000 252.779999
494397.562500 5420501.500000 252.720001
494397.531250 5420498.500000 252.630005
494397.500000 5420496.000000 252.720001
494397.468750 5420493.000000 252.600006
494397.406250 5420490.000000 252.490005
494397.375000 5420487.000000 252.570007
494397.343750 5420484.000000 252.490005
494397.312500 5420481.500000 252.479996
494397.281250 5420478.500000 252.470001
494397.250000 5420476.000000 252.429993
494397.187500 5420472.500000 252.380005
494397.156250 5420470.000000 252.449997
494397.125000 5420467.000000 252.259995
494397.093750 5420464.000000 252.270004
494397.062500 5420461.000000 252.289993
494397.000000 5420458.500000 252.369995
494398.562500 5420458.000000 252.399994
494398.625000 5420461.000000 252.380005
494398.656250 5420464.000000 252.320007
494398.718750 5420467.000000 252.320007
494398.781250 5420469.500000 252.500000
494398.843750 5420472.500000 252.419998
494398.875000 5420475.500000 252.389999
494398.937500 5420478.000000 252.460007
494399.000000 5420481.000000 252.479996
494399.031250 5420484.000000 252.500000
494399.093750 5420487.000000 252.589996
494399.125000 5420490.000000 252.570007
494399.187500 5420492.500000 252.589996
494399.250000 5420495.500000 252.729996
494399.312500 5420498.500000 252.710007
494399.343750 5420501.000000 252.740005
494399.406250 5420504.000000 252.710007
494399.468750 5420507.000000 252.759995
494399.531250 5420509.500000 252.660004
494399.562500 5420512.500000 252.720001
494399.625000 5420515.500000 252.710007
494399.687500 5420518.500000 252.600006
494399.750000 5420521.000000 252.600006
494399.781250 5420524.000000 252.809998
494399.843750 5420527.000000 252.809998
494399.750000 5420530.000000 255.919998
494399.718750 5420532.500000 258.059998
494399.937500 5420535.500000 254.270004
494399.875000 5420538.500000 256.600006
494400.062500 5420541.000000 253.759995
494400.125000 5420544.000000 253.229996
494400.031250 5420546.500000 256.809998
494400.281250 5420549.500000 252.619995
494400.343750 5420552.500000 252.529999
494400.375000 5420555.500000 252.690002
494400.437500 5420558.000000 252.750000
494400.468750 5420561.000000 252.750000
494400.531250 5420564.000000 252.860001
494400.593750 5420566.500000 252.880005
494400.625000 5420569.500000 252.770004
494400.687500 5420572.500000 252.789993
494400.750000 5420575.500000 252.880005
494400.625000 5420578.000000 256.440002
494400.937500 5420581.000000 251.119995
494401.093750 5420589.500000 251.000000
494401.593750 5420618.500000 252.309998
494401.500000 5420621.000000 255.559998
494401.656250 5420624.000000 253.139999
494401.781250 5420627.000000 251.940002
494401.781250 5420630.000000 253.119995
494401.750000 5420632.500000 254.369995
494401.812500 5420635.500000 254.610001
494401.875000 5420638.500000 254.699997
494401.906250 5420641.500000 254.940002
494401.968750 5420644.000000 254.880005
494401.906250 5420647.000000 257.190002
494402.000000 5420650.000000 256.619995
494402.000000 5420652.500000 257.529999
494402.000000 5420655.000000 258.339996
494402.031250 5420658.000000 259.140015
494402.062500 5420661.000000 259.950012
494402.031250 5420663.500000 261.160004
494402.000000 5420666.000000 263.059998
494402.000000 5420669.000000 264.700012
494402.000000 5420671.500000 265.589996
494401.968750 5420674.000000 267.260010
494401.937500 5420676.500000 269.420013
494401.906250 5420679.500000 270.760010
494401.875000 5420682.000000 272.640015
494401.843750 5420684.500000 274.880005
494401.843750 5420687.000000 275.750000
494401.781250 5420689.500000 277.959991
494401.812500 5420692.000000 278.640015
494401.750000 5420694.500000 280.929993
494401.781250 5420697.000000 281.679993
494401.750000 5420700.000000 283.329987
494401.781250 5420702.500000 283.809998
494401.718750 5420705.000000 286.029999
494401.718750 5420707.500000 287.019989
494401.750000 5420710.500000 288.109985
494401.718750 5420712.500000 289.700012
494401.656250 5420715.000000 291.899994
494401.593750 5420717.500000 294.239990
494401.656250 5420720.000000 294.380005
494401.625000 5420722.500000 296.089996
494401.625000 5420725.000000 296.890015
494401.593750 5420727.500000 298.799988
494401.562500 5420730.000000 300.559998
494401.531250 5420732.500000 302.279999
494401.562500 5420735.000000 302.970001
494401.531250 5420737.500000 304.420013
494401.500000 5420740.000000 306.100006
494401.531250 5420742.500000 306.950012
494401.468750 5420745.000000 309.140015
494401.406250 5420747.500000 311.109985
494402.156250 5420746.000000 310.820007
494402.187500 5420744.000000 309.160004
494402.281250 5420742.000000 306.839996
494402.281250 5420739.500000 306.179993
494402.312500 5420737.500000 304.589996
494402.343750 5420735.000000 303.829987
494402.343750 5420733.000000 302.589996
494402.406250 5420730.500000 300.859985
494402.468750 5420728.500000 299.019989
494402.375000 5420725.500000 299.950012
494402.500000 5420723.500000 296.649994
494402.562500 5420721.000000 294.790009
494402.562500 5420719.000000 294.100006
494402.593750 5420716.500000 292.649994
494402.593750 5420714.000000 291.869995
494402.656250 5420711.500000 289.739990
494402.687500 5420709.500000 288.200012
494402.750000 5420707.000000 286.480011
494402.718750 5420704.500000 285.980011
494402.781250 5420702.000000 283.859985
494402.781250 5420699.500000 283.480011
494402.812500 5420697.000000 281.720001
494402.812500 5420694.500000 281.190002
494402.875000 5420692.000000 279.410004
494402.875000 5420689.500000 278.190002
494402.875000 5420686.500000 277.350006
494402.937500 5420684.500000 275.160004
494403.031250 5420682.000000 272.820007
494403.031250 5420679.500000 272.309998
494403.093750 5420677.000000 269.850006
494403.156250 5420674.500000 267.589996
494403.187500 5420672.000000 265.980011
494403.187500 5420669.500000 265.339996
494403.250000 5420667.000000 263.339996
494403.281250 5420664.000000 262.140015
494403.281250 5420661.500000 261.299988
494403.312500 5420659.000000 259.450012
494403.312500 5420656.000000 258.799988
494403.312500 5420653.500000 257.959991
494403.312500 5420651.000000 257.179993
494403.312500 5420648.000000 256.440002
494403.312500 5420645.500000 255.789993
494403.312500 5420642.500000 254.899994
494403.281250 5420639.500000 254.779999
494403.250000 5420637.000000 254.639999
494403.218750 5420634.000000 254.500000
494403.187500 5420631.500000 254.110001
494403.062500 5420628.000000 256.040009
494403.031250 5420625.000000 256.239990
494403.125000 5420623.000000 253.410004
494403.031250 5420620.000000 254.470001
494402.812500 5420591.500000 250.970001
494402.750000 5420588.500000 251.000000
494402.718750 5420586.000000 251.100006
494402.593750 5420580.000000 252.039993
494402.531250 5420577.000000 252.720001
494402.500000 5420574.500000 252.830002
494402.468750 5420571.500000 252.720001
494402.406250 5420568.500000 252.820007
494402.375000 5420566.000000 252.839996
494402.343750 5420563.000000 252.830002
494402.312500 5420560.000000 252.809998
494402.281250 5420557.500000 252.660004
494402.250000 5420554.500000 252.570007
494402.187500 5420551.500000 252.479996
494402.156250 5420549.000000 252.449997
494402.125000 5420546.000000 252.679993
494402.062500 5420543.000000 253.179993
494401.812500 5420540.000000 257.510010
494401.937500 5420537.500000 254.149994
494401.875000 5420534.500000 254.300003
494401.875000 5420532.000000 254.250000
494401.875000 5420529.000000 253.119995
494401.843750 5420526.000000 252.850006
494401.812500 5420523.000000 252.729996
494401.781250 5420520.500000 252.649994
494401.750000 5420517.500000 252.660004
494401.687500 5420514.500000 252.669998
494401.656250 5420512.000000 252.690002
494401.625000 5420509.000000 252.740005
494401.593750 5420506.000000 252.690002
494401.562500 5420503.000000 252.660004
494401.500000 5420500.500000 252.779999
494401.468750 5420497.500000 252.660004
494401.437500 5420494.500000 252.759995
494401.375000 5420492.000000 252.660004
494401.375000 5420489.000000 252.520004
494401.312500 5420486.000000 252.529999
494401.281250 5420483.000000 252.559998
494401.250000 5420480.500000 252.440002
494401.218750 5420477.500000 252.369995
494401.156250 5420474.500000 252.429993
494401.125000 5420471.500000 252.389999
494401.093750 5420468.500000 252.360001
494401.062500 5420466.000000 252.360001
494401.031250 5420463.000000 252.419998
494400.968750 5420460.000000 252.500000
494400.906250 5420457.500000 252.770004
494402.468750 5420457.500000 252.660004
494402.531250 5420460.000000 252.710007
494402.593750 5420463.000000 252.479996
494402.656250 5420466.000000 252.419998
494402.687500 5420469.000000 252.460007
494402.750000 5420471.500000 252.369995
494402.812500 5420474.500000 252.470001
494402.875000 5420477.500000 252.479996
494402.906250 5420480.000000 252.460007
494402.968750 5420483.000000 252.539993
494403.031250 5420486.000000 252.570007
494403.093750 5420489.000000 252.529999
494403.125000 5420491.500000 252.610001
494403.187500 5420494.500000 252.740005
494403.250000 5420497.500000 252.660004
494403.281250 5420500.000000 252.729996
494403.343750 5420503.000000 252.729996
494403.406250 5420506.000000 252.710007
494403.468750 5420509.000000 252.639999
494403.500000 5420511.500000 252.690002
494403.562500 5420514.500000 252.630005
494403.625000 5420517.500000 252.539993
494403.656250 5420520.000000 252.589996
494403.718750 5420523.000000 252.779999
494403.781250 5420526.000000 252.850006
494403.812500 5420528.500000 253.380005
494403.812500 5420531.500000 254.259995
494403.781250 5420534.500000 256.230011
494403.875000 5420537.500000 255.270004
494404.000000 5420540.000000 253.630005
494403.968750 5420543.000000 255.369995
494404.156250 5420546.000000 252.500000
494404.218750 5420548.500000 252.479996
494404.281250 5420551.500000 252.589996
494404.312500 5420554.500000 252.690002
494404.375000 5420557.000000 252.759995
494404.406250 5420560.000000 252.809998
494404.468750 5420563.000000 252.869995
494404.531250 5420566.000000 252.830002
494404.593750 5420568.500000 252.779999
494404.625000 5420571.500000 252.830002
494404.687500 5420574.500000 252.880005
494404.781250 5420577.500000 252.399994
494404.718750 5420580.000000 254.970001
494404.843750 5420583.000000 253.210007
494404.562500 5420585.500000 260.260010
494405.093750 5420591.500000 251.039993
494405.250000 5420600.500000 251.089996
494405.687500 5420623.000000 251.639999
494405.625000 5420626.000000 253.949997
494405.687500 5420629.000000 253.539993
494405.718750 5420632.000000 254.449997
494405.750000 5420634.500000 254.500000
494405.812500 5420637.500000 254.600006
494405.875000 5420640.500000 254.789993
494405.875000 5420643.000000 255.669998
494405.906250 5420646.000000 256.209991
494405.906250 5420648.500000 256.980011
494405.937500 5420651.500000 257.850006
494405.968750 5420654.500000 258.519989
494406.000000 5420657.000000 259.200012
494405.937500 5420659.500000 261.260010
494405.937500 5420662.500000 262.239990
494405.906250 5420665.000000 264.089996
494405.875000 5420667.500000 265.790009
494405.937500 5420670.500000 266.010010
494405.906250 5420673.000000 267.750000
494405.875000 5420675.500000 270.040009
494405.781250 5420678.000000 272.640015
494405.812500 5420680.500000 273.679993
494405.781250 5420683.000000 275.359985
494405.718750 5420685.500000 277.730011
494405.718750 5420688.500000 278.540009
494405.656250 5420690.500000 280.829987
494405.687500 5420693.500000 281.529999
494405.656250 5420696.000000 283.019989
494405.687500 5420698.500000 283.799988
494405.656250 5420701.000000 285.690002
494405.687500 5420704.000000 286.279999
494405.656250 5420706.500000 288.179993
494405.625000 5420709.000000 289.970001
494405.625000 5420711.500000 290.730011
494405.593750 5420714.000000 292.529999
494405.593750 5420716.500000 294.100006
494405.593750 5420719.000000 294.750000
494405.562500 5420721.500000 296.709991
494405.531250 5420724.000000 298.489990
494405.531250 5420726.500000 299.299988
494405.531250 5420729.000000 300.880005
494405.406250 5420731.000000 304.079987
494405.468750 5420734.000000 304.200012
494405.437500 5420736.000000 305.690002
494405.406250 5420738.500000 307.549988
494405.437500 5420741.500000 308.279999
494405.406250 5420743.500000 310.010010
494405.375000 5420746.000000 311.660004
494406.093750 5420747.500000 312.690002
494406.125000 5420745.000000 311.519989
494406.156250 5420743.000000 309.989990
494406.187500 5420741.000000 308.380005
494406.187500 5420738.500000 307.649994
494406.250000 5420736.500000 305.929993
494406.281250 5420734.000000 304.470001
494406.343750 5420732.000000 302.890015
494406.312500 5420729.000000 302.299988
494406.375000 5420727.000000 300.589996
494406.406250 5420724.500000 298.910004
494406.437500 5420722.500000 297.559998
494406.468750 5420720.000000 296.459991
494406.531250 5420717.500000 294.600006
494406.562500 5420715.500000 293.170013
494406.562500 5420712.500000 292.320007
494406.625000 5420710.500000 289.980011
494406.593750 5420708.000000 290.019989
494406.656250 5420705.500000 288.170013
494406.687500 5420703.000000 286.350006
494406.687500 5420700.500000 285.760010
494406.750000 5420698.500000 283.839996
494406.750000 5420696.000000 283.119995
494406.781250 5420693.000000 281.649994
494406.781250 5420690.500000 281.029999
494406.843750 5420688.500000 278.690002
494406.843750 5420685.500000 277.929993
494406.906250 5420683.000000 275.739990
494406.906250 5420680.500000 275.000000
494406.968750 5420678.000000 272.869995
494407.062500 5420676.000000 270.309998
494407.093750 5420673.500000 268.540009
494407.156250 5420671.000000 266.489990
494407.125000 5420668.000000 266.299988
494407.187500 5420665.500000 264.489990
494407.250000 5420663.000000 262.529999
494407.250000 5420660.500000 261.640015
494407.281250 5420658.000000 260.320007
494407.312500 5420655.000000 258.910004
494407.281250 5420652.500000 258.160004
494407.281250 5420649.500000 257.529999
494407.281250 5420647.000000 256.700012
494407.281250 5420644.000000 255.919998
494407.312500 5420641.500000 254.740005
494407.250000 5420638.500000 254.820007
494407.218750 5420636.000000 254.580002
494407.187500 5420633.000000 254.449997
494407.125000 5420630.000000 254.850006
494407.187500 5420627.500000 253.240005
494407.187500 5420624.500000 251.979996
494406.781250 5420590.500000 251.149994
494406.750000 5420587.500000 251.059998
494406.125000 5420584.000000 263.750000
494406.062500 5420581.500000 264.230011
494406.593750 5420579.000000 251.660004
494406.500000 5420576.000000 252.740005
494406.468750 5420573.500000 253.020004
494406.437500 5420570.500000 252.750000
494406.375000 5420567.500000 252.839996
494406.343750 5420565.000000 252.850006
494406.312500 5420562.000000 252.839996
494406.281250 5420559.000000 252.779999
494406.250000 5420556.500000 252.710007
494406.187500 5420553.500000 252.669998
494406.156250 5420550.500000 252.529999
494406.125000 5420547.500000 252.509995
494406.093750 5420545.000000 252.490005
494406.031250 5420542.000000 252.889999
494405.968750 5420539.000000 253.589996
494405.906250 5420536.500000 254.050003
494405.875000 5420533.500000 254.199997
494405.843750 5420531.000000 254.160004
494405.843750 5420528.000000 253.029999
494405.812500 5420525.000000 252.710007
494405.781250 5420522.000000 252.679993
494405.750000 5420519.500000 252.589996
494405.718750 5420516.500000 252.539993
494405.656250 5420513.500000 252.660004
494405.625000 5420511.000000 252.660004
494405.593750 5420508.000000 252.649994
494405.562500 5420505.000000 252.720001
494405.500000 5420502.000000 252.669998
494405.468750 5420499.500000 252.630005
494405.437500 5420496.500000 252.710007
494405.406250 5420493.500000 252.660004
494405.375000 5420491.000000 252.559998
494405.312500 5420488.000000 252.559998
494405.281250 5420485.000000 252.479996
494405.250000 5420482.000000 252.470001
494405.218750 5420479.000000 252.500000
494405.156250 5420476.500000 252.479996
494405.125000 5420473.500000 252.490005
494405.093750 5420470.500000 252.570007
494405.062500 5420468.000000 252.550003
494405.000000 5420465.000000 252.660004
494404.968750 5420462.000000 252.710007
494404.937500 5420459.000000 252.660004
494404.875000 5420456.500000 252.729996
494406.437500 5420456.500000 252.789993
494406.500000 5420459.000000 252.759995
494406.562500 5420462.000000 252.669998
494406.593750 5420465.000000 252.679993
494406.656250 5420468.000000 252.660004
494406.718750 5420470.500000 252.559998
494406.781250 5420473.500000 252.580002
494406.843750 5420476.500000 252.449997
494406.875000 5420479.500000 252.500000
494406.937500 5420482.000000 252.490005
494407.000000 5420485.000000 252.470001
494407.062500 5420488.000000 252.470001
494407.093750 5420490.500000 252.600006
494407.156250 5420493.500000 252.630005
494407.218750 5420496.500000 252.619995
494407.250000 5420499.500000 252.690002
494407.312500 5420502.000000 252.699997
494407.375000 5420505.000000 252.619995
494407.406250 5420508.000000 252.740005
494407.468750 5420510.500000 252.710007
494407.531250 5420513.500000 252.720001
494407.593750 5420516.500000 252.669998
494407.656250 5420519.000000 252.559998
494407.687500 5420522.000000 252.759995
494407.750000 5420525.000000 252.800003
494407.781250 5420528.000000 253.160004
494407.812500 5420531.000000 254.130005
494407.843750 5420533.500000 254.199997
494407.875000 5420536.500000 255.100006
494408.000000 5420539.000000 253.250000
494407.937500 5420542.000000 255.550003
494408.156250 5420545.000000 252.389999
494408.187500 5420548.000000 252.460007
494408.250000 5420550.500000 252.610001
494408.312500 5420553.500000 252.649994
494408.343750 5420556.500000 252.710007
494408.406250 5420559.000000 252.830002
494408.468750 5420562.000000 252.869995
494408.500000 5420565.000000 252.789993
494408.562500 5420568.000000 252.830002
494408.625000 5420570.500000 252.789993
494408.656250 5420573.500000 252.949997
494408.656250 5420576.000000 254.190002
494408.843750 5420579.000000 251.410004
494408.468750 5420581.500000 261.190002
494408.437500 5420584.500000 262.859985
494409.687500 5420622.500000 251.479996
494409.656250 5420625.000000 252.710007
494409.656250 5420628.000000 254.039993
494409.718750 5420631.000000 254.259995
494409.750000 5420633.500000 254.410004
494409.812500 5420636.500000 254.570007
494409.875000 5420639.500000 254.720001
494409.875000 5420642.000000 255.830002
494409.875000 5420645.000000 256.570007
494409.906250 5420647.500000 257.369995
494409.906250 5420650.500000 258.070007
494409.937500 5420653.500000 258.730011
494409.937500 5420656.000000 260.079987
494409.906250 5420658.500000 261.579987
494409.937500 5420661.500000 262.470001
494409.906250 5420664.000000 264.450012
494409.875000 5420666.500000 266.339996
494409.875000 5420669.500000 267.059998
494409.750000 5420671.500000 270.880005
494409.843750 5420674.500000 270.570007
494409.843750 5420677.000000 271.399994
494409.718750 5420679.500000 275.109985
494409.687500 5420682.000000 277.000000
494409.687500 5420684.500000 278.309998
494409.656250 5420687.000000 280.209991
494409.625000 5420689.500000 281.640015
494409.656250 5420692.500000 282.100006
494409.625000 5420695.000000 283.700012
494409.656250 5420697.500000 284.429993
494409.625000 5420700.000000 286.260010
494409.625000 5420702.500000 287.790009
494409.625000 5420705.500000 288.489990
494409.625000 5420708.000000 290.140015
494409.562500 5420710.000000 292.230011
494409.593750 5420713.000000 293.079987
494409.562500 5420715.500000 294.529999
494409.531250 5420717.500000 296.429993
494409.531250 5420720.500000 297.250000
494409.500000 5420723.000000 298.970001
494409.500000 5420725.000000 300.589996
494409.437500 5420727.500000 302.440002
494409.468750 5420730.500000 303.049988
494409.437500 5420733.000000 304.760010
494409.437500 5420735.000000 306.230011
494409.406250 5420737.500000 307.929993
494409.375000 5420740.000000 309.829987
494409.343750 5420742.500000 311.250000
494409.375000 5420745.000000 312.190002
494409.312500 5420747.000000 314.510010
494410.093750 5420746.500000 313.309998
494410.093750 5420744.000000 312.160004
494410.125000 5420742.000000 310.809998
494410.062500 5420739.000000 311.540009
494410.187500 5420737.500000 308.089996
494410.250000 5420735.000000 306.410004
494410.281250 5420733.000000 305.140015
494410.281250 5420730.500000 304.260010
494410.312500 5420728.000000 302.660004
494410.375000 5420726.000000 300.869995
494410.375000 5420723.500000 300.420013
494410.406250 5420721.000000 298.690002
494410.468750 5420719.000000 296.910004
494410.500000 5420716.500000 295.160004
494410.500000 5420714.000000 294.399994
494410.531250 5420711.500000 292.920013
494410.531250 5420709.000000 292.250000
494410.593750 5420707.000000 290.260010
494410.656250 5420704.500000 288.450012
494410.656250 5420702.000000 287.529999
494410.656250 5420699.500000 286.369995
494410.687500 5420697.000000 285.320007
494410.718750 5420694.500000 283.790009
494410.750000 5420692.000000 282.410004
494410.750000 5420689.500000 281.579987
494410.750000 5420687.000000 280.799988
494410.812500 5420684.500000 278.500000
494410.843750 5420682.000000 277.589996
494410.968750 5420680.000000 273.570007
494411.031250 5420677.500000 271.989990
494411.000000 5420674.500000 271.690002
494411.000000 5420672.000000 270.709991
494411.093750 5420669.500000 267.839996
494411.125000 5420667.000000 266.510010
494411.125000 5420664.500000 265.809998
494411.156250 5420662.000000 263.929993
494411.218750 5420659.500000 261.989990
494411.218750 5420656.500000 261.160004
494411.281250 5420654.000000 259.149994
494411.281250 5420651.500000 258.380005
494411.281250 5420648.500000 257.769989
494411.250000 5420645.500000 257.140015
494411.250000 5420643.000000 256.320007
494411.250000 5420640.500000 255.619995
494411.250000 5420637.500000 254.750000
494411.218750 5420634.500000 254.500000
494411.187500 5420632.000000 254.339996
494411.156250 5420629.000000 254.240005
494411.156250 5420626.500000 253.759995
494411.156250 5420623.500000 252.429993
494411.187500 5420621.000000 251.389999
494410.906250 5420601.000000 251.070007
494410.781250 5420589.500000 251.000000
494410.125000 5420583.000000 263.609985
494410.343750 5420580.500000 257.660004
494410.375000 5420578.000000 256.130005
494410.281250 5420575.000000 257.260010
494410.437500 5420572.500000 252.860001
494410.406250 5420569.500000 252.869995
494410.375000 5420566.500000 252.809998
494410.343750 5420564.000000 252.860001
494410.281250 5420561.000000 252.869995
494410.250000 5420558.000000 252.809998
494410.218750 5420555.500000 252.690002
494410.187500 5420552.500000 252.630005
494410.156250 5420549.500000 252.550003
494410.125000 5420547.000000 252.380005
494410.093750 5420544.000000 252.449997
494409.875000 5420541.000000 256.250000
494409.875000 5420538.000000 255.580002
494409.906250 5420535.500000 253.960007
494409.843750 5420532.500000 254.110001
494409.812500 5420529.500000 253.990005
494409.843750 5420527.000000 252.839996
494409.781250 5420524.000000 252.770004
494409.750000 5420521.000000 252.679993
494409.718750 5420518.500000 252.580002
494409.687500 5420515.500000 252.630005
494409.656250 5420512.500000 252.619995
494409.593750 5420510.000000 252.690002
[truncated: 499,240 more chars]
