# Supplementary material for: A Point Cloud Simplification Algorithm Based on Weighted Feature Indexes for 3D Scanning Sensors
Source: Sensors (Basel). 2022 Oct 2;22(19):7491. doi: 10.3390/s22197491 (PMC9573161; doi:10.3390/s22197491)
Supplement: Supplementary file 1 [file sensors-22-07491-s001.zip › sensors-1911139-supplementary/Supplementary Materials/Data S4/Samp53.pcd]

# This PCD file was generated using the MATLAB® pcwrite function
# from Computer Vision Toolbox®.
# .PCD v.7 - Point Cloud Data file format
VERSION .7
FIELDS x y z
SIZE 4 4 4
TYPE F F F
COUNT 1 1 1
WIDTH 34378
HEIGHT 1
VIEWPOINT 0 0 0 1 0 0 0
POINTS 34378
DATA ascii
494679.218750 5420750.000000 326.130005
494679.250000 5420747.500000 325.239990
494679.281250 5420745.500000 324.260010
494679.281250 5420743.000000 323.420013
494679.312500 5420740.500000 322.339996
494679.343750 5420738.500000 321.309998
494679.375000 5420736.500000 320.239990
494679.375000 5420734.000000 319.329987
494679.375000 5420731.500000 318.540009
494679.343750 5420728.500000 318.950012
494679.281250 5420726.000000 319.359985
494679.218750 5420723.000000 319.809998
494679.156250 5420720.500000 320.470001
494679.187500 5420718.000000 319.429993
494679.218750 5420715.500000 318.450012
494679.250000 5420713.500000 317.269989
494679.250000 5420711.000000 316.279999
494679.250000 5420708.500000 315.779999
494679.250000 5420706.000000 314.950012
494679.281250 5420703.500000 314.100006
494679.281250 5420701.000000 313.630005
494679.250000 5420698.500000 313.529999
494679.218750 5420696.000000 313.579987
494679.187500 5420693.000000 313.630005
494679.125000 5420690.000000 314.450012
494679.093750 5420687.500000 314.230011
494679.093750 5420685.000000 313.529999
494679.125000 5420682.500000 312.570007
494679.125000 5420680.000000 311.589996
494679.125000 5420677.500000 310.829987
494679.156250 5420675.000000 309.799988
494679.156250 5420672.500000 308.859985
494679.187500 5420670.000000 307.980011
494679.187500 5420667.500000 307.160004
494679.218750 5420665.000000 306.290009
494679.218750 5420662.500000 305.470001
494679.218750 5420660.000000 304.760010
494679.250000 5420657.500000 303.920013
494679.250000 5420655.000000 303.089996
494679.250000 5420652.500000 302.559998
494679.250000 5420650.000000 301.890015
494679.250000 5420647.000000 301.230011
494679.250000 5420644.500000 300.570007
494679.250000 5420642.000000 300.109985
494679.250000 5420639.500000 299.510010
494679.218750 5420636.500000 299.149994
494679.187500 5420634.000000 299.109985
494679.187500 5420631.500000 298.790009
494679.156250 5420628.500000 298.709991
494679.156250 5420626.000000 298.149994
494679.156250 5420623.500000 297.500000
494679.156250 5420621.000000 296.480011
494679.218750 5420618.500000 294.959991
494679.250000 5420616.000000 293.510010
494679.312500 5420613.500000 291.609985
494679.156250 5420610.500000 294.109985
494679.250000 5420608.000000 291.660004
494679.218750 5420605.000000 291.660004
494679.031250 5420602.000000 295.019989
494679.000000 5420599.500000 294.929993
494678.968750 5420597.000000 294.859985
494678.937500 5420594.000000 294.750000
494679.062500 5420591.500000 291.579987
494679.031250 5420589.000000 291.619995
494678.968750 5420583.500000 291.579987
494678.937500 5420581.000000 291.700012
494678.937500 5420565.000000 287.730011
494679.000000 5420562.000000 286.130005
494679.062500 5420559.500000 284.299988
494679.093750 5420556.500000 282.869995
494679.125000 5420554.000000 281.260010
494679.125000 5420551.000000 281.019989
494679.218750 5420548.500000 277.630005
494679.281250 5420546.000000 275.790009
494679.343750 5420543.000000 273.760010
494679.406250 5420540.000000 271.619995
494679.500000 5420537.500000 269.359985
494679.593750 5420534.500000 266.750000
494679.562500 5420532.000000 266.679993
494679.531250 5420529.000000 266.839996
494679.593750 5420526.000000 264.320007
494679.500000 5420523.500000 265.760010
494679.593750 5420520.500000 263.059998
494679.562500 5420517.500000 263.109985
494679.531250 5420515.000000 263.250000
494679.500000 5420512.000000 263.269989
494679.468750 5420509.500000 263.200012
494679.437500 5420506.500000 263.230011
494679.375000 5420503.500000 263.329987
494679.375000 5420501.000000 263.260010
494679.281250 5420498.000000 264.089996
494679.156250 5420495.000000 266.049988
494679.156250 5420492.500000 265.239990
494679.218750 5420489.500000 263.559998
494679.187500 5420486.500000 263.420013
494679.156250 5420484.000000 263.440002
494679.125000 5420481.000000 263.489990
494679.093750 5420478.000000 263.500000
494679.062500 5420475.500000 263.459991
494679.031250 5420472.500000 263.489990
494678.968750 5420470.000000 263.640015
494679.031250 5420461.000000 260.489990
494679.187500 5420457.500000 256.200012
494679.156250 5420454.500000 256.160004
494679.125000 5420451.500000 256.239990
494679.093750 5420448.500000 256.200012
494679.062500 5420446.000000 256.200012
494678.968750 5420440.000000 256.309998
494678.937500 5420346.000000 254.220001
494678.968750 5420349.000000 254.110001
494679.031250 5420351.500000 254.000000
494679.031250 5420358.000000 256.779999
494678.937500 5420365.000000 260.750000
494679.000000 5420367.500000 260.450012
494679.062500 5420395.500000 269.600006
494679.187500 5420398.000000 267.609985
494679.343750 5420400.500000 265.450012
494679.343750 5420403.500000 266.720001
494679.625000 5420405.500000 261.309998
494679.781250 5420407.500000 258.839996
494679.906250 5420410.000000 256.839996
494679.968750 5420413.000000 256.709991
494680.031250 5420416.000000 256.850006
494680.062500 5420419.000000 256.920013
494680.125000 5420421.500000 256.839996
494680.187500 5420424.500000 256.589996
494680.250000 5420427.000000 256.399994
494680.281250 5420430.000000 256.290009
494680.343750 5420433.000000 256.260010
494680.406250 5420436.000000 256.269989
494679.781250 5420441.000000 270.760010
494679.593750 5420444.500000 276.040009
494680.125000 5420446.000000 265.739990
494680.593750 5420447.500000 256.279999
494680.656250 5420450.000000 256.200012
494680.687500 5420453.000000 256.170013
494680.750000 5420456.000000 256.239990
494680.687500 5420459.000000 258.630005
494680.125000 5420463.500000 272.010010
494680.187500 5420466.500000 271.779999
494680.625000 5420468.000000 263.619995
494680.656250 5420471.000000 263.660004
494680.718750 5420473.500000 263.609985
494680.750000 5420476.500000 263.470001
494680.812500 5420479.500000 263.510010
494680.875000 5420482.500000 263.489990
494680.906250 5420485.000000 263.450012
494680.968750 5420488.000000 263.450012
494681.000000 5420490.500000 263.880005
494680.937500 5420493.500000 265.739990
494681.031250 5420496.500000 265.250000
494681.125000 5420499.000000 264.019989
494681.218750 5420502.000000 263.260010
494681.250000 5420505.000000 263.279999
494681.312500 5420507.500000 263.220001
494681.375000 5420510.500000 263.239990
494681.406250 5420513.000000 263.230011
494681.468750 5420516.000000 263.140015
494681.531250 5420518.500000 263.059998
494681.562500 5420521.500000 263.149994
494681.500000 5420524.500000 265.500000
494681.531250 5420527.500000 265.920013
494681.562500 5420530.000000 266.309998
494681.625000 5420533.000000 266.329987
494681.562500 5420535.500000 268.130005
494681.500000 5420538.500000 270.570007
494681.468750 5420541.000000 272.470001
494681.406250 5420544.000000 274.369995
494681.312500 5420547.000000 277.779999
494681.343750 5420549.500000 278.329987
494681.281250 5420552.000000 280.220001
494681.093750 5420555.000000 285.559998
494681.218750 5420557.500000 283.549988
494681.218750 5420560.500000 284.829987
494681.125000 5420563.000000 287.369995
494681.156250 5420566.000000 288.179993
494681.125000 5420568.500000 289.570007
494681.156250 5420571.000000 289.790009
494681.156250 5420574.000000 290.760010
494681.187500 5420576.500000 291.299988
494681.218750 5420579.000000 291.829987
494681.250000 5420582.000000 291.920013
494681.187500 5420584.500000 294.420013
494681.218750 5420587.000000 294.690002
494681.406250 5420590.000000 291.690002
494681.468750 5420593.000000 291.630005
494681.500000 5420595.500000 291.679993
494681.562500 5420598.500000 291.640015
494681.625000 5420601.000000 291.540009
494681.531250 5420603.500000 293.920013
494681.687500 5420606.500000 291.730011
494681.625000 5420609.000000 294.119995
494681.750000 5420611.500000 292.760010
494681.812500 5420614.500000 292.279999
494681.781250 5420617.000000 294.059998
494681.812500 5420620.000000 294.450012
494681.812500 5420622.500000 295.640015
494681.812500 5420625.000000 296.320007
494681.843750 5420627.500000 296.570007
494681.875000 5420630.500000 296.839996
494681.906250 5420633.000000 296.970001
494681.937500 5420636.000000 297.269989
494682.000000 5420638.500000 297.549988
494682.031250 5420641.000000 297.940002
494682.031250 5420644.000000 298.420013
494682.062500 5420646.500000 299.049988
494682.093750 5420649.000000 299.589996
494682.093750 5420652.000000 300.260010
494682.125000 5420654.500000 300.950012
494682.125000 5420657.000000 301.739990
494682.125000 5420659.500000 302.500000
494682.125000 5420662.000000 303.339996
494682.125000 5420665.000000 304.130005
494682.125000 5420667.500000 305.070007
494682.156250 5420670.000000 305.850006
494682.156250 5420672.500000 306.799988
494682.156250 5420675.000000 307.529999
494682.156250 5420677.500000 308.609985
494682.156250 5420680.000000 309.480011
494682.156250 5420683.000000 310.410004
494682.156250 5420685.500000 311.429993
494682.156250 5420688.000000 312.339996
494682.156250 5420690.500000 313.160004
494682.156250 5420693.000000 314.059998
494682.187500 5420695.500000 314.410004
494682.312500 5420698.500000 313.470001
494682.343750 5420701.500000 313.500000
494682.406250 5420704.000000 313.429993
494682.437500 5420707.000000 313.410004
494682.468750 5420709.500000 314.170013
494682.468750 5420712.000000 315.100006
494682.468750 5420714.500000 316.040009
494682.437500 5420717.000000 317.100006
494682.437500 5420719.500000 318.359985
494682.437500 5420722.000000 319.320007
494682.468750 5420725.000000 319.910004
494682.562500 5420728.000000 318.859985
494682.625000 5420730.500000 318.369995
494682.718750 5420733.500000 317.829987
494682.718750 5420736.500000 318.570007
494682.718750 5420739.000000 319.510010
494682.718750 5420741.500000 320.410004
494682.718750 5420744.000000 321.459991
494682.718750 5420746.500000 322.619995
494682.687500 5420749.000000 323.700012
494682.687500 5420751.500000 324.869995
494683.468750 5420751.500000 324.329987
494683.500000 5420749.000000 323.260010
494683.531250 5420747.000000 322.250000
494683.562500 5420744.500000 321.000000
494683.562500 5420742.000000 320.220001
494683.593750 5420740.000000 319.309998
494683.625000 5420737.500000 318.410004
494683.625000 5420735.000000 317.679993
494683.562500 5420732.500000 318.049988
494683.500000 5420729.500000 318.540009
494683.437500 5420727.000000 319.029999
494683.406250 5420724.000000 319.459991
494683.437500 5420721.500000 318.380005
494683.437500 5420719.500000 317.390015
494683.468750 5420717.000000 316.239990
494683.500000 5420714.500000 315.369995
494683.500000 5420712.000000 314.500000
494683.531250 5420709.500000 313.559998
494683.500000 5420707.000000 313.410004
494683.468750 5420704.500000 313.540009
494683.437500 5420702.000000 313.500000
494683.375000 5420699.000000 313.980011
494683.343750 5420696.500000 314.359985
494683.343750 5420694.000000 313.540009
494683.375000 5420691.500000 312.600006
494683.375000 5420689.000000 311.899994
494683.375000 5420686.500000 310.809998
494683.406250 5420684.000000 309.859985
494683.406250 5420681.500000 309.029999
494683.437500 5420679.000000 308.010010
494683.437500 5420676.500000 307.130005
494683.468750 5420674.000000 306.200012
494683.468750 5420671.500000 305.339996
494683.500000 5420669.000000 304.459991
494683.500000 5420666.500000 303.690002
494683.500000 5420664.000000 302.890015
494683.531250 5420661.000000 301.859985
494683.531250 5420658.500000 301.040009
494683.531250 5420656.000000 300.470001
494683.562500 5420653.500000 299.750000
494683.562500 5420651.000000 299.000000
494683.562500 5420648.500000 298.209991
494683.562500 5420646.000000 297.679993
494683.531250 5420643.000000 297.329987
494683.531250 5420640.500000 296.739990
494683.531250 5420638.000000 296.399994
494683.500000 5420635.000000 296.130005
494683.500000 5420632.500000 295.869995
494683.468750 5420630.000000 295.510010
494683.468750 5420627.500000 295.299988
494683.437500 5420624.500000 295.089996
494683.437500 5420622.000000 294.440002
494683.468750 5420619.500000 293.420013
494683.406250 5420616.500000 293.799988
494683.468750 5420614.000000 291.899994
494683.343750 5420611.000000 294.200012
494683.312500 5420608.500000 294.170013
494683.250000 5420606.000000 294.239990
494683.218750 5420603.000000 294.200012
494683.343750 5420600.500000 291.660004
494683.312500 5420598.000000 291.690002
494683.250000 5420595.000000 291.920013
494683.218750 5420592.500000 292.019989
494683.187500 5420590.000000 291.850006
494683.156250 5420587.000000 291.630005
494683.156250 5420584.500000 291.390015
494683.125000 5420581.500000 290.920013
494683.156250 5420579.000000 290.230011
494683.093750 5420576.500000 291.059998
494683.125000 5420573.500000 289.769989
494683.125000 5420571.000000 288.859985
494683.125000 5420568.000000 288.250000
494683.125000 5420565.500000 287.149994
494683.000000 5420563.000000 289.230011
494683.187500 5420560.000000 284.760010
494683.250000 5420557.500000 282.730011
494683.000000 5420554.500000 287.640015
494683.343750 5420552.000000 279.600006
494683.406250 5420549.500000 277.799988
494683.281250 5420546.500000 279.829987
494683.500000 5420544.000000 274.119995
494683.562500 5420541.000000 272.250000
494683.625000 5420538.500000 270.320007
494683.687500 5420535.500000 268.160004
494683.750000 5420532.500000 266.220001
494683.718750 5420530.000000 265.970001
494683.687500 5420527.000000 265.989990
494683.718750 5420524.000000 265.029999
494683.656250 5420521.500000 265.260010
494683.718750 5420518.500000 263.250000
494683.687500 5420516.000000 263.279999
494683.656250 5420513.000000 263.209991
494683.625000 5420510.000000 263.230011
494683.593750 5420507.500000 263.269989
494683.562500 5420504.500000 263.260010
494683.531250 5420501.500000 263.260010
494683.500000 5420499.000000 263.399994
494683.437500 5420496.000000 263.829987
494683.375000 5420493.000000 264.369995
494683.406250 5420490.500000 263.410004
494683.375000 5420487.500000 263.420013
494683.343750 5420484.500000 263.399994
494683.312500 5420482.000000 263.519989
494683.281250 5420479.000000 263.480011
494683.218750 5420476.500000 263.510010
494683.187500 5420473.500000 263.649994
494683.156250 5420470.500000 263.709991
494683.125000 5420467.500000 263.839996
494682.718750 5420465.500000 271.630005
494682.687500 5420463.000000 271.929993
494683.250000 5420458.500000 258.510010
494683.125000 5420456.000000 260.899994
494683.312500 5420452.500000 256.200012
494682.843750 5420451.000000 265.799988
494682.750000 5420448.000000 266.519989
494682.750000 5420445.000000 265.859985
494682.281250 5420444.000000 275.920013
494683.031250 5420438.500000 258.250000
494683.093750 5420435.000000 256.299988
494683.062500 5420432.000000 256.260010
494683.031250 5420429.500000 256.399994
494682.968750 5420426.500000 256.429993
494682.937500 5420423.500000 256.750000
494682.875000 5420421.000000 257.309998
494682.843750 5420418.000000 257.149994
494682.812500 5420415.000000 257.040009
494682.718750 5420412.500000 258.700012
494682.718750 5420409.000000 257.970001
494682.375000 5420407.500000 264.209991
494682.218750 5420405.000000 267.279999
494682.312500 5420401.500000 264.260010
494682.187500 5420399.000000 266.690002
494681.875000 5420397.500000 272.829987
494681.937500 5420394.000000 270.399994
494681.875000 5420391.500000 271.290009
494681.750000 5420389.000000 273.029999
494681.656250 5420386.500000 274.619995
494681.531250 5420384.000000 276.880005
494681.562500 5420381.000000 275.570007
494681.781250 5420376.500000 269.730011
494681.625000 5420374.000000 272.339996
494681.750000 5420370.500000 268.779999
494682.000000 5420366.000000 262.320007
494682.000000 5420362.500000 261.500000
494682.093750 5420359.000000 258.320007
494682.125000 5420355.500000 256.619995
494682.156250 5420352.000000 255.500000
494682.156250 5420348.500000 254.100006
494682.125000 5420345.500000 254.100006
494682.093750 5420342.500000 254.179993
494682.062500 5420339.500000 254.169998
494682.031250 5420336.500000 254.259995
494681.968750 5420333.500000 254.270004
494681.937500 5420330.500000 254.289993
494681.906250 5420327.500000 254.169998
494681.875000 5420324.000000 253.830002
494681.937500 5420320.000000 251.820007
494681.625000 5420319.500000 258.510010
494681.656250 5420315.500000 256.700012
494682.468750 5420316.000000 256.299988
494682.375000 5420319.500000 259.750000
494682.625000 5420321.000000 254.509995
494682.750000 5420323.500000 252.850006
494682.750000 5420326.500000 254.169998
494682.781250 5420329.500000 254.289993
494682.843750 5420332.500000 254.350006
494682.906250 5420335.500000 254.220001
494682.937500 5420338.000000 254.320007
494683.000000 5420341.000000 254.210007
494683.062500 5420344.000000 254.100006
494683.125000 5420347.000000 254.070007
494683.156250 5420350.000000 254.300003
494683.093750 5420353.500000 256.519989
494683.093750 5420356.500000 257.920013
494683.062500 5420360.000000 259.950012
494683.031250 5420363.500000 261.869995
494682.968750 5420366.500000 263.769989
494682.843750 5420370.500000 268.070007
494682.843750 5420373.500000 268.940002
494682.781250 5420377.000000 271.709991
494682.656250 5420381.000000 275.429993
494682.625000 5420384.000000 277.200012
494682.812500 5420386.000000 274.200012
494682.906250 5420389.000000 273.369995
494683.000000 5420391.500000 272.440002
494683.062500 5420394.000000 271.859985
494683.250000 5420396.500000 268.929993
494683.218750 5420399.500000 270.820007
494683.531250 5420401.000000 264.730011
494683.656250 5420403.500000 263.279999
494683.750000 5420406.500000 262.600006
494683.968750 5420409.000000 258.750000
494684.000000 5420411.500000 258.730011
494684.125000 5420414.000000 257.260010
494684.187500 5420417.000000 257.290009
494684.218750 5420420.000000 257.380005
494684.281250 5420423.000000 257.320007
494684.375000 5420425.500000 256.529999
494684.406250 5420428.500000 256.399994
494684.468750 5420431.000000 256.399994
494684.531250 5420434.000000 256.339996
494684.593750 5420437.000000 256.260010
494684.562500 5420440.000000 257.519989
494684.250000 5420444.000000 265.779999
494684.250000 5420447.000000 266.489990
494684.343750 5420449.500000 265.950012
494684.843750 5420451.500000 256.220001
494684.656250 5420454.500000 261.100006
494684.937500 5420457.000000 256.260010
494684.500000 5420461.000000 266.970001
494684.312500 5420464.500000 271.700012
494684.718750 5420466.500000 263.940002
494684.781250 5420469.000000 263.850006
494684.843750 5420472.000000 263.660004
494684.875000 5420475.000000 263.660004
494684.937500 5420477.500000 263.589996
494685.000000 5420480.500000 263.510010
494685.031250 5420483.500000 263.529999
494685.093750 5420486.000000 263.470001
494685.125000 5420489.000000 263.450012
494685.187500 5420491.500000 263.399994
494685.250000 5420494.500000 263.429993
494685.281250 5420497.000000 263.399994
494685.343750 5420500.000000 263.329987
494685.375000 5420503.000000 263.359985
494685.437500 5420506.000000 263.299988
494685.500000 5420508.500000 263.220001
494685.531250 5420511.500000 263.309998
494685.593750 5420514.000000 263.209991
494685.656250 5420517.000000 263.179993
494685.625000 5420520.000000 264.859985
494685.625000 5420523.000000 265.880005
494685.687500 5420525.500000 265.549988
494685.718750 5420528.500000 265.619995
494685.781250 5420531.000000 265.690002
494685.750000 5420534.000000 267.000000
494685.718750 5420536.500000 268.640015
494685.687500 5420539.500000 270.880005
494685.625000 5420542.500000 272.720001
494685.593750 5420545.000000 274.559998
494685.468750 5420548.000000 278.100006
494685.531250 5420550.500000 278.079987
494685.500000 5420553.500000 279.679993
494685.406250 5420556.000000 282.839996
494685.437500 5420559.000000 282.709991
494685.125000 5420561.500000 290.890015
494685.250000 5420564.000000 288.980011
494685.406250 5420567.000000 286.429993
494685.437500 5420569.500000 287.190002
494685.468750 5420572.500000 287.480011
494685.500000 5420575.000000 287.809998
494685.531250 5420577.500000 288.359985
494685.406250 5420580.500000 291.859985
494685.406250 5420583.000000 292.859985
494685.593750 5420586.000000 289.899994
494685.625000 5420588.500000 290.000000
494685.656250 5420591.000000 290.260010
494685.687500 5420594.000000 290.630005
494685.718750 5420596.500000 291.000000
494685.781250 5420599.500000 291.029999
494685.812500 5420602.000000 291.209991
494685.843750 5420604.500000 291.440002
494685.875000 5420607.500000 291.570007
494685.937500 5420610.000000 291.820007
494685.968750 5420613.000000 291.869995
494686.000000 5420615.500000 292.049988
494686.062500 5420618.500000 291.959991
494686.093750 5420621.000000 292.250000
494686.125000 5420623.500000 292.809998
494686.125000 5420626.500000 293.339996
494686.187500 5420629.000000 293.579987
494686.218750 5420632.000000 293.920013
494686.250000 5420634.500000 294.220001
494686.281250 5420637.000000 294.489990
494686.312500 5420640.000000 294.820007
494686.343750 5420642.500000 295.410004
494686.375000 5420645.500000 295.720001
494686.375000 5420648.000000 296.079987
494686.406250 5420650.500000 296.980011
494686.406250 5420653.000000 297.739990
494686.437500 5420655.500000 298.260010
494686.437500 5420658.500000 298.989990
494686.437500 5420661.000000 299.989990
494686.437500 5420663.500000 300.720001
494686.468750 5420666.500000 301.459991
494686.468750 5420669.000000 302.390015
494686.468750 5420671.500000 303.190002
494686.500000 5420674.000000 303.880005
494686.468750 5420676.500000 304.989990
494686.468750 5420679.500000 305.989990
494686.468750 5420682.000000 306.880005
494686.500000 5420684.500000 307.709991
494686.468750 5420687.000000 308.799988
494686.468750 5420689.500000 309.750000
494686.468750 5420692.000000 310.730011
494686.468750 5420694.500000 311.660004
494686.468750 5420697.000000 312.559998
494686.468750 5420699.500000 313.540009
494686.500000 5420702.500000 314.350006
494686.562500 5420705.000000 313.679993
494686.625000 5420708.000000 313.489990
494686.687500 5420711.000000 313.410004
494686.750000 5420713.500000 313.420013
494686.750000 5420716.000000 314.130005
494686.750000 5420718.500000 315.019989
494686.750000 5420721.000000 316.100006
494686.718750 5420723.500000 317.260010
494686.718750 5420726.000000 318.459991
494686.781250 5420729.000000 318.500000
494686.843750 5420732.000000 317.839996
494686.906250 5420735.000000 317.420013
494687.000000 5420738.000000 316.940002
494687.000000 5420740.500000 317.570007
494687.000000 5420743.000000 318.559998
494687.000000 5420745.500000 319.510010
494687.000000 5420748.000000 320.709991
494687.000000 5420750.500000 321.619995
494687.781250 5420750.500000 321.070007
494687.812500 5420748.500000 320.209991
494687.812500 5420746.000000 319.290009
494687.843750 5420743.500000 318.329987
494687.875000 5420741.000000 317.339996
494687.875000 5420739.000000 316.769989
494687.812500 5420736.000000 317.200012
494687.750000 5420733.500000 317.589996
494687.718750 5420730.500000 318.049988
494687.625000 5420728.000000 318.709991
494687.656250 5420725.500000 317.609985
494687.687500 5420723.000000 316.429993
494687.718750 5420721.000000 315.399994
494687.750000 5420718.500000 314.420013
494687.750000 5420716.000000 313.519989
494687.718750 5420713.500000 313.420013
494687.687500 5420710.500000 313.399994
494687.656250 5420708.000000 313.500000
494687.593750 5420705.000000 314.410004
494687.593750 5420702.500000 313.880005
494687.593750 5420700.000000 312.980011
494687.625000 5420698.000000 312.019989
494687.625000 5420695.000000 311.029999
494687.656250 5420693.000000 310.070007
494687.656250 5420690.500000 309.190002
494687.687500 5420688.000000 308.149994
494687.718750 5420685.500000 307.130005
494687.718750 5420683.000000 306.309998
494687.750000 5420680.500000 305.399994
494687.750000 5420678.000000 304.640015
494687.781250 5420675.500000 303.600006
494687.781250 5420673.000000 302.690002
494687.781250 5420670.500000 301.899994
494687.812500 5420668.000000 301.130005
494687.812500 5420665.500000 300.109985
494687.812500 5420663.000000 299.429993
494687.843750 5420660.000000 298.679993
494687.843750 5420657.500000 297.769989
494687.843750 5420655.000000 297.070007
494687.843750 5420652.500000 296.519989
494687.843750 5420649.500000 295.730011
494687.875000 5420647.000000 294.920013
494687.843750 5420644.500000 294.670013
494687.843750 5420642.000000 294.250000
494687.812500 5420639.000000 293.700012
494687.812500 5420636.500000 293.320007
494687.781250 5420634.000000 292.989990
494687.781250 5420631.000000 292.570007
494687.781250 5420628.500000 292.299988
494687.750000 5420626.000000 292.070007
494687.750000 5420623.000000 291.570007
494687.718750 5420620.500000 291.500000
494687.687500 5420618.000000 291.269989
494687.687500 5420615.000000 290.880005
494687.656250 5420612.500000 290.700012
494687.625000 5420610.000000 290.529999
494687.625000 5420607.000000 290.149994
494687.562500 5420604.500000 290.869995
494687.531250 5420601.500000 290.859985
494687.500000 5420599.000000 290.679993
494687.531250 5420596.000000 289.609985
494687.468750 5420593.500000 290.040009
494687.468750 5420591.000000 289.239990
494687.343750 5420588.000000 291.149994
494687.437500 5420585.500000 288.420013
494687.250000 5420582.500000 291.880005
494687.250000 5420580.000000 291.019989
494687.437500 5420577.500000 286.950012
494687.406250 5420575.000000 286.500000
494687.406250 5420572.000000 286.119995
494687.406250 5420569.500000 285.609985
494687.375000 5420566.500000 285.450012
494687.218750 5420564.000000 287.829987
494687.375000 5420561.000000 284.480011
494687.468750 5420558.500000 281.720001
494687.500000 5420555.500000 280.160004
494687.531250 5420553.000000 278.869995
494687.593750 5420550.500000 277.100006
494687.625000 5420547.500000 275.470001
494687.656250 5420545.000000 273.899994
494687.718750 5420542.000000 272.010010
494687.781250 5420539.500000 270.029999
494687.843750 5420536.500000 268.489990
494687.875000 5420533.500000 266.660004
494687.906250 5420531.000000 265.640015
494687.875000 5420528.000000 265.299988
494687.843750 5420525.000000 265.220001
494687.906250 5420522.500000 263.260010
494687.875000 5420519.500000 263.239990
494687.718750 5420517.000000 265.679993
494687.812500 5420514.000000 263.260010
494687.781250 5420511.000000 263.350006
494687.750000 5420508.500000 263.320007
494687.718750 5420505.500000 263.369995
494687.656250 5420502.500000 263.440002
494687.625000 5420500.000000 263.410004
494687.625000 5420497.000000 263.350006
494687.562500 5420494.000000 263.399994
494687.531250 5420491.500000 263.420013
494687.500000 5420488.500000 263.410004
494687.468750 5420485.500000 263.559998
494687.437500 5420483.000000 263.529999
494687.406250 5420480.000000 263.589996
494687.375000 5420477.500000 263.739990
494687.312500 5420474.500000 263.730011
494687.281250 5420471.500000 263.690002
494687.250000 5420468.500000 263.750000
494687.187500 5420466.000000 264.279999
494687.156250 5420463.000000 264.230011
494687.000000 5420460.500000 266.820007
494687.468750 5420456.500000 256.329987
494687.156250 5420454.500000 262.290009
494687.187500 5420451.000000 260.549988
494686.937500 5420449.000000 265.739990
494686.875000 5420446.500000 266.390015
494686.843750 5420443.500000 266.029999
494687.125000 5420439.500000 259.549988
494687.156250 5420436.500000 257.970001
494687.187500 5420433.500000 256.369995
494687.156250 5420430.500000 256.429993
494687.125000 5420427.500000 256.459991
494687.062500 5420425.000000 257.010010
494686.968750 5420422.000000 257.790009
494686.937500 5420419.000000 257.660004
494686.906250 5420416.000000 257.549988
494686.812500 5420413.500000 259.089996
494686.843750 5420410.000000 257.730011
494686.531250 5420408.500000 264.059998
494686.562500 5420405.500000 262.829987
494686.406250 5420403.000000 265.149994
494686.187500 5420401.000000 269.299988
494686.187500 5420397.500000 268.149994
494685.906250 5420396.000000 273.790009
494686.000000 5420392.500000 271.170013
494685.875000 5420390.000000 273.000000
494685.781250 5420387.500000 274.640015
494685.718750 5420384.500000 274.959991
494685.750000 5420381.500000 273.700012
494685.750000 5420378.000000 272.660004
494685.625000 5420375.500000 274.529999
494685.531250 5420373.000000 276.010010
494685.718750 5420369.000000 271.070007
494685.812500 5420365.500000 268.329987
494685.875000 5420362.000000 266.299988
494686.000000 5420358.000000 262.609985
494686.093750 5420354.000000 259.299988
494686.187500 5420350.500000 256.489990
494686.218750 5420347.000000 254.559998
494686.218750 5420343.500000 254.160004
494686.156250 5420341.000000 254.360001
494686.125000 5420337.500000 254.240005
494686.093750 5420334.500000 254.059998
494686.062500 5420331.500000 254.250000
494686.031250 5420328.500000 254.300003
494685.968750 5420325.000000 254.449997
494685.968750 5420322.000000 253.369995
494685.937500 5420319.000000 253.740005
494685.625000 5420317.500000 259.890015
494686.718750 5420315.500000 252.889999
494686.781250 5420318.500000 252.570007
494686.781250 5420322.000000 253.779999
494686.812500 5420325.000000 254.360001
494686.875000 5420328.000000 254.250000
494686.906250 5420330.500000 254.259995
494686.968750 5420333.500000 254.250000
494687.000000 5420336.500000 254.330002
494687.031250 5420339.500000 254.589996
494687.093750 5420342.000000 254.350006
494687.156250 5420345.500000 254.380005
494687.125000 5420348.500000 256.359985
494686.875000 5420353.500000 263.309998
494686.875000 5420356.500000 264.690002
494686.875000 5420359.500000 265.369995
494686.906250 5420362.500000 265.799988
494686.812500 5420366.000000 269.059998
494686.656250 5420370.000000 273.450012
494686.593750 5420373.500000 276.440002
494686.718750 5420376.000000 274.399994
494686.843750 5420378.500000 273.399994
494686.750000 5420382.000000 275.980011
494686.843750 5420385.000000 275.480011
494686.906250 5420387.500000 274.820007
494687.031250 5420390.000000 273.119995
494687.125000 5420392.500000 272.640015
494687.281250 5420395.000000 269.809998
494687.406250 5420397.500000 267.959991
494687.500000 5420400.000000 267.470001
494687.718750 5420402.500000 263.839996
494687.687500 5420405.500000 265.209991
494687.937500 5420407.500000 260.679993
494688.093750 5420410.000000 258.549988
494688.062500 5420413.000000 260.239990
494688.250000 5420415.500000 257.630005
494688.281250 5420418.500000 257.779999
494688.343750 5420421.000000 257.869995
494688.375000 5420424.000000 257.929993
494688.500000 5420427.000000 256.570007
494688.562500 5420429.500000 256.450012
494688.593750 5420432.500000 256.399994
494688.656250 5420435.500000 256.429993
494688.562500 5420438.500000 259.570007
494688.750000 5420441.000000 256.329987
494688.812500 5420444.000000 256.290009
494688.406250 5420448.000000 265.799988
494688.625000 5420450.500000 262.720001
494688.656250 5420453.500000 262.940002
494689.000000 5420455.500000 256.359985
494688.656250 5420459.000000 264.730011
494688.625000 5420462.500000 266.950012
494688.812500 5420465.000000 264.269989
494688.781250 5420468.000000 265.600006
494688.906250 5420470.500000 264.149994
494688.968750 5420473.000000 263.760010
494689.031250 5420476.000000 263.760010
494689.062500 5420479.000000 263.790009
494689.125000 5420481.500000 263.609985
494689.187500 5420484.500000 263.470001
494689.218750 5420487.500000 263.480011
494689.281250 5420490.000000 263.489990
494689.343750 5420492.500000 263.350006
494689.375000 5420495.500000 263.350006
494689.437500 5420498.500000 263.399994
494689.500000 5420501.500000 263.459991
494689.531250 5420504.000000 263.470001
494689.593750 5420507.000000 263.440002
494689.625000 5420510.000000 263.309998
494689.687500 5420512.500000 263.309998
494689.750000 5420515.500000 263.299988
494689.656250 5420518.500000 265.959991
494689.875000 5420521.000000 262.940002
494689.812500 5420524.000000 264.880005
494689.875000 5420526.500000 264.850006
494689.906250 5420529.500000 265.079987
494689.937500 5420532.500000 265.640015
494689.906250 5420535.000000 267.489990
494689.875000 5420538.000000 268.880005
494689.843750 5420540.500000 270.790009
494689.781250 5420543.500000 272.739990
494689.750000 5420546.500000 274.529999
494689.718750 5420549.000000 276.390015
494689.687500 5420551.500000 277.709991
494689.718750 5420554.500000 278.700012
494689.687500 5420557.500000 279.950012
494689.656250 5420560.000000 281.470001
494689.656250 5420563.000000 282.730011
494689.625000 5420565.500000 284.070007
494689.687500 5420568.000000 284.350006
494689.718750 5420571.000000 284.790009
494689.718750 5420573.500000 285.369995
494689.625000 5420576.000000 288.829987
494689.843750 5420579.000000 285.369995
494689.843750 5420581.500000 285.980011
494689.875000 5420584.500000 286.440002
494689.906250 5420587.000000 286.970001
494689.906250 5420590.000000 287.399994
494689.937500 5420592.500000 287.910004
494689.968750 5420595.000000 288.299988
494690.000000 5420598.000000 289.059998
494690.031250 5420600.500000 289.200012
494690.125000 5420603.500000 288.549988
494690.156250 5420606.000000 288.329987
494690.218750 5420609.000000 288.459991
494690.250000 5420611.500000 288.640015
494690.281250 5420614.000000 288.980011
494690.343750 5420617.000000 289.220001
494690.343750 5420620.000000 289.640015
494690.375000 5420622.500000 289.980011
494690.406250 5420625.000000 290.390015
494690.468750 5420628.000000 290.559998
494690.500000 5420630.500000 290.890015
494690.531250 5420633.500000 291.220001
494690.562500 5420636.000000 291.459991
494690.593750 5420638.500000 291.809998
494690.625000 5420641.500000 292.269989
494690.656250 5420644.000000 292.540009
494690.687500 5420647.000000 292.910004
494690.687500 5420649.500000 293.640015
494690.718750 5420652.000000 294.179993
494690.718750 5420655.000000 294.929993
494690.750000 5420657.500000 295.790009
494690.750000 5420660.000000 296.579987
494690.750000 5420662.500000 297.410004
494690.750000 5420665.000000 298.260010
494690.781250 5420668.000000 299.089996
494690.781250 5420670.500000 299.910004
494690.781250 5420673.000000 300.779999
494690.781250 5420675.500000 301.619995
494690.781250 5420678.500000 302.540009
494690.812500 5420681.000000 303.390015
494690.812500 5420683.500000 304.269989
494690.812500 5420686.000000 305.119995
494690.812500 5420688.500000 306.119995
494690.812500 5420691.000000 307.049988
494690.812500 5420694.000000 307.970001
494690.812500 5420696.000000 309.119995
494690.812500 5420699.000000 310.179993
494690.812500 5420701.500000 311.209991
494690.812500 5420704.000000 312.250000
494690.781250 5420706.500000 313.230011
494690.812500 5420709.000000 314.230011
494690.875000 5420712.000000 313.690002
494690.937500 5420715.000000 313.390015
494691.000000 5420717.500000 313.369995
494691.031250 5420720.500000 313.459991
494691.031250 5420723.000000 314.429993
494691.031250 5420725.500000 315.579987
494691.000000 5420728.000000 316.829987
494691.000000 5420730.500000 317.989990
494691.093750 5420733.500000 317.470001
494691.156250 5420736.000000 317.070007
494691.218750 5420739.000000 316.640015
494691.312500 5420742.000000 316.149994
494691.312500 5420745.000000 316.630005
494691.312500 5420747.500000 317.799988
494691.312500 5420750.000000 318.859985
494691.312500 5420752.500000 319.940002
494692.093750 5420752.000000 319.309998
494692.125000 5420750.000000 318.410004
494692.125000 5420747.500000 317.399994
494692.062500 5420744.500000 317.970001
494692.125000 5420742.500000 316.040009
494692.093750 5420740.000000 316.450012
494692.031250 5420737.500000 316.859985
494692.000000 5420734.500000 317.220001
494691.906250 5420731.500000 318.100006
494691.937500 5420729.500000 316.920013
494691.968750 5420727.000000 315.839996
494692.000000 5420724.500000 314.630005
494692.031250 5420722.500000 313.670013
494692.000000 5420719.500000 313.339996
494691.968750 5420717.000000 313.470001
494691.937500 5420714.500000 313.470001
494691.843750 5420711.500000 314.470001
494691.875000 5420709.000000 313.679993
494691.875000 5420706.500000 312.619995
494691.906250 5420704.500000 311.619995
494691.906250 5420702.000000 310.730011
494691.937500 5420699.500000 309.450012
494691.968750 5420697.000000 308.510010
494692.000000 5420694.500000 307.440002
494692.000000 5420692.000000 306.369995
494692.031250 5420689.500000 305.519989
494692.031250 5420687.000000 304.559998
494692.062500 5420684.500000 303.640015
494692.062500 5420682.000000 302.779999
494692.062500 5420679.500000 302.029999
494692.093750 5420677.000000 301.130005
494692.093750 5420674.500000 300.230011
494692.093750 5420672.000000 299.489990
494692.125000 5420669.500000 298.529999
494692.125000 5420666.500000 297.670013
494692.125000 5420664.000000 296.959991
494692.156250 5420661.500000 296.100006
494692.156250 5420659.000000 295.190002
494692.156250 5420656.500000 294.369995
494692.156250 5420654.000000 293.549988
494692.187500 5420651.500000 292.809998
494692.156250 5420648.500000 292.450012
494692.156250 5420646.000000 291.820007
494692.156250 5420643.500000 291.309998
494692.125000 5420640.500000 291.010010
494692.125000 5420638.000000 290.649994
494692.125000 5420635.500000 290.250000
494692.093750 5420632.500000 290.059998
494692.062500 5420630.000000 289.739990
494692.062500 5420627.500000 289.399994
494692.031250 5420624.500000 289.149994
494692.031250 5420622.000000 288.760010
494692.031250 5420619.000000 288.260010
494692.000000 5420616.500000 287.829987
494691.968750 5420614.000000 287.630005
494691.968750 5420611.000000 287.329987
494691.937500 5420608.500000 287.089996
494691.906250 5420606.000000 287.250000
494691.875000 5420603.000000 287.369995
494691.843750 5420600.500000 287.329987
494691.812500 5420597.500000 287.179993
494691.781250 5420595.000000 286.980011
494691.781250 5420592.000000 286.630005
494691.750000 5420589.500000 286.119995
494691.750000 5420587.000000 285.600006
494691.750000 5420584.000000 284.959991
494691.750000 5420581.500000 284.459991
494691.718750 5420578.500000 284.170013
494691.437500 5420575.500000 289.559998
494691.468750 5420573.000000 287.839996
494691.625000 5420570.500000 284.070007
494691.531250 5420568.000000 285.640015
494691.625000 5420565.000000 282.589996
494691.625000 5420562.500000 282.130005
494691.656250 5420559.500000 280.609985
494691.687500 5420557.000000 279.359985
494691.750000 5420554.000000 277.750000
494691.781250 5420551.500000 276.350006
494691.812500 5420549.000000 275.079987
494691.843750 5420546.000000 273.790009
494691.875000 5420543.000000 272.399994
494691.906250 5420540.500000 270.950012
494691.937500 5420537.500000 269.179993
494692.062500 5420535.000000 266.450012
494692.062500 5420532.000000 265.380005
494692.062500 5420529.000000 264.859985
494692.031250 5420526.500000 264.429993
494692.000000 5420523.500000 264.380005
494692.031250 5420521.000000 263.029999
494692.000000 5420518.000000 263.250000
494691.968750 5420515.000000 263.209991
494691.906250 5420512.500000 263.309998
494691.875000 5420509.500000 263.320007
494691.843750 5420506.500000 263.380005
494691.812500 5420504.000000 263.519989
494691.781250 5420501.000000 263.489990
494691.750000 5420498.000000 263.410004
494691.718750 5420495.500000 263.529999
494691.687500 5420492.500000 263.450012
494691.625000 5420490.000000 263.440002
494691.593750 5420487.000000 263.529999
494691.562500 5420484.000000 263.589996
494691.531250 5420481.000000 263.700012
494691.468750 5420478.500000 263.929993
494691.437500 5420475.500000 263.920013
494691.406250 5420473.000000 264.149994
494691.281250 5420470.500000 265.880005
494691.343750 5420467.000000 264.220001
494691.187500 5420464.500000 266.500000
494691.125000 5420462.000000 266.769989
494691.093750 5420459.000000 266.899994
494691.125000 5420456.000000 265.269989
494691.312500 5420452.500000 261.220001
494691.500000 5420449.000000 256.309998
494691.437500 5420446.000000 256.390015
494691.406250 5420443.500000 256.440002
494691.375000 5420440.500000 256.399994
494691.343750 5420437.500000 256.410004
494691.312500 5420434.500000 256.440002
494691.281250 5420432.000000 256.440002
494691.218750 5420429.000000 256.489990
494691.156250 5420426.000000 257.089996
494691.062500 5420423.500000 258.350006
494691.062500 5420420.500000 258.049988
494691.000000 5420417.500000 258.019989
494690.968750 5420414.500000 257.920013
494690.937500 5420411.500000 257.850006
494690.812500 5420409.000000 260.010010
494690.656250 5420406.500000 262.470001
494690.593750 5420404.000000 263.420013
494690.343750 5420402.000000 268.109985
494690.343750 5420399.000000 267.179993
494690.125000 5420396.500000 271.230011
494689.968750 5420394.500000 274.109985
494689.937500 5420391.500000 273.820007
494689.875000 5420388.500000 274.660004
494689.750000 5420386.000000 276.410004
494689.718750 5420383.500000 276.640015
494689.750000 5420380.000000 275.200012
494689.656250 5420377.500000 276.010010
494689.812500 5420373.500000 272.290009
494689.656250 5420371.000000 274.320007
494689.875000 5420367.000000 269.380005
494689.781250 5420364.000000 270.309998
494689.781250 5420361.000000 269.489990
494689.718750 5420358.000000 269.589996
494689.812500 5420354.500000 266.839996
494690.125000 5420349.500000 259.059998
494690.187500 5420345.500000 256.579987
494690.250000 5420342.000000 254.529999
494690.187500 5420339.000000 254.839996
494690.125000 5420336.000000 255.149994
494690.125000 5420333.000000 254.289993
494690.125000 5420329.500000 254.240005
494690.062500 5420326.500000 254.279999
494690.031250 5420323.500000 254.360001
494690.000000 5420320.000000 254.179993
494689.625000 5420319.500000 261.429993
494690.687500 5420318.000000 255.550003
494690.781250 5420320.500000 254.270004
494690.843750 5420323.500000 254.270004
494690.875000 5420326.000000 254.300003
494690.937500 5420329.000000 254.190002
494691.000000 5420332.000000 254.240005
494691.000000 5420335.500000 255.399994
494691.062500 5420338.000000 254.940002
494691.125000 5420341.000000 254.580002
494691.125000 5420344.000000 256.309998
494691.062500 5420348.000000 258.850006
494690.875000 5420352.000000 263.809998
494690.843750 5420355.500000 266.130005
494690.750000 5420359.000000 269.170013
494690.843750 5420361.500000 268.209991
494690.781250 5420365.000000 270.670013
494690.906250 5420367.500000 269.540009
494690.875000 5420371.000000 270.869995
494690.843750 5420374.000000 272.959991
494690.750000 5420378.000000 276.339996
494690.812500 5420380.500000 276.089996
494690.781250 5420384.000000 277.609985
494690.875000 5420386.000000 276.519989
494691.031250 5420389.000000 274.720001
494691.156250 5420391.500000 273.019989
494691.187500 5420394.000000 273.429993
494691.406250 5420396.500000 269.480011
494691.562500 5420398.500000 267.450012
494691.687500 5420401.000000 265.579987
494691.843750 5420403.500000 263.619995
494691.906250 5420406.500000 262.790009
494692.062500 5420408.500000 260.600006
494692.218750 5420411.000000 258.230011
494692.250000 5420414.000000 259.179993
494692.343750 5420417.000000 258.140015
494692.375000 5420420.000000 258.190002
494692.437500 5420423.000000 258.440002
494692.500000 5420425.500000 258.130005
494692.625000 5420428.000000 256.529999
494692.687500 5420431.000000 256.470001
494692.718750 5420434.000000 256.480011
494692.781250 5420436.500000 256.470001
494692.843750 5420439.500000 256.480011
494692.875000 5420442.500000 256.429993
494692.937500 5420445.000000 256.390015
494693.000000 5420448.000000 256.420013
494693.031250 5420451.000000 256.380005
494692.906250 5420454.500000 260.380005
494692.656250 5420458.000000 267.119995
494692.718750 5420461.000000 267.019989
494692.875000 5420463.500000 264.359985
494692.937500 5420466.000000 264.190002
494693.000000 5420469.000000 264.170013
494693.062500 5420472.000000 264.040009
494693.125000 5420474.500000 263.869995
494693.156250 5420477.500000 263.850006
494693.218750 5420480.000000 263.920013
494693.281250 5420483.000000 263.660004
494693.343750 5420486.000000 263.649994
494693.375000 5420488.500000 263.510010
494693.437500 5420491.500000 263.510010
494693.500000 5420494.000000 263.500000
494693.531250 5420497.000000 263.459991
494693.593750 5420500.000000 263.510010
494693.625000 5420502.500000 263.529999
494693.687500 5420505.500000 263.500000
494693.750000 5420508.500000 263.429993
494693.812500 5420511.000000 263.420013
494693.843750 5420514.000000 263.350006
494693.906250 5420516.500000 263.290009
494693.968750 5420519.500000 263.059998
494693.968750 5420522.500000 264.000000
494694.031250 5420525.000000 264.140015
494694.062500 5420528.000000 264.429993
494694.125000 5420531.000000 263.769989
494694.187500 5420533.500000 263.529999
494694.125000 5420536.500000 266.600006
494694.000000 5420539.500000 270.010010
494693.968750 5420542.000000 271.429993
494693.968750 5420545.000000 272.769989
494693.937500 5420547.500000 274.230011
494693.937500 5420550.500000 275.619995
494693.906250 5420553.000000 277.029999
494693.875000 5420556.000000 278.730011
494693.843750 5420558.500000 280.359985
494693.875000 5420561.500000 280.529999
494693.937500 5420564.000000 280.750000
494693.968750 5420567.000000 281.059998
494694.000000 5420569.500000 281.470001
494693.781250 5420572.000000 287.049988
494694.093750 5420575.000000 281.470001
494694.125000 5420578.000000 282.200012
494694.125000 5420580.500000 282.630005
494694.156250 5420583.000000 283.089996
494694.187500 5420586.000000 283.630005
494694.093750 5420588.500000 287.029999
494694.250000 5420591.500000 284.730011
494694.281250 5420594.000000 285.109985
494694.312500 5420597.000000 285.399994
494694.343750 5420599.500000 285.510010
494694.406250 5420602.500000 285.559998
494694.468750 5420605.000000 285.380005
494694.531250 5420608.000000 285.140015
494694.562500 5420610.500000 285.149994
494694.625000 5420613.500000 285.480011
494694.625000 5420616.000000 285.829987
494694.656250 5420618.500000 286.309998
494694.687500 5420621.500000 286.570007
494694.718750 5420624.000000 287.070007
494694.750000 5420627.000000 287.339996
494694.812500 5420629.500000 287.640015
494694.843750 5420632.000000 288.019989
494694.875000 5420635.000000 288.299988
494694.906250 5420637.500000 288.570007
494694.937500 5420640.500000 288.959991
494694.968750 5420643.000000 289.230011
494695.000000 5420646.000000 289.549988
494695.031250 5420648.500000 290.399994
494695.062500 5420651.000000 290.799988
494695.062500 5420654.000000 291.510010
494695.062500 5420656.500000 292.410004
494695.062500 5420659.000000 293.329987
494695.093750 5420662.000000 294.059998
494695.093750 5420664.500000 295.019989
494695.093750 5420667.000000 295.709991
494695.093750 5420669.500000 296.700012
494695.125000 5420672.500000 297.440002
494695.125000 5420675.000000 298.230011
494695.125000 5420677.500000 299.130005
494695.125000 5420680.000000 300.040009
494695.156250 5420683.000000 300.899994
494695.156250 5420685.500000 301.640015
494695.156250 5420688.000000 302.589996
494695.156250 5420690.500000 303.480011
494695.156250 5420693.000000 304.429993
494695.156250 5420695.500000 305.619995
494695.156250 5420698.000000 306.609985
494695.156250 5420700.500000 307.709991
494695.125000 5420703.500000 308.970001
494695.125000 5420706.000000 310.149994
494695.125000 5420708.500000 311.200012
494695.125000 5420711.000000 312.309998
494695.125000 5420713.500000 313.320007
494695.125000 5420716.000000 314.380005
494695.218750 5420719.000000 313.480011
494695.281250 5420722.000000 313.390015
494695.312500 5420724.500000 313.320007
494695.343750 5420727.500000 313.779999
494695.343750 5420730.000000 315.029999
494695.343750 5420732.000000 316.220001
494695.312500 5420734.500000 317.450012
494695.406250 5420737.500000 316.600006
494695.468750 5420740.500000 316.179993
494695.562500 5420743.500000 315.790009
494695.625000 5420746.500000 315.329987
494695.656250 5420749.500000 316.089996
494695.625000 5420751.500000 317.250000
494696.437500 5420751.500000 316.649994
494696.437500 5420749.500000 315.649994
494696.437500 5420747.000000 315.250000
494696.375000 5420744.000000 315.640015
494696.343750 5420741.500000 316.059998
494696.281250 5420738.500000 316.399994
494696.187500 5420735.500000 317.299988
494696.218750 5420733.500000 316.380005
494696.250000 5420731.000000 315.179993
494696.281250 5420728.500000 313.899994
494696.281250 5420726.000000 313.339996
494696.250000 5420723.500000 313.350006
494696.218750 5420721.000000 313.440002
494696.125000 5420718.000000 314.510010
494696.125000 5420715.500000 313.709991
494696.156250 5420713.000000 312.579987
494696.187500 5420711.000000 311.570007
494696.187500 5420708.500000 310.440002
494696.218750 5420706.000000 309.470001
494696.250000 5420703.500000 308.299988
494696.281250 5420701.000000 307.170013
494696.312500 5420698.500000 306.070007
494696.312500 5420696.500000 305.019989
494696.343750 5420694.000000 303.970001
494696.375000 5420691.500000 302.899994
494696.375000 5420689.000000 302.000000
494696.375000 5420686.500000 301.119995
494696.375000 5420683.500000 300.260010
494696.406250 5420681.000000 299.470001
494696.406250 5420678.500000 298.640015
494696.406250 5420676.000000 297.809998
494696.406250 5420673.500000 297.070007
494696.437500 5420671.000000 296.149994
494696.437500 5420668.500000 295.350006
494696.437500 5420666.000000 294.549988
494696.468750 5420663.500000 293.679993
494696.468750 5420660.500000 292.809998
494696.468750 5420658.000000 292.040009
494696.500000 5420655.500000 291.029999
494696.500000 5420653.000000 290.250000
494696.500000 5420650.500000 289.609985
494696.500000 5420647.500000 289.089996
494696.500000 5420645.000000 288.320007
494696.468750 5420642.500000 288.059998
494696.437500 5420639.500000 287.799988
494696.437500 5420637.000000 287.480011
494696.406250 5420634.000000 287.149994
494696.406250 5420631.500000 286.649994
494696.406250 5420629.000000 286.200012
494696.375000 5420626.500000 286.079987
494696.343750 5420623.500000 285.790009
494696.343750 5420621.000000 285.410004
494696.312500 5420618.000000 285.119995
494696.312500 5420615.500000 284.500000
494696.312500 5420612.500000 284.010010
494696.281250 5420610.000000 283.890015
494696.218750 5420607.500000 283.970001
494696.187500 5420604.500000 284.350006
494696.125000 5420601.500000 284.440002
494696.125000 5420599.000000 284.250000
494696.093750 5420596.500000 284.049988
494696.062500 5420593.500000 283.850006
494695.812500 5420590.500000 288.529999
494695.875000 5420588.000000 286.119995
494696.062500 5420585.500000 282.220001
494696.062500 5420583.000000 281.410004
494696.031250 5420580.000000 280.859985
494695.937500 5420577.500000 282.130005
494696.031250 5420574.500000 279.890015
494695.968750 5420572.000000 280.109985
494695.937500 5420569.000000 280.049988
494695.937500 5420566.500000 279.600006
494695.906250 5420564.000000 279.109985
494695.875000 5420561.000000 279.029999
494695.875000 5420558.000000 278.690002
494695.843750 5420555.500000 278.470001
494695.875000 5420553.000000 277.420013
494695.906250 5420550.000000 275.869995
494695.937500 5420547.500000 274.390015
494695.968750 5420544.500000 272.929993
494696.031250 5420541.500000 271.290009
494696.125000 5420539.000000 268.320007
494696.250000 5420536.000000 265.140015
494696.281250 5420533.000000 263.440002
494696.250000 5420530.500000 263.380005
494696.218750 5420527.500000 263.480011
494696.156250 5420525.000000 263.880005
494696.125000 5420522.000000 263.649994
494696.125000 5420519.000000 263.010010
494696.093750 5420516.500000 263.359985
494696.062500 5420513.500000 263.369995
494696.000000 5420511.000000 263.390015
494695.968750 5420508.000000 263.500000
494695.937500 5420505.000000 263.489990
494695.906250 5420502.500000 263.500000
494695.875000 5420499.500000 263.510010
494695.843750 5420497.000000 263.420013
494695.812500 5420494.000000 263.390015
494695.750000 5420491.000000 263.529999
494695.718750 5420488.000000 263.529999
494695.687500 5420485.500000 263.600006
494695.625000 5420482.500000 263.890015
494695.593750 5420480.000000 263.769989
494695.562500 5420477.000000 263.750000
494695.531250 5420474.000000 263.820007
494695.500000 5420471.500000 263.859985
494695.437500 5420468.500000 264.160004
494695.406250 5420465.500000 264.190002
494695.375000 5420463.000000 264.269989
494695.187500 5420460.500000 266.869995
494695.656250 5420456.000000 256.390015
494695.625000 5420453.500000 256.410004
494695.593750 5420450.500000 256.369995
494695.531250 5420447.500000 256.380005
494695.500000 5420444.500000 256.470001
494695.468750 5420442.000000 256.429993
494695.437500 5420439.000000 256.440002
494695.375000 5420436.000000 256.519989
494695.343750 5420433.000000 256.510010
494695.312500 5420430.000000 256.510010
494695.218750 5420427.500000 257.519989
494695.125000 5420425.000000 259.109985
494695.125000 5420422.000000 258.619995
494695.062500 5420419.000000 258.480011
494695.031250 5420416.000000 258.410004
494694.906250 5420413.500000 260.570007
494694.906250 5420410.500000 259.899994
494694.750000 5420408.000000 262.260010
494694.593750 5420405.500000 264.880005
494694.562500 5420402.500000 265.059998
494694.343750 5420400.500000 268.899994
494694.312500 5420397.500000 268.700012
494694.187500 5420395.000000 270.529999
494694.062500 5420392.500000 272.399994
494693.937500 5420390.000000 274.339996
494693.843750 5420387.500000 276.170013
494693.781250 5420384.500000 276.440002
494693.750000 5420381.500000 276.489990
494693.687500 5420379.000000 276.739990
494693.531250 5420376.500000 279.350006
494693.781250 5420372.000000 273.040009
494693.843750 5420369.000000 271.200012
494693.843750 5420366.000000 270.369995
494693.812500 5420362.500000 269.790009
494693.875000 5420359.000000 267.739990
494693.843750 5420356.000000 267.649994
494693.875000 5420352.500000 266.109985
494693.875000 5420349.500000 265.220001
494694.093750 5420344.500000 259.089996
494694.187500 5420341.000000 255.940002
494694.187500 5420337.500000 255.029999
494694.125000 5420334.500000 255.389999
494694.125000 5420331.500000 254.550003
494694.093750 5420328.000000 254.259995
494694.062500 5420325.000000 254.279999
494694.031250 5420322.000000 254.300003
494693.968750 5420319.000000 254.389999
494693.906250 5420316.000000 254.750000
494694.718750 5420316.000000 254.110001
494694.750000 5420319.000000 254.300003
494694.812500 5420322.000000 254.220001
494694.875000 5420325.000000 254.240005
494694.906250 5420328.000000 254.339996
494694.937500 5420331.000000 255.320007
494694.968750 5420334.000000 255.529999
494695.031250 5420336.500000 255.250000
494695.062500 5420340.000000 255.929993
494694.968750 5420343.500000 259.040009
494694.750000 5420348.000000 265.380005
494694.750000 5420351.500000 266.809998
494694.812500 5420354.000000 266.500000
494694.781250 5420357.500000 268.579987
494694.750000 5420361.000000 270.250000
494694.656250 5420364.500000 273.579987
494694.718750 5420367.500000 273.230011
494694.687500 5420370.500000 275.480011
494694.625000 5420374.000000 278.230011
494694.593750 5420377.500000 279.859985
494694.781250 5420379.500000 276.959991
494694.843750 5420382.000000 276.619995
494694.906250 5420385.000000 276.470001
494694.968750 5420387.500000 275.989990
494695.093750 5420390.500000 274.299988
494695.250000 5420392.500000 272.440002
494695.375000 5420395.000000 270.420013
494695.531250 5420397.500000 268.609985
494695.500000 5420400.500000 270.049988
494695.593750 5420403.500000 269.579987
494695.906250 5420405.000000 263.510010
494695.937500 5420408.000000 263.670013
494696.156250 5420410.000000 260.200012
494696.125000 5420413.500000 261.869995
494696.343750 5420415.500000 258.559998
494696.406250 5420418.500000 258.540009
494696.437500 5420421.500000 258.829987
494696.468750 5420424.500000 258.989990
494696.562500 5420427.000000 258.440002
494696.687500 5420429.500000 256.679993
494696.750000 5420432.500000 256.570007
494696.812500 5420435.500000 256.519989
494696.875000 5420438.500000 256.549988
494696.906250 5420441.000000 256.510010
494696.968750 5420444.000000 256.480011
494697.031250 5420447.000000 256.500000
494697.093750 5420449.500000 256.429993
494697.093750 5420452.500000 257.619995
494697.093750 5420455.500000 258.380005
494697.125000 5420458.500000 258.739990
494696.937500 5420462.000000 264.220001
494696.968750 5420465.000000 264.250000
494697.062500 5420467.500000 264.059998
494697.125000 5420470.500000 263.820007
494697.156250 5420473.000000 263.850006
494697.218750 5420476.000000 263.779999
494697.281250 5420479.000000 263.720001
494697.281250 5420482.000000 264.829987
494697.375000 5420484.500000 263.720001
494697.437500 5420487.500000 263.589996
494697.500000 5420490.000000 263.619995
494697.562500 5420493.000000 263.529999
494697.593750 5420496.000000 263.450012
494697.656250 5420498.500000 263.450012
494697.718750 5420501.500000 263.480011
494697.750000 5420504.000000 263.440002
494697.812500 5420507.000000 263.480011
494697.875000 5420510.000000 263.470001
494697.906250 5420512.500000 263.369995
494697.968750 5420515.500000 263.399994
494698.031250 5420518.000000 263.190002
494698.093750 5420521.000000 263.459991
494698.125000 5420524.000000 263.640015
494698.187500 5420526.500000 263.470001
494698.250000 5420529.500000 263.369995
494698.281250 5420532.500000 263.410004
494698.281250 5420535.000000 264.529999
494698.218750 5420538.000000 266.959991
494698.125000 5420540.500000 269.760010
494698.125000 5420543.500000 271.489990
494698.093750 5420546.500000 273.010010
494698.093750 5420549.000000 274.250000
494698.062500 5420551.500000 275.890015
494698.125000 5420554.500000 275.869995
494698.125000 5420557.500000 276.450012
494698.156250 5420560.000000 276.950012
494698.187500 5420563.000000 277.359985
494698.218750 5420565.500000 277.899994
494698.250000 5420568.500000 278.299988
494698.281250 5420571.000000 278.779999
494698.343750 5420574.000000 278.519989
494698.375000 5420576.500000 278.859985
494698.406250 5420579.000000 279.209991
494698.437500 5420582.000000 279.760010
494698.468750 5420585.000000 280.369995
494698.218750 5420587.000000 286.709991
494698.343750 5420590.000000 284.820007
494698.562500 5420593.000000 281.890015
494698.562500 5420595.500000 282.480011
494698.437500 5420598.000000 286.019989
494698.437500 5420601.000000 287.359985
494698.718750 5420604.000000 282.600006
494698.687500 5420606.500000 284.269989
494698.750000 5420609.500000 283.899994
494698.906250 5420612.500000 282.040009
494698.937500 5420615.000000 282.260010
494698.968750 5420617.500000 282.799988
494699.000000 5420620.500000 283.339996
494699.031250 5420623.000000 283.839996
494699.062500 5420626.000000 284.179993
494699.125000 5420628.500000 284.329987
494699.125000 5420631.500000 284.750000
494699.156250 5420634.000000 285.279999
494699.187500 5420636.500000 285.630005
494699.250000 5420639.500000 285.920013
494699.281250 5420642.500000 286.059998
494699.312500 5420645.000000 286.660004
494699.343750 5420647.500000 287.070007
494699.375000 5420650.500000 287.589996
494699.375000 5420653.000000 288.359985
494699.375000 5420655.500000 289.190002
494699.406250 5420658.500000 290.000000
494699.406250 5420661.000000 290.950012
494699.406250 5420663.500000 291.769989
494699.406250 5420666.000000 292.619995
494699.437500 5420669.000000 293.480011
494699.437500 5420671.500000 294.399994
494699.437500 5420674.000000 295.119995
494699.468750 5420677.000000 295.940002
494699.468750 5420679.500000 296.859985
494699.500000 5420682.000000 297.480011
494699.500000 5420685.000000 298.329987
494699.500000 5420687.500000 299.420013
494699.500000 5420690.000000 300.299988
494699.500000 5420692.500000 301.359985
494699.500000 5420695.000000 302.510010
494699.500000 5420697.500000 303.320007
494699.500000 5420700.000000 304.540009
494699.500000 5420702.500000 305.649994
494699.500000 5420705.000000 306.809998
494699.468750 5420707.500000 308.119995
494699.468750 5420710.000000 309.260010
494699.468750 5420713.000000 310.420013
494699.437500 5420715.500000 311.649994
494699.437500 5420717.500000 312.720001
494699.437500 5420720.500000 313.859985
494699.468750 5420723.000000 314.040009
494699.562500 5420726.000000 313.380005
494699.625000 5420729.000000 313.329987
494699.656250 5420731.500000 313.489990
494699.656250 5420734.000000 314.640015
494699.656250 5420736.500000 315.869995
494699.656250 5420739.000000 316.790009
494699.781250 5420742.500000 315.690002
494699.843750 5420745.000000 315.190002
494699.906250 5420748.000000 314.829987
494700.000000 5420751.000000 314.679993
494700.000000 5420753.500000 315.329987
494700.781250 5420753.000000 314.850006
494700.781250 5420751.000000 314.619995
494700.718750 5420748.000000 314.859985
494700.656250 5420745.500000 315.239990
494700.625000 5420742.500000 315.600006
494700.531250 5420740.000000 316.700012
494700.531250 5420737.500000 315.779999
494700.562500 5420735.000000 314.609985
494700.593750 5420733.000000 313.399994
494700.562500 5420730.000000 313.279999
494700.531250 5420727.500000 313.420013
494700.468750 5420725.000000 313.730011
494700.406250 5420722.000000 314.179993
494700.437500 5420719.500000 313.089996
494700.468750 5420717.500000 311.890015
494700.500000 5420715.000000 310.829987
494700.531250 5420712.500000 309.670013
494700.531250 5420710.000000 308.510010
494700.562500 5420707.500000 307.369995
494700.593750 5420705.500000 306.140015
494700.625000 5420703.000000 304.950012
494700.625000 5420700.500000 303.940002
494700.656250 5420698.000000 302.750000
494700.687500 5420695.500000 301.709991
494700.687500 5420693.000000 300.809998
494700.718750 5420690.500000 299.779999
494700.718750 5420688.000000 298.920013
494700.750000 5420685.500000 297.959991
494700.750000 5420683.000000 296.929993
494700.750000 5420680.500000 296.200012
494700.750000 5420678.000000 295.459991
494700.781250 5420675.000000 294.660004
494700.781250 5420673.000000 293.739990
494700.781250 5420670.000000 293.079987
494700.781250 5420667.500000 292.230011
494700.812500 5420665.000000 291.329987
494700.812500 5420662.500000 290.429993
494700.812500 5420659.500000 289.609985
494700.843750 5420657.500000 288.640015
494700.843750 5420654.500000 287.829987
494700.843750 5420652.000000 287.200012
494700.843750 5420649.500000 286.459991
494700.812500 5420647.000000 285.829987
494700.812500 5420644.000000 285.179993
494700.812500 5420641.500000 284.670013
494700.781250 5420638.500000 284.480011
494700.750000 5420636.000000 284.250000
494700.750000 5420633.500000 283.980011
494700.718750 5420630.500000 283.350006
494700.718750 5420628.000000 283.029999
494700.687500 5420625.000000 282.690002
494700.656250 5420622.500000 282.459991
494700.656250 5420620.000000 281.929993
494700.656250 5420617.000000 281.420013
494700.625000 5420614.500000 281.000000
494700.593750 5420611.500000 280.940002
494700.593750 5420609.000000 280.660004
494700.343750 5420606.000000 284.720001
494700.375000 5420603.500000 283.450012
494700.437500 5420600.500000 281.309998
494700.406250 5420598.000000 281.290009
494700.375000 5420595.000000 281.160004
494700.375000 5420592.500000 280.540009
494700.375000 5420590.000000 279.890015
494700.187500 5420587.000000 282.739990
494700.343750 5420584.500000 278.920013
494700.312500 5420581.500000 278.609985
494700.312500 5420579.000000 278.100006
494700.312500 5420576.000000 277.480011
494700.281250 5420573.500000 277.049988
494700.250000 5420570.500000 277.170013
494700.250000 5420568.000000 276.350006
494700.218750 5420565.500000 276.140015
494700.218750 5420562.500000 275.660004
494700.187500 5420559.500000 275.179993
494700.187500 5420557.000000 274.649994
494700.187500 5420554.500000 273.720001
494700.156250 5420551.500000 273.369995
494700.187500 5420548.500000 272.329987
494700.218750 5420546.000000 271.059998
494700.218750 5420543.000000 269.959991
494700.281250 5420540.500000 268.399994
494700.343750 5420537.500000 266.029999
494700.375000 5420535.000000 264.500000
494700.375000 5420532.000000 263.529999
494700.375000 5420529.000000 263.440002
494700.312500 5420526.500000 263.769989
494700.281250 5420523.500000 263.589996
494700.250000 5420520.500000 263.519989
494700.218750 5420518.000000 263.410004
494700.156250 5420515.000000 263.399994
494700.125000 5420512.000000 263.480011
494700.093750 5420509.500000 263.470001
494700.062500 5420506.500000 263.470001
494700.000000 5420504.000000 263.549988
494699.968750 5420501.000000 263.480011
494699.937500 5420498.000000 263.459991
494699.906250 5420495.500000 263.540009
494699.875000 5420492.500000 263.589996
494699.812500 5420489.500000 263.630005
494699.781250 5420487.000000 263.799988
494699.750000 5420484.000000 263.760010
494699.687500 5420481.500000 263.820007
494699.656250 5420478.500000 263.940002
494699.625000 5420475.500000 263.839996
494699.593750 5420472.500000 263.859985
494699.562500 5420470.000000 263.779999
494699.531250 5420467.000000 263.640015
494699.468750 5420464.000000 263.609985
494699.593750 5420461.000000 260.540009
494699.593750 5420458.000000 259.399994
494699.593750 5420455.000000 258.579987
494699.593750 5420452.000000 257.950012
494699.593750 5420449.000000 256.910004
494699.593750 5420446.000000 256.480011
494699.531250 5420443.000000 256.489990
494699.500000 5420440.000000 256.559998
494699.468750 5420437.500000 256.559998
494699.406250 5420434.500000 256.519989
494699.375000 5420431.500000 256.700012
494699.250000 5420429.000000 258.410004
494699.000000 5420427.000000 263.000000
494699.125000 5420423.500000 259.200012
494699.125000 5420420.500000 258.940002
494699.093750 5420417.500000 258.790009
494699.062500 5420414.500000 258.799988
494698.968750 5420411.500000 259.420013
494698.843750 5420409.000000 261.670013
494698.625000 5420407.000000 265.350006
494698.406250 5420405.000000 269.200012
494698.343750 5420402.000000 270.130005
494698.218750 5420399.500000 271.670013
494698.250000 5420396.500000 270.220001
494698.125000 5420394.000000 272.059998
494698.000000 5420391.500000 273.920013
494697.875000 5420389.000000 275.649994
494697.812500 5420386.000000 276.709991
494697.718750 5420383.500000 277.989990
494697.656250 5420380.500000 278.059998
494697.625000 5420377.500000 278.170013
494697.500000 5420375.500000 280.329987
494697.593750 5420372.000000 277.450012
494697.656250 5420368.500000 274.980011
494697.750000 5420364.500000 272.029999
494697.625000 5420362.000000 273.750000
494697.562500 5420359.500000 274.510010
494697.781250 5420355.000000 268.369995
494697.812500 5420351.500000 266.989990
494697.656250 5420349.000000 268.970001
494697.750000 5420345.000000 265.950012
494697.968750 5420340.500000 260.209991
494698.125000 5420336.000000 255.809998
494698.093750 5420333.000000 255.779999
494698.031250 5420330.500000 256.250000
494698.062500 5420326.500000 254.279999
494698.031250 5420323.500000 254.250000
494697.968750 5420320.500000 254.320007
494697.937500 5420317.000000 254.309998
494698.656250 5420315.000000 254.360001
494698.687500 5420318.000000 254.350006
494698.750000 5420320.500000 254.360001
494698.812500 5420323.500000 254.199997
494698.875000 5420326.500000 254.339996
494698.843750 5420330.000000 256.420013
494698.906250 5420333.000000 255.979996
494698.968750 5420335.500000 255.660004
494698.875000 5420339.500000 258.869995
494698.531250 5420344.500000 268.279999
494698.781250 5420346.500000 263.970001
494698.687500 5420350.500000 267.350006
494698.687500 5420353.500000 268.480011
494698.562500 5420357.500000 272.489990
494698.781250 5420359.500000 269.209991
494698.718750 5420362.500000 271.339996
494698.750000 5420366.000000 272.440002
494698.718750 5420369.000000 274.170013
494698.562500 5420373.000000 278.630005
494698.687500 5420375.500000 277.500000
494698.656250 5420378.500000 278.980011
494698.750000 5420381.500000 278.269989
494698.687500 5420384.500000 280.700012
494698.937500 5420386.500000 276.609985
494699.031250 5420389.000000 275.799988
494699.156250 5420392.000000 274.000000
494699.312500 5420394.000000 272.089996
494699.437500 5420396.500000 270.290009
494699.562500 5420399.000000 268.529999
494699.625000 5420402.000000 268.679993
494699.750000 5420404.500000 266.799988
494699.968750 5420406.500000 263.519989
494700.093750 5420409.000000 262.029999
494700.250000 5420411.500000 259.769989
494700.343750 5420414.500000 258.850006
494700.375000 5420417.000000 258.899994
494700.437500 5420420.000000 259.089996
494700.500000 5420423.000000 259.239990
494700.531250 5420426.000000 259.489990
494700.593750 5420429.000000 259.600006
494700.718750 5420431.000000 257.660004
494700.843750 5420434.000000 256.589996
494700.875000 5420437.000000 256.600006
494700.937500 5420439.500000 256.559998
494701.000000 5420442.500000 256.579987
494701.062500 5420445.500000 256.540009
494700.875000 5420449.000000 262.019989
494701.000000 5420451.500000 260.339996
494701.093750 5420454.500000 259.059998
494701.125000 5420457.500000 260.220001
494701.093750 5420460.500000 262.049988
494701.062500 5420463.500000 263.410004
494701.125000 5420466.500000 263.549988
494701.156250 5420469.000000 263.660004
494701.218750 5420472.000000 263.809998
494701.250000 5420475.000000 263.920013
494701.312500 5420477.500000 263.850006
494701.375000 5420480.500000 263.859985
494701.437500 5420483.500000 263.769989
494701.500000 5420486.000000 263.670013
494701.531250 5420489.000000 263.739990
494701.593750 5420491.500000 263.660004
494701.656250 5420494.500000 263.609985
494701.718750 5420497.500000 263.609985
494701.781250 5420500.000000 263.489990
494701.843750 5420503.000000 263.440002
494701.875000 5420505.500000 263.489990
494701.937500 5420508.500000 263.480011
494702.000000 5420511.500000 263.429993
494702.062500 5420514.000000 263.429993
494702.093750 5420517.000000 263.440002
494702.156250 5420520.000000 263.489990
494702.187500 5420522.500000 263.730011
494702.250000 5420525.500000 263.910004
494702.281250 5420528.500000 264.149994
494702.343750 5420531.000000 264.459991
494702.375000 5420534.000000 264.709991
494702.406250 5420536.500000 265.239990
494702.406250 5420539.500000 266.089996
494702.375000 5420542.000000 267.980011
494702.375000 5420545.000000 269.070007
494702.375000 5420548.000000 270.109985
494702.406250 5420550.500000 270.950012
494702.406250 5420553.500000 271.559998
494702.437500 5420556.000000 272.170013
494702.468750 5420559.000000 272.899994
494702.500000 5420561.500000 273.390015
494702.531250 5420564.500000 273.859985
494702.593750 5420567.000000 273.970001
494702.625000 5420570.000000 274.239990
494702.625000 5420572.500000 275.470001
494702.656250 5420575.500000 275.760010
494702.687500 5420578.500000 276.109985
494702.625000 5420581.000000 278.160004
494702.750000 5420583.500000 277.230011
494702.750000 5420586.500000 277.850006
494702.812500 5420589.000000 278.320007
494702.812500 5420592.000000 278.920013
494702.656250 5420594.500000 283.029999
494702.687500 5420597.000000 283.720001
494702.906250 5420600.000000 280.630005
494703.000000 5420603.000000 279.649994
494703.062500 5420606.000000 279.420013
494703.125000 5420608.500000 279.429993
494703.156250 5420611.500000 279.510010
494703.218750 5420614.000000 279.450012
494703.218750 5420616.500000 280.929993
494703.312500 5420619.500000 280.089996
494703.343750 5420622.500000 280.380005
494703.375000 5420625.000000 280.920013
494703.406250 5420627.500000 281.489990
494703.437500 5420630.500000 281.929993
494703.468750 5420633.000000 282.410004
494703.500000 5420636.000000 282.820007
494703.531250 5420638.500000 283.160004
494703.562500 5420641.500000 283.709991
494703.593750 5420644.000000 284.190002
494703.625000 5420647.000000 284.579987
494703.656250 5420649.500000 285.179993
494703.687500 5420652.500000 285.660004
494703.718750 5420655.000000 286.130005
494703.718750 5420657.500000 287.010010
494703.718750 5420660.000000 287.880005
494703.750000 5420663.000000 288.700012
494703.750000 5420665.500000 289.619995
494703.781250 5420668.500000 290.410004
494703.781250 5420671.000000 291.179993
494703.781250 5420673.500000 291.959991
494703.812500 5420676.000000 292.850006
494703.812500 5420679.000000 293.589996
494703.843750 5420681.500000 294.529999
494703.843750 5420684.000000 295.350006
494703.843750 5420686.500000 296.179993
494703.875000 5420689.500000 297.140015
494703.843750 5420692.000000 298.309998
494703.875000 5420694.500000 299.140015
494703.875000 5420697.000000 300.209991
494703.875000 5420699.500000 301.390015
494703.875000 5420702.000000 302.519989
494703.843750 5420705.000000 303.600006
494703.843750 5420707.500000 304.760010
494703.843750 5420709.500000 306.130005
494703.843750 5420712.500000 307.239990
494703.812500 5420715.000000 308.470001
494703.812500 5420717.000000 309.730011
494703.812500 5420720.000000 311.040009
494703.781250 5420722.500000 312.359985
494703.781250 5420724.500000 313.459991
494703.781250 5420727.500000 314.399994
494703.906250 5420730.500000 313.299988
494703.937500 5420733.000000 313.279999
494704.000000 5420736.000000 313.279999
494704.000000 5420738.500000 314.420013
494704.000000 5420741.000000 315.579987
494704.062500 5420744.000000 315.329987
494704.156250 5420747.000000 314.859985
494704.218750 5420750.000000 314.470001
494704.312500 5420753.000000 314.160004
494705.062500 5420752.500000 314.170013
494705.031250 5420749.500000 314.510010
494704.968750 5420747.000000 314.709991
494704.875000 5420744.000000 315.540009
494704.875000 5420741.500000 315.339996
494704.875000 5420739.500000 314.440002
494704.906250 5420737.000000 313.290009
494704.875000 5420734.500000 313.339996
494704.843750 5420731.500000 313.279999
494704.750000 5420729.000000 314.369995
494704.750000 5420726.500000 313.540009
494704.781250 5420724.000000 312.429993
494704.812500 5420721.500000 311.239990
494704.812500 5420719.000000 310.070007
494704.843750 5420717.000000 308.910004
494704.875000 5420714.500000 307.709991
494704.906250 5420712.000000 306.480011
494704.906250 5420709.500000 305.359985
494704.937500 5420707.500000 304.079987
494704.968750 5420705.000000 302.950012
494705.000000 5420702.500000 302.049988
494705.000000 5420700.000000 300.769989
494705.031250 5420697.500000 299.559998
494705.062500 5420695.000000 298.679993
494705.062500 5420692.500000 297.750000
494705.062500 5420690.000000 296.769989
494705.093750 5420687.500000 295.779999
494705.093750 5420685.000000 294.760010
494705.093750 5420682.500000 293.989990
494705.125000 5420679.500000 293.149994
494705.125000 5420677.000000 292.299988
494705.125000 5420674.500000 291.420013
494705.125000 5420672.000000 290.540009
494705.125000 5420669.500000 289.899994
494705.125000 5420667.000000 289.010010
494705.125000 5420664.000000 288.209991
494705.125000 5420661.500000 287.309998
494705.156250 5420659.000000 286.519989
494705.125000 5420656.500000 286.140015
494705.125000 5420653.500000 285.829987
494705.093750 5420651.000000 285.440002
494705.062500 5420648.000000 285.049988
494705.062500 5420645.500000 284.649994
494705.031250 5420643.000000 284.220001
494705.031250 5420640.000000 283.649994
494705.031250 5420637.500000 283.109985
494705.000000 5420635.000000 282.690002
494704.968750 5420632.500000 282.339996
494704.968750 5420629.500000 281.820007
494704.937500 5420627.000000 281.329987
494704.937500 5420624.000000 280.829987
494704.937500 5420621.500000 280.309998
494704.906250 5420619.000000 279.790009
494704.906250 5420616.000000 279.350006
494704.875000 5420613.500000 278.859985
494704.875000 5420610.500000 278.489990
494704.843750 5420608.000000 278.489990
494704.781250 5420605.000000 278.459991
494704.750000 5420602.500000 278.470001
494704.718750 5420599.500000 278.309998
494704.687500 5420597.000000 278.339996
494704.656250 5420594.500000 278.160004
494704.625000 5420591.500000 277.619995
494704.625000 5420589.000000 277.089996
494704.625000 5420586.000000 276.459991
494704.625000 5420583.500000 275.869995
494704.593750 5420580.500000 275.220001
494704.593750 5420578.000000 274.660004
494704.593750 5420575.000000 274.149994
494704.593750 5420572.500000 273.359985
494704.593750 5420569.500000 272.529999
494704.562500 5420567.000000 272.010010
494704.531250 5420564.000000 271.850006
494704.531250 5420561.500000 271.220001
494704.531250 5420558.500000 270.700012
494704.500000 5420556.000000 270.089996
494704.500000 5420553.000000 269.489990
494704.500000 5420550.500000 268.679993
494704.500000 5420547.500000 267.510010
494704.500000 5420544.500000 266.809998
494704.500000 5420542.000000 266.429993
494704.468750 5420539.000000 265.929993
494704.468750 5420536.500000 265.369995
494704.437500 5420533.500000 264.959991
494704.406250 5420530.500000 264.600006
494704.406250 5420528.000000 264.250000
494704.375000 5420525.000000 263.989990
494704.343750 5420522.000000 263.709991
494704.312500 5420519.500000 263.510010
494704.281250 5420516.500000 263.480011
494704.250000 5420513.500000 263.399994
494704.187500 5420511.000000 263.299988
494704.156250 5420508.000000 263.410004
494704.125000 5420505.500000 263.489990
494704.093750 5420502.500000 263.380005
494704.031250 5420499.500000 263.510010
494704.000000 5420497.000000 263.600006
494703.937500 5420494.000000 263.679993
494703.875000 5420491.500000 264.529999
494703.812500 5420488.500000 264.950012
494703.781250 5420486.000000 264.859985
494703.781250 5420483.000000 263.779999
494703.718750 5420480.000000 263.910004
494703.687500 5420477.000000 263.859985
494703.656250 5420474.500000 263.850006
494703.625000 5420471.500000 263.820007
494703.593750 5420468.500000 263.649994
494703.562500 5420466.000000 263.480011
494703.531250 5420463.000000 263.410004
494703.468750 5420460.000000 263.700012
494703.468750 5420457.000000 262.709991
494703.500000 5420454.000000 261.179993
494703.406250 5420451.500000 262.299988
494703.406250 5420448.500000 261.130005
494703.562500 5420445.000000 256.940002
494703.562500 5420442.000000 256.600006
494703.500000 5420439.000000 256.579987
494703.437500 5420436.000000 257.140015
494703.343750 5420433.500000 258.410004
494703.250000 5420431.000000 259.790009
494703.187500 5420428.000000 259.910004
494703.156250 5420425.000000 259.700012
494703.125000 5420422.000000 259.380005
494703.093750 5420419.000000 259.320007
494703.000000 5420416.500000 260.440002
494703.000000 5420413.500000 259.220001
494702.875000 5420411.000000 261.559998
494702.437500 5420409.500000 270.200012
494702.625000 5420405.500000 265.260010
494702.468750 5420403.000000 267.309998
494702.281250 5420401.000000 270.700012
494702.281250 5420398.000000 270.200012
494702.125000 5420395.500000 272.070007
494702.000000 5420393.000000 273.959991
494701.875000 5420390.500000 275.760010
494701.812500 5420388.000000 276.820007
494701.781250 5420385.000000 276.220001
494701.656250 5420382.500000 277.869995
494701.718750 5420379.000000 275.760010
494701.625000 5420376.000000 276.980011
494701.562500 5420373.500000 277.559998
494701.437500 5420371.000000 279.220001
494701.437500 5420368.000000 278.470001
494701.468750 5420364.500000 276.660004
494701.468750 5420361.000000 275.420013
494701.593750 5420357.500000 271.760010
494701.625000 5420354.000000 270.250000
494701.750000 5420350.000000 266.779999
494701.687500 5420347.000000 267.109985
494701.718750 5420343.500000 264.929993
494701.875000 5420339.500000 261.079987
494701.718750 5420337.000000 263.230011
494701.843750 5420332.500000 259.209991
494701.906250 5420329.000000 256.459991
494701.906250 5420325.500000 255.589996
494701.906250 5420322.000000 254.419998
494701.875000 5420319.000000 254.279999
494701.843750 5420316.000000 254.289993
494702.593750 5420316.500000 254.410004
494702.656250 5420319.500000 254.240005
494702.687500 5420322.500000 254.330002
494702.687500 5420326.000000 256.170013
494702.718750 5420329.000000 256.609985
494702.781250 5420331.500000 256.320007
494702.781250 5420335.000000 258.260010
494702.562500 5420339.500000 264.269989
494702.625000 5420342.500000 263.950012
494702.531250 5420346.000000 267.329987
494702.406250 5420350.500000 271.440002
494702.437500 5420353.000000 271.940002
494702.468750 5420356.000000 272.519989
494702.531250 5420359.000000 272.500000
494702.593750 5420362.000000 272.600006
494702.406250 5420366.000000 278.220001
494702.468750 5420369.000000 278.079987
494702.437500 5420372.500000 280.059998
494702.656250 5420374.000000 276.119995
494702.687500 5420377.500000 277.239990
494702.812500 5420379.500000 275.690002
494702.843750 5420382.500000 276.410004
494702.875000 5420385.500000 276.989990
494702.906250 5420388.500000 277.049988
494703.031250 5420391.000000 275.679993
494703.156250 5420393.500000 273.929993
494703.312500 5420396.000000 272.049988
494703.437500 5420398.500000 270.290009
494703.562500 5420401.000000 268.760010
494703.687500 5420403.500000 267.609985
494703.812500 5420406.000000 265.700012
494703.937500 5420408.500000 264.019989
494704.125000 5420411.000000 261.880005
494704.281250 5420413.500000 259.489990
494704.218750 5420416.500000 261.589996
494704.375000 5420419.000000 259.399994
494704.437500 5420422.000000 259.500000
494704.500000 5420425.000000 259.760010
494704.531250 5420428.000000 260.059998
494704.562500 5420431.000000 260.739990
494704.687500 5420433.500000 259.489990
494704.781250 5420436.000000 258.309998
494704.875000 5420439.000000 257.269989
494704.968750 5420441.500000 257.010010
494705.000000 5420444.500000 257.149994
494704.906250 5420448.000000 260.829987
494704.968750 5420451.000000 260.899994
494704.968750 5420453.500000 262.070007
494704.937500 5420456.500000 263.450012
494705.031250 5420459.500000 263.160004
494705.062500 5420462.500000 263.290009
494705.125000 5420465.000000 263.390015
494705.187500 5420468.000000 263.540009
494705.218750 5420471.000000 263.670013
494705.281250 5420473.500000 263.709991
494705.343750 5420476.500000 263.839996
494705.375000 5420479.500000 263.859985
494705.406250 5420482.000000 264.510010
494705.406250 5420485.000000 265.779999
494705.437500 5420488.000000 266.410004
494705.531250 5420491.000000 265.799988
494705.625000 5420493.500000 264.690002
494705.750000 5420496.000000 263.760010
494705.812500 5420499.000000 263.519989
494705.875000 5420502.000000 263.410004
494705.906250 5420504.500000 263.510010
494705.968750 5420507.500000 263.420013
494706.031250 5420510.000000 263.339996
494706.093750 5420513.000000 263.369995
494706.156250 5420516.000000 263.209991
494706.218750 5420519.000000 263.250000
494706.250000 5420521.500000 264.000000
494706.281250 5420524.500000 264.140015
494706.343750 5420527.000000 264.350006
494706.375000 5420530.000000 264.660004
494706.406250 5420533.000000 264.980011
494706.468750 5420535.500000 265.420013
494706.500000 5420538.500000 265.920013
494706.531250 5420541.000000 266.470001
494706.562500 5420544.000000 267.059998
494706.593750 5420547.000000 267.440002
494706.625000 5420549.500000 267.880005
494706.656250 5420552.500000 268.350006
494706.687500 5420555.000000 268.910004
494706.718750 5420558.000000 269.420013
494706.750000 5420560.500000 269.890015
494706.781250 5420563.500000 270.309998
494706.812500 5420566.500000 270.779999
494706.875000 5420569.000000 271.209991
494706.906250 5420572.000000 271.600006
494706.937500 5420574.500000 272.079987
494706.968750 5420577.500000 272.570007
494707.000000 5420580.000000 273.179993
494707.000000 5420583.000000 274.070007
494707.031250 5420585.500000 274.600006
494707.062500 5420588.500000 275.369995
494707.093750 5420591.000000 276.019989
494707.125000 5420594.000000 276.470001
494707.156250 5420596.500000 276.630005
494707.218750 5420599.500000 276.660004
494707.250000 5420602.000000 276.869995
494707.281250 5420605.000000 277.470001
494707.312500 5420607.500000 277.980011
494707.343750 5420610.500000 278.450012
494707.375000 5420613.000000 279.019989
494707.406250 5420616.000000 279.470001
494707.437500 5420618.500000 279.880005
494707.468750 5420621.000000 280.359985
494707.531250 5420624.000000 280.880005
494707.562500 5420626.500000 281.309998
494707.593750 5420629.500000 281.899994
494707.625000 5420632.000000 282.350006
494707.656250 5420635.000000 282.730011
494707.687500 5420637.500000 283.190002
494707.718750 5420640.500000 283.709991
494707.750000 5420643.000000 284.200012
494707.781250 5420646.000000 284.809998
494707.812500 5420648.500000 285.209991
494707.843750 5420651.000000 285.619995
494707.875000 5420654.000000 286.160004
494707.906250 5420656.500000 286.600006
494707.937500 5420659.500000 287.059998
494707.968750 5420662.000000 287.529999
494708.000000 5420665.000000 287.920013
494708.062500 5420667.500000 288.269989
494708.093750 5420670.500000 288.700012
494708.125000 5420673.000000 289.000000
494708.156250 5420676.000000 289.540009
494708.156250 5420678.500000 290.519989
494708.156250 5420681.000000 291.510010
494708.187500 5420683.500000 292.359985
494708.187500 5420686.000000 293.399994
494708.187500 5420689.000000 294.269989
494708.218750 5420691.500000 295.260010
494708.218750 5420694.000000 296.209991
494708.218750 5420696.500000 297.380005
494708.218750 5420699.000000 298.459991
494708.218750 5420702.000000 299.640015
494708.218750 5420704.500000 300.660004
494708.218750 5420707.000000 301.839996
494708.187500 5420709.500000 303.130005
494708.187500 5420712.000000 304.390015
494708.187500 5420714.500000 305.640015
494708.156250 5420717.000000 306.980011
494708.156250 5420719.500000 308.220001
494708.156250 5420722.000000 309.480011
494708.156250 5420724.500000 310.649994
494708.125000 5420727.000000 311.910004
494708.125000 5420729.500000 313.160004
494708.125000 5420732.000000 314.250000
494708.250000 5420735.000000 313.290009
494708.312500 5420738.000000 313.200012
494708.375000 5420740.500000 313.200012
494708.375000 5420743.500000 314.239990
494708.375000 5420746.000000 315.410004
494708.468750 5420749.000000 314.369995
494708.562500 5420752.000000 314.100006
494708.625000 5420755.000000 313.920013
494709.375000 5420754.000000 313.880005
494709.343750 5420751.500000 314.059998
494709.250000 5420748.500000 315.049988
494709.218750 5420746.000000 315.160004
494709.218750 5420743.500000 314.100006
494709.218750 5420741.500000 313.309998
494709.187500 5420738.500000 313.329987
494709.156250 5420736.000000 313.299988
494709.062500 5420733.000000 314.220001
494709.093750 5420730.500000 313.179993
494709.125000 5420728.500000 312.070007
494709.125000 5420726.000000 310.769989
494709.156250 5420723.500000 309.619995
494709.187500 5420721.000000 308.519989
494709.218750 5420719.000000 307.239990
494709.218750 5420716.500000 306.070007
494709.250000 5420714.000000 304.799988
494709.281250 5420712.000000 303.609985
494709.312500 5420709.500000 302.350006
494709.343750 5420707.000000 301.190002
494709.343750 5420704.500000 300.000000
494709.375000 5420702.000000 298.959991
494709.375000 5420699.500000 297.980011
494709.406250 5420697.000000 296.899994
494709.406250 5420694.500000 295.600006
494709.437500 5420692.000000 294.700012
494709.437500 5420689.500000 293.660004
494709.437500 5420687.000000 292.799988
494709.468750 5420684.500000 291.730011
494709.468750 5420682.000000 290.850006
494709.468750 5420679.500000 290.079987
494709.437500 5420676.500000 289.739990
494709.437500 5420674.000000 289.420013
494709.406250 5420671.000000 288.959991
494709.375000 5420668.500000 288.570007
494709.375000 5420666.000000 288.179993
494709.343750 5420663.000000 287.769989
494709.343750 5420660.500000 287.320007
494709.312500 5420658.000000 286.869995
494709.312500 5420655.500000 286.429993
494709.281250 5420652.500000 285.970001
494709.250000 5420650.000000 285.529999
494709.250000 5420647.500000 285.070007
494709.218750 5420644.500000 284.630005
494709.218750 5420642.000000 284.179993
494709.187500 5420639.000000 283.579987
494709.187500 5420636.500000 283.109985
494709.156250 5420634.000000 282.730011
494709.156250 5420631.000000 282.269989
494709.125000 5420628.500000 281.720001
494709.125000 5420626.000000 281.269989
494709.093750 5420623.000000 280.709991
494709.093750 5420620.500000 280.200012
494709.062500 5420617.500000 279.820007
494709.062500 5420615.000000 279.369995
494709.031250 5420612.000000 278.839996
494709.000000 5420609.500000 278.359985
494709.000000 5420607.000000 277.839996
494708.968750 5420604.000000 277.390015
494708.968750 5420601.500000 276.980011
494708.937500 5420598.500000 276.480011
494708.937500 5420596.000000 276.100006
494708.906250 5420593.500000 275.679993
494708.875000 5420590.500000 275.170013
494708.875000 5420588.000000 274.619995
494708.875000 5420585.000000 274.089996
494708.843750 5420582.500000 273.570007
494708.843750 5420579.500000 273.100006
494708.812500 5420577.000000 272.760010
494708.781250 5420574.000000 272.299988
494708.781250 5420571.500000 271.790009
494708.750000 5420568.500000 271.290009
494708.750000 5420566.000000 270.779999
494708.718750 5420563.000000 270.299988
494708.687500 5420560.500000 269.899994
494708.687500 5420557.500000 269.390015
494708.656250 5420554.500000 268.809998
494708.656250 5420552.000000 268.279999
494708.625000 5420549.000000 267.880005
494708.625000 5420546.500000 267.380005
494708.593750 5420543.500000 267.019989
494708.562500 5420541.000000 266.529999
494708.562500 5420538.000000 265.929993
494708.531250 5420535.000000 265.510010
494708.500000 5420532.500000 265.380005
494708.500000 5420529.500000 264.760010
494708.500000 5420526.500000 263.600006
494708.468750 5420524.000000 263.160004
494708.437500 5420521.000000 263.179993
494708.375000 5420518.500000 263.309998
494708.343750 5420515.500000 263.339996
494708.312500 5420513.000000 263.350006
494708.250000 5420510.000000 263.459991
494708.218750 5420507.000000 263.459991
494708.156250 5420504.000000 263.399994
494708.125000 5420501.500000 263.489990
494708.093750 5420498.500000 263.489990
494708.000000 5420496.000000 264.679993
494707.875000 5420493.000000 266.329987
494707.781250 5420490.500000 267.420013
494707.718750 5420488.000000 267.850006
494707.718750 5420484.500000 266.799988
494707.718750 5420482.000000 265.820007
494707.718750 5420479.000000 264.709991
494707.718750 5420476.000000 264.149994
494707.687500 5420473.500000 263.670013
494707.656250 5420470.500000 263.459991
494707.625000 5420467.500000 263.410004
494707.593750 5420464.500000 263.299988
494707.562500 5420462.000000 263.089996
494707.500000 5420459.000000 262.929993
494707.468750 5420456.000000 262.850006
494707.406250 5420453.500000 263.170013
494707.406250 5420450.000000 262.170013
494707.437500 5420447.000000 260.779999
494707.468750 5420444.000000 259.230011
494707.406250 5420441.500000 259.320007
494707.375000 5420438.500000 259.670013
494707.281250 5420435.500000 260.459991
494707.218750 5420433.000000 260.839996
494707.187500 5420430.000000 260.470001
494707.156250 5420427.000000 260.100006
494707.125000 5420424.000000 259.850006
494707.093750 5420421.000000 259.690002
494706.937500 5420418.500000 262.000000
494707.000000 5420415.000000 259.779999
494706.875000 5420412.500000 261.459991
494706.750000 5420410.000000 263.630005
494706.593750 5420407.500000 265.760010
494706.437500 5420405.000000 267.989990
494706.375000 5420402.500000 268.779999
494706.250000 5420400.000000 270.500000
494706.125000 5420397.000000 272.309998
494706.000000 5420394.500000 274.029999
494705.875000 5420392.500000 275.850006
494705.812500 5420389.500000 276.700012
494705.781250 5420386.500000 276.250000
494705.750000 5420383.500000 275.929993
494705.687500 5420380.500000 276.160004
494705.656250 5420377.500000 275.700012
494705.500000 5420375.500000 278.179993
494705.500000 5420372.500000 277.540009
494705.406250 5420369.500000 277.970001
494705.156250 5420368.000000 282.959991
494705.343750 5420363.500000 277.989990
494705.437500 5420360.000000 274.799988
494705.593750 5420356.000000 270.299988
494705.375000 5420354.000000 274.200012
494705.406250 5420350.000000 272.040009
494705.500000 5420346.500000 268.859985
494705.500000 5420343.000000 268.179993
494705.531250 5420339.500000 266.239990
494705.593750 5420336.000000 264.130005
494705.718750 5420331.500000 259.529999
494705.781250 5420328.000000 256.890015
494705.750000 5420325.000000 256.890015
494705.812500 5420321.000000 254.330002
494705.750000 5420317.500000 254.250000
494706.468750 5420316.000000 254.330002
494706.531250 5420318.500000 254.330002
494706.500000 5420322.000000 255.789993
494706.500000 5420325.500000 257.359985
494706.593750 5420328.000000 256.869995
494706.500000 5420332.000000 260.140015
494706.437500 5420335.500000 262.829987
494706.531250 5420338.000000 262.260010
494706.375000 5420342.500000 267.380005
494706.375000 5420346.000000 268.950012
494706.375000 5420349.000000 269.929993
494706.312500 5420352.500000 273.000000
494706.187500 5420356.500000 276.970001
494706.312500 5420359.000000 275.739990
494706.437500 5420361.500000 274.309998
494706.312500 5420365.500000 278.559998
494706.343750 5420368.000000 278.700012
494706.218750 5420372.000000 282.690002
494706.593750 5420373.000000 275.640015
494706.656250 5420376.000000 275.649994
494706.593750 5420379.500000 278.429993
494706.781250 5420381.500000 275.970001
494706.812500 5420384.500000 276.079987
494706.875000 5420387.500000 276.100006
494706.906250 5420390.000000 276.700012
494707.000000 5420393.000000 275.899994
494707.156250 5420395.500000 274.109985
494707.281250 5420398.000000 272.399994
494707.437500 5420400.500000 270.630005
494707.562500 5420403.000000 268.890015
494707.656250 5420405.500000 267.799988
494707.812500 5420408.000000 266.070007
494707.937500 5420410.500000 264.160004
494708.125000 5420413.000000 261.839996
494708.250000 5420415.500000 260.140015
494708.343750 5420418.000000 259.619995
494708.375000 5420421.000000 260.160004
494708.437500 5420424.000000 259.910004
494708.500000 5420426.500000 260.070007
494708.562500 5420429.500000 260.440002
494708.593750 5420432.500000 260.750000
494708.625000 5420435.500000 261.329987
494708.718750 5420438.000000 260.829987
494708.781250 5420441.000000 260.540009
494708.843750 5420444.000000 260.859985
494708.843750 5420447.000000 261.850006
494708.687500 5420450.500000 266.679993
494708.937500 5420453.000000 262.600006
494708.968750 5420455.500000 262.760010
494709.031250 5420458.500000 262.980011
494709.093750 5420461.500000 263.070007
494709.125000 5420464.500000 263.149994
494709.187500 5420467.000000 263.339996
494709.218750 5420470.000000 263.799988
494709.281250 5420473.000000 264.350006
494709.312500 5420475.500000 264.890015
494709.343750 5420478.500000 265.519989
494709.343750 5420481.500000 266.760010
494709.375000 5420484.500000 267.329987
494709.406250 5420487.000000 267.489990
494709.437500 5420490.000000 267.940002
494709.562500 5420493.000000 267.070007
494709.687500 5420495.500000 265.390015
494709.843750 5420498.000000 263.489990
494709.906250 5420501.000000 263.359985
494709.968750 5420503.500000 263.429993
494710.031250 5420506.500000 263.440002
494710.093750 5420509.500000 263.440002
494710.156250 5420512.000000 263.359985
494710.218750 5420515.000000 263.299988
494710.281250 5420518.000000 263.369995
494710.281250 5420520.500000 264.420013
494710.343750 5420523.500000 264.440002
494710.437500 5420526.000000 263.279999
494710.500000 5420529.000000 263.350006
494710.531250 5420532.000000 264.160004
494710.531250 5420534.500000 265.359985
494710.562500 5420537.500000 266.220001
494710.593750 5420540.000000 266.660004
494710.625000 5420543.000000 266.959991
494710.656250 5420546.000000 267.470001
494710.718750 5420548.500000 267.720001
494710.750000 5420551.500000 268.029999
494710.781250 5420554.000000 269.070007
494710.812500 5420557.000000 269.600006
494710.843750 5420560.000000 270.000000
494710.875000 5420562.500000 270.420013
494710.906250 5420565.500000 270.850006
494710.937500 5420568.000000 271.390015
494710.968750 5420571.000000 271.940002
494711.031250 5420573.500000 272.359985
494711.062500 5420576.500000 272.820007
494711.093750 5420579.000000 273.290009
494711.125000 5420582.000000 273.670013
494711.156250 5420584.500000 274.109985
494711.187500 5420587.500000 274.700012
494711.250000 5420590.000000 275.170013
494711.281250 5420593.000000 275.630005
494711.312500 5420595.500000 276.160004
494711.343750 5420598.500000 276.589996
494711.375000 5420601.000000 277.040009
494711.406250 5420604.000000 277.480011
494711.468750 5420606.500000 277.959991
494711.500000 5420609.500000 278.529999
494711.531250 5420612.000000 279.079987
494711.562500 5420615.000000 279.720001
494711.593750 5420617.500000 280.230011
494711.593750 5420620.000000 280.959991
494711.656250 5420623.000000 281.000000
494711.687500 5420625.500000 281.329987
494711.750000 5420628.500000 281.829987
494711.781250 5420631.000000 282.269989
494711.812500 5420634.000000 282.750000
494711.843750 5420636.500000 283.089996
494711.906250 5420639.500000 283.350006
494711.968750 5420642.000000 283.420013
494711.968750 5420645.000000 284.079987
494712.000000 5420647.500000 285.130005
494712.000000 5420650.000000 286.200012
494712.031250 5420653.000000 286.649994
494712.093750 5420655.500000 286.679993
494712.125000 5420658.500000 287.179993
494712.156250 5420661.000000 287.700012
494712.187500 5420664.000000 288.040009
494712.250000 5420666.500000 288.440002
494712.281250 5420669.500000 288.850006
494712.312500 5420672.000000 289.309998
494712.343750 5420675.000000 289.779999
494712.375000 5420677.500000 290.250000
494712.437500 5420680.000000 290.619995
494712.468750 5420683.000000 290.950012
494712.500000 5420686.000000 291.350006
494712.562500 5420688.500000 291.549988
494712.593750 5420691.000000 292.320007
494712.593750 5420693.500000 293.429993
494712.593750 5420696.500000 294.619995
494712.593750 5420699.000000 295.730011
494712.593750 5420701.500000 296.769989
494712.593750 5420704.000000 297.869995
494712.593750 5420706.500000 299.160004
494712.593750 5420709.000000 300.459991
494712.562500 5420711.500000 301.679993
494712.562500 5420714.000000 303.010010
494712.562500 5420716.500000 304.350006
494712.562500 5420719.000000 305.500000
494712.562500 5420721.500000 306.670013
494712.531250 5420724.500000 308.040009
494712.531250 5420726.500000 309.140015
494712.531250 5420729.000000 310.399994
494712.531250 5420731.500000 311.579987
494712.531250 5420734.000000 312.910004
494712.531250 5420736.500000 314.179993
494712.625000 5420739.500000 313.200012
494712.687500 5420742.500000 313.299988
494712.750000 5420745.500000 313.260010
494712.750000 5420748.000000 314.540009
494712.750000 5420750.500000 315.730011
494712.875000 5420754.000000 314.079987
494713.625000 5420753.000000 315.059998
494713.562500 5420750.000000 315.220001
494713.593750 5420748.000000 314.140015
494713.593750 5420745.500000 313.209991
494713.562500 5420743.000000 313.250000
494713.531250 5420740.500000 313.269989
494713.437500 5420737.500000 314.059998
494713.468750 5420735.000000 312.820007
494713.468750 5420733.000000 311.709991
494713.500000 5420730.500000 310.480011
494713.531250 5420728.000000 309.279999
494713.531250 5420726.000000 308.179993
494713.562500 5420723.500000 307.019989
494713.593750 5420721.000000 305.679993
494713.625000 5420718.500000 304.609985
494713.625000 5420716.000000 303.470001
494713.656250 5420714.000000 302.130005
494713.687500 5420711.500000 300.899994
494713.687500 5420709.000000 299.679993
494713.718750 5420706.500000 298.429993
494713.750000 5420704.500000 297.130005
494713.750000 5420701.500000 296.079987
494713.781250 5420699.000000 295.070007
494713.781250 5420696.500000 294.130005
494713.812500 5420694.000000 292.959991
494713.812500 5420691.500000 292.170013
494713.750000 5420689.000000 291.940002
494713.750000 5420686.000000 291.649994
494713.718750 5420683.500000 291.250000
494713.687500 5420681.000000 290.850006
494713.656250 5420678.000000 290.429993
494713.656250 5420675.500000 289.980011
494713.625000 5420673.000000 289.559998
494713.625000 5420670.000000 289.160004
494713.593750 5420667.500000 288.690002
494713.562500 5420665.000000 288.209991
494713.531250 5420662.000000 287.899994
494713.531250 5420659.500000 287.440002
494713.468750 5420657.000000 287.470001
494713.468750 5420654.000000 286.929993
494713.468750 5420651.500000 285.799988
494713.468750 5420649.000000 284.880005
494713.500000 5420646.500000 283.839996
494713.468750 5420644.000000 283.420013
494713.437500 5420641.000000 283.440002
494713.375000 5420638.500000 283.320007
494713.375000 5420635.500000 282.959991
494713.343750 5420633.000000 282.619995
494713.312500 5420630.000000 282.179993
494713.281250 5420627.500000 282.049988
494713.250000 5420625.000000 281.670013
494713.250000 5420622.000000 280.679993
494713.281250 5420619.500000 279.779999
494713.250000 5420616.500000 278.940002
494713.250000 5420614.000000 278.309998
494713.250000 5420611.500000 277.649994
494713.218750 5420609.000000 276.989990
494713.187500 5420606.000000 276.799988
494713.156250 5420603.500000 276.880005
494713.125000 5420600.500000 276.760010
494713.093750 5420597.500000 276.459991
494713.062500 5420595.000000 276.109985
494713.031250 5420592.000000 275.660004
494713.031250 5420589.500000 275.160004
494713.000000 5420587.000000 274.690002
494712.968750 5420584.000000 274.170013
494712.968750 5420581.500000 273.679993
494712.937500 5420578.500000 273.320007
494712.906250 5420576.000000 272.859985
494712.875000 5420573.000000 272.359985
494712.843750 5420570.500000 272.209991
494712.843750 5420567.500000 271.690002
494712.843750 5420564.500000 270.839996
494712.843750 5420562.000000 269.890015
494712.843750 5420559.500000 269.109985
494712.843750 5420556.500000 268.049988
494712.812500 5420554.000000 267.899994
494712.750000 5420551.000000 267.730011
494712.718750 5420548.000000 267.630005
494712.656250 5420545.500000 267.709991
494712.687500 5420542.500000 266.600006
494712.687500 5420540.000000 265.329987
494712.625000 5420537.000000 265.570007
494712.625000 5420534.000000 265.160004
494712.625000 5420531.500000 263.980011
494712.625000 5420528.500000 263.450012
494712.562500 5420526.000000 263.760010
494712.500000 5420523.000000 263.730011
494712.468750 5420520.000000 263.290009
494712.437500 5420517.500000 263.279999
494712.375000 5420514.500000 263.339996
494712.343750 5420511.500000 263.410004
494712.312500 5420509.000000 263.410004
494712.250000 5420506.000000 263.410004
494712.187500 5420503.000000 263.510010
494712.156250 5420500.500000 263.470001
494712.093750 5420497.500000 264.190002
494711.937500 5420495.000000 265.920013
494711.812500 5420492.000000 268.029999
494711.812500 5420489.500000 267.089996
494711.718750 5420486.500000 267.880005
494711.718750 5420484.000000 267.100006
494711.625000 5420481.000000 267.779999
494711.625000 5420478.000000 267.269989
494711.625000 5420475.500000 265.959991
494711.593750 5420472.500000 265.519989
494711.593750 5420469.500000 264.829987
494711.593750 5420466.500000 264.019989
494711.593750 5420463.500000 262.970001
494711.531250 5420461.000000 262.890015
494711.500000 5420458.000000 262.720001
494711.468750 5420455.000000 262.540009
494711.406250 5420452.000000 262.480011
494711.375000 5420449.500000 262.269989
494711.343750 5420446.500000 262.079987
494711.312500 5420443.500000 261.790009
494711.281250 5420440.500000 261.450012
494711.250000 5420437.500000 261.220001
494711.218750 5420435.000000 260.989990
494711.187500 5420432.000000 260.660004
494711.125000 5420428.500000 260.359985
494711.125000 5420426.000000 260.119995
494711.000000 5420423.000000 261.769989
494710.968750 5420420.000000 260.989990
494710.937500 5420417.500000 260.980011
494710.812500 5420414.500000 262.529999
494710.625000 5420412.500000 265.769989
494710.531250 5420409.500000 266.470001
494710.437500 5420407.000000 267.679993
494710.343750 5420404.500000 269.010010
494710.187500 5420402.000000 270.820007
494710.062500 5420399.000000 272.570007
494709.937500 5420396.500000 274.230011
494709.812500 5420394.000000 276.010010
494709.750000 5420391.500000 276.489990
494709.718750 5420388.500000 276.079987
494709.687500 5420385.500000 276.000000
494709.562500 5420383.000000 277.970001
494709.593750 5420379.500000 275.799988
494709.406250 5420377.500000 278.769989
494709.500000 5420373.500000 275.630005
494709.468750 5420371.000000 275.619995
494709.062500 5420370.000000 283.859985
494709.281250 5420365.500000 277.549988
494709.312500 5420362.000000 275.959991
494709.156250 5420359.500000 278.089996
494709.343750 5420355.500000 273.160004
494709.406250 5420351.500000 270.079987
494709.312500 5420349.000000 270.970001
494709.312500 5420346.000000 270.440002
494709.375000 5420342.000000 267.869995
494709.500000 5420338.000000 263.489990
494709.562500 5420334.000000 260.910004
494709.531250 5420331.000000 260.149994
494709.625000 5420327.000000 257.160004
494709.562500 5420324.000000 257.549988
494709.593750 5420320.000000 255.250000
494709.593750 5420316.500000 254.300003
494710.281250 5420315.000000 254.380005
494710.312500 5420318.000000 254.490005
494710.281250 5420321.500000 256.970001
494710.312500 5420324.500000 257.489990
494710.375000 5420327.500000 257.239990
494710.250000 5420331.500000 262.299988
494710.343750 5420334.000000 261.559998
494710.187500 5420338.500000 266.339996
494710.281250 5420341.500000 266.070007
494710.156250 5420345.000000 269.829987
494710.281250 5420348.000000 268.709991
494710.125000 5420352.000000 273.910004
494710.250000 5420354.500000 272.010010
494710.125000 5420358.500000 276.790009
494710.093750 5420361.500000 278.470001
494710.062500 5420365.000000 281.130005
494710.000000 5420368.500000 283.369995
494710.406250 5420369.500000 276.010010
494710.468750 5420372.000000 275.630005
494710.375000 5420376.000000 279.619995
494710.593750 5420378.000000 275.869995
494710.656250 5420380.500000 275.869995
494710.718750 5420383.500000 275.890015
494710.687500 5420387.000000 278.149994
494710.812500 5420389.500000 276.380005
494710.875000 5420392.000000 276.399994
494710.968750 5420395.000000 276.019989
494711.093750 5420397.500000 274.239990
494711.250000 5420400.000000 272.540009
494711.375000 5420402.500000 270.859985
494711.500000 5420405.000000 269.179993
494711.625000 5420407.500000 267.829987
494711.750000 5420410.000000 266.739990
494711.906250 5420412.500000 264.809998
494712.031250 5420415.000000 263.299988
494712.156250 5420417.500000 261.660004
494712.312500 5420420.500000 260.089996
494712.218750 5420423.500000 263.239990
494712.437500 5420426.000000 260.130005
494712.468750 5420429.000000 260.450012
494712.531250 5420432.000000 260.660004
494712.593750 5420434.500000 260.950012
494712.625000 5420437.500000 261.299988
494712.687500 5420440.500000 261.540009
494712.750000 5420443.500000 261.720001
494712.781250 5420446.000000 261.989990
494712.843750 5420449.000000 262.220001
494712.875000 5420452.000000 262.329987
494712.937500 5420454.500000 262.480011
494713.000000 5420457.500000 262.630005
494713.062500 5420460.500000 262.760010
494713.093750 5420463.500000 263.619995
494713.093750 5420466.500000 264.739990
494713.125000 5420469.000000 265.589996
494713.156250 5420472.500000 266.459991
494713.187500 5420475.000000 266.829987
494713.218750 5420478.000000 267.559998
494713.250000 5420480.500000 267.940002
494713.343750 5420483.500000 267.519989
494713.375000 5420486.500000 268.049988
494713.437500 5420489.000000 267.859985
494713.531250 5420492.000000 267.799988
494713.656250 5420494.500000 266.290009
494713.812500 5420497.000000 264.429993
494713.906250 5420500.000000 263.540009
494713.968750 5420503.000000 263.500000
494714.031250 5420505.500000 263.440002
494714.093750 5420508.500000 263.410004
494714.156250 5420511.000000 263.410004
494714.218750 5420514.000000 263.309998
494714.281250 5420517.000000 263.350006
494714.375000 5420520.000000 263.279999
494714.437500 5420522.500000 263.260010
494714.500000 5420525.500000 263.209991
494714.531250 5420528.000000 263.470001
494714.593750 5420531.000000 263.670013
494714.625000 5420533.500000 264.399994
494714.687500 5420536.500000 264.299988
494714.687500 5420539.500000 265.459991
494714.812500 5420542.000000 264.630005
494714.812500 5420545.000000 265.929993
494714.812500 5420548.000000 267.250000
494714.843750 5420550.500000 267.890015
494714.875000 5420553.500000 267.899994
494714.937500 5420556.000000 267.940002
494715.000000 5420559.000000 268.079987
494715.062500 5420562.000000 268.179993
494715.062500 5420564.500000 269.429993
494715.093750 5420567.500000 270.350006
494715.093750 5420570.000000 271.200012
494715.125000 5420573.000000 271.970001
494715.156250 5420575.500000 272.880005
494715.156250 5420578.500000 273.790009
494715.187500 5420581.000000 274.250000
494715.250000 5420583.500000 274.450012
494715.312500 5420586.500000 274.790009
494715.343750 5420589.500000 275.239990
494715.375000 5420592.000000 275.730011
494715.406250 5420595.000000 276.149994
494715.468750 5420597.500000 276.459991
494715.531250 5420600.500000 276.720001
494715.562500 5420603.000000 276.839996
494715.625000 5420606.000000 276.829987
494715.687500 5420608.500000 276.890015
494715.750000 5420611.500000 276.899994
494715.781250 5420614.000000 277.559998
494715.875000 5420617.000000 277.200012
494715.875000 5420619.500000 278.260010
494715.906250 5420622.500000 279.170013
494715.843750 5420625.000000 281.549988
494715.906250 5420627.500000 281.100006
494715.937500 5420630.500000 281.929993
494715.937500 5420633.000000 283.029999
494716.000000 5420636.000000 283.130005
494716.062500 5420638.500000 283.290009
494716.125000 5420641.500000 283.380005
494716.187500 5420644.000000 283.459991
494716.250000 5420647.000000 283.390015
494716.312500 5420649.500000 283.459991
494716.312500 5420652.500000 284.600006
494716.281250 5420655.000000 286.250000
494716.343750 5420657.500000 286.579987
494716.343750 5420660.500000 287.799988
494716.375000 5420663.000000 288.519989
494716.406250 5420665.500000 288.570007
494716.468750 5420668.500000 288.929993
494716.500000 5420671.000000 289.230011
494716.562500 5420674.000000 289.459991
494716.625000 5420676.500000 289.839996
494716.625000 5420679.500000 290.769989
494716.656250 5420682.000000 291.179993
494716.687500 5420685.000000 291.640015
494716.750000 5420687.500000 292.040009
494716.781250 5420690.500000 292.480011
494716.843750 5420693.000000 292.859985
494716.875000 5420696.000000 293.089996
494716.937500 5420698.500000 293.420013
494716.968750 5420701.000000 294.070007
494716.968750 5420704.000000 295.059998
494716.968750 5420706.500000 296.250000
494716.968750 5420709.000000 297.750000
494716.937500 5420711.500000 299.029999
494716.937500 5420714.000000 300.279999
494716.937500 5420716.500000 301.670013
494716.937500 5420719.000000 302.839996
494716.937500 5420721.500000 303.959991
494716.937500 5420724.000000 305.429993
494716.937500 5420726.500000 306.609985
494716.937500 5420729.000000 307.890015
494716.937500 5420731.500000 309.049988
494716.937500 5420734.000000 310.230011
494716.906250 5420736.500000 311.589996
494716.906250 5420739.000000 312.989990
494716.906250 5420741.500000 313.940002
494717.031250 5420744.500000 313.230011
494717.093750 5420747.500000 313.269989
494717.156250 5420750.500000 313.369995
494717.156250 5420753.000000 314.350006
494717.250000 5420756.000000 313.679993
494718.031250 5420755.000000 313.510010
494718.000000 5420752.500000 313.600006
494717.968750 5420750.000000 313.299988
494717.906250 5420747.000000 313.200012
494717.875000 5420744.500000 313.179993
494717.812500 5420742.000000 314.010010
494717.812500 5420739.500000 312.709991
494717.843750 5420737.500000 311.519989
494717.875000 5420735.000000 310.209991
494717.875000 5420732.500000 308.989990
494717.906250 5420730.500000 307.929993
494717.906250 5420728.000000 306.750000
494717.937500 5420725.500000 305.500000
494717.968750 5420723.000000 304.260010
494717.968750 5420721.000000 303.160004
494718.000000 5420718.500000 301.880005
494718.031250 5420716.000000 300.700012
494718.031250 5420713.500000 299.519989
494718.062500 5420711.000000 298.250000
494718.093750 5420709.000000 296.950012
494718.125000 5420706.500000 295.709991
494718.125000 5420704.000000 294.500000
494718.125000 5420701.500000 293.850006
494718.093750 5420698.500000 293.559998
494718.062500 5420696.000000 293.239990
494718.031250 5420693.500000 292.959991
494718.000000 5420690.500000 292.660004
494717.968750 5420688.000000 292.190002
494717.937500 5420685.500000 291.720001
494717.906250 5420682.500000 291.579987
494717.937500 5420680.000000 290.320007
494717.906250 5420677.500000 289.660004
494717.875000 5420675.000000 289.609985
494717.843750 5420672.000000 289.329987
494717.812500 5420669.500000 289.130005
494717.781250 5420666.500000 288.769989
494717.718750 5420664.000000 288.839996
494717.750000 5420661.500000 287.470001
494717.781250 5420659.000000 286.269989
494717.781250 5420656.500000 285.209991
494717.781250 5420653.500000 284.160004
494717.781250 5420651.000000 283.510010
494717.750000 5420648.500000 283.369995
494717.687500 5420645.500000 283.420013
494717.625000 5420643.000000 283.480011
494717.593750 5420640.000000 283.380005
494717.531250 5420637.500000 283.540009
494717.531250 5420634.500000 282.649994
494717.562500 5420632.000000 281.640015
494717.562500 5420629.500000 280.600006
494717.562500 5420627.000000 279.820007
494717.562500 5420624.000000 278.779999
494717.562500 5420621.500000 277.630005
494717.562500 5420619.000000 276.950012
494717.500000 5420616.000000 277.019989
494717.437500 5420613.000000 277.040009
494717.406250 5420610.500000 277.029999
494717.375000 5420607.500000 277.000000
494717.312500 5420605.000000 276.890015
494717.281250 5420602.500000 276.790009
494717.218750 5420599.500000 276.690002
494717.187500 5420597.000000 276.380005
494717.156250 5420594.000000 276.290009
494717.125000 5420591.000000 276.130005
494717.125000 5420588.500000 275.500000
494717.093750 5420585.500000 274.709991
494717.093750 5420583.000000 273.850006
494717.093750 5420580.500000 273.109985
494717.093750 5420577.500000 272.170013
494717.062500 5420575.000000 271.369995
494717.062500 5420572.000000 270.480011
494717.062500 5420569.500000 269.609985
494717.093750 5420566.500000 268.429993
494717.031250 5420564.000000 268.160004
494717.000000 5420561.000000 268.109985
494716.937500 5420558.500000 268.040009
494716.906250 5420555.500000 268.130005
494716.875000 5420553.000000 267.779999
494716.875000 5420550.000000 266.299988
494716.906250 5420547.000000 265.049988
494716.937500 5420544.500000 263.600006
494716.906250 5420541.500000 262.760010
494716.875000 5420539.000000 263.140015
494716.812500 5420536.000000 263.220001
494716.750000 5420533.000000 263.149994
494716.718750 5420530.500000 263.190002
494716.656250 5420527.500000 263.160004
494716.625000 5420524.500000 263.200012
494716.562500 5420522.000000 263.299988
494716.500000 5420519.000000 263.269989
494716.468750 5420516.500000 263.250000
494716.406250 5420513.500000 263.290009
494716.375000 5420511.000000 263.329987
494716.312500 5420508.000000 263.410004
494716.250000 5420505.000000 263.459991
494716.218750 5420502.000000 263.500000
494716.156250 5420499.500000 263.519989
494716.062500 5420496.500000 264.429993
494715.937500 5420494.000000 266.140015
494715.812500 5420491.500000 267.890015
494715.750000 5420488.500000 268.049988
494715.687500 5420485.500000 268.049988
494715.625000 5420483.000000 268.630005
494715.531250 5420480.000000 269.609985
494715.531250 5420477.500000 268.850006
494715.531250 5420474.500000 267.760010
494715.531250 5420471.500000 266.529999
494715.500000 5420468.500000 266.119995
494715.468750 5420466.000000 265.619995
494715.468750 5420463.000000 264.850006
494715.468750 5420460.000000 263.630005
494715.468750 5420457.000000 262.450012
494715.437500 5420454.000000 262.309998
494715.375000 5420451.000000 262.140015
494715.343750 5420448.000000 261.959991
494715.312500 5420445.500000 261.890015
494715.250000 5420442.500000 261.679993
494715.218750 5420439.500000 261.380005
494715.187500 5420436.500000 261.179993
494715.125000 5420433.500000 260.850006
494715.125000 5420431.000000 260.600006
494715.062500 5420428.000000 260.470001
494715.031250 5420425.000000 260.179993
494714.906250 5420422.000000 261.209991
494714.812500 5420419.500000 262.640015
494714.687500 5420417.000000 264.299988
494714.562500 5420414.500000 265.579987
494714.468750 5420411.500000 267.029999
494714.343750 5420409.000000 268.410004
494714.218750 5420406.500000 269.809998
494714.125000 5420403.500000 271.130005
494714.000000 5420401.000000 272.690002
494713.875000 5420398.500000 274.390015
494713.750000 5420396.000000 276.089996
494713.687500 5420393.500000 276.440002
494713.625000 5420390.500000 276.220001
494713.593750 5420387.500000 276.170013
494713.531250 5420384.500000 276.029999
494713.500000 5420381.500000 275.890015
494713.437500 5420378.500000 275.799988
494713.343750 5420376.000000 277.440002
494713.250000 5420373.500000 278.029999
494713.312500 5420370.000000 275.549988
494713.187500 5420367.000000 276.959991
494712.875000 5420366.000000 283.049988
494712.906250 5420362.500000 280.940002
494712.875000 5420359.500000 280.380005
494713.031250 5420355.500000 276.130005
494713.187500 5420351.000000 271.299988
494713.125000 5420348.000000 271.739990
494713.125000 5420345.000000 270.529999
494713.062500 5420342.000000 270.670013
494712.906250 5420339.500000 272.630005
494713.312500 5420333.500000 262.190002
494713.281250 5420330.000000 261.510010
494713.375000 5420326.000000 257.579987
494713.343750 5420323.000000 257.850006
494713.187500 5420320.500000 259.670013
494713.343750 5420315.500000 254.630005
494714.031250 5420317.500000 255.570007
494714.000000 5420321.000000 258.140015
494714.062500 5420323.500000 257.910004
494714.156250 5420326.500000 257.380005
494713.968750 5420331.000000 263.779999
494714.062500 5420333.500000 262.859985
494713.875000 5420338.500000 269.010010
494713.843750 5420342.000000 270.779999
494713.906250 5420344.500000 271.230011
494713.875000 5420348.000000 273.589996
494714.000000 5420350.500000 271.660004
494713.875000 5420354.500000 276.609985
494713.843750 5420358.000000 278.760010
494713.906250 5420361.000000 278.720001
494713.781250 5420364.500000 283.000000
494714.093750 5420366.000000 277.209991
494714.250000 5420368.500000 275.540009
494714.312500 5420371.500000 275.529999
494714.218750 5420375.000000 278.929993
494714.437500 5420377.000000 275.790009
494714.500000 5420380.000000 275.869995
494714.562500 5420383.000000 276.010010
494714.625000 5420385.500000 276.140015
494714.656250 5420388.500000 276.260010
494714.718750 5420391.500000 276.920013
494714.781250 5420394.500000 276.670013
494714.875000 5420397.000000 275.820007
494715.031250 5420399.500000 274.260010
494715.156250 5420402.000000 272.700012
494715.281250 5420404.500000 271.410004
494715.406250 5420407.000000 270.160004
494715.531250 5420409.500000 268.910004
494715.656250 5420412.000000 267.640015
494715.781250 5420415.000000 266.190002
494715.906250 5420417.500000 264.989990
494716.031250 5420420.000000 263.480011
494716.156250 5420422.500000 262.079987
494716.281250 5420425.000000 260.690002
494716.375000 5420428.000000 260.480011
494716.437500 5420431.000000 260.690002
494716.468750 5420434.000000 261.000000
494716.531250 5420436.500000 261.209991
494716.593750 5420439.500000 261.429993
494716.656250 5420442.500000 261.660004
494716.687500 5420445.000000 261.869995
494716.781250 5420448.500000 261.910004
494716.843750 5420451.000000 262.059998
494716.875000 5420454.000000 262.269989
494716.906250 5420457.000000 263.200012
494716.906250 5420460.000000 264.609985
494716.937500 5420462.500000 265.649994
494716.968750 5420465.500000 266.489990
494717.000000 5420468.500000 266.989990
494717.093750 5420471.500000 266.660004
494717.062500 5420474.500000 268.589996
494717.062500 5420477.500000 269.890015
494717.125000 5420480.000000 270.089996
494717.250000 5420482.500000 268.730011
494717.343750 5420485.500000 267.980011
494717.406250 5420488.500000 268.019989
494717.500000 5420491.000000 267.440002
494717.656250 5420493.500000 265.640015
494717.812500 5420496.500000 264.040009
494717.875000 5420499.000000 263.559998
494717.968750 5420502.000000 263.480011
494718.031250 5420505.000000 263.489990
494718.093750 5420507.500000 263.359985
494718.156250 5420510.500000 263.329987
494718.218750 5420513.500000 263.329987
494718.312500 5420516.000000 263.230011
494718.375000 5420519.000000 263.190002
494718.437500 5420521.500000 263.230011
494718.500000 5420524.500000 263.170013
494718.593750 5420527.500000 263.100006
494718.625000 5420530.000000 263.160004
494718.718750 5420533.000000 263.059998
494718.781250 5420535.500000 263.000000
494718.843750 5420538.500000 263.179993
494718.906250 5420541.500000 262.959991
494718.937500 5420544.000000 263.500000
494719.031250 5420547.000000 263.269989
494719.031250 5420550.000000 264.559998
494719.031250 5420552.500000 265.880005
494719.031250 5420555.500000 267.130005
494719.062500 5420558.000000 268.220001
494719.125000 5420561.000000 268.190002
494719.187500 5420564.000000 268.170013
494719.250000 5420566.500000 268.309998
494719.312500 5420569.500000 268.359985
494719.375000 5420572.000000 268.750000
494719.375000 5420575.000000 269.730011
494719.406250 5420577.500000 270.529999
494719.406250 5420580.500000 271.500000
494719.437500 5420583.000000 272.390015
494719.468750 5420586.000000 273.119995
494719.500000 5420588.500000 273.820007
494719.531250 5420591.500000 274.630005
494719.562500 5420594.000000 275.380005
494719.593750 5420597.000000 276.040009
494719.625000 5420599.500000 276.820007
494719.656250 5420602.500000 277.329987
494719.750000 5420605.000000 276.839996
494719.812500 5420608.000000 277.000000
494719.875000 5420610.500000 277.010010
494719.937500 5420613.500000 277.000000
494720.000000 5420616.000000 277.079987
494720.062500 5420619.000000 277.049988
494720.125000 5420621.500000 277.019989
494720.187500 5420624.500000 277.260010
494720.125000 5420627.000000 279.529999
494720.218750 5420630.000000 279.100006
494720.250000 5420632.500000 280.140015
494720.250000 5420635.000000 281.100006
494720.281250 5420638.000000 282.230011
494720.281250 5420640.500000 283.420013
494720.343750 5420643.500000 283.399994
494720.406250 5420646.000000 283.329987
494720.468750 5420649.000000 283.410004
494720.531250 5420651.500000 283.299988
494720.625000 5420654.500000 283.140015
494720.625000 5420657.000000 283.959991
494720.625000 5420660.000000 285.250000
494720.656250 5420662.500000 286.380005
494720.656250 5420665.000000 287.750000
494720.625000 5420667.500000 289.130005
494720.687500 5420670.500000 289.260010
494720.750000 5420673.000000 289.510010
494720.812500 5420676.000000 289.579987
494720.875000 5420679.000000 289.619995
494720.937500 5420681.500000 289.769989
494720.968750 5420684.000000 290.549988
494720.968750 5420687.000000 291.859985
494720.968750 5420689.500000 293.209991
494721.031250 5420692.000000 293.100006
494721.093750 5420695.000000 293.450012
494721.125000 5420697.500000 293.929993
494721.187500 5420700.500000 294.200012
494721.218750 5420703.000000 294.489990
494721.281250 5420706.000000 294.839996
494721.343750 5420708.500000 295.079987
494721.343750 5420711.000000 296.380005
494721.312500 5420713.500000 297.820007
494721.343750 5420716.500000 299.059998
494721.343750 5420719.000000 300.299988
494721.312500 5420721.500000 301.649994
494721.312500 5420724.000000 302.959991
494721.312500 5420726.500000 304.179993
494721.312500 5420729.000000 305.369995
494721.312500 5420731.500000 306.720001
494721.312500 5420734.000000 307.970001
494721.312500 5420736.500000 309.179993
494721.312500 5420739.000000 310.670013
494721.312500 5420741.000000 311.980011
494721.312500 5420743.500000 313.380005
494721.375000 5420746.500000 313.440002
494721.437500 5420749.500000 313.250000
494721.500000 5420752.500000 313.299988
494721.562500 5420755.000000 313.290009
494722.343750 5420754.500000 313.299988
494722.312500 5420751.500000 313.200012
494722.250000 5420749.000000 313.269989
494722.156250 5420746.000000 314.190002
494722.187500 5420744.000000 313.029999
494722.187500 5420741.500000 311.750000
494722.218750 5420739.500000 310.470001
494722.250000 5420737.000000 309.089996
494722.281250 5420734.500000 307.820007
494722.281250 5420732.500000 306.769989
494722.312500 5420730.000000 305.470001
494722.343750 5420728.000000 304.200012
494722.343750 5420725.500000 303.059998
494722.375000 5420723.000000 301.839996
494722.375000 5420720.500000 300.549988
494722.406250 5420718.000000 299.309998
494722.406250 5420715.500000 298.049988
494722.437500 5420713.500000 296.920013
494722.437500 5420711.000000 295.670013
494722.406250 5420708.500000 295.350006
494722.375000 5420706.000000 294.890015
494722.375000 5420703.000000 294.589996
494722.312500 5420700.500000 294.299988
494722.281250 5420698.000000 294.019989
494722.250000 5420695.000000 293.660004
494722.218750 5420692.500000 293.260010
494722.187500 5420690.000000 292.869995
494722.218750 5420687.500000 291.369995
494722.250000 5420685.000000 290.149994
494722.218750 5420682.000000 289.730011
494722.156250 5420679.500000 289.739990
494722.125000 5420677.000000 289.670013
494722.093750 5420674.000000 289.489990
494722.031250 5420671.000000 289.790009
494722.031250 5420668.500000 288.760010
494722.031250 5420666.000000 287.459991
494722.062500 5420663.500000 286.149994
494722.062500 5420661.000000 284.809998
494722.093750 5420658.500000 283.500000
494722.062500 5420656.000000 283.040009
494722.000000 5420653.000000 283.239990
494721.937500 5420650.000000 283.350006
494721.906250 5420647.500000 283.399994
494721.843750 5420644.500000 283.429993
494721.812500 5420642.000000 283.000000
494721.812500 5420639.500000 281.920013
494721.812500 5420637.000000 280.970001
494721.843750 5420634.000000 279.709991
494721.843750 5420631.500000 278.859985
494721.843750 5420629.000000 277.829987
494721.812500 5420626.000000 277.079987
494721.750000 5420623.500000 277.190002
494721.718750 5420620.500000 277.179993
494721.656250 5420618.000000 277.089996
494721.625000 5420615.000000 277.109985
494721.562500 5420612.500000 277.079987
494721.500000 5420609.500000 277.160004
494721.437500 5420607.000000 277.309998
494721.437500 5420604.000000 276.690002
494721.406250 5420601.500000 276.179993
494721.406250 5420599.000000 275.450012
494721.375000 5420596.000000 274.739990
494721.375000 5420593.500000 273.989990
494721.375000 5420590.500000 273.209991
494721.343750 5420588.000000 272.450012
494721.312500 5420585.000000 271.779999
494721.343750 5420582.500000 270.739990
494721.312500 5420579.500000 269.920013
494721.312500 5420577.000000 268.890015
494721.281250 5420574.000000 268.359985
494721.250000 5420571.500000 268.399994
494721.187500 5420568.500000 268.390015
494721.125000 5420566.000000 268.290009
494721.093750 5420563.000000 268.570007
494721.062500 5420560.500000 267.670013
494721.062500 5420557.500000 266.549988
494721.062500 5420554.500000 265.480011
494721.093750 5420552.000000 263.790009
494721.125000 5420549.500000 262.570007
494721.000000 5420546.500000 263.829987
494720.937500 5420543.500000 263.690002
494720.937500 5420540.500000 262.880005
494720.875000 5420538.000000 263.070007
494720.812500 5420535.000000 263.320007
494720.781250 5420532.500000 263.109985
494720.718750 5420529.500000 263.109985
494720.656250 5420526.500000 263.200012
494720.625000 5420524.000000 263.160004
494720.562500 5420521.000000 263.190002
494720.500000 5420518.500000 263.290009
494720.437500 5420515.500000 263.309998
494720.406250 5420512.500000 263.260010
494720.343750 5420510.000000 263.290009
494720.281250 5420507.000000 263.390015
494720.250000 5420504.500000 263.369995
494720.187500 5420501.500000 263.450012
494720.125000 5420498.500000 263.480011
494720.062500 5420496.000000 263.640015
494719.937500 5420493.000000 265.100006
494719.843750 5420490.500000 266.329987
494719.750000 5420487.500000 267.269989
494719.656250 5420485.000000 267.609985
494719.625000 5420482.000000 267.790009
494719.531250 5420479.500000 268.579987
494719.468750 5420476.500000 268.579987
494719.468750 5420473.500000 267.269989
494719.406250 5420471.000000 267.899994
494719.312500 5420468.000000 268.769989
494719.281250 5420465.000000 268.079987
494719.281250 5420462.000000 266.679993
494719.312500 5420459.000000 265.290009
494719.281250 5420456.500000 264.859985
494719.281250 5420453.500000 263.329987
494719.281250 5420450.000000 261.989990
494719.250000 5420447.500000 261.820007
494719.093750 5420445.000000 264.209991
494719.062500 5420441.500000 263.390015
494719.125000 5420438.500000 261.329987
494719.062500 5420435.500000 261.070007
494719.031250 5420432.500000 260.859985
494718.968750 5420430.000000 260.700012
494718.875000 5420427.500000 261.630005
494718.750000 5420424.500000 263.250000
494718.625000 5420422.000000 265.230011
494718.500000 5420419.500000 266.100006
494718.406250 5420416.500000 267.200012
494718.312500 5420414.000000 268.380005
494718.187500 5420411.000000 269.700012
494718.093750 5420408.500000 270.970001
494717.968750 5420406.000000 272.239990
494717.875000 5420403.000000 273.140015
494717.781250 5420400.500000 273.750000
494717.687500 5420398.000000 274.790009
494717.593750 5420395.000000 275.549988
494717.500000 5420392.500000 276.260010
494717.437500 5420389.500000 276.399994
494717.406250 5420386.500000 276.040009
494717.375000 5420383.500000 275.869995
494717.312500 5420380.500000 275.880005
494717.281250 5420378.000000 275.709991
494717.218750 5420375.000000 275.589996
494717.156250 5420372.000000 275.559998
494717.125000 5420369.000000 275.470001
494717.062500 5420366.000000 275.350006
494716.812500 5420364.000000 279.649994
494716.750000 5420361.000000 279.540009
494716.812500 5420357.500000 277.350006
494716.875000 5420354.000000 274.859985
494716.718750 5420351.500000 276.429993
494716.781250 5420348.000000 274.299988
494716.906250 5420343.500000 269.649994
494716.750000 5420341.500000 271.910004
494716.968750 5420336.500000 265.700012
494716.875000 5420334.000000 266.559998
494716.812500 5420330.500000 266.350006
494717.125000 5420325.000000 257.790009
494717.031250 5420322.000000 258.290009
494716.968750 5420319.000000 258.350006
494717.062500 5420315.000000 255.199997
494717.562500 5420318.500000 260.809998
494717.718750 5420320.500000 258.459991
494717.781250 5420323.000000 258.200012
494717.750000 5420327.000000 260.700012
494717.593750 5420331.500000 266.630005
494717.718750 5420333.500000 264.570007
494717.718750 5420337.000000 266.609985
494717.687500 5420340.500000 268.690002
494717.625000 5420344.500000 272.420013
494717.656250 5420347.500000 273.119995
494717.656250 5420350.500000 274.209991
494717.687500 5420353.500000 275.339996
494717.656250 5420357.000000 277.540009
494717.562500 5420361.000000 281.489990
494717.781250 5420363.000000 278.410004
494717.968750 5420365.000000 275.390015
494718.031250 5420368.000000 275.489990
494718.093750 5420370.500000 275.549988
494718.156250 5420373.500000 275.690002
494718.218750 5420376.500000 275.779999
494718.281250 5420379.000000 275.850006
494718.375000 5420382.000000 275.959991
494718.406250 5420385.000000 276.239990
494718.468750 5420388.000000 276.369995
494718.562500 5420390.500000 276.070007
494718.656250 5420393.000000 275.230011
494718.781250 5420396.000000 274.529999
494718.875000 5420398.500000 273.640015
494718.968750 5420401.000000 273.040009
494719.062500 5420404.000000 272.500000
494719.156250 5420406.500000 272.230011
494719.250000 5420409.500000 271.239990
494719.406250 5420412.000000 269.910004
494719.500000 5420414.500000 268.829987
494719.625000 5420417.000000 267.809998
494719.750000 5420420.000000 266.760010
494719.875000 5420422.500000 265.670013
494720.031250 5420425.000000 263.790009
494720.156250 5420427.500000 262.149994
494720.281250 5420430.500000 260.910004
494720.375000 5420433.000000 260.820007
494720.437500 5420436.000000 261.049988
494720.468750 5420439.000000 261.309998
494720.468750 5420442.000000 262.940002
494720.531250 5420445.000000 263.579987
494720.656250 5420447.500000 262.000000
494720.687500 5420450.500000 263.250000
494720.656250 5420453.500000 264.890015
494720.687500 5420456.500000 265.690002
494720.750000 5420459.000000 265.950012
494720.750000 5420462.500000 267.679993
494720.750000 5420465.000000 269.079987
494720.781250 5420468.500000 269.959991
494720.906250 5420471.000000 268.540009
494721.062500 5420473.500000 266.790009
494721.125000 5420476.500000 267.420013
494721.187500 5420479.500000 267.339996
494721.312500 5420482.000000 266.410004
494721.375000 5420484.500000 266.380005
494721.437500 5420487.500000 266.029999
494721.562500 5420490.000000 265.399994
494721.687500 5420493.000000 264.209991
494721.781250 5420495.500000 263.540009
494721.843750 5420498.500000 263.519989
494721.937500 5420501.500000 263.450012
494722.000000 5420504.000000 263.440002
494722.062500 5420507.000000 263.339996
494722.125000 5420509.500000 263.399994
494722.218750 5420512.500000 263.339996
494722.281250 5420515.500000 263.269989
494722.375000 5420518.000000 263.220001
494722.406250 5420521.000000 263.309998
494722.500000 5420523.500000 263.250000
494722.562500 5420526.500000 263.209991
494722.625000 5420529.500000 263.190002
494722.718750 5420532.000000 263.119995
494722.781250 5420535.000000 263.119995
494722.875000 5420538.000000 263.049988
494722.906250 5420540.500000 263.299988
494722.906250 5420543.500000 264.730011
494723.000000 5420546.500000 264.589996
494723.093750 5420549.000000 263.820007
494723.250000 5420552.000000 262.480011
494723.281250 5420554.500000 263.160004
494723.250000 5420557.500000 265.010010
494723.281250 5420560.500000 266.089996
494723.281250 5420563.000000 267.480011
494723.312500 5420566.000000 267.980011
494723.343750 5420568.500000 268.809998
494723.437500 5420571.500000 268.500000
494723.500000 5420574.000000 268.410004
494723.562500 5420577.000000 268.450012
494723.625000 5420580.000000 268.609985
494723.687500 5420582.500000 269.070007
494723.718750 5420585.500000 269.910004
494723.718750 5420588.000000 270.970001
494723.781250 5420591.000000 271.529999
494723.812500 5420593.500000 272.200012
494723.843750 5420596.500000 273.100006
494723.875000 5420599.000000 273.850006
494723.906250 5420602.000000 274.500000
494723.937500 5420604.500000 275.029999
494723.968750 5420607.500000 275.700012
494724.000000 5420610.000000 276.480011
494724.031250 5420613.000000 277.230011
494724.125000 5420615.500000 277.179993
494724.187500 5420618.500000 277.070007
494724.250000 5420621.000000 277.100006
494724.312500 5420624.000000 277.220001
494724.375000 5420626.500000 277.160004
494724.468750 5420629.500000 277.079987
494724.500000 5420632.000000 277.589996
494724.531250 5420635.000000 278.750000
494724.531250 5420637.500000 279.839996
494724.562500 5420640.000000 280.829987
494724.500000 5420642.500000 283.480011
494724.437500 5420645.000000 285.910004
494724.625000 5420648.000000 283.480011
494724.718750 5420651.000000 283.260010
494724.781250 5420654.000000 283.179993
494724.875000 5420656.500000 283.019989
494724.937500 5420659.500000 282.809998
494724.968750 5420662.000000 283.540009
494724.968750 5420665.000000 285.079987
494724.968750 5420667.000000 286.410004
494724.968750 5420670.000000 287.859985
494724.968750 5420672.500000 289.359985
494725.031250 5420675.500000 289.579987
494725.093750 5420678.000000 289.630005
494725.156250 5420681.000000 289.720001
494725.218750 5420684.000000 289.679993
494725.312500 5420686.500000 289.579987
494725.312500 5420689.000000 290.899994
494725.281250 5420691.500000 292.510010
494725.281250 5420694.000000 293.940002
494725.343750 5420697.000000 294.170013
494725.406250 5420699.500000 294.359985
494725.437500 5420702.500000 294.790009
494725.500000 5420705.000000 295.250000
494725.531250 5420708.000000 295.690002
494725.593750 5420710.500000 296.019989
494725.656250 5420713.500000 296.410004
494725.687500 5420716.000000 296.720001
494725.718750 5420718.500000 297.640015
494725.718750 5420721.500000 298.970001
494725.718750 5420723.500000 300.339996
494725.718750 5420726.500000 301.609985
494725.718750 5420729.000000 303.019989
494725.718750 5420731.500000 304.239990
494725.718750 5420734.000000 305.549988
494725.718750 5420736.500000 306.980011
494725.718750 5420739.000000 308.329987
494725.718750 5420741.500000 309.600006
494725.718750 5420744.000000 311.019989
494725.687500 5420746.000000 312.579987
494725.687500 5420748.500000 314.059998
494725.781250 5420751.500000 313.720001
494725.875000 5420754.500000 313.380005
494726.656250 5420756.000000 314.549988
494726.656250 5420753.500000 313.470001
494726.562500 5420750.500000 314.519989
494726.562500 5420748.500000 313.489990
494726.593750 5420746.000000 312.089996
494726.625000 5420744.000000 310.700012
494726.625000 5420742.000000 309.420013
494726.656250 5420739.500000 308.140015
494726.656250 5420737.000000 306.920013
494726.687500 5420735.000000 305.640015
494726.718750 5420732.500000 304.190002
494726.718750 5420730.000000 303.040009
494726.718750 5420728.000000 301.869995
494726.750000 5420725.000000 300.510010
494726.781250 5420723.000000 299.239990
494726.781250 5420720.500000 298.029999
494726.781250 5420718.000000 296.959991
494726.750000 5420715.500000 296.730011
494726.718750 5420713.000000 296.459991
494726.656250 5420710.000000 296.100006
494726.625000 5420707.500000 295.809998
494726.593750 5420705.000000 295.519989
494726.593750 5420702.500000 294.450012
494726.562500 5420699.500000 294.440002
494726.500000 5420697.000000 294.320007
494726.500000 5420694.000000 293.500000
494726.531250 5420692.000000 291.970001
494726.562500 5420689.500000 290.470001
494726.531250 5420687.000000 289.619995
494726.500000 5420684.000000 289.640015
494726.437500 5420681.500000 289.670013
494726.375000 5420678.500000 289.630005
494726.312500 5420676.000000 289.920013
494726.312500 5420673.500000 289.089996
494726.312500 5420670.500000 287.700012
494726.343750 5420668.500000 286.119995
494726.375000 5420666.000000 284.769989
494726.375000 5420663.000000 283.350006
494726.375000 5420660.500000 282.779999
494726.312500 5420658.000000 282.910004
494726.250000 5420655.000000 283.100006
494726.187500 5420652.000000 283.149994
494726.125000 5420649.500000 283.540009
494726.093750 5420647.000000 282.720001
494725.968750 5420644.000000 284.179993
494726.093750 5420641.500000 280.570007
494726.093750 5420639.000000 279.579987
494726.125000 5420636.500000 278.369995
494726.125000 5420634.000000 277.250000
494726.062500 5420631.000000 277.190002
494726.000000 5420628.000000 277.170013
494725.937500 5420625.500000 277.200012
494725.906250 5420623.000000 277.179993
494725.843750 5420620.000000 277.100006
494725.781250 5420617.000000 277.489990
494725.781250 5420614.500000 276.440002
494725.750000 5420612.000000 275.619995
494725.750000 5420609.000000 274.910004
494725.718750 5420606.500000 274.179993
494725.687500 5420603.500000 273.450012
494725.687500 5420601.000000 272.890015
494725.656250 5420598.500000 272.079987
494725.656250 5420595.500000 271.290009
494725.625000 5420593.000000 270.489990
494725.625000 5420590.000000 269.799988
494725.593750 5420587.500000 269.059998
494725.562500 5420584.500000 268.660004
494725.500000 5420581.500000 268.720001
494725.437500 5420579.000000 268.589996
494725.406250 5420576.000000 268.480011
494725.343750 5420573.500000 268.820007
494725.312500 5420570.500000 268.190002
494725.281250 5420568.000000 267.660004
494725.250000 5420565.000000 267.059998
494725.250000 5420562.500000 265.850006
494725.125000 5420559.500000 267.660004
494725.312500 5420557.000000 262.559998
494725.250000 5420554.000000 262.559998
494725.156250 5420551.500000 263.459991
494725.031250 5420548.500000 264.679993
494724.937500 5420545.500000 265.519989
494724.937500 5420543.000000 264.220001
494724.937500 5420540.000000 263.369995
494724.875000 5420537.000000 263.029999
494724.843750 5420534.500000 263.100006
494724.781250 5420531.500000 263.140015
494724.718750 5420529.000000 263.190002
494724.656250 5420526.000000 263.149994
494724.593750 5420523.000000 263.230011
494724.562500 5420520.500000 263.279999
494724.500000 5420517.500000 263.260010
494724.437500 5420515.000000 263.299988
494724.375000 5420512.000000 263.359985
494724.312500 5420509.000000 263.339996
494724.250000 5420506.500000 263.380005
494724.187500 5420503.500000 263.510010
494724.125000 5420500.500000 263.480011
494724.093750 5420498.000000 263.570007
494724.031250 5420495.000000 263.600006
494723.968750 5420492.000000 263.600006
494723.875000 5420489.500000 264.029999
494723.812500 5420486.500000 264.290009
494723.750000 5420484.000000 264.920013
494723.625000 5420481.000000 266.070007
494723.531250 5420478.500000 266.970001
494723.437500 5420475.500000 267.600006
494723.375000 5420473.000000 267.529999
494723.250000 5420470.500000 269.450012
494723.125000 5420467.500000 271.059998
494723.125000 5420464.500000 269.519989
494723.156250 5420461.500000 267.809998
494723.156250 5420458.500000 265.920013
494723.125000 5420455.500000 265.850006
494723.062500 5420452.500000 265.980011
494723.031250 5420450.000000 265.459991
494723.031250 5420447.000000 263.970001
494723.031250 5420444.000000 262.640015
494723.031250 5420441.000000 261.690002
494722.968750 5420438.000000 261.410004
494722.937500 5420435.000000 261.130005
494722.875000 5420432.000000 260.890015
494722.781250 5420429.000000 261.720001
494722.625000 5420427.000000 264.179993
494722.468750 5420424.500000 266.109985
494722.343750 5420421.500000 267.799988
494722.250000 5420419.000000 268.739990
494722.125000 5420416.000000 269.790009
494722.062500 5420413.500000 270.250000
494722.000000 5420410.500000 270.179993
494721.937500 5420408.000000 270.459991
494721.843750 5420405.000000 270.730011
494721.781250 5420402.000000 271.140015
494721.718750 5420399.500000 271.410004
494721.625000 5420396.500000 271.820007
494721.531250 5420394.000000 272.630005
494721.437500 5420391.000000 273.489990
494721.343750 5420388.500000 274.540009
494721.218750 5420385.500000 275.609985
494721.156250 5420383.000000 276.049988
494721.093750 5420380.000000 275.779999
494720.937500 5420377.500000 277.859985
494720.875000 5420375.000000 278.649994
494720.937500 5420371.000000 275.489990
494720.875000 5420368.000000 275.390015
494720.812500 5420365.000000 275.369995
494720.718750 5420362.500000 275.940002
494720.500000 5420360.500000 279.880005
494720.500000 5420357.500000 278.859985
494720.500000 5420354.000000 277.000000
494720.406250 5420351.000000 278.000000
494720.406250 5420348.000000 276.739990
494720.343750 5420344.500000 276.380005
494720.562500 5420340.000000 270.230011
494720.437500 5420337.500000 271.559998
494720.625000 5420332.500000 265.359985
494720.656250 5420329.000000 262.959991
494720.656250 5420325.500000 261.600006
494720.718750 5420321.500000 258.619995
494720.656250 5420318.500000 258.859985
494720.656250 5420315.000000 257.480011
494721.187500 5420318.000000 261.619995
494721.375000 5420320.000000 258.829987
494721.468750 5420323.000000 258.500000
494721.187500 5420328.000000 267.059998
494721.281250 5420331.000000 266.230011
494721.343750 5420333.500000 266.380005
494721.343750 5420337.000000 268.109985
494721.343750 5420340.500000 269.820007
494721.218750 5420344.500000 274.670013
494721.187500 5420348.000000 277.100006
494721.187500 5420351.500000 278.730011
494721.156250 5420355.000000 281.619995
494721.156250 5420358.000000 282.929993
494721.375000 5420360.000000 279.769989
494721.593750 5420362.000000 276.079987
494721.718750 5420364.500000 275.339996
494721.781250 5420367.000000 275.339996
494721.843750 5420370.000000 275.369995
494721.812500 5420373.500000 277.920013
494721.906250 5420376.000000 277.299988
494722.062500 5420378.500000 275.750000
494722.125000 5420381.500000 275.970001
494722.218750 5420384.000000 275.149994
494722.343750 5420386.500000 274.190002
494722.468750 5420389.500000 273.179993
494722.593750 5420392.000000 272.160004
494722.656250 5420394.500000 271.820007
494722.750000 5420397.500000 271.450012
494722.843750 5420400.000000 271.260010
494722.937500 5420403.000000 270.890015
494723.031250 5420406.000000 270.589996
494723.093750 5420408.500000 270.350006
494723.187500 5420411.000000 269.950012
494723.281250 5420414.000000 269.640015
494723.375000 5420417.000000 269.630005
494723.437500 5420419.500000 269.239990
494723.593750 5420422.500000 267.940002
494723.718750 5420425.000000 266.190002
494723.875000 5420427.500000 264.790009
494724.125000 5420429.500000 260.779999
494724.187500 5420432.500000 260.859985
494724.187500 5420435.500000 262.420013
494724.250000 5420438.500000 262.760010
494724.312500 5420441.000000 263.119995
494724.343750 5420444.500000 264.320007
494724.343750 5420447.500000 265.529999
494724.406250 5420450.000000 266.089996
494724.468750 5420453.000000 266.149994
494724.531250 5420456.000000 266.589996
494724.625000 5420458.500000 266.049988
494724.656250 5420461.500000 267.209991
494724.625000 5420464.500000 268.970001
494724.625000 5420467.500000 270.540009
494724.781250 5420470.500000 269.420013
494724.906250 5420473.000000 268.109985
494724.937500 5420476.000000 268.519989
494725.062500 5420478.500000 267.790009
494725.218750 5420481.000000 265.899994
494725.375000 5420484.000000 264.359985
494725.468750 5420486.500000 263.790009
494725.531250 5420489.500000 263.760010
494725.625000 5420492.500000 263.679993
494725.687500 5420495.000000 263.579987
494725.781250 5420498.000000 263.609985
494725.843750 5420500.500000 263.510010
494725.937500 5420503.500000 263.410004
494726.000000 5420506.500000 263.390015
494726.093750 5420509.000000 263.380005
494726.156250 5420512.000000 263.410004
494726.218750 5420515.000000 263.380005
494726.312500 5420517.500000 263.380005
494726.375000 5420520.500000 263.269989
494726.468750 5420523.500000 263.160004
494726.531250 5420526.000000 263.190002
494726.625000 5420529.000000 263.130005
494726.687500 5420531.500000 263.079987
494726.750000 5420534.500000 263.079987
494726.843750 5420537.500000 262.980011
494726.906250 5420540.000000 262.970001
494726.906250 5420543.000000 264.380005
494726.968750 5420545.500000 264.859985
494727.031250 5420548.500000 265.320007
494727.156250 5420551.500000 264.130005
494727.281250 5420554.000000 263.359985
494727.375000 5420557.000000 262.859985
494727.468750 5420560.000000 262.170013
494727.500000 5420562.500000 263.269989
494727.468750 5420565.500000 265.059998
494727.468750 5420568.000000 266.480011
494727.531250 5420571.000000 267.309998
494727.500000 5420573.500000 268.910004
494727.625000 5420576.500000 268.429993
494727.656250 5420579.000000 268.920013
494727.750000 5420582.000000 268.700012
494727.812500 5420585.000000 268.649994
494727.875000 5420587.500000 268.750000
494727.968750 5420590.500000 268.730011
494728.031250 5420593.000000 268.940002
494728.062500 5420596.000000 269.720001
494728.125000 5420598.500000 270.369995
494728.125000 5420601.500000 271.329987
494728.156250 5420604.500000 272.010010
494728.218750 5420607.000000 272.359985
494728.250000 5420609.500000 273.350006
494728.281250 5420612.500000 274.160004
494728.312500 5420615.000000 275.029999
494728.343750 5420618.000000 275.970001
494728.343750 5420620.500000 277.170013
494728.437500 5420623.500000 277.170013
494728.500000 5420626.000000 277.119995
494728.562500 5420629.000000 277.239990
494728.656250 5420631.500000 277.200012
494728.718750 5420634.500000 277.170013
494728.781250 5420637.000000 277.399994
494728.812500 5420640.000000 278.500000
494728.843750 5420642.500000 279.519989
494728.843750 5420645.000000 280.529999
494728.875000 5420648.000000 281.660004
494728.875000 5420650.500000 282.769989
494728.937500 5420653.000000 283.130005
494729.031250 5420656.000000 283.109985
494729.093750 5420659.000000 282.970001
494729.187500 5420662.000000 282.799988
494729.250000 5420664.500000 282.730011
494729.281250 5420667.500000 283.890015
494729.250000 5420669.500000 285.410004
494729.250000 5420672.500000 286.980011
494729.250000 5420675.000000 288.309998
494729.281250 5420677.500000 289.579987
494729.343750 5420680.500000 289.579987
494729.406250 5420683.000000 289.559998
494729.500000 5420686.000000 289.480011
494729.593750 5420688.500000 289.459991
494729.625000 5420691.500000 290.070007
494729.625000 5420694.000000 291.690002
494729.593750 5420696.500000 293.420013
494729.625000 5420699.000000 294.459991
494729.687500 5420702.000000 294.309998
494729.750000 5420704.500000 294.470001
494729.718750 5420707.000000 296.519989
494729.812500 5420710.000000 296.570007
494729.875000 5420712.500000 296.880005
494729.906250 5420715.500000 297.220001
494729.968750 5420718.000000 297.489990
494730.031250 5420721.000000 297.940002
494730.093750 5420724.000000 298.029999
494730.093750 5420726.500000 299.369995
494730.093750 5420729.000000 300.739990
494730.125000 5420731.500000 301.989990
494730.125000 5420734.000000 303.380005
494730.125000 5420736.500000 304.779999
494730.125000 5420739.000000 306.070007
494730.125000 5420741.500000 307.339996
494730.125000 5420744.000000 308.859985
494730.125000 5420746.000000 310.209991
494730.125000 5420748.500000 311.540009
494730.125000 5420751.000000 313.089996
494730.125000 5420753.500000 314.390015
494730.187500 5420756.500000 314.269989
494730.968750 5420755.500000 314.160004
494730.937500 5420753.000000 313.700012
494730.937500 5420751.000000 312.480011
494730.968750 5420748.500000 311.089996
494731.000000 5420746.500000 309.730011
494731.000000 5420744.000000 308.529999
494731.031250 5420742.000000 307.190002
494731.062500 5420739.500000 305.760010
494731.062500 5420737.000000 304.630005
494731.062500 5420735.000000 303.390015
494731.093750 5420732.500000 302.089996
494731.093750 5420730.000000 300.839996
494731.125000 5420727.500000 299.500000
494731.125000 5420725.500000 298.359985
494731.062500 5420722.500000 298.320007
494731.031250 5420720.000000 297.920013
494731.000000 5420717.500000 297.630005
494730.937500 5420714.500000 297.299988
494730.906250 5420712.000000 296.920013
494730.875000 5420709.500000 297.000000
494730.875000 5420707.000000 295.279999
494730.875000 5420704.500000 294.350006
494730.843750 5420702.000000 294.320007
494730.750000 5420699.000000 294.559998
494730.812500 5420696.500000 292.790009
494730.843750 5420694.000000 291.190002
494730.843750 5420691.500000 289.660004
494730.812500 5420689.000000 289.480011
494730.750000 5420686.500000 289.500000
494730.687500 5420683.500000 289.589996
494730.625000 5420681.000000 289.880005
494730.593750 5420678.000000 289.100006
494730.593750 5420675.500000 288.029999
494730.625000 5420673.000000 286.640015
494730.625000 5420670.500000 285.109985
494730.656250 5420668.000000 283.630005
494730.625000 5420665.500000 282.679993
494730.593750 5420662.500000 282.760010
494730.500000 5420660.000000 282.940002
494730.437500 5420657.500000 283.079987
494730.375000 5420654.500000 283.429993
494730.375000 5420651.500000 282.529999
494730.343750 5420649.000000 281.489990
494730.343750 5420646.500000 280.399994
494730.218750 5420643.500000 281.579987
494730.343750 5420641.500000 278.290009
494730.343750 5420638.500000 277.230011
494730.281250 5420636.000000 277.290009
494730.218750 5420633.000000 277.230011
494730.156250 5420630.500000 277.230011
494730.125000 5420627.500000 277.209991
494730.031250 5420625.000000 277.399994
494730.031250 5420622.000000 276.609985
494730.000000 5420619.500000 275.649994
494730.000000 5420617.000000 274.570007
494730.000000 5420614.000000 273.750000
494730.000000 5420611.500000 272.690002
494729.968750 5420608.500000 271.769989
494729.968750 5420606.000000 270.940002
494729.906250 5420603.500000 270.579987
494729.875000 5420600.500000 270.040009
494729.875000 5420598.000000 268.859985
494729.843750 5420595.000000 268.769989
494729.781250 5420592.500000 268.799988
494729.718750 5420589.500000 268.769989
494729.656250 5420587.000000 268.660004
494729.593750 5420584.000000 268.959991
494729.562500 5420581.000000 268.320007
494729.531250 5420578.500000 267.660004
494729.500000 5420575.500000 267.089996
494729.312500 5420573.000000 269.480011
494729.468750 5420570.000000 265.149994
494729.468750 5420567.500000 264.250000
494729.500000 5420564.500000 262.109985
494729.437500 5420562.000000 262.429993
494729.375000 5420559.000000 262.630005
494729.250000 5420556.000000 263.760010
494729.125000 5420553.500000 265.079987
494729.062500 5420550.500000 265.279999
494728.968750 5420548.000000 265.450012
494728.937500 5420545.000000 265.239990
494728.906250 5420542.000000 264.579987
494728.906250 5420539.500000 263.019989
494728.875000 5420536.500000 262.989990
494728.781250 5420534.000000 263.100006
494728.718750 5420531.000000 263.119995
494728.656250 5420528.000000 263.109985
494728.625000 5420525.500000 263.140015
494728.562500 5420522.500000 263.140015
494728.500000 5420519.500000 263.160004
494728.406250 5420517.000000 263.269989
494728.375000 5420514.000000 263.269989
494728.312500 5420511.500000 263.299988
494728.218750 5420508.500000 263.450012
494728.156250 5420505.500000 263.380005
494728.125000 5420503.000000 263.529999
494728.031250 5420500.000000 263.609985
494727.968750 5420497.500000 263.619995
494727.906250 5420494.500000 263.690002
494727.843750 5420491.500000 263.769989
494727.781250 5420489.000000 263.790009
494727.718750 5420486.000000 263.799988
494727.656250 5420483.000000 264.179993
494727.500000 5420480.500000 265.820007
494727.375000 5420478.000000 267.600006
494727.281250 5420475.000000 268.350006
494727.218750 5420472.500000 268.480011
494727.125000 5420469.500000 268.940002
494727.093750 5420466.500000 268.630005
494727.093750 5420463.500000 267.049988
494727.093750 5420461.000000 265.519989
494726.968750 5420458.000000 266.690002
494726.875000 5420455.000000 267.339996
494726.875000 5420452.000000 265.970001
494726.812500 5420449.500000 266.570007
494726.781250 5420446.500000 265.899994
494726.718750 5420443.500000 265.670013
494726.687500 5420440.500000 264.820007
494726.656250 5420437.500000 264.489990
494726.562500 5420435.000000 264.779999
494726.687500 5420431.500000 260.769989
494726.375000 5420429.500000 266.420013
494726.281250 5420426.500000 266.799988
494726.125000 5420424.000000 268.869995
494726.093750 5420421.000000 268.570007
494726.000000 5420418.500000 268.910004
494725.937500 5420415.500000 269.239990
494725.843750 5420412.500000 269.640015
494725.781250 5420410.000000 270.049988
494725.687500 5420407.000000 270.299988
494725.625000 5420404.000000 270.679993
494725.531250 5420401.500000 271.059998
494725.468750 5420398.500000 271.359985
494725.375000 5420395.500000 271.700012
494725.312500 5420393.000000 272.000000
494725.218750 5420390.000000 272.290009
494725.156250 5420387.500000 272.630005
494725.062500 5420384.500000 273.029999
494725.000000 5420381.500000 273.320007
494724.906250 5420379.000000 273.649994
494724.812500 5420376.000000 274.609985
494724.718750 5420373.500000 275.339996
494724.593750 5420370.500000 276.540009
494724.593750 5420367.500000 275.279999
494724.531250 5420364.500000 275.170013
494724.468750 5420361.500000 275.279999
494724.312500 5420359.000000 277.489990
494724.125000 5420357.000000 280.429993
494724.125000 5420353.500000 278.690002
494724.062500 5420350.500000 278.630005
494724.156250 5420346.500000 274.359985
494724.187500 5420343.000000 272.149994
494724.218750 5420339.500000 270.079987
494724.218750 5420336.000000 268.440002
494724.156250 5420333.000000 268.579987
494724.250000 5420328.500000 264.420013
494724.125000 5420326.000000 266.230011
494724.343750 5420321.000000 259.059998
494724.281250 5420318.000000 259.260010
494724.906250 5420317.000000 259.369995
494725.000000 5420320.000000 259.200012
494724.906250 5420323.500000 263.019989
494724.656250 5420329.000000 270.869995
494724.968750 5420330.000000 265.160004
494724.906250 5420333.500000 268.299988
494724.875000 5420337.500000 271.070007
494724.843750 5420341.000000 273.929993
494724.875000 5420344.000000 274.970001
494724.718750 5420348.500000 280.410004
494724.937500 5420350.500000 276.920013
494724.718750 5420355.000000 284.250000
494724.968750 5420357.000000 280.350006
494725.187500 5420358.500000 276.470001
494725.312500 5420361.000000 275.390015
494725.406250 5420364.000000 275.149994
494725.500000 5420367.000000 275.190002
494725.562500 5420369.500000 275.279999
494725.656250 5420372.000000 274.899994
494725.750000 5420375.000000 274.140015
494725.875000 5420377.500000 273.739990
494725.937500 5420380.500000 273.420013
494726.031250 5420383.000000 273.179993
494726.125000 5420386.000000 272.859985
494726.218750 5420388.500000 272.519989
494726.312500 5420391.500000 272.160004
494726.406250 5420394.500000 271.779999
494726.500000 5420397.000000 271.559998
494726.593750 5420400.000000 271.200012
494726.687500 5420402.500000 270.839996
494726.781250 5420405.500000 270.559998
494726.875000 5420408.000000 270.149994
494726.968750 5420411.000000 269.739990
494727.062500 5420413.500000 269.549988
494727.156250 5420416.500000 269.190002
494727.250000 5420419.000000 268.769989
494727.343750 5420422.000000 268.339996
494727.437500 5420424.500000 268.029999
494727.500000 5420427.500000 268.359985
494727.625000 5420430.000000 267.170013
494727.750000 5420433.000000 266.459991
494727.843750 5420435.500000 265.649994
494727.937500 5420438.500000 265.690002
494728.000000 5420441.500000 265.980011
494728.062500 5420444.000000 266.480011
494728.125000 5420447.000000 266.760010
494728.187500 5420450.000000 267.070007
494728.281250 5420452.500000 266.440002
494728.343750 5420455.500000 266.929993
494728.468750 5420458.000000 265.910004
494728.593750 5420461.000000 264.890015
494728.593750 5420464.000000 266.359985
494728.625000 5420467.000000 267.670013
494728.687500 5420470.000000 268.170013
494728.750000 5420472.500000 268.260010
494728.843750 5420475.500000 267.899994
494728.968750 5420478.000000 266.739990
494729.125000 5420480.500000 264.920013
494729.281250 5420483.500000 263.839996
494729.343750 5420486.000000 263.760010
494729.437500 5420489.000000 263.799988
494729.500000 5420492.000000 263.769989
494729.593750 5420494.500000 263.660004
494729.656250 5420497.500000 263.579987
494729.750000 5420500.000000 263.570007
494729.843750 5420503.000000 263.450012
494729.906250 5420506.000000 263.519989
494730.000000 5420508.500000 263.410004
494730.062500 5420511.500000 263.359985
494730.156250 5420514.500000 263.410004
494730.218750 5420517.000000 263.309998
494730.312500 5420520.000000 263.109985
494730.406250 5420522.500000 263.070007
494730.468750 5420525.500000 263.059998
494730.562500 5420528.000000 263.040009
494730.625000 5420531.000000 263.029999
494730.718750 5420534.000000 263.070007
494730.812500 5420537.000000 262.950012
494730.875000 5420539.500000 262.880005
494730.937500 5420542.500000 263.489990
494731.000000 5420545.000000 263.640015
494731.031250 5420548.000000 264.700012
494731.062500 5420551.000000 265.390015
494731.187500 5420553.500000 264.670013
494731.312500 5420556.500000 263.589996
494731.437500 5420559.500000 262.679993
494731.500000 5420562.000000 262.850006
494731.625000 5420565.000000 262.309998
494731.718750 5420568.000000 262.089996
494731.750000 5420570.500000 262.549988
494731.750000 5420573.000000 264.329987
494731.781250 5420576.000000 265.489990
494731.812500 5420579.000000 266.209991
494731.843750 5420581.500000 267.029999
494731.875000 5420584.500000 267.779999
494731.937500 5420587.000000 268.470001
494732.000000 5420590.000000 269.049988
494732.093750 5420592.500000 268.809998
494732.156250 5420595.500000 268.820007
494732.250000 5420598.500000 268.809998
494732.312500 5420601.000000 268.869995
494732.375000 5420604.000000 269.140015
494732.437500 5420606.500000 269.640015
494732.437500 5420609.500000 270.769989
494732.468750 5420612.000000 271.579987
494732.531250 5420615.000000 272.390015
494732.562500 5420617.500000 273.329987
494732.593750 5420620.500000 274.390015
494732.625000 5420623.000000 275.320007
494732.625000 5420625.500000 276.459991
494732.625000 5420628.500000 277.670013
494732.750000 5420631.000000 277.149994
494732.843750 5420634.000000 277.160004
494732.906250 5420637.000000 277.230011
494732.968750 5420639.500000 277.239990
494733.062500 5420642.500000 277.260010
494732.906250 5420644.500000 281.809998
494733.093750 5420648.000000 279.709991
494733.125000 5420650.500000 280.670013
494733.125000 5420653.000000 281.760010
494733.156250 5420655.500000 282.799988
494733.250000 5420658.500000 282.970001
494733.312500 5420661.000000 282.940002
494733.406250 5420664.000000 282.760010
494733.500000 5420667.000000 282.720001
494733.562500 5420669.500000 282.899994
494733.562500 5420672.500000 284.549988
494733.562500 5420675.000000 285.940002
494733.562500 5420677.500000 287.170013
494733.593750 5420680.000000 288.269989
494733.593750 5420682.500000 289.640015
494733.687500 5420685.500000 289.470001
494733.750000 5420688.500000 289.440002
494733.843750 5420691.000000 289.350006
494733.906250 5420694.000000 289.420013
494733.906250 5420696.500000 291.059998
494733.906250 5420699.000000 292.750000
494733.875000 5420701.500000 294.470001
494733.968750 5420704.000000 294.269989
494734.062500 5420707.000000 294.299988
494734.093750 5420709.500000 295.429993
494734.062500 5420712.000000 297.410004
494734.093750 5420715.000000 298.209991
494734.156250 5420717.500000 298.140015
494734.218750 5420720.500000 298.510010
494734.281250 5420723.000000 298.859985
494734.343750 5420725.500000 299.200012
494734.406250 5420728.500000 299.570007
494734.500000 5420731.500000 299.790009
494734.500000 5420734.000000 301.049988
494734.500000 5420736.500000 302.470001
494734.500000 5420739.000000 303.760010
494734.500000 5420741.500000 305.049988
494734.531250 5420744.000000 306.440002
494734.531250 5420746.500000 307.869995
494734.531250 5420749.000000 309.170013
494734.531250 5420751.000000 310.760010
494734.531250 5420753.500000 312.260010
494734.531250 5420756.000000 313.619995
494735.343750 5420757.500000 314.119995
494735.343750 5420755.500000 312.890015
494735.375000 5420753.000000 311.480011
494735.375000 5420751.000000 310.170013
494735.406250 5420749.000000 308.709991
494735.406250 5420746.500000 307.470001
494735.437500 5420744.000000 306.140015
494735.437500 5420742.000000 304.779999
494735.437500 5420739.500000 303.540009
494735.468750 5420737.500000 302.369995
494735.468750 5420735.000000 301.040009
494735.468750 5420732.500000 299.980011
494735.406250 5420729.500000 299.880005
494735.375000 5420727.000000 299.600006
494735.343750 5420724.500000 299.200012
494735.281250 5420722.000000 298.829987
494735.250000 5420719.500000 298.589996
494735.187500 5420716.500000 298.559998
494735.156250 5420714.000000 297.799988
494735.187500 5420711.500000 296.420013
494735.218750 5420709.500000 294.459991
494735.187500 5420706.500000 294.200012
494735.125000 5420704.000000 294.079987
494735.062500 5420701.500000 293.869995
494735.093750 5420699.000000 292.239990
494735.125000 5420696.500000 290.459991
494735.125000 5420694.000000 289.260010
494735.062500 5420691.000000 289.320007
494735.000000 5420688.500000 289.459991
494734.937500 5420685.500000 289.540009
494734.906250 5420683.000000 289.040009
494734.906250 5420680.500000 287.839996
494734.906250 5420678.000000 286.779999
494734.906250 5420675.500000 285.540009
494734.906250 5420673.000000 284.299988
494734.906250 5420670.500000 282.720001
494734.875000 5420667.500000 282.750000
494734.781250 5420665.000000 282.859985
494734.718750 5420662.000000 282.899994
494734.656250 5420659.500000 282.970001
494734.625000 5420656.500000 282.670013
494734.625000 5420654.000000 281.609985
494734.593750 5420651.500000 280.459991
494734.593750 5420649.000000 279.670013
494734.593750 5420646.000000 278.269989
494734.500000 5420643.500000 278.839996
494734.531250 5420641.000000 277.230011
494734.437500 5420638.000000 277.309998
494734.375000 5420635.500000 277.200012
494734.343750 5420632.500000 277.109985
494734.250000 5420630.000000 277.420013
494734.250000 5420627.500000 276.170013
494734.250000 5420624.500000 274.940002
494734.250000 5420622.000000 273.989990
494734.218750 5420619.000000 272.989990
494734.218750 5420616.500000 271.839996
494734.187500 5420614.000000 271.040009
494734.187500 5420611.000000 270.100006
494734.156250 5420608.500000 269.200012
494734.125000 5420605.500000 269.089996
494734.062500 5420603.000000 269.000000
494734.000000 5420600.000000 268.890015
494733.937500 5420597.500000 268.920013
494733.843750 5420594.500000 269.190002
494733.812500 5420592.000000 268.489990
494733.781250 5420589.000000 267.929993
494733.781250 5420586.500000 267.100006
494733.750000 5420583.500000 266.109985
494733.718750 5420580.500000 265.480011
494733.687500 5420578.000000 264.529999
494733.718750 5420575.000000 262.760010
494733.718750 5420572.500000 261.859985
494733.625000 5420569.500000 262.350006
494733.531250 5420567.000000 262.700012
494733.468750 5420564.000000 262.779999
494733.343750 5420561.000000 263.850006
494733.312500 5420558.500000 263.519989
494733.218750 5420555.500000 263.829987
494733.093750 5420553.000000 265.489990
494733.062500 5420550.000000 264.779999
494733.062500 5420547.500000 263.429993
494733.000000 5420544.500000 262.910004
494732.937500 5420541.500000 262.829987
494732.875000 5420539.000000 262.970001
494732.812500 5420536.000000 262.980011
494732.750000 5420533.500000 263.000000
494732.687500 5420530.500000 263.040009
494732.625000 5420527.500000 263.000000
494732.562500 5420525.000000 263.000000
494732.468750 5420522.000000 263.089996
494732.375000 5420519.000000 263.820007
494732.281250 5420516.500000 264.790009
494732.250000 5420513.500000 263.809998
494732.218750 5420511.000000 263.339996
494732.125000 5420508.000000 263.380005
494732.062500 5420505.000000 263.470001
494732.000000 5420502.500000 263.510010
494731.937500 5420499.500000 263.589996
494731.875000 5420496.500000 263.709991
494731.812500 5420494.000000 263.750000
494731.718750 5420491.000000 263.790009
494731.656250 5420488.000000 263.839996
494731.593750 5420485.500000 263.859985
494731.531250 5420482.500000 263.829987
494731.437500 5420480.000000 264.519989
494731.312500 5420477.000000 265.529999
494731.218750 5420474.500000 266.369995
494731.156250 5420471.500000 266.260010
494731.093750 5420469.000000 266.089996
494731.031250 5420466.000000 265.820007
494731.031250 5420463.000000 264.809998
494730.968750 5420460.000000 264.369995
494730.906250 5420457.000000 264.510010
494730.812500 5420454.500000 264.899994
494730.718750 5420451.500000 265.679993
494730.625000 5420449.000000 265.890015
494730.562500 5420446.000000 266.100006
494730.500000 5420443.000000 266.390015
494730.437500 5420440.500000 266.010010
494730.375000 5420437.500000 266.299988
494730.281250 5420434.500000 266.660004
494730.187500 5420432.000000 266.980011
494730.125000 5420429.000000 267.290009
494730.031250 5420426.000000 267.690002
494729.937500 5420423.500000 268.059998
494729.875000 5420420.500000 268.380005
494729.781250 5420418.000000 268.829987
494729.687500 5420415.000000 269.429993
494729.593750 5420412.000000 270.040009
494729.500000 5420409.500000 270.519989
494729.406250 5420406.500000 270.829987
494729.343750 5420404.000000 271.239990
494729.250000 5420401.000000 271.190002
494729.187500 5420398.000000 271.450012
494729.093750 5420395.000000 271.790009
494729.031250 5420392.500000 272.079987
494728.937500 5420389.500000 272.359985
494728.875000 5420387.000000 272.630005
494728.781250 5420384.000000 273.040009
494728.687500 5420381.000000 273.380005
494728.625000 5420378.000000 273.609985
494728.531250 5420375.500000 273.940002
494728.437500 5420372.500000 274.260010
494728.375000 5420369.500000 274.500000
494728.281250 5420367.000000 274.790009
494728.187500 5420364.000000 275.089996
494728.125000 5420361.000000 275.209991
494728.062500 5420358.000000 275.380005
494727.843750 5420356.000000 278.309998
494727.625000 5420354.000000 281.890015
494727.750000 5420350.000000 277.760010
494727.750000 5420346.500000 276.040009
494727.718750 5420343.000000 275.000000
494727.812500 5420339.000000 271.079987
494727.750000 5420336.000000 270.809998
494727.656250 5420333.000000 271.119995
494727.750000 5420329.000000 266.890015
494727.812500 5420325.000000 264.239990
494727.812500 5420321.000000 262.170013
494727.843750 5420317.500000 259.679993
494728.468750 5420317.000000 259.750000
494728.562500 5420319.500000 259.529999
494728.468750 5420323.500000 263.609985
494728.468750 5420327.000000 265.570007
494728.500000 5420330.000000 266.640015
494728.375000 5420334.500000 271.519989
494728.468750 5420337.000000 271.570007
494728.531250 5420340.000000 272.320007
494728.531250 5420343.500000 274.390015
494728.531250 5420347.000000 276.410004
494728.500000 5420350.500000 278.579987
494728.406250 5420354.000000 282.700012
494728.718750 5420356.000000 277.730011
494728.875000 5420358.000000 275.299988
494728.968750 5420360.500000 275.269989
494729.062500 5420363.500000 275.119995
494729.156250 5420366.000000 274.890015
494729.250000 5420369.000000 274.690002
494729.343750 5420372.000000 274.369995
494729.437500 5420374.500000 274.019989
494729.531250 5420377.000000 273.750000
494729.625000 5420380.000000 273.489990
494729.718750 5420383.000000 273.149994
494729.812500 5420385.500000 272.899994
494729.906250 5420388.500000 272.630005
494730.000000 5420391.000000 272.309998
494730.093750 5420394.000000 271.959991
494730.187500 5420396.500000 271.720001
494730.312500 5420399.500000 271.320007
494730.375000 5420402.500000 271.790009
494730.468750 5420405.000000 271.059998
494730.593750 5420407.500000 270.190002
494730.718750 5420410.500000 269.480011
494730.812500 5420413.000000 269.130005
494730.875000 5420416.000000 269.320007
494731.000000 5420418.500000 268.369995
494731.093750 5420421.500000 268.260010
494731.187500 5420424.000000 267.859985
494731.281250 5420427.000000 267.529999
494731.375000 5420430.000000 267.220001
494731.500000 5420432.500000 266.809998
494731.593750 5420435.500000 266.380005
494731.687500 5420438.000000 266.100006
494731.781250 5420441.000000 265.769989
494731.875000 5420443.500000 265.540009
494731.937500 5420446.500000 265.589996
494732.062500 5420449.500000 265.109985
494732.156250 5420452.000000 264.640015
494732.250000 5420454.500000 264.559998
494732.343750 5420457.500000 264.410004
494732.406250 5420460.500000 264.329987
494732.500000 5420463.500000 264.339996
494732.562500 5420466.000000 265.000000
494732.656250 5420469.000000 264.839996
494732.718750 5420472.000000 265.269989
494732.812500 5420474.500000 265.109985
494732.906250 5420477.500000 264.450012
494733.031250 5420480.000000 263.899994
494733.125000 5420483.000000 263.829987
494733.187500 5420486.000000 263.850006
494733.281250 5420488.500000 263.880005
494733.375000 5420491.500000 263.829987
494733.437500 5420494.000000 263.739990
494733.531250 5420497.000000 263.690002
494733.625000 5420500.000000 263.600006
494733.687500 5420502.500000 263.480011
494733.781250 5420505.500000 263.470001
494733.875000 5420508.500000 263.390015
494733.937500 5420511.000000 263.500000
494733.968750 5420514.000000 264.730011
494734.000000 5420517.000000 265.769989
494734.156250 5420519.500000 264.299988
494734.312500 5420522.000000 262.980011
494734.375000 5420525.000000 263.019989
494734.468750 5420528.000000 263.000000
494734.562500 5420530.500000 263.049988
494734.625000 5420533.500000 262.989990
494734.718750 5420536.500000 262.929993
494734.812500 5420539.000000 262.890015
494734.875000 5420542.000000 262.859985
494734.968750 5420545.000000 262.739990
494735.062500 5420547.500000 262.779999
494735.125000 5420550.500000 263.549988
494735.156250 5420553.000000 264.279999
494735.281250 5420556.000000 263.739990
494735.343750 5420559.000000 263.829987
494735.406250 5420561.500000 264.179993
494735.500000 5420564.500000 263.790009
494735.656250 5420567.500000 262.670013
494735.687500 5420570.000000 263.700012
494735.843750 5420573.000000 262.339996
494735.906250 5420575.500000 262.579987
494736.031250 5420578.500000 261.869995
494736.000000 5420581.500000 263.899994
494736.062500 5420584.000000 264.600006
494736.093750 5420587.000000 265.670013
494736.125000 5420589.500000 266.390015
494736.187500 5420592.500000 266.989990
494736.218750 5420595.000000 267.839996
494736.250000 5420598.000000 268.720001
494736.343750 5420600.500000 269.070007
494736.406250 5420603.500000 269.019989
494736.500000 5420606.500000 269.100006
494736.593750 5420609.000000 269.100006
494736.656250 5420612.000000 269.100006
494736.718750 5420614.500000 269.820007
494736.750000 5420617.500000 270.760010
494736.781250 5420620.000000 271.769989
494736.750000 5420622.500000 274.089996
494736.812500 5420625.500000 274.109985
494736.875000 5420628.000000 274.890015
494736.875000 5420631.000000 276.299988
494736.875000 5420633.500000 277.540009
494737.000000 5420636.500000 277.200012
494737.062500 5420639.000000 277.230011
494737.156250 5420642.000000 277.269989
494737.250000 5420645.000000 277.260010
494737.250000 5420647.500000 278.899994
494737.312500 5420650.000000 278.829987
494737.343750 5420653.000000 279.839996
494737.375000 5420655.500000 281.309998
494737.343750 5420658.000000 283.190002
494737.437500 5420661.000000 283.029999
494737.531250 5420663.500000 282.769989
494737.625000 5420666.500000 282.779999
494737.718750 5420669.500000 282.679993
494737.781250 5420672.000000 282.670013
494737.812500 5420675.000000 283.899994
494737.843750 5420677.500000 284.970001
494737.875000 5420680.000000 286.059998
494737.875000 5420682.500000 287.250000
494737.906250 5420685.000000 288.589996
494737.906250 5420687.500000 289.829987
494738.031250 5420690.500000 289.230011
494738.125000 5420693.500000 289.309998
494738.187500 5420696.500000 289.170013
494738.187500 5420699.000000 290.790009
494738.187500 5420701.500000 292.589996
494738.187500 5420704.000000 294.279999
494738.281250 5420706.500000 294.010010
494738.375000 5420709.500000 294.130005
494738.406250 5420712.000000 294.690002
494738.406250 5420715.000000 296.279999
494738.406250 5420717.500000 297.750000
494738.437500 5420720.000000 299.059998
494738.468750 5420722.500000 299.619995
494738.562500 5420725.000000 299.820007
494738.625000 5420728.000000 300.079987
494738.687500 5420731.000000 300.410004
494738.750000 5420733.500000 300.739990
494738.843750 5420736.500000 300.829987
494738.875000 5420739.000000 301.540009
494738.875000 5420741.500000 302.899994
494738.906250 5420744.000000 304.350006
494738.906250 5420746.500000 305.690002
494738.906250 5420749.000000 307.160004
494738.906250 5420751.500000 308.670013
494738.906250 5420754.000000 310.109985
494738.906250 5420756.500000 311.600006
494738.906250 5420759.000000 313.140015
494739.718750 5420760.000000 313.380005
494739.718750 5420758.000000 312.070007
494739.750000 5420755.500000 310.690002
494739.750000 5420753.500000 309.420013
494739.781250 5420751.000000 308.019989
494739.781250 5420749.000000 306.670013
494739.812500 5420747.000000 305.339996
494739.812500 5420744.500000 304.040009
494739.812500 5420742.000000 302.690002
494739.843750 5420740.000000 301.309998
494739.781250 5420737.000000 301.279999
494739.718750 5420734.500000 300.980011
494739.656250 5420732.000000 300.730011
494739.625000 5420729.000000 300.440002
494739.562500 5420726.500000 300.029999
494739.500000 5420724.000000 300.019989
494739.468750 5420721.500000 299.309998
494739.500000 5420719.000000 297.880005
494739.500000 5420716.500000 296.609985
494739.500000 5420714.000000 295.299988
494739.500000 5420712.000000 293.989990
494739.437500 5420709.000000 294.140015
494739.375000 5420706.000000 294.010010
494739.343750 5420703.500000 293.720001
494739.343750 5420701.500000 292.079987
494739.375000 5420699.000000 290.350006
494739.375000 5420696.500000 289.109985
494739.312500 5420693.500000 289.320007
494739.218750 5420691.000000 289.329987
494739.156250 5420688.000000 289.350006
494739.187500 5420685.500000 287.910004
494739.156250 5420683.000000 286.750000
494739.156250 5420680.500000 285.619995
494739.156250 5420678.000000 284.519989
494739.156250 5420675.500000 283.250000
494739.125000 5420673.000000 282.690002
494739.062500 5420670.000000 282.670013
494739.000000 5420667.500000 282.709991
494738.906250 5420664.500000 282.779999
494738.843750 5420661.500000 282.829987
494738.843750 5420659.000000 281.750000
494738.781250 5420656.500000 281.450012
494738.812500 5420654.000000 279.670013
494738.812500 5420651.500000 278.429993
494738.812500 5420649.000000 277.220001
494738.718750 5420646.000000 277.250000
494738.656250 5420643.000000 277.209991
494738.593750 5420640.500000 277.290009
494738.531250 5420637.500000 277.230011
494738.468750 5420635.000000 277.279999
494738.468750 5420632.000000 275.929993
494738.468750 5420629.500000 274.690002
494738.437500 5420627.000000 273.660004
494738.406250 5420624.000000 272.720001
494738.437500 5420621.500000 271.369995
494738.406250 5420619.000000 270.380005
494738.375000 5420616.000000 269.369995
494738.343750 5420613.500000 269.109985
494738.250000 5420610.500000 269.170013
494738.187500 5420608.000000 269.130005
494738.125000 5420605.000000 269.019989
494738.062500 5420602.500000 269.200012
494737.968750 5420599.500000 269.730011
494738.031250 5420597.000000 267.140015
494738.000000 5420594.000000 266.220001
494737.968750 5420591.500000 265.540009
494737.937500 5420588.500000 264.679993
494737.906250 5420586.000000 263.700012
494737.906250 5420583.000000 262.459991
494737.843750 5420580.500000 262.320007
494737.781250 5420577.500000 262.250000
494737.625000 5420575.000000 264.109985
494737.531250 5420572.000000 264.359985
494737.562500 5420569.000000 262.489990
494737.406250 5420566.500000 263.970001
494737.343750 5420563.500000 264.380005
494737.281250 5420561.000000 263.950012
494737.250000 5420558.000000 263.220001
494737.187500 5420555.000000 263.000000
494737.125000 5420552.500000 263.359985
494737.062500 5420549.500000 262.899994
494737.000000 5420547.000000 262.720001
494736.937500 5420544.000000 262.779999
494736.843750 5420541.000000 262.899994
494736.781250 5420538.500000 262.880005
494736.718750 5420535.500000 262.929993
494736.625000 5420532.500000 263.000000
494736.562500 5420530.000000 262.940002
494736.500000 5420527.000000 262.940002
494736.437500 5420524.500000 263.019989
494736.375000 5420521.500000 263.040009
494736.187500 5420518.500000 264.980011
494736.031250 5420516.000000 267.070007
494736.031250 5420513.000000 265.309998
494736.031250 5420510.000000 264.059998
494736.000000 5420507.500000 263.420013
494735.906250 5420504.500000 263.399994
494735.843750 5420502.000000 263.450012
494735.750000 5420499.000000 263.809998
494735.687500 5420496.000000 264.109985
494735.625000 5420493.500000 263.769989
494735.531250 5420490.500000 263.880005
494735.468750 5420487.500000 263.880005
494735.406250 5420485.000000 263.829987
494735.343750 5420482.000000 263.950012
494735.250000 5420479.500000 263.950012
494735.187500 5420476.500000 263.920013
494735.125000 5420473.500000 264.040009
494735.031250 5420471.000000 264.109985
494734.968750 5420468.000000 264.179993
494734.875000 5420465.000000 264.339996
494734.812500 5420462.500000 264.350006
494734.750000 5420459.500000 264.339996
494734.656250 5420456.500000 264.480011
494734.593750 5420454.000000 264.579987
494734.531250 5420451.000000 264.660004
494734.437500 5420448.000000 264.820007
494734.375000 5420445.500000 265.059998
494734.281250 5420442.500000 265.309998
494734.187500 5420439.500000 265.769989
494734.093750 5420437.000000 266.119995
494734.000000 5420434.000000 266.399994
494733.906250 5420431.500000 266.839996
494733.843750 5420428.500000 267.239990
494733.718750 5420426.000000 268.070007
494733.718750 5420422.500000 266.380005
494733.656250 5420419.500000 266.329987
494733.562500 5420417.000000 267.049988
494733.468750 5420414.000000 267.170013
494733.406250 5420411.000000 266.869995
494733.312500 5420408.500000 267.809998
494733.156250 5420406.000000 268.980011
494733.031250 5420403.000000 270.549988
494732.875000 5420400.500000 272.049988
494732.843750 5420397.500000 271.630005
494732.750000 5420395.000000 271.790009
494732.687500 5420392.000000 271.869995
494732.593750 5420389.000000 271.959991
494732.375000 5420387.000000 276.059998
494732.406250 5420383.500000 273.299988
494732.156250 5420381.500000 277.019989
494732.218750 5420378.000000 274.359985
494732.125000 5420375.000000 274.309998
494732.062500 5420372.000000 274.369995
494731.968750 5420369.000000 274.730011
494731.875000 5420366.500000 274.959991
494731.812500 5420363.500000 275.140015
494731.718750 5420360.500000 275.390015
494731.625000 5420357.500000 275.429993
494731.531250 5420355.000000 276.510010
494731.281250 5420353.000000 280.750000
494731.093750 5420351.000000 283.649994
494731.281250 5420346.000000 277.049988
494731.281250 5420343.000000 275.390015
494731.156250 5420340.000000 276.140015
494731.156250 5420336.500000 274.589996
494731.187500 5420333.000000 271.959991
494731.281250 5420328.500000 267.489990
494731.375000 5420324.000000 263.410004
494731.375000 5420320.500000 261.350006
494731.343750 5420317.000000 260.079987
494731.937500 5420320.500000 262.760010
494731.812500 5420325.000000 268.179993
494731.968750 5420327.000000 266.809998
494731.937500 5420330.500000 269.089996
494731.875000 5420334.500000 273.420013
494732.031250 5420337.000000 271.269989
494732.031250 5420340.500000 273.420013
494731.875000 5420344.500000 279.220001
494732.031250 5420347.000000 278.059998
494731.843750 5420351.500000 284.440002
494732.093750 5420353.000000 279.980011
494732.375000 5420355.000000 276.049988
494732.468750 5420357.500000 275.380005
494732.562500 5420360.500000 275.339996
494732.656250 5420363.000000 275.149994
494732.750000 5420366.000000 274.880005
494732.843750 5420369.000000 274.730011
494732.937500 5420371.500000 274.589996
494733.031250 5420374.500000 274.750000
494733.125000 5420377.000000 274.299988
494733.062500 5420380.500000 277.750000
494733.125000 5420383.500000 278.679993
494733.312500 5420386.000000 276.200012
494733.562500 5420388.000000 271.850006
494733.656250 5420390.500000 271.850006
494733.750000 5420393.500000 271.880005
494733.843750 5420396.500000 271.720001
494733.906250 5420399.500000 272.130005
494734.062500 5420401.500000 270.529999
494734.218750 5420404.500000 268.970001
494734.375000 5420407.000000 267.619995
494734.500000 5420409.500000 266.269989
494734.625000 5420412.500000 266.179993
494734.687500 5420415.000000 266.500000
494734.812500 5420418.000000 265.619995
494734.906250 5420420.500000 265.350006
494734.968750 5420423.500000 265.660004
494735.031250 5420426.500000 266.660004
494735.093750 5420429.500000 267.369995
494735.187500 5420432.000000 266.579987
494735.312500 5420435.000000 266.220001
494735.406250 5420437.500000 265.869995
494735.500000 5420440.500000 265.529999
494735.625000 5420443.500000 265.200012
494735.718750 5420446.000000 265.010010
494735.812500 5420448.500000 264.799988
494735.906250 5420451.500000 264.649994
494736.000000 5420454.500000 264.640015
494736.093750 5420457.500000 264.500000
494736.156250 5420460.000000 264.410004
494736.250000 5420463.000000 264.429993
494736.343750 5420466.000000 264.380005
494736.437500 5420468.500000 264.230011
494736.531250 5420471.500000 264.070007
494736.625000 5420474.000000 264.049988
494736.718750 5420477.000000 263.899994
494736.812500 5420480.000000 263.899994
494736.875000 5420482.500000 263.940002
494736.968750 5420485.500000 263.929993
494737.062500 5420488.000000 263.899994
494737.156250 5420491.000000 263.809998
494737.218750 5420494.000000 264.609985
494737.281250 5420496.500000 265.040009
494737.375000 5420499.500000 264.410004
494737.531250 5420502.500000 263.399994
494737.625000 5420505.000000 263.410004
494737.687500 5420508.000000 263.480011
494737.750000 5420510.500000 264.339996
494737.781250 5420513.500000 265.239990
494737.812500 5420516.500000 266.679993
494738.000000 5420519.000000 264.820007
494738.156250 5420522.000000 262.980011
494738.250000 5420525.000000 262.929993
494738.156250 5420527.500000 266.829987
494738.406250 5420530.500000 263.019989
494738.500000 5420533.000000 262.940002
494738.625000 5420536.000000 262.859985
494738.687500 5420539.000000 262.859985
494738.781250 5420541.500000 262.829987
494738.875000 5420544.500000 262.739990
494738.968750 5420547.500000 262.690002
494739.062500 5420550.000000 262.619995
494739.125000 5420553.000000 262.589996
494739.218750 5420555.500000 262.649994
494739.343750 5420558.500000 262.470001
494739.375000 5420561.500000 263.220001
494739.437500 5420564.000000 263.709991
494739.531250 5420567.000000 263.670013
494739.625000 5420569.500000 263.429993
494739.687500 5420572.500000 264.179993
494739.875000 5420575.500000 262.369995
494739.843750 5420578.000000 264.549988
494740.000000 5420581.000000 262.940002
494740.125000 5420584.000000 262.059998
494740.250000 5420586.500000 261.760010
494740.250000 5420589.500000 263.179993
494740.312500 5420592.500000 264.109985
494740.343750 5420595.000000 265.040009
494740.375000 5420598.000000 266.049988
494740.406250 5420600.500000 267.140015
494740.468750 5420603.000000 268.040009
494740.468750 5420606.000000 269.320007
494740.593750 5420609.000000 269.160004
494740.656250 5420611.500000 269.140015
494740.750000 5420614.500000 269.190002
494740.843750 5420617.000000 269.119995
494740.906250 5420620.000000 269.410004
494740.968750 5420623.000000 270.359985
494740.968750 5420625.500000 271.690002
494741.000000 5420628.000000 272.730011
494741.031250 5420630.500000 273.820007
494741.062500 5420633.500000 275.000000
494741.093750 5420636.000000 276.250000
494741.125000 5420639.000000 277.619995
494741.218750 5420641.500000 277.269989
494741.312500 5420644.500000 277.279999
494741.375000 5420647.000000 277.260010
494741.468750 5420650.000000 277.290009
494741.406250 5420652.500000 280.100006
494741.531250 5420655.500000 279.630005
494741.531250 5420658.000000 281.089996
494741.625000 5420661.000000 281.040009
494741.656250 5420663.500000 282.209991
494741.718750 5420666.000000 282.859985
494741.812500 5420669.000000 282.630005
494741.906250 5420672.000000 282.630005
494742.000000 5420674.500000 282.640015
494742.093750 5420677.500000 282.589996
494742.093750 5420680.000000 284.070007
494742.125000 5420682.500000 285.179993
494742.156250 5420685.500000 286.410004
494742.156250 5420688.000000 287.640015
494742.156250 5420690.500000 289.290009
494742.281250 5420693.500000 289.079987
494742.375000 5420696.000000 288.959991
494742.437500 5420699.000000 289.350006
494742.437500 5420701.500000 291.089996
494742.406250 5420704.000000 292.829987
494742.437500 5420706.000000 294.299988
494742.531250 5420709.500000 293.899994
494742.625000 5420712.000000 293.850006
494742.718750 5420715.000000 293.739990
494742.718750 5420717.500000 295.429993
494742.750000 5420720.000000 296.709991
494742.750000 5420722.500000 298.059998
494742.750000 5420725.000000 299.640015
494742.781250 5420727.500000 300.929993
494742.875000 5420730.500000 301.029999
494742.937500 5420733.000000 301.350006
494743.000000 5420736.000000 301.649994
494743.093750 5420738.500000 301.869995
494743.156250 5420741.500000 302.010010
494743.250000 5420744.500000 302.359985
494743.250000 5420747.000000 303.820007
494743.250000 5420749.000000 305.350006
494743.281250 5420751.500000 306.670013
494743.281250 5420754.000000 308.029999
494743.281250 5420756.500000 309.630005
494743.281250 5420759.000000 311.079987
494744.093750 5420760.500000 311.399994
494744.125000 5420758.000000 310.049988
494744.125000 5420756.000000 308.880005
494744.125000 5420754.000000 307.350006
494744.125000 5420751.500000 306.130005
494744.125000 5420749.000000 304.899994
494744.125000 5420747.000000 303.459991
494744.125000 5420744.500000 302.309998
494744.093750 5420742.000000 302.209991
494744.031250 5420739.500000 301.980011
494743.968750 5420736.500000 301.779999
494743.906250 5420734.000000 301.630005
494743.843750 5420731.500000 301.260010
494743.781250 5420728.500000 301.079987
494743.781250 5420726.500000 299.869995
494743.812500 5420724.000000 298.429993
494743.812500 5420721.500000 296.980011
494743.812500 5420719.000000 295.839996
494743.812500 5420717.000000 294.440002
494743.781250 5420714.000000 293.730011
494743.687500 5420711.500000 293.839996
494743.625000 5420709.000000 293.820007
494743.531250 5420706.000000 294.220001
494743.562500 5420703.500000 292.489990
494743.593750 5420701.000000 290.769989
494743.625000 5420699.000000 288.940002
494743.531250 5420696.000000 288.980011
494743.468750 5420693.000000 289.040009
494743.406250 5420690.500000 288.940002
494743.406250 5420688.000000 287.519989
494743.406250 5420685.500000 286.029999
494743.406250 5420683.000000 284.750000
494743.375000 5420680.500000 283.709991
494743.375000 5420678.000000 282.609985
494743.312500 5420675.000000 282.609985
494743.218750 5420672.500000 282.619995
494743.156250 5420669.500000 282.670013
494743.062500 5420667.000000 283.119995
494743.062500 5420664.000000 282.000000
494743.031250 5420661.500000 280.920013
494742.906250 5420659.000000 281.640015
494743.000000 5420656.500000 278.779999
494742.875000 5420653.500000 280.040009
494742.937500 5420651.000000 277.279999
494742.875000 5420648.500000 277.260010
494742.781250 5420645.500000 277.299988
494742.718750 5420643.000000 277.179993
494742.625000 5420640.000000 277.399994
494742.625000 5420637.500000 275.989990
494742.625000 5420635.000000 274.649994
494742.625000 5420632.000000 273.540009
494742.593750 5420629.500000 272.570007
494742.593750 5420627.000000 271.489990
494742.593750 5420624.000000 270.079987
494742.562500 5420621.500000 269.190002
494742.468750 5420618.500000 269.200012
494742.406250 5420616.000000 269.190002
494742.343750 5420613.000000 269.119995
494742.250000 5420610.000000 269.200012
494742.187500 5420607.500000 269.010010
494742.187500 5420605.000000 267.630005
494742.156250 5420602.000000 266.619995
494742.156250 5420599.500000 265.559998
494742.125000 5420596.500000 264.450012
494742.125000 5420594.000000 263.279999
494742.093750 5420591.000000 262.100006
494742.062500 5420588.500000 261.600006
494741.968750 5420585.500000 261.950012
494741.875000 5420583.000000 261.989990
494741.718750 5420580.000000 263.600006
494741.593750 5420577.000000 264.649994
494741.531250 5420574.500000 264.619995
494741.437500 5420571.500000 265.130005
494741.406250 5420568.500000 264.100006
494741.375000 5420566.000000 263.079987
494741.343750 5420563.000000 262.579987
494741.281250 5420560.500000 262.299988
494741.187500 5420557.500000 262.309998
494741.125000 5420555.000000 262.459991
494741.031250 5420552.000000 262.579987
494740.968750 5420549.000000 262.570007
494740.875000 5420546.000000 262.730011
494740.812500 5420543.500000 262.820007
494740.718750 5420541.000000 262.769989
494740.656250 5420538.000000 262.829987
494740.593750 5420535.000000 262.850006
494740.500000 5420532.500000 262.899994
494740.406250 5420529.500000 262.980011
494740.156250 5420527.000000 266.649994
494740.281250 5420524.000000 262.850006
494740.156250 5420521.000000 263.480011
494740.000000 5420518.500000 265.839996
494739.906250 5420515.500000 265.709991
494739.937500 5420513.000000 263.809998
494739.781250 5420510.000000 265.260010
494739.781250 5420507.000000 264.140015
494739.687500 5420504.000000 263.959991
494739.593750 5420501.500000 264.470001
494739.468750 5420499.000000 265.799988
494739.375000 5420496.000000 266.299988
494739.343750 5420493.000000 265.209991
494739.343750 5420490.500000 263.779999
494739.250000 5420487.500000 263.829987
494739.187500 5420484.500000 263.940002
494739.093750 5420481.500000 263.950012
494739.031250 5420479.000000 263.959991
494738.937500 5420476.000000 264.040009
494738.875000 5420473.500000 264.010010
494738.781250 5420470.500000 264.089996
494738.687500 5420467.500000 264.290009
494738.625000 5420465.000000 264.339996
494738.562500 5420462.000000 264.359985
494738.468750 5420459.000000 264.440002
494738.406250 5420456.500000 264.489990
494738.312500 5420453.500000 264.570007
494738.218750 5420450.500000 264.739990
494738.156250 5420447.500000 264.820007
494738.062500 5420445.000000 264.959991
494737.968750 5420442.000000 265.220001
494737.875000 5420439.500000 265.529999
494737.812500 5420436.500000 265.820007
494737.656250 5420434.000000 266.899994
494737.656250 5420430.500000 265.670013
494737.812500 5420427.000000 260.619995
494737.687500 5420424.000000 261.070007
494737.500000 5420422.000000 263.529999
494737.437500 5420419.000000 263.269989
494737.343750 5420416.000000 264.109985
494737.250000 5420413.000000 264.029999
494737.187500 5420410.000000 263.880005
494737.062500 5420407.500000 264.940002
494736.906250 5420405.000000 266.529999
494736.750000 5420402.500000 268.410004
494736.593750 5420400.000000 270.100006
494736.437500 5420397.000000 272.010010
494736.375000 5420394.500000 271.869995
494736.312500 5420391.500000 271.760010
494736.218750 5420388.500000 271.880005
494736.125000 5420385.500000 271.769989
494735.906250 5420383.500000 275.640015
494736.000000 5420379.500000 271.630005
494735.875000 5420377.000000 272.260010
494735.656250 5420375.000000 275.779999
494735.562500 5420372.000000 276.230011
494735.531250 5420369.000000 275.059998
494735.437500 5420366.000000 275.600006
494735.375000 5420363.000000 275.230011
494735.281250 5420360.000000 275.410004
494735.187500 5420357.500000 275.510010
494735.125000 5420354.500000 275.720001
494734.906250 5420352.000000 278.309998
494734.656250 5420350.000000 282.559998
494734.562500 5420347.500000 283.510010
494734.625000 5420343.500000 279.429993
494734.718750 5420339.500000 275.040009
494734.656250 5420336.000000 274.700012
494734.656250 5420332.500000 272.529999
494734.718750 5420328.500000 269.459991
494734.718750 5420325.000000 266.970001
494734.843750 5420320.000000 261.769989
494735.437500 5420320.000000 262.309998
494735.343750 5420324.000000 267.079987
494735.312500 5420328.000000 270.059998
494735.500000 5420330.000000 268.000000
494735.500000 5420333.500000 270.190002
494735.500000 5420337.000000 272.299988
494735.375000 5420341.000000 277.410004
494735.437500 5420344.000000 278.239990
494735.375000 5420348.000000 282.269989
494735.500000 5420350.500000 281.170013
494735.750000 5420352.500000 277.170013
494735.906250 5420354.500000 275.709991
494736.000000 5420357.500000 275.609985
494736.125000 5420360.500000 275.429993
494736.218750 5420363.000000 275.220001
494736.312500 5420366.000000 275.320007
494736.406250 5420368.500000 274.440002
494736.437500 5420371.500000 276.119995
494736.500000 5420374.500000 277.200012
494736.812500 5420376.500000 271.739990
494736.875000 5420379.000000 272.529999
494736.937500 5420382.000000 273.149994
494737.093750 5420384.500000 271.829987
494737.187500 5420387.500000 271.829987
494737.250000 5420390.500000 271.829987
494737.375000 5420393.500000 271.869995
494737.437500 5420396.000000 272.130005
494737.625000 5420398.500000 270.170013
494737.781250 5420401.000000 268.559998
494737.937500 5420403.500000 266.690002
494738.125000 5420406.000000 265.089996
494738.250000 5420409.000000 263.890015
494738.375000 5420411.500000 263.089996
494738.500000 5420414.500000 262.799988
494738.593750 5420417.000000 262.609985
494738.687500 5420420.000000 262.459991
494738.781250 5420422.500000 262.510010
494738.937500 5420425.500000 260.720001
494739.031250 5420428.000000 260.700012
494738.937500 5420431.500000 264.959991
494738.968750 5420434.500000 266.540009
494739.093750 5420437.500000 265.820007
494739.218750 5420440.000000 265.339996
494739.312500 5420443.000000 265.119995
494739.406250 5420446.000000 264.890015
494739.531250 5420448.500000 264.700012
494739.593750 5420451.500000 264.720001
494739.687500 5420454.000000 264.630005
494739.812500 5420457.000000 264.429993
494739.875000 5420460.000000 264.429993
494740.000000 5420462.500000 264.350006
494740.093750 5420465.500000 264.260010
494740.187500 5420468.500000 264.170013
494740.281250 5420471.000000 264.049988
494740.375000 5420474.000000 263.899994
494740.468750 5420476.500000 264.029999
494740.562500 5420479.500000 263.959991
494740.656250 5420482.500000 263.989990
494740.750000 5420485.500000 263.959991
494740.843750 5420488.000000 263.799988
494740.906250 5420491.000000 264.290009
494740.906250 5420494.000000 266.239990
494740.968750 5420496.500000 267.200012
494741.125000 5420499.500000 265.809998
494741.281250 5420502.000000 264.730011
494741.343750 5420505.000000 265.220001
494741.375000 5420507.500000 265.920013
494741.500000 5420510.500000 265.809998
494741.687500 5420513.000000 263.730011
494741.687500 5420516.000000 265.339996
494741.781250 5420519.000000 265.250000
494741.968750 5420521.500000 263.290009
494742.093750 5420524.500000 262.850006
494742.125000 5420527.500000 263.989990
494742.250000 5420530.000000 263.600006
494742.375000 5420533.000000 262.920013
494742.468750 5420535.500000 262.790009
494742.562500 5420538.500000 262.829987
494742.656250 5420541.500000 262.790009
494742.750000 5420544.000000 262.709991
494742.843750 5420547.000000 262.720001
494742.937500 5420550.000000 262.570007
494743.031250 5420552.500000 262.529999
494743.125000 5420555.500000 262.390015
494743.218750 5420558.000000 262.279999
494743.343750 5420561.000000 262.160004
494743.406250 5420564.000000 262.239990
494743.500000 5420566.500000 262.309998
494743.500000 5420569.500000 264.320007
494743.562500 5420572.500000 264.769989
494743.687500 5420575.000000 264.119995
494743.812500 5420578.000000 263.730011
494743.906250 5420580.500000 263.230011
494744.031250 5420583.500000 262.910004
494744.156250 5420586.500000 262.399994
494744.281250 5420589.000000 261.829987
494744.375000 5420592.000000 261.700012
494744.468750 5420595.000000 261.559998
494744.500000 5420597.500000 263.079987
494744.500000 5420600.500000 264.459991
494744.468750 5420603.000000 267.339996
494744.593750 5420606.000000 266.779999
494744.593750 5420608.500000 268.170013
494744.625000 5420611.500000 269.279999
494744.750000 5420614.000000 269.070007
494744.843750 5420617.000000 269.140015
494744.906250 5420619.500000 269.170013
494745.000000 5420622.500000 269.220001
494745.093750 5420625.500000 269.470001
494745.125000 5420628.000000 270.589996
494745.156250 5420630.500000 271.989990
494745.187500 5420633.500000 273.000000
494745.218750 5420636.000000 273.980011
494745.281250 5420639.000000 275.170013
494745.281250 5420641.500000 276.739990
494745.343750 5420644.000000 277.500000
494745.437500 5420647.000000 277.250000
494745.531250 5420650.000000 277.329987
494745.625000 5420652.500000 277.279999
494745.593750 5420655.000000 279.630005
494745.750000 5420658.000000 278.170013
494745.781250 5420661.000000 279.350006
494745.812500 5420663.500000 280.619995
494745.875000 5420666.000000 281.320007
494745.906250 5420668.500000 282.450012
494746.000000 5420671.500000 282.630005
494746.093750 5420674.500000 282.619995
494746.187500 5420677.000000 282.540009
494746.281250 5420680.000000 282.600006
494746.343750 5420683.000000 283.440002
494746.343750 5420685.000000 284.779999
494746.375000 5420688.000000 286.250000
494746.375000 5420690.500000 287.959991
494746.375000 5420693.000000 289.220001
494746.500000 5420696.000000 288.890015
494746.593750 5420698.500000 288.820007
494746.625000 5420701.500000 290.160004
494746.625000 5420703.500000 291.910004
494746.593750 5420706.000000 293.850006
494746.718750 5420709.000000 293.600006
494746.812500 5420712.000000 293.660004
494746.906250 5420714.500000 293.660004
494747.000000 5420717.500000 293.450012
494747.031250 5420720.000000 294.670013
494747.062500 5420722.500000 296.079987
494747.062500 5420725.000000 297.500000
494747.093750 5420727.500000 298.869995
494747.093750 5420730.000000 300.320007
494747.125000 5420732.500000 301.630005
494747.187500 5420735.500000 302.029999
494747.281250 5420738.000000 302.299988
494747.343750 5420741.000000 302.489990
494747.437500 5420744.000000 302.709991
494747.531250 5420746.500000 302.989990
494747.593750 5420749.500000 303.510010
494747.593750 5420752.000000 305.010010
494747.625000 5420754.500000 306.269989
494747.625000 5420757.000000 307.779999
494747.656250 5420759.500000 309.029999
494747.656250 5420762.000000 310.480011
494748.437500 5420763.000000 310.709991
494748.468750 5420760.500000 309.429993
494748.437500 5420758.500000 308.290009
494748.437500 5420756.000000 306.959991
494748.437500 5420754.000000 305.790009
494748.437500 5420751.500000 304.630005
494748.437500 5420749.500000 303.320007
494748.375000 5420746.500000 303.130005
494748.312500 5420744.000000 302.890015
494748.250000 5420741.500000 302.700012
494748.187500 5420739.000000 302.470001
494748.125000 5420736.000000 302.529999
494748.093750 5420733.500000 301.730011
494748.093750 5420731.000000 300.440002
494748.093750 5420729.000000 299.040009
494748.093750 5420726.500000 297.660004
494748.093750 5420724.000000 296.390015
494748.093750 5420721.500000 295.040009
494748.093750 5420719.500000 293.489990
494748.031250 5420716.500000 293.459991
494747.937500 5420714.000000 293.649994
494747.875000 5420711.000000 293.649994
494747.781250 5420708.500000 293.899994
494747.718750 5420705.500000 293.299988
494747.750000 5420703.500000 291.410004
494747.781250 5420701.000000 289.660004
494747.750000 5420698.500000 288.820007
494747.656250 5420696.000000 288.890015
494747.562500 5420693.000000 289.209991
494747.593750 5420690.500000 287.670013
494747.593750 5420688.000000 285.970001
494747.593750 5420685.500000 284.619995
494747.593750 5420683.000000 283.059998
494747.562500 5420680.500000 282.570007
494747.468750 5420677.500000 282.619995
494747.375000 5420675.000000 282.619995
494747.312500 5420672.000000 282.769989
494747.281250 5420669.500000 282.029999
494747.250000 5420667.000000 280.959991
494747.156250 5420664.000000 281.010010
494747.187500 5420661.500000 279.029999
494747.187500 5420659.000000 277.820007
494747.125000 5420656.000000 277.239990
494747.062500 5420653.500000 277.250000
494746.968750 5420650.500000 277.320007
494746.906250 5420648.000000 277.269989
494746.812500 5420645.000000 277.640015
494746.718750 5420642.000000 277.410004
494746.781250 5420640.000000 275.070007
494746.781250 5420637.500000 273.679993
494746.718750 5420634.500000 273.549988
494746.718750 5420632.000000 271.799988
494746.718750 5420629.500000 270.549988
494746.687500 5420626.500000 269.140015
494746.625000 5420624.000000 269.230011
494746.531250 5420621.000000 269.190002
494746.468750 5420618.500000 269.130005
494746.375000 5420615.500000 269.140015
494746.312500 5420613.000000 268.970001
494746.312500 5420610.000000 267.820007
494746.281250 5420607.500000 266.589996
494746.125000 5420604.500000 267.899994
494746.093750 5420601.500000 267.109985
494746.250000 5420599.000000 262.339996
494746.250000 5420596.500000 261.269989
494746.125000 5420593.500000 262.089996
494746.031250 5420591.000000 262.179993
494745.968750 5420588.000000 261.929993
494745.875000 5420585.000000 262.339996
494745.718750 5420582.500000 263.630005
494745.625000 5420579.500000 263.940002
494745.562500 5420577.000000 263.839996
494745.468750 5420574.000000 263.910004
494745.406250 5420571.000000 263.380005
494745.375000 5420568.500000 262.369995
494745.312500 5420565.500000 262.140015
494745.250000 5420562.500000 262.230011
494745.156250 5420560.000000 262.220001
494745.093750 5420557.000000 262.320007
494745.000000 5420554.500000 262.420013
494744.906250 5420551.500000 262.480011
494744.843750 5420548.500000 262.540009
494744.750000 5420546.000000 262.760010
494744.656250 5420543.000000 262.709991
494744.562500 5420540.000000 262.779999
494744.500000 5420537.500000 262.829987
494744.406250 5420535.000000 262.799988
494744.343750 5420532.000000 262.779999
494744.250000 5420529.000000 262.929993
494744.093750 5420526.500000 264.859985
494744.125000 5420523.500000 262.690002
494744.000000 5420521.000000 263.579987
494743.812500 5420518.000000 265.380005
494743.812500 5420515.000000 263.730011
494743.687500 5420512.500000 264.910004
494743.531250 5420509.500000 266.660004
494743.468750 5420506.500000 266.209991
494743.437500 5420504.000000 264.720001
494743.312500 5420501.000000 265.880005
494743.187500 5420498.500000 267.029999
494743.156250 5420495.500000 266.200012
494743.125000 5420492.500000 264.959991
494743.093750 5420489.500000 263.609985
494743.000000 5420487.000000 263.779999
494742.937500 5420484.000000 263.880005
494742.843750 5420481.500000 263.940002
494742.750000 5420478.500000 263.989990
494742.687500 5420475.500000 263.920013
494742.593750 5420472.500000 263.940002
494742.531250 5420470.000000 264.089996
494742.437500 5420467.500000 264.149994
494742.343750 5420464.500000 264.209991
494742.250000 5420461.500000 264.299988
494742.187500 5420459.000000 264.420013
494742.093750 5420456.000000 264.410004
494742.000000 5420453.000000 264.709991
494741.906250 5420450.000000 264.760010
494741.843750 5420447.500000 264.750000
494741.750000 5420444.500000 264.859985
494741.656250 5420441.500000 265.149994
494741.562500 5420439.000000 265.109985
494741.437500 5420436.000000 266.309998
494741.312500 5420433.500000 267.220001
494741.437500 5420430.000000 262.309998
494741.437500 5420426.500000 260.640015
494741.375000 5420423.500000 260.600006
494741.281250 5420421.000000 260.390015
494741.187500 5420418.000000 260.690002
494741.031250 5420415.500000 262.709991
494740.937500 5420412.500000 262.779999
494740.875000 5420409.500000 262.410004
494740.781250 5420406.500000 262.299988
494740.593750 5420404.000000 264.609985
494740.437500 5420401.500000 266.850006
494740.281250 5420399.000000 268.500000
494740.125000 5420396.500000 270.420013
494739.937500 5420394.000000 272.399994
494739.875000 5420391.500000 272.339996
494739.781250 5420388.500000 271.989990
494739.718750 5420385.500000 271.899994
494739.625000 5420382.500000 271.850006
494739.562500 5420379.500000 271.660004
494739.468750 5420376.500000 271.670013
494739.187500 5420374.500000 276.239990
494739.156250 5420371.500000 274.829987
494739.218750 5420367.500000 271.809998
494739.031250 5420365.000000 273.829987
494738.875000 5420363.000000 275.950012
494738.812500 5420360.000000 275.570007
494738.718750 5420357.000000 275.730011
494738.625000 5420354.000000 275.910004
494738.500000 5420351.500000 276.859985
494738.250000 5420349.500000 280.950012
494738.218750 5420346.000000 279.079987
494738.250000 5420342.500000 276.790009
494738.125000 5420339.500000 277.820007
494738.187500 5420335.500000 273.619995
494738.156250 5420332.000000 271.880005
494738.187500 5420328.000000 269.109985
494738.125000 5420325.000000 268.720001
494738.125000 5420321.000000 266.570007
494738.843750 5420324.000000 266.190002
494738.906250 5420327.000000 267.279999
494738.843750 5420330.500000 270.809998
494738.937500 5420333.500000 271.350006
494738.937500 5420337.000000 273.579987
494738.937500 5420340.500000 276.130005
494738.937500 5420344.000000 278.070007
494738.875000 5420348.000000 282.779999
494739.125000 5420350.000000 278.640015
494739.312500 5420352.000000 276.049988
494739.406250 5420354.500000 275.890015
494739.531250 5420357.000000 275.769989
494739.625000 5420360.000000 275.640015
494739.750000 5420362.500000 274.820007
494739.906250 5420365.000000 273.640015
494740.093750 5420367.500000 271.029999
494740.218750 5420370.000000 270.579987
494740.125000 5420374.000000 275.049988
494740.250000 5420376.500000 274.559998
494740.468750 5420379.000000 271.640015
494740.562500 5420381.500000 271.820007
494740.625000 5420384.500000 271.869995
494740.718750 5420387.500000 272.299988
494740.812500 5420390.500000 272.380005
494740.906250 5420393.000000 272.390015
494741.062500 5420395.500000 270.850006
494741.250000 5420398.000000 268.739990
494741.406250 5420400.500000 267.179993
494741.625000 5420403.000000 264.859985
494741.843750 5420405.500000 262.130005
494741.906250 5420408.500000 262.589996
494742.031250 5420411.000000 262.119995
494742.062500 5420414.000000 263.359985
494742.218750 5420417.000000 262.279999
494742.375000 5420419.000000 260.429993
494742.468750 5420422.000000 260.630005
494742.593750 5420425.000000 260.570007
494742.656250 5420428.000000 260.809998
494742.625000 5420431.500000 264.529999
494742.625000 5420434.500000 266.799988
494742.718750 5420437.500000 266.640015
494742.812500 5420440.000000 266.829987
494742.968750 5420442.500000 264.899994
494743.093750 5420445.500000 264.670013
494743.187500 5420448.500000 264.709991
494743.281250 5420451.000000 264.739990
494743.375000 5420454.000000 264.570007
494743.500000 5420457.000000 264.440002
494743.593750 5420459.500000 264.410004
494743.687500 5420462.500000 264.320007
494743.781250 5420465.000000 264.170013
494743.875000 5420468.000000 264.250000
494744.000000 5420471.000000 264.089996
494744.093750 5420473.500000 263.959991
494744.187500 5420476.500000 264.010010
494744.281250 5420479.500000 263.929993
494744.375000 5420482.000000 263.869995
494744.500000 5420485.000000 263.890015
494744.593750 5420487.500000 263.730011
494744.687500 5420490.500000 263.579987
494744.750000 5420493.500000 264.730011
494744.781250 5420496.500000 265.769989
494744.812500 5420499.000000 267.149994
494744.968750 5420502.000000 265.670013
494745.156250 5420504.500000 264.200012
494745.187500 5420507.500000 265.589996
494745.250000 5420510.500000 266.410004
494745.406250 5420513.000000 264.630005
494745.593750 5420516.000000 263.380005
494745.656250 5420518.500000 263.739990
494745.812500 5420521.500000 262.600006
494745.906250 5420524.000000 262.589996
494745.906250 5420527.000000 264.709991
494745.968750 5420530.000000 265.220001
494746.187500 5420532.500000 262.769989
494746.281250 5420535.500000 262.760010
494746.375000 5420538.500000 262.670013
494746.500000 5420541.000000 262.670013
494746.593750 5420544.000000 262.630005
494746.687500 5420546.500000 262.640015
494746.781250 5420549.500000 262.500000
494746.875000 5420552.500000 262.440002
494747.000000 5420555.000000 262.390015
494747.093750 5420558.000000 262.269989
494747.187500 5420561.000000 262.130005
494747.281250 5420563.500000 262.170013
494747.375000 5420566.500000 262.179993
494747.500000 5420569.000000 262.059998
494747.593750 5420572.000000 262.019989
494747.656250 5420575.000000 262.440002
494747.781250 5420577.500000 261.950012
494747.875000 5420580.500000 262.140015
494747.968750 5420583.500000 262.500000
494748.093750 5420586.000000 261.929993
494748.187500 5420589.000000 262.000000
494748.281250 5420592.000000 261.910004
494748.375000 5420594.500000 262.260010
494748.468750 5420597.500000 262.220001
494748.625000 5420600.500000 261.329987
494748.656250 5420603.000000 262.559998
494748.625000 5420606.000000 264.769989
494748.687500 5420608.500000 265.790009
494748.718750 5420611.500000 267.209991
494748.687500 5420614.000000 269.619995
494748.781250 5420616.500000 269.589996
494748.906250 5420619.500000 269.130005
494749.000000 5420622.000000 269.239990
494749.093750 5420625.000000 269.250000
494749.187500 5420628.000000 269.220001
494749.250000 5420630.500000 269.910004
494749.281250 5420633.500000 271.140015
494749.343750 5420636.000000 272.269989
494749.375000 5420639.000000 273.350006
494749.406250 5420641.500000 274.299988
494749.437500 5420644.000000 275.769989
494749.468750 5420646.500000 277.109985
494749.562500 5420649.500000 277.269989
494749.656250 5420652.500000 277.269989
494749.750000 5420655.000000 277.269989
494749.843750 5420658.000000 277.209991
494749.968750 5420661.000000 277.149994
494749.968750 5420663.500000 278.519989
494750.000000 5420666.000000 279.799988
494750.093750 5420669.000000 280.429993
494750.125000 5420671.500000 281.690002
494750.125000 5420674.000000 283.040009
494750.250000 5420677.000000 282.549988
494750.375000 5420680.000000 282.570007
494750.468750 5420683.000000 282.480011
494750.500000 5420685.500000 283.500000
494750.500000 5420688.000000 285.369995
494750.500000 5420690.500000 287.070007
494750.531250 5420693.000000 288.820007
494750.625000 5420695.500000 288.619995
494750.718750 5420698.500000 288.679993
494750.781250 5420701.000000 289.299988
494750.781250 5420703.500000 291.070007
494750.781250 5420706.000000 293.119995
494750.812500 5420708.500000 294.000000
494750.937500 5420711.500000 293.549988
494751.062500 5420714.500000 293.450012
494751.156250 5420717.500000 293.290009
494751.281250 5420720.500000 293.079987
494751.312500 5420723.000000 294.359985
494751.343750 5420725.500000 295.540009
494751.375000 5420728.000000 296.920013
494751.312500 5420730.000000 299.640015
494751.250000 5420732.500000 302.369995
494751.406250 5420735.500000 301.160004
494751.437500 5420738.000000 302.519989
494751.500000 5420740.500000 303.160004
494751.593750 5420743.500000 303.309998
494751.687500 5420746.000000 303.579987
494751.781250 5420749.000000 303.829987
494751.875000 5420752.000000 304.059998
494751.937500 5420754.500000 304.609985
494751.937500 5420757.000000 306.010010
494752.000000 5420759.500000 307.230011
494752.031250 5420762.000000 308.420013
494752.843750 5420763.500000 308.459991
494752.812500 5420761.000000 307.459991
494752.781250 5420759.000000 306.510010
494752.781250 5420756.500000 305.309998
494752.750000 5420754.000000 304.399994
494752.687500 5420751.500000 304.070007
494752.625000 5420749.000000 303.929993
494752.562500 5420746.500000 303.690002
494752.500000 5420743.500000 303.350006
494752.406250 5420741.000000 303.570007
494752.375000 5420738.500000 302.399994
494752.375000 5420736.000000 301.059998
494752.375000 5420734.000000 299.989990
494752.312500 5420731.000000 299.660004
494752.375000 5420729.000000 297.130005
494752.375000 5420727.000000 295.690002
494752.343750 5420724.500000 294.609985
494752.343750 5420722.000000 293.040009
494752.281250 5420719.500000 293.179993
494752.187500 5420716.500000 293.279999
494752.093750 5420713.500000 293.399994
494752.000000 5420711.000000 293.470001
494751.875000 5420708.000000 294.399994
494751.906250 5420705.500000 292.630005
494751.906250 5420703.500000 290.709991
494751.937500 5420701.000000 288.959991
494751.875000 5420698.000000 288.619995
494751.781250 5420695.500000 288.670013
494751.718750 5420692.500000 288.589996
494751.718750 5420690.000000 286.769989
494751.718750 5420688.000000 285.190002
494751.750000 5420685.500000 283.559998
494751.718750 5420683.000000 282.420013
494751.625000 5420680.000000 282.570007
494751.531250 5420677.000000 282.630005
494751.437500 5420674.500000 282.820007
494751.437500 5420672.000000 281.429993
494751.437500 5420669.500000 280.100006
494751.406250 5420667.000000 279.290009
494751.375000 5420664.000000 278.130005
494751.343750 5420661.500000 277.160004
494751.250000 5420658.500000 277.190002
494751.156250 5420656.000000 277.239990
494751.093750 5420653.000000 277.250000
494751.000000 5420650.500000 277.480011
494750.937500 5420647.500000 276.750000
494750.937500 5420645.000000 275.369995
494750.906250 5420642.500000 274.100006
494750.875000 5420640.000000 273.070007
494750.875000 5420637.000000 272.160004
494750.843750 5420634.500000 270.890015
494750.843750 5420632.000000 269.540009
494750.750000 5420629.000000 269.260010
494750.687500 5420626.500000 269.250000
494750.593750 5420623.500000 269.260010
494750.500000 5420620.500000 269.230011
494750.406250 5420618.000000 269.320007
494750.343750 5420615.000000 269.209991
494750.312500 5420612.500000 268.109985
494750.312500 5420610.000000 266.429993
494750.343750 5420607.000000 264.579987
494750.375000 5420604.500000 262.309998
494750.312500 5420602.000000 261.440002
494750.156250 5420599.000000 262.970001
494750.093750 5420596.000000 262.529999
494750.000000 5420593.000000 263.059998
494749.906250 5420590.500000 262.720001
494749.843750 5420588.000000 262.510010
494749.812500 5420585.000000 261.869995
494749.687500 5420582.000000 261.920013
494749.625000 5420579.500000 261.910004
494749.531250 5420576.500000 261.980011
494749.468750 5420573.500000 261.929993
494749.375000 5420571.000000 262.010010
494749.281250 5420568.000000 262.140015
494749.187500 5420565.000000 262.130005
494749.125000 5420562.500000 262.160004
494749.031250 5420559.500000 262.220001
494748.937500 5420557.000000 262.299988
494748.843750 5420554.000000 262.420013
494748.750000 5420551.500000 262.459991
494748.656250 5420548.500000 262.500000
494748.593750 5420545.500000 262.609985
494748.500000 5420543.000000 262.640015
494748.406250 5420540.000000 262.529999
494748.343750 5420537.000000 262.559998
494748.250000 5420534.500000 262.630005
494748.156250 5420531.500000 262.640015
494747.968750 5420529.000000 264.980011
494747.968750 5420526.000000 262.570007
494747.906250 5420523.000000 262.429993
494747.843750 5420520.500000 262.089996
494747.750000 5420517.500000 262.209991
494747.625000 5420515.000000 262.980011
494747.437500 5420512.000000 265.239990
494747.343750 5420509.500000 265.730011
494747.312500 5420506.500000 264.070007
494747.218750 5420503.500000 264.809998
494747.031250 5420501.000000 266.779999
494747.000000 5420498.000000 265.709991
494746.968750 5420495.000000 264.260010
494746.906250 5420492.000000 263.500000
494746.843750 5420489.500000 263.690002
494746.750000 5420486.500000 263.750000
494746.656250 5420484.000000 263.859985
494746.562500 5420481.000000 263.920013
494746.468750 5420478.000000 263.880005
494746.375000 5420475.500000 263.940002
494746.312500 5420472.500000 264.100006
494746.187500 5420469.500000 264.459991
494746.093750 5420467.000000 265.029999
494746.000000 5420464.000000 265.109985
494745.906250 5420461.500000 265.079987
494745.843750 5420458.500000 264.410004
494745.750000 5420455.500000 264.549988
494745.687500 5420453.000000 264.579987
494745.593750 5420450.000000 264.640015
494745.500000 5420447.000000 264.600006
494745.406250 5420444.000000 264.589996
494745.343750 5420441.500000 264.609985
494745.093750 5420439.000000 268.459991
494745.062500 5420436.000000 266.769989
494745.031250 5420433.000000 265.480011
494745.125000 5420429.500000 261.339996
494745.062500 5420426.500000 260.459991
494744.968750 5420423.500000 260.440002
494744.875000 5420420.500000 260.489990
494744.781250 5420417.500000 260.959991
494744.656250 5420415.000000 261.829987
494744.562500 5420412.000000 261.920013
494744.437500 5420409.500000 262.799988
494744.375000 5420406.500000 262.660004
494744.250000 5420403.500000 262.739990
494744.062500 5420401.000000 265.359985
494743.875000 5420398.500000 267.619995
494743.718750 5420396.000000 269.589996
494743.625000 5420393.500000 269.980011
494743.500000 5420390.500000 270.119995
494743.437500 5420387.500000 270.029999
494743.343750 5420384.500000 270.089996
494743.312500 5420381.500000 268.489990
494743.187500 5420378.500000 269.250000
494743.125000 5420375.000000 268.190002
494743.125000 5420372.000000 266.779999
494743.093750 5420368.500000 264.769989
494743.000000 5420365.500000 265.109985
494742.687500 5420364.000000 270.410004
494742.406250 5420362.500000 275.559998
494742.281250 5420359.500000 276.440002
494742.187500 5420356.500000 275.910004
494742.125000 5420354.000000 276.149994
494742.000000 5420351.000000 276.269989
494741.812500 5420348.500000 278.839996
494741.625000 5420346.500000 281.760010
494741.656250 5420342.500000 278.029999
494741.656250 5420338.500000 275.640015
494741.468750 5420336.500000 278.190002
494741.562500 5420332.000000 273.500000
494741.531250 5420328.500000 271.790009
494741.468750 5420325.500000 271.029999
494742.250000 5420324.000000 267.100006
494742.250000 5420327.000000 269.109985
494742.312500 5420330.500000 270.799988
494742.312500 5420334.000000 273.000000
494742.312500 5420337.500000 275.410004
494742.343750 5420341.000000 277.470001
494742.187500 5420345.500000 283.529999
494742.406250 5420347.500000 281.079987
494742.656250 5420349.000000 276.980011
494742.781250 5420351.500000 276.339996
494742.906250 5420354.500000 276.130005
494743.000000 5420357.000000 276.049988
494743.062500 5420360.000000 276.799988
494743.250000 5420362.500000 274.679993
494743.593750 5420364.000000 268.980011
494743.875000 5420365.500000 264.429993
494743.968750 5420368.500000 264.250000
494744.125000 5420371.000000 262.720001
494744.125000 5420374.500000 265.660004
494744.187500 5420377.500000 266.880005
494744.250000 5420380.500000 267.309998
494744.343750 5420383.500000 268.279999
494744.406250 5420386.500000 268.700012
494744.500000 5420389.500000 269.000000
494744.593750 5420392.000000 268.910004
494744.718750 5420395.000000 268.600006
494744.875000 5420397.500000 267.790009
494745.062500 5420400.000000 265.679993
494745.250000 5420402.500000 263.529999
494745.406250 5420405.000000 262.239990
494745.468750 5420408.000000 262.869995
494745.625000 5420411.000000 262.089996
494745.718750 5420413.500000 261.640015
494745.875000 5420416.500000 260.839996
494746.000000 5420419.000000 260.429993
494746.093750 5420422.000000 260.510010
494746.187500 5420425.000000 260.450012
494746.281250 5420427.500000 260.720001
494746.125000 5420431.500000 267.130005
494746.187500 5420434.500000 267.589996
494746.437500 5420437.000000 264.519989
494746.531250 5420439.500000 264.589996
494746.625000 5420442.500000 264.589996
494746.718750 5420445.500000 264.559998
494746.843750 5420448.000000 264.660004
494746.937500 5420451.000000 264.670013
494747.031250 5420454.000000 264.579987
494747.125000 5420456.500000 264.519989
494747.218750 5420459.500000 264.890015
494747.281250 5420462.500000 266.170013
494747.375000 5420465.000000 265.730011
494747.468750 5420468.000000 265.989990
494747.625000 5420471.000000 264.730011
494747.781250 5420473.500000 264.000000
494747.875000 5420476.500000 264.029999
494747.968750 5420479.000000 263.929993
494748.093750 5420482.000000 263.929993
494748.187500 5420484.500000 263.899994
494748.312500 5420487.500000 263.720001
494748.406250 5420490.500000 263.640015
494748.531250 5420493.000000 263.500000
494748.625000 5420496.000000 263.700012
494748.625000 5420499.000000 265.329987
494748.687500 5420501.500000 266.209991
494748.875000 5420504.500000 264.600006
494749.031250 5420507.000000 263.589996
494749.093750 5420510.000000 264.570007
494749.250000 5420513.000000 262.989990
494749.375000 5420515.500000 262.329987
494749.531250 5420518.500000 261.230011
494749.625000 5420521.000000 261.779999
494749.687500 5420524.000000 262.250000
494749.781250 5420527.000000 262.489990
494749.875000 5420529.500000 262.549988
494750.000000 5420532.500000 262.470001
494750.093750 5420535.500000 262.459991
494750.187500 5420538.000000 262.500000
494750.312500 5420541.000000 262.410004
494750.406250 5420543.500000 262.470001
494750.500000 5420546.500000 262.500000
494750.625000 5420549.500000 262.410004
494750.718750 5420552.000000 262.329987
494750.812500 5420555.000000 262.309998
494750.937500 5420558.000000 262.200012
494751.031250 5420560.500000 262.190002
494751.125000 5420563.500000 262.149994
494751.250000 5420566.000000 262.109985
494751.343750 5420569.000000 262.029999
494751.437500 5420572.000000 261.959991
494751.562500 5420574.500000 261.940002
494751.656250 5420577.500000 261.959991
494751.750000 5420580.500000 261.880005
494751.875000 5420583.000000 261.750000
494751.968750 5420586.000000 261.799988
494752.062500 5420589.000000 261.820007
494752.125000 5420591.500000 262.890015
494752.250000 5420594.500000 262.420013
494752.375000 5420597.500000 262.290009
494752.468750 5420600.000000 261.989990
494752.593750 5420603.000000 261.589996
494752.625000 5420605.500000 262.959991
494752.656250 5420608.500000 264.630005
494752.656250 5420611.000000 266.329987
494752.656250 5420614.000000 268.410004
494752.656250 5420616.500000 270.709991
494752.750000 5420619.000000 270.579987
494752.937500 5420622.000000 269.290009
494753.031250 5420625.000000 269.290009
494753.125000 5420628.000000 269.250000
494753.250000 5420630.500000 269.260010
494753.343750 5420633.500000 269.239990
494753.375000 5420636.000000 270.399994
494753.406250 5420638.500000 271.720001
494753.468750 5420641.500000 272.820007
494753.531250 5420644.000000 273.769989
494753.562500 5420647.000000 274.820007
494753.593750 5420649.500000 276.269989
494753.625000 5420652.000000 277.559998
494753.750000 5420655.000000 277.269989
494753.875000 5420658.000000 277.250000
494753.968750 5420660.500000 277.130005
494754.062500 5420663.500000 277.190002
494754.156250 5420666.000000 277.649994
494754.187500 5420668.500000 278.809998
494754.218750 5420671.500000 280.190002
494754.218750 5420674.000000 281.859985
494754.281250 5420676.500000 282.959991
494754.406250 5420679.500000 282.570007
494754.500000 5420682.500000 282.459991
494754.593750 5420685.500000 282.989990
494754.593750 5420687.500000 284.679993
494754.625000 5420690.000000 286.410004
494754.625000 5420692.500000 288.290009
494754.718750 5420695.500000 288.410004
494754.812500 5420698.500000 288.500000
494754.906250 5420701.000000 288.670013
494754.875000 5420703.500000 290.660004
494754.906250 5420706.000000 292.540009
494754.906250 5420708.500000 294.160004
494755.031250 5420711.500000 293.579987
494755.156250 5420714.500000 293.339996
494755.281250 5420717.500000 293.070007
494755.406250 5420720.000000 292.950012
494755.500000 5420723.000000 292.869995
494755.562500 5420725.500000 293.690002
494755.593750 5420728.000000 295.119995
494755.625000 5420731.000000 296.529999
494755.625000 5420733.000000 298.059998
494755.656250 5420735.500000 299.559998
494755.687500 5420738.500000 300.769989
494755.718750 5420741.000000 301.970001
494755.750000 5420743.500000 303.329987
494755.812500 5420746.000000 304.260010
494755.906250 5420749.000000 304.320007
494756.000000 5420751.500000 304.600006
494756.093750 5420754.500000 304.880005
494756.187500 5420757.000000 305.149994
494756.281250 5420760.000000 305.339996
494756.343750 5420762.500000 306.290009
494756.375000 5420765.500000 307.160004
494757.187500 5420766.500000 306.779999
494757.156250 5420764.000000 306.170013
494757.125000 5420761.500000 305.649994
494757.031250 5420759.000000 305.480011
494756.968750 5420756.500000 305.220001
494756.906250 5420754.000000 304.920013
494756.843750 5420751.000000 304.670013
494756.781250 5420748.500000 304.429993
494756.687500 5420746.000000 304.299988
494756.687500 5420743.500000 303.049988
494756.656250 5420741.500000 301.799988
494756.656250 5420739.000000 300.690002
494756.625000 5420736.500000 299.470001
494756.625000 5420734.000000 298.179993
494756.625000 5420731.500000 296.549988
494756.593750 5420729.000000 295.410004
494756.593750 5420727.000000 294.000000
494756.593750 5420724.500000 292.600006
494756.500000 5420721.500000 292.929993
494756.406250 5420719.000000 293.010010
494756.312500 5420716.500000 293.209991
494756.156250 5420713.500000 294.209991
494756.062500 5420710.500000 294.209991
494756.000000 5420708.000000 293.799988
494756.031250 5420705.500000 292.040009
494756.031250 5420703.000000 290.339996
494756.031250 5420701.000000 288.559998
494755.968750 5420698.000000 288.369995
494755.875000 5420695.000000 288.429993
494755.812500 5420692.500000 288.010010
494755.843750 5420690.000000 286.140015
494755.843750 5420687.500000 284.459991
494755.843750 5420685.500000 282.750000
494755.781250 5420682.500000 282.440002
494755.656250 5420680.000000 282.559998
494755.562500 5420677.000000 282.899994
494755.562500 5420674.500000 281.640015
494755.562500 5420672.000000 280.059998
494755.562500 5420669.500000 278.339996
494755.531250 5420667.000000 277.170013
494755.437500 5420664.000000 277.160004
494755.375000 5420661.500000 277.149994
494755.250000 5420658.500000 277.290009
494755.156250 5420656.000000 277.329987
494755.093750 5420653.000000 277.220001
494755.093750 5420650.500000 275.679993
494755.062500 5420648.000000 274.459991
494755.031250 5420645.000000 273.339996
494755.000000 5420642.500000 272.290009
494754.968750 5420640.000000 271.320007
494754.937500 5420637.000000 270.089996
494754.875000 5420634.500000 269.220001
494754.812500 5420631.500000 269.299988
494754.718750 5420629.000000 269.190002
494754.625000 5420626.000000 269.130005
494754.531250 5420623.500000 269.250000
494754.406250 5420620.500000 270.170013
494754.250000 5420617.500000 271.230011
494754.281250 5420615.000000 268.940002
494754.312500 5420612.500000 266.779999
494754.343750 5420610.000000 264.529999
494754.312500 5420607.000000 263.220001
494754.312500 5420604.500000 261.609985
494754.218750 5420601.500000 261.660004
494754.125000 5420598.500000 261.519989
494754.000000 5420596.000000 262.320007
494753.906250 5420593.000000 262.320007
494753.843750 5420590.500000 261.859985
494753.750000 5420587.500000 261.769989
494753.656250 5420584.500000 261.769989
494753.593750 5420582.000000 261.880005
494753.500000 5420579.000000 261.890015
494753.406250 5420576.000000 261.880005
494753.312500 5420573.500000 261.920013
494753.218750 5420570.500000 261.959991
494753.125000 5420568.000000 262.019989
494753.031250 5420565.000000 262.109985
494752.937500 5420562.000000 262.070007
494752.843750 5420559.500000 262.149994
494752.750000 5420556.500000 262.299988
494752.656250 5420554.000000 262.359985
494752.593750 5420551.000000 262.309998
494752.500000 5420548.000000 262.359985
494752.406250 5420545.500000 262.380005
494752.312500 5420542.500000 262.320007
494752.218750 5420539.500000 262.260010
494752.125000 5420537.000000 262.309998
494752.000000 5420534.000000 262.929993
494751.937500 5420531.500000 262.359985
494751.875000 5420528.500000 262.359985
494751.781250 5420526.000000 262.179993
494751.687500 5420523.000000 261.989990
494751.625000 5420520.000000 261.779999
494751.531250 5420517.000000 261.470001
494751.406250 5420514.500000 262.529999
494751.312500 5420511.500000 262.480011
494751.218750 5420509.000000 262.730011
494751.125000 5420506.000000 263.019989
494750.968750 5420503.500000 263.980011
494750.843750 5420500.500000 265.149994
494750.812500 5420497.500000 263.690002
494750.750000 5420495.000000 263.369995
494750.625000 5420492.000000 263.549988
494750.531250 5420489.000000 263.670013
494750.437500 5420486.500000 263.730011
494750.375000 5420483.500000 263.750000
494750.250000 5420480.500000 263.869995
494750.156250 5420478.000000 264.410004
494750.062500 5420475.000000 264.320007
494749.937500 5420472.500000 265.190002
494749.781250 5420469.500000 266.350006
494749.625000 5420467.000000 268.269989
494749.562500 5420464.500000 267.510010
494749.500000 5420461.000000 266.839996
494749.500000 5420458.000000 264.670013
494749.406250 5420455.500000 264.570007
494749.312500 5420452.500000 264.510010
494749.218750 5420449.500000 264.559998
494749.125000 5420446.500000 264.540009
494749.062500 5420444.000000 264.440002
494748.968750 5420441.000000 264.500000
494748.750000 5420438.500000 267.399994
494748.687500 5420435.500000 266.320007
494748.593750 5420432.500000 266.489990
494748.593750 5420429.500000 264.399994
494748.656250 5420426.000000 260.380005
494748.593750 5420423.000000 260.380005
494748.468750 5420420.000000 260.350006
494748.375000 5420417.500000 260.359985
494748.281250 5420414.500000 261.070007
494748.125000 5420411.500000 261.750000
494748.062500 5420409.000000 261.640015
494747.937500 5420406.000000 261.950012
494747.875000 5420403.000000 261.519989
494747.656250 5420400.500000 264.040009
494747.500000 5420398.000000 265.910004
494747.406250 5420395.000000 266.079987
494747.281250 5420392.500000 266.480011
494747.218750 5420389.500000 266.279999
494747.125000 5420386.500000 266.299988
494747.187500 5420382.500000 261.940002
494747.125000 5420379.500000 261.619995
494747.031250 5420376.500000 260.809998
494746.937500 5420373.500000 260.899994
494746.812500 5420370.500000 262.089996
494746.687500 5420368.000000 262.440002
494746.593750 5420365.000000 262.299988
494746.218750 5420363.500000 269.059998
494745.843750 5420362.500000 276.589996
494745.718750 5420359.500000 277.070007
494745.656250 5420356.500000 276.140015
494745.562500 5420353.500000 276.390015
494745.468750 5420350.500000 276.480011
494745.343750 5420348.000000 277.179993
494745.093750 5420346.000000 281.279999
494745.000000 5420343.000000 280.970001
494744.968750 5420339.500000 279.329987
494745.062500 5420335.000000 274.619995
494744.968750 5420332.000000 274.420013
494745.031250 5420328.000000 269.989990
494745.031250 5420324.000000 267.380005
494745.656250 5420327.500000 269.910004
494745.562500 5420332.000000 275.320007
494745.687500 5420334.500000 274.500000
494745.625000 5420338.500000 278.799988
494745.562500 5420342.500000 283.609985
494745.750000 5420344.500000 281.420013
494745.968750 5420346.500000 278.140015
494746.125000 5420349.000000 276.660004
494746.250000 5420351.500000 276.510010
494746.375000 5420354.500000 276.350006
494746.468750 5420357.000000 276.459991
494746.562500 5420360.000000 276.779999
494746.781250 5420362.500000 274.220001
494747.093750 5420364.000000 268.570007
494747.406250 5420365.000000 262.950012
494747.437500 5420368.500000 265.059998
494747.625000 5420371.000000 263.339996
494747.812500 5420373.500000 261.459991
494747.843750 5420376.500000 262.899994
494748.000000 5420379.000000 261.470001
494748.125000 5420382.000000 261.500000
494748.187500 5420385.000000 262.089996
494748.187500 5420388.500000 265.410004
494748.312500 5420391.500000 265.119995
494748.406250 5420394.000000 264.959991
494748.531250 5420397.000000 264.429993
494748.656250 5420399.500000 263.880005
494748.781250 5420402.500000 263.880005
494749.000000 5420405.000000 261.019989
494749.125000 5420407.500000 261.119995
494749.218750 5420410.500000 260.920013
494749.343750 5420413.500000 260.380005
494749.468750 5420416.000000 260.380005
494749.562500 5420419.000000 260.309998
494749.687500 5420422.000000 260.390015
494749.781250 5420424.500000 260.369995
494749.750000 5420428.000000 263.790009
494749.812500 5420431.000000 265.000000
494749.843750 5420434.000000 266.570007
494749.875000 5420437.000000 268.140015
494750.156250 5420439.500000 264.369995
494750.250000 5420442.500000 264.339996
494750.375000 5420445.000000 264.380005
494750.468750 5420448.000000 264.429993
494750.562500 5420451.000000 264.500000
494750.687500 5420453.500000 264.570007
494750.781250 5420456.500000 264.570007
494750.843750 5420459.500000 265.709991
494750.843750 5420462.500000 268.269989
494750.937500 5420465.500000 268.420013
494751.062500 5420468.000000 267.829987
494751.250000 5420471.000000 266.429993
494751.375000 5420473.500000 265.730011
494751.500000 5420476.500000 265.519989
494751.625000 5420479.000000 264.839996
494751.781250 5420482.000000 264.019989
494751.906250 5420484.500000 263.670013
494752.000000 5420487.500000 263.670013
494752.125000 5420490.000000 263.660004
494752.218750 5420493.000000 263.450012
494752.343750 5420496.000000 263.220001
494752.406250 5420498.500000 264.140015
494752.531250 5420501.500000 263.600006
494752.687500 5420504.500000 262.799988
494752.781250 5420507.000000 262.769989
494752.906250 5420510.000000 262.649994
494753.031250 5420512.500000 262.480011
494753.125000 5420515.500000 262.869995
494753.250000 5420518.000000 262.109985
494753.375000 5420521.000000 261.440002
494753.468750 5420524.000000 261.670013
494753.593750 5420527.000000 261.940002
494753.656250 5420529.500000 262.279999
494753.718750 5420532.500000 263.609985
494753.875000 5420535.000000 262.700012
494754.000000 5420538.000000 262.149994
494754.093750 5420541.000000 262.220001
494754.218750 5420543.500000 262.279999
494754.312500 5420546.500000 262.220001
494754.406250 5420549.000000 262.220001
494754.531250 5420552.000000 262.220001
494754.625000 5420555.000000 262.190002
494754.750000 5420557.500000 262.179993
494754.875000 5420560.500000 262.109985
494754.968750 5420563.500000 261.959991
494755.093750 5420566.000000 261.920013
494755.187500 5420569.000000 261.980011
494755.312500 5420571.500000 261.920013
494755.406250 5420574.500000 261.820007
494755.531250 5420577.500000 261.850006
494755.625000 5420580.000000 261.779999
494755.750000 5420583.000000 261.730011
494755.843750 5420585.500000 261.769989
494755.937500 5420588.500000 261.720001
494756.062500 5420591.500000 261.619995
494756.187500 5420594.500000 261.579987
494756.281250 5420597.500000 261.850006
494756.406250 5420600.000000 261.429993
494756.500000 5420603.000000 261.440002
494756.593750 5420605.500000 262.269989
494756.625000 5420608.500000 263.489990
494756.656250 5420611.000000 265.019989
494756.625000 5420614.000000 267.750000
494756.593750 5420616.000000 270.619995
494756.656250 5420619.000000 270.970001
494756.843750 5420622.000000 270.070007
494756.968750 5420625.000000 269.140015
494757.093750 5420627.500000 269.220001
494757.187500 5420630.500000 269.250000
494757.312500 5420633.500000 269.269989
494757.406250 5420636.000000 269.299988
494757.500000 5420639.000000 269.640015
494757.562500 5420641.500000 270.809998
494757.593750 5420644.000000 272.119995
494757.562500 5420646.500000 274.880005
494757.687500 5420649.500000 274.000000
494757.718750 5420652.500000 275.809998
494757.718750 5420655.000000 277.700012
494757.875000 5420658.000000 277.290009
494757.968750 5420660.500000 277.209991
494758.093750 5420663.500000 277.100006
494758.187500 5420666.000000 277.100006
494758.312500 5420669.000000 277.109985
494758.312500 5420671.500000 278.799988
494758.343750 5420674.000000 280.700012
494758.375000 5420677.000000 282.170013
494758.437500 5420679.500000 282.399994
494758.562500 5420682.500000 282.459991
494758.656250 5420685.000000 282.459991
494758.656250 5420687.500000 284.320007
494758.687500 5420690.000000 286.079987
494758.687500 5420692.500000 287.940002
494758.781250 5420695.500000 288.329987
494758.875000 5420698.500000 288.350006
494759.000000 5420701.000000 288.480011
494759.000000 5420703.500000 290.369995
494759.000000 5420706.000000 292.160004
494759.000000 5420708.500000 293.910004
494759.031250 5420711.000000 295.640015
494759.156250 5420713.500000 295.239990
494759.343750 5420717.000000 294.070007
494759.531250 5420720.000000 292.790009
494759.625000 5420723.000000 292.739990
494759.750000 5420726.000000 292.380005
494759.812500 5420728.500000 293.649994
494759.843750 5420731.000000 295.029999
494759.875000 5420733.500000 296.350006
494759.875000 5420736.000000 297.920013
494759.906250 5420738.500000 299.420013
494759.937500 5420741.000000 300.679993
494760.000000 5420743.500000 301.769989
494760.031250 5420746.000000 303.010010
494760.062500 5420748.500000 304.350006
494760.125000 5420751.000000 305.160004
494760.250000 5420754.000000 305.369995
494760.343750 5420757.000000 305.649994
494760.437500 5420760.000000 305.950012
494760.531250 5420762.500000 306.299988
494760.625000 5420765.500000 306.579987
494761.375000 5420766.000000 306.799988
494761.343750 5420764.000000 306.429993
494761.250000 5420761.000000 306.200012
494761.187500 5420758.500000 305.950012
494761.125000 5420756.000000 305.640015
494761.031250 5420753.500000 305.440002
494760.968750 5420751.000000 305.390015
494760.937500 5420748.500000 303.980011
494760.937500 5420746.000000 302.720001
494760.906250 5420744.000000 301.619995
494760.875000 5420741.500000 300.739990
494760.875000 5420739.000000 299.290009
494760.843750 5420736.500000 297.959991
494760.843750 5420734.500000 296.380005
494760.843750 5420732.000000 295.079987
494760.812500 5420729.500000 293.839996
494760.812500 5420727.000000 292.239990
494760.687500 5420724.500000 292.739990
494760.593750 5420721.500000 292.760010
494760.468750 5420719.000000 293.329987
494760.281250 5420715.500000 295.190002
494760.125000 5420712.500000 296.130005
494760.125000 5420710.000000 294.940002
494760.125000 5420708.000000 293.410004
494760.125000 5420705.500000 291.589996
494760.125000 5420703.000000 289.779999
494760.125000 5420700.500000 288.209991
494760.031250 5420698.000000 288.230011
494759.937500 5420695.000000 288.269989
494759.875000 5420692.500000 287.570007
494759.875000 5420690.000000 285.899994
494759.875000 5420687.500000 284.170013
494759.906250 5420685.000000 282.359985
494759.812500 5420682.500000 282.500000
494759.718750 5420679.500000 282.440002
494759.625000 5420677.000000 282.269989
494759.625000 5420674.500000 280.619995
494759.625000 5420672.000000 278.589996
494759.625000 5420669.500000 277.209991
494759.531250 5420666.500000 277.140015
494759.437500 5420664.000000 277.079987
494759.343750 5420661.000000 277.250000
494759.250000 5420658.500000 277.250000
494759.125000 5420655.500000 277.679993
494759.125000 5420653.000000 275.859985
494759.125000 5420650.500000 274.049988
494759.125000 5420648.000000 272.540009
494759.062500 5420645.000000 271.820007
494759.062500 5420642.500000 270.339996
494759.031250 5420640.000000 269.200012
494758.906250 5420637.000000 269.309998
494758.843750 5420634.500000 269.329987
494758.750000 5420631.500000 269.200012
494758.656250 5420628.500000 269.230011
494758.562500 5420626.000000 269.149994
494758.468750 5420623.000000 269.109985
494758.312500 5420620.000000 270.390015
494758.187500 5420617.500000 270.799988
494758.218750 5420614.500000 268.690002
494758.218750 5420612.000000 266.500000
494758.250000 5420609.500000 264.309998
494758.218750 5420607.000000 262.619995
494758.187500 5420604.000000 261.480011
494758.093750 5420601.500000 261.480011
494758.000000 5420598.500000 261.470001
494757.906250 5420595.500000 261.510010
494757.812500 5420593.000000 261.630005
494757.718750 5420590.000000 261.619995
494757.625000 5420587.500000 261.679993
494757.531250 5420584.500000 261.670013
494757.437500 5420581.500000 261.670013
494757.343750 5420579.000000 261.779999
494757.250000 5420576.000000 261.880005
494757.125000 5420573.000000 261.890015
494757.062500 5420570.500000 261.839996
494756.968750 5420567.500000 261.929993
494756.875000 5420565.000000 261.899994
494756.781250 5420562.000000 261.910004
494756.656250 5420559.000000 262.079987
494756.562500 5420556.500000 262.119995
494756.468750 5420553.500000 262.130005
494756.375000 5420551.000000 262.160004
494756.281250 5420548.000000 262.170013
494756.187500 5420545.000000 262.179993
494756.093750 5420542.500000 262.029999
494756.000000 5420539.500000 262.000000
494755.906250 5420536.500000 262.000000
494755.812500 5420534.000000 262.079987
494755.718750 5420531.000000 262.000000
494755.625000 5420528.500000 261.850006
494755.531250 5420525.500000 261.820007
494755.468750 5420522.500000 261.329987
494755.375000 5420520.000000 261.510010
494755.218750 5420517.000000 262.540009
494755.125000 5420514.500000 262.869995
494755.031250 5420511.500000 262.420013
494754.937500 5420508.500000 262.630005
494754.843750 5420506.000000 262.649994
494754.750000 5420503.000000 262.739990
494754.625000 5420500.000000 262.989990
494754.531250 5420497.500000 263.200012
494754.437500 5420494.500000 263.350006
494754.343750 5420492.000000 263.459991
494754.218750 5420489.000000 263.660004
494754.125000 5420486.000000 263.609985
494754.000000 5420483.500000 264.299988
494753.875000 5420480.500000 265.369995
494753.718750 5420478.000000 266.660004
494753.562500 5420475.000000 267.489990
494753.468750 5420472.500000 268.140015
494753.406250 5420469.500000 267.399994
494753.281250 5420467.000000 268.049988
494753.125000 5420464.000000 268.809998
494753.093750 5420461.000000 267.589996
494753.125000 5420458.000000 265.179993
494753.031250 5420455.000000 264.529999
494752.937500 5420452.500000 264.429993
494752.843750 5420449.500000 264.459991
494752.750000 5420446.500000 264.359985
494752.656250 5420443.500000 264.230011
494752.562500 5420440.500000 264.220001
494752.468750 5420438.000000 264.230011
494752.375000 5420435.000000 264.140015
494752.187500 5420432.500000 266.010010
494752.093750 5420429.500000 266.519989
494752.125000 5420426.000000 263.140015
494752.125000 5420422.500000 260.339996
494752.062500 5420420.000000 260.350006
494751.937500 5420417.000000 260.329987
494751.843750 5420414.000000 260.299988
494751.750000 5420411.500000 260.320007
494751.656250 5420408.500000 260.369995
494751.562500 5420405.500000 260.380005
494751.437500 5420402.500000 260.399994
494751.187500 5420400.500000 264.410004
494751.093750 5420397.500000 264.559998
494751.000000 5420394.500000 264.570007
494751.031250 5420391.000000 261.230011
494750.812500 5420388.500000 263.839996
494750.687500 5420386.000000 264.540009
494750.593750 5420383.000000 264.359985
494750.500000 5420380.000000 264.459991
494750.343750 5420377.000000 265.170013
494750.312500 5420374.000000 263.869995
494750.281250 5420370.500000 262.450012
494750.031250 5420368.500000 266.000000
494750.125000 5420364.000000 260.649994
494749.781250 5420363.000000 267.040009
494749.406250 5420361.500000 274.260010
494749.187500 5420359.500000 277.100006
494749.093750 5420356.500000 276.989990
494749.031250 5420353.500000 276.570007
494748.906250 5420350.500000 276.750000
494748.812500 5420347.500000 276.839996
494748.625000 5420345.000000 279.109985
494748.406250 5420343.000000 281.750000
494748.437500 5420339.000000 278.339996
494748.437500 5420335.000000 275.799988
494748.406250 5420332.000000 273.850006
494748.250000 5420329.000000 275.119995
494748.843750 5420329.500000 275.890015
494748.937500 5420332.500000 276.130005
494749.062500 5420335.000000 276.089996
494748.968750 5420339.000000 281.489990
494749.062500 5420342.000000 281.790009
494749.218750 5420344.500000 280.250000
494749.468750 5420346.000000 276.890015
494749.562500 5420349.000000 276.829987
494749.687500 5420351.500000 276.700012
494749.812500 5420354.500000 276.559998
494749.875000 5420357.500000 277.040009
494750.000000 5420360.000000 277.119995
494750.375000 5420361.000000 269.820007
494750.656250 5420363.000000 265.489990
494750.906250 5420365.000000 262.049988
494751.031250 5420368.000000 262.149994
494751.125000 5420370.500000 261.859985
494751.125000 5420374.000000 264.750000
494751.343750 5420376.500000 262.119995
494751.343750 5420380.000000 265.549988
494751.500000 5420382.500000 264.029999
494751.562500 5420386.000000 265.600006
494751.656250 5420388.500000 265.630005
494751.812500 5420391.500000 265.239990
494752.062500 5420393.500000 261.679993
494752.031250 5420397.000000 265.179993
494752.187500 5420399.500000 264.100006
494752.437500 5420402.000000 260.480011
494752.562500 5420404.500000 260.410004
494752.656250 5420407.500000 260.290009
494752.781250 5420410.500000 260.299988
494752.875000 5420413.500000 260.350006
494753.000000 5420416.000000 260.250000
494753.125000 5420419.000000 260.239990
494753.218750 5420422.000000 260.380005
494753.250000 5420425.000000 262.850006
494753.187500 5420428.500000 266.559998
494753.343750 5420431.000000 266.010010
494753.406250 5420434.000000 266.790009
494753.625000 5420436.500000 264.140015
494753.750000 5420439.500000 264.220001
494753.843750 5420442.000000 264.190002
494753.968750 5420445.000000 264.339996
494754.062500 5420448.000000 264.459991
494754.187500 5420451.000000 264.459991
494754.281250 5420453.500000 264.480011
494754.406250 5420456.500000 264.510010
494754.437500 5420459.500000 266.359985
494754.437500 5420462.500000 268.709991
494754.531250 5420465.000000 268.760010
494754.718750 5420468.000000 267.760010
494754.812500 5420471.000000 267.929993
494754.875000 5420473.500000 268.989990
494755.000000 5420476.500000 268.700012
494755.187500 5420479.000000 266.720001
494755.343750 5420482.000000 265.630005
494755.531250 5420484.500000 264.290009
494755.656250 5420487.500000 263.649994
494755.781250 5420490.000000 263.670013
494755.906250 5420493.000000 263.459991
494756.000000 5420495.500000 263.269989
494756.125000 5420498.500000 263.130005
494756.250000 5420501.000000 262.869995
494756.375000 5420504.000000 262.600006
494756.500000 5420507.000000 262.470001
494756.625000 5420510.000000 262.529999
494756.718750 5420512.500000 262.700012
494756.812500 5420515.500000 263.079987
494756.906250 5420518.000000 262.980011
494757.093750 5420521.000000 261.609985
494757.218750 5420524.000000 261.350006
494757.312500 5420526.500000 261.579987
494757.406250 5420529.500000 261.779999
494757.531250 5420532.000000 261.839996
494757.656250 5420535.000000 261.820007
494757.750000 5420538.000000 261.709991
494757.875000 5420540.500000 261.769989
494757.937500 5420543.500000 262.519989
494758.093750 5420546.500000 262.190002
494758.187500 5420549.000000 262.170013
494758.312500 5420552.000000 262.040009
494758.406250 5420554.500000 262.059998
494758.531250 5420557.500000 262.100006
494758.625000 5420560.500000 261.959991
494758.750000 5420563.000000 261.850006
494758.875000 5420566.000000 261.850006
494759.000000 5420569.000000 261.820007
494759.093750 5420571.500000 261.820007
494759.218750 5420574.500000 261.829987
494759.312500 5420577.000000 261.790009
494759.437500 5420580.000000 261.709991
494759.562500 5420583.000000 261.649994
494759.656250 5420585.500000 261.720001
494759.781250 5420588.500000 261.640015
494759.906250 5420591.500000 261.630005
494760.000000 5420594.000000 261.540009
494760.125000 5420597.000000 261.480011
494760.250000 5420600.000000 261.399994
494760.375000 5420603.000000 261.529999
494760.468750 5420605.500000 261.820007
494760.468750 5420608.000000 263.459991
494760.500000 5420611.000000 265.540009
494760.500000 5420613.500000 267.839996
494760.500000 5420616.000000 269.850006
494760.593750 5420619.000000 270.510010
494760.750000 5420622.000000 269.140015
494760.875000 5420624.500000 269.119995
494760.968750 5420627.500000 269.200012
494761.093750 5420630.500000 269.209991
494761.187500 5420633.000000 269.290009
494761.312500 5420636.000000 269.269989
494761.406250 5420638.500000 269.290009
494761.531250 5420641.500000 269.239990
494761.625000 5420644.500000 269.829987
494761.656250 5420647.000000 271.459991
494761.687500 5420650.000000 272.920013
494761.687500 5420652.000000 274.859985
494761.718750 5420654.500000 276.790009
494761.812500 5420657.500000 277.239990
494761.906250 5420660.500000 277.290009
494762.031250 5420663.000000 277.230011
494762.156250 5420666.000000 277.089996
494762.281250 5420669.000000 277.079987
494762.312500 5420671.500000 278.049988
494762.343750 5420674.000000 280.140015
494762.343750 5420676.500000 281.820007
494762.437500 5420679.500000 282.369995
494762.531250 5420682.000000 282.380005
494762.656250 5420685.000000 282.380005
494762.687500 5420687.500000 284.079987
494762.687500 5420690.000000 285.720001
494762.718750 5420692.500000 287.640015
494762.812500 5420695.500000 288.149994
494762.906250 5420698.000000 288.019989
494763.031250 5420701.000000 287.980011
494763.062500 5420703.500000 289.730011
494763.062500 5420706.000000 291.649994
494763.093750 5420708.500000 293.399994
494763.125000 5420711.000000 294.660004
494763.156250 5420713.500000 295.929993
494763.312500 5420716.500000 295.429993
494763.531250 5420720.000000 293.679993
494763.687500 5420723.000000 292.640015
494763.812500 5420725.500000 292.559998
494763.937500 5420728.500000 292.250000
494763.968750 5420731.000000 293.700012
494764.031250 5420734.000000 294.959991
494764.062500 5420736.000000 296.369995
494764.093750 5420738.500000 297.920013
494764.125000 5420741.000000 299.480011
494764.156250 5420743.500000 300.750000
494764.187500 5420746.000000 301.869995
494764.250000 5420748.500000 303.100006
494764.281250 5420751.500000 304.630005
494764.312500 5420754.000000 306.089996
494764.437500 5420756.500000 305.869995
494764.531250 5420759.500000 306.339996
494764.625000 5420762.500000 306.640015
494764.718750 5420765.000000 306.970001
494764.812500 5420768.000000 307.420013
494765.593750 5420768.500000 307.529999
494765.531250 5420766.000000 307.100006
494765.437500 5420763.500000 306.829987
494765.375000 5420761.000000 306.380005
494765.312500 5420758.500000 306.239990
494765.187500 5420756.000000 306.359985
494765.156250 5420753.500000 305.500000
494765.156250 5420751.000000 304.149994
494765.125000 5420749.000000 302.920013
494765.125000 5420746.500000 301.609985
494765.062500 5420744.000000 300.760010
494765.062500 5420741.500000 299.250000
494765.031250 5420739.500000 297.760010
494765.031250 5420737.000000 296.350006
494765.000000 5420734.500000 295.019989
494764.968750 5420732.000000 293.890015
494765.000000 5420730.000000 292.250000
494764.875000 5420727.000000 292.589996
494764.781250 5420724.500000 292.640015
494764.656250 5420721.500000 293.160004
494764.437500 5420718.000000 294.890015
494764.281250 5420715.000000 295.899994
494764.218750 5420712.500000 295.709991
494764.187500 5420710.000000 294.269989
494764.187500 5420707.500000 292.859985
494764.187500 5420705.500000 291.000000
494764.187500 5420703.000000 289.220001
494764.156250 5420700.500000 288.000000
494764.062500 5420697.500000 288.000000
494763.968750 5420695.000000 288.239990
494763.906250 5420692.500000 287.309998
494763.906250 5420690.000000 285.489990
494763.906250 5420687.500000 283.869995
494763.906250 5420685.000000 282.359985
494763.812500 5420682.000000 282.390015
494763.687500 5420679.500000 282.399994
494763.625000 5420676.500000 281.660004
494763.625000 5420674.500000 280.119995
494763.625000 5420672.000000 278.179993
494763.593750 5420669.000000 277.029999
494763.500000 5420666.500000 277.049988
494763.406250 5420663.500000 277.209991
494763.281250 5420661.000000 277.290009
494763.187500 5420658.000000 277.309998
494763.125000 5420655.500000 277.019989
494763.125000 5420652.500000 275.149994
494763.125000 5420650.500000 273.200012
494763.125000 5420648.000000 271.359985
494763.125000 5420645.000000 269.540009
494763.031250 5420642.500000 269.260010
494762.937500 5420639.500000 269.309998
494762.843750 5420637.000000 269.329987
494762.750000 5420634.000000 269.269989
494762.625000 5420631.000000 269.239990
494762.562500 5420628.500000 269.149994
494762.437500 5420625.500000 269.130005
494762.343750 5420622.500000 269.140015
494762.250000 5420620.000000 269.269989
494762.125000 5420617.000000 269.609985
494762.062500 5420614.500000 268.829987
494762.062500 5420612.000000 267.029999
494762.093750 5420609.500000 264.390015
494762.125000 5420606.500000 262.369995
494762.062500 5420604.000000 261.559998
494761.968750 5420601.000000 261.429993
494761.843750 5420598.500000 261.510010
494761.750000 5420595.500000 261.549988
494761.656250 5420592.500000 261.570007
494761.562500 5420590.000000 261.500000
494761.437500 5420587.000000 261.700012
494761.343750 5420584.500000 261.690002
494761.250000 5420581.500000 261.750000
494761.125000 5420578.500000 261.839996
494761.031250 5420575.500000 261.859985
494760.937500 5420573.000000 261.899994
494760.843750 5420570.000000 261.880005
494760.750000 5420567.500000 261.779999
494760.656250 5420564.500000 261.869995
494760.562500 5420562.000000 261.899994
494760.437500 5420559.000000 262.010010
494760.343750 5420556.000000 262.049988
494760.250000 5420553.500000 262.089996
494760.156250 5420550.500000 262.040009
494760.031250 5420547.500000 262.109985
494759.937500 5420545.000000 262.190002
494759.875000 5420542.000000 261.929993
494759.781250 5420539.500000 261.619995
494759.656250 5420536.500000 261.739990
494759.562500 5420534.000000 261.739990
494759.468750 5420531.000000 261.649994
494759.375000 5420528.000000 261.600006
494759.281250 5420525.000000 261.359985
494759.187500 5420522.500000 261.320007
494759.062500 5420519.500000 261.920013
494758.875000 5420517.000000 263.829987
494758.812500 5420514.000000 263.059998
494758.718750 5420511.000000 262.970001
494758.625000 5420508.500000 262.529999
494758.531250 5420505.500000 262.559998
494758.437500 5420503.000000 262.799988
494758.312500 5420500.000000 263.010010
494758.187500 5420497.000000 263.239990
494758.093750 5420494.500000 263.510010
494758.000000 5420491.500000 263.600006
494757.875000 5420489.000000 263.670013
494757.750000 5420486.000000 264.510010
494757.593750 5420483.500000 265.720001
494757.406250 5420480.500000 267.470001
494757.187500 5420478.000000 270.250000
494757.093750 5420475.500000 270.130005
494757.062500 5420472.000000 268.790009
494757.000000 5420469.500000 268.100006
494756.906250 5420466.500000 267.869995
494756.812500 5420463.500000 267.470001
494756.750000 5420461.000000 266.450012
494756.718750 5420458.000000 264.989990
494756.625000 5420455.000000 264.760010
494756.531250 5420452.000000 264.420013
494756.437500 5420449.000000 264.480011
494756.343750 5420446.500000 264.309998
494756.250000 5420443.500000 264.149994
494756.156250 5420440.500000 264.119995
494756.062500 5420437.500000 263.940002
494755.781250 5420435.500000 267.779999
494755.843750 5420432.000000 263.929993
494755.750000 5420429.000000 264.320007
494755.625000 5420426.000000 264.190002
494755.687500 5420422.500000 260.299988
494755.593750 5420419.500000 260.279999
494755.500000 5420417.000000 260.239990
494755.375000 5420414.000000 260.329987
494755.281250 5420411.000000 260.230011
494755.187500 5420408.000000 260.260010
494755.062500 5420405.000000 260.309998
494754.843750 5420403.000000 263.250000
494754.812500 5420399.500000 261.760010
494754.625000 5420397.000000 264.019989
494754.656250 5420393.500000 260.500000
494754.406250 5420391.500000 264.170013
494754.406250 5420388.000000 261.160004
494754.156250 5420385.500000 264.850006
494754.218750 5420381.500000 260.769989
494754.062500 5420379.000000 261.929993
494754.000000 5420375.500000 260.619995
494753.750000 5420373.500000 264.130005
494753.781250 5420370.000000 260.920013
494753.468750 5420368.000000 266.220001
494753.562500 5420364.000000 260.989990
494753.218750 5420362.500000 266.859985
494753.000000 5420360.500000 270.170013
494752.656250 5420359.000000 276.839996
494752.531250 5420356.500000 277.540009
494752.437500 5420353.000000 276.700012
494752.343750 5420350.500000 276.869995
494752.218750 5420347.500000 276.890015
494752.093750 5420344.500000 277.529999
494751.875000 5420342.500000 280.630005
494751.781250 5420339.500000 280.619995
494751.781250 5420335.500000 277.350006
494751.750000 5420332.000000 275.290009
494752.281250 5420333.000000 278.190002
494752.406250 5420335.500000 277.679993
494752.406250 5420339.000000 280.029999
494752.500000 5420342.000000 280.880005
494752.718750 5420343.500000 278.029999
494752.875000 5420346.500000 277.029999
494753.000000 5420349.000000 276.920013
494753.093750 5420351.500000 276.859985
494753.218750 5420354.500000 277.059998
494753.312500 5420357.500000 277.290009
494753.500000 5420360.000000 275.470001
494753.906250 5420360.500000 267.809998
494754.093750 5420363.000000 265.600006
494754.218750 5420365.500000 265.220001
494754.468750 5420368.000000 261.959991
494754.625000 5420370.500000 260.670013
494754.750000 5420373.000000 260.480011
494754.875000 5420376.000000 260.489990
494755.000000 5420378.500000 260.429993
494755.125000 5420381.500000 260.380005
494755.218750 5420384.500000 260.429993
494755.218750 5420388.000000 263.739990
494755.312500 5420391.000000 264.440002
494755.468750 5420393.500000 263.500000
494755.562500 5420396.500000 263.820007
494755.718750 5420399.500000 262.989990
494755.937500 5420401.500000 260.329987
494756.062500 5420404.500000 260.230011
494756.187500 5420407.500000 260.239990
494756.312500 5420410.000000 260.190002
494756.406250 5420413.000000 260.290009
494756.531250 5420416.000000 260.230011
494756.656250 5420419.000000 260.209991
494756.750000 5420421.500000 260.290009
494756.750000 5420425.000000 263.230011
494756.812500 5420428.000000 264.790009
494756.968750 5420431.000000 263.950012
494757.093750 5420433.500000 263.880005
494757.187500 5420436.500000 263.890015
494757.312500 5420439.000000 264.079987
494757.406250 5420442.000000 264.160004
494757.531250 5420445.000000 264.299988
494757.656250 5420448.000000 264.429993
494757.750000 5420450.500000 264.420013
494757.843750 5420453.500000 265.160004
494757.937500 5420456.500000 265.760010
494758.093750 5420459.000000 265.029999
494758.156250 5420462.000000 266.179993
494758.218750 5420465.000000 267.380005
494758.281250 5420468.000000 268.779999
494758.375000 5420471.000000 269.209991
494758.500000 5420473.500000 269.119995
494758.562500 5420476.500000 270.410004
494758.687500 5420479.500000 270.049988
494758.906250 5420482.000000 267.510010
494759.093750 5420484.500000 265.769989
494759.281250 5420487.500000 264.010010
494759.406250 5420490.000000 263.779999
494759.531250 5420493.000000 263.619995
494759.656250 5420495.500000 263.420013
494759.781250 5420498.500000 263.239990
494759.906250 5420501.000000 262.989990
494760.031250 5420504.000000 262.660004
494760.156250 5420506.500000 262.500000
494760.281250 5420509.500000 262.700012
494760.375000 5420512.500000 263.040009
494760.468750 5420515.500000 263.649994
494760.625000 5420518.000000 262.760010
494760.812500 5420521.000000 261.079987
494760.937500 5420524.000000 261.279999
494761.031250 5420526.500000 261.480011
494761.125000 5420529.500000 261.589996
494761.250000 5420532.000000 261.709991
494761.375000 5420535.000000 261.630005
494761.500000 5420537.500000 261.559998
494761.593750 5420540.500000 261.880005
494761.687500 5420543.500000 262.410004
494761.812500 5420546.000000 262.109985
494761.937500 5420549.000000 262.070007
494762.062500 5420552.000000 262.000000
494762.156250 5420554.500000 261.940002
494762.281250 5420557.500000 262.029999
494762.406250 5420560.000000 261.880005
494762.343750 5420563.000000 265.670013
494762.468750 5420566.000000 265.649994
494762.750000 5420568.500000 261.799988
494762.875000 5420571.500000 261.790009
494763.000000 5420574.500000 261.779999
494763.125000 5420577.000000 261.790009
494763.250000 5420580.000000 261.750000
494763.343750 5420582.500000 261.760010
494763.468750 5420585.500000 261.630005
494763.593750 5420588.500000 261.529999
494763.718750 5420591.500000 261.540009
494763.843750 5420594.000000 261.579987
494763.937500 5420597.000000 261.510010
494764.062500 5420600.000000 261.549988
494764.187500 5420602.500000 261.540009
494764.281250 5420605.500000 262.230011
494764.312500 5420608.000000 263.529999
494764.281250 5420610.500000 266.640015
494764.312500 5420613.500000 268.570007
494764.312500 5420616.000000 270.570007
494764.406250 5420619.000000 270.720001
494764.593750 5420621.500000 269.500000
494764.718750 5420624.500000 269.209991
494764.843750 5420627.500000 269.200012
494764.968750 5420630.000000 269.149994
494765.093750 5420633.000000 269.140015
494765.187500 5420636.000000 269.290009
494765.312500 5420638.500000 269.190002
494765.437500 5420641.500000 269.209991
494765.562500 5420644.500000 269.239990
494765.625000 5420647.000000 270.359985
494765.625000 5420649.500000 272.709991
494765.625000 5420652.000000 274.589996
494765.656250 5420655.000000 276.489990
494765.718750 5420657.500000 277.420013
494765.843750 5420660.000000 277.290009
494765.968750 5420663.000000 277.250000
494766.093750 5420666.000000 277.130005
494766.218750 5420669.000000 277.109985
494766.281250 5420671.500000 277.809998
494766.312500 5420674.000000 279.799988
494766.343750 5420676.500000 281.529999
494766.375000 5420679.000000 282.380005
494766.500000 5420682.000000 282.399994
494766.625000 5420685.000000 282.290009
494766.687500 5420687.500000 283.670013
494766.687500 5420690.000000 285.510010
494766.718750 5420692.500000 287.450012
494766.812500 5420695.000000 288.000000
494766.906250 5420698.000000 287.869995
494767.062500 5420701.000000 287.829987
494767.062500 5420703.500000 289.559998
494767.093750 5420706.000000 291.290009
494767.093750 5420708.000000 293.179993
494767.156250 5420711.000000 294.529999
494767.218750 5420713.500000 295.399994
494767.343750 5420716.500000 295.350006
494767.531250 5420719.500000 294.109985
494767.750000 5420722.500000 292.489990
494767.875000 5420725.500000 292.459991
494768.000000 5420728.500000 292.390015
494768.125000 5420731.500000 291.859985
494768.156250 5420734.000000 293.519989
494768.187500 5420736.500000 295.089996
494768.218750 5420739.000000 296.410004
494768.281250 5420741.500000 298.049988
494768.281250 5420744.000000 299.579987
494768.343750 5420746.500000 300.920013
494768.375000 5420749.000000 302.209991
494768.437500 5420751.500000 303.529999
494768.500000 5420754.000000 304.609985
494768.531250 5420756.500000 305.959991
494768.625000 5420759.500000 306.579987
494768.718750 5420762.000000 306.760010
494768.843750 5420765.000000 306.799988
494768.968750 5420768.000000 306.880005
494769.781250 5420769.000000 306.399994
494769.687500 5420766.500000 306.260010
494769.593750 5420763.500000 306.079987
494769.500000 5420761.000000 306.130005
494769.406250 5420758.500000 305.950012
494769.375000 5420756.000000 305.160004
494769.343750 5420753.500000 304.140015
494769.312500 5420751.500000 303.049988
494769.281250 5420749.000000 301.829987
494769.218750 5420746.500000 300.700012
494769.218750 5420744.000000 299.440002
494769.187500 5420742.000000 297.959991
494769.187500 5420739.500000 296.440002
494769.156250 5420737.000000 295.070007
494769.156250 5420734.500000 293.649994
494769.156250 5420732.500000 291.779999
494769.031250 5420729.500000 292.309998
494768.906250 5420727.000000 292.399994
494768.812500 5420724.000000 292.440002
494768.687500 5420721.000000 292.869995
494768.531250 5420718.000000 294.100006
494768.343750 5420715.000000 295.329987
494768.281250 5420712.500000 295.049988
494768.250000 5420710.000000 293.839996
494768.187500 5420707.500000 292.589996
494768.187500 5420705.000000 290.739990
494768.187500 5420703.000000 289.070007
494768.156250 5420700.500000 287.869995
494768.062500 5420697.500000 287.899994
494767.937500 5420694.500000 288.290009
494767.906250 5420692.000000 287.070007
494767.906250 5420690.000000 285.239990
494767.906250 5420687.500000 283.399994
494767.875000 5420685.000000 282.290009
494767.750000 5420682.000000 282.500000
494767.656250 5420679.500000 282.420013
494767.625000 5420676.500000 281.450012
494767.593750 5420674.000000 279.839996
494767.593750 5420671.500000 278.040009
494767.531250 5420669.000000 277.109985
494767.437500 5420666.000000 277.119995
494767.312500 5420663.500000 277.260010
494767.218750 5420660.500000 277.239990
494767.125000 5420658.000000 277.239990
494767.031250 5420655.000000 276.940002
494767.031250 5420652.500000 274.899994
494767.031250 5420650.000000 272.929993
494767.062500 5420647.500000 270.869995
494767.031250 5420645.000000 269.250000
494766.937500 5420642.500000 269.239990
494766.812500 5420639.500000 269.260010
494766.718750 5420636.500000 269.250000
494766.625000 5420634.000000 269.299988
494766.500000 5420631.000000 269.230011
494766.406250 5420628.000000 269.230011
494766.312500 5420625.500000 269.269989
494766.187500 5420622.500000 269.429993
494766.062500 5420619.500000 270.170013
494765.937500 5420617.000000 270.470001
494765.906250 5420614.000000 269.200012
494765.906250 5420611.500000 267.160004
494765.906250 5420609.000000 265.269989
494765.875000 5420606.500000 263.200012
494765.875000 5420604.000000 261.720001
494765.781250 5420601.000000 261.450012
494765.656250 5420598.000000 261.459991
494765.562500 5420595.000000 261.559998
494765.437500 5420592.500000 261.640015
494765.343750 5420589.500000 261.619995
494765.250000 5420587.000000 261.619995
494765.125000 5420584.000000 261.670013
494765.031250 5420581.000000 261.779999
494764.937500 5420578.500000 261.760010
494764.843750 5420575.500000 261.760010
494764.718750 5420573.000000 261.769989
494764.625000 5420570.000000 261.750000
494764.312500 5420567.000000 266.000000
494764.406250 5420564.500000 261.829987
494764.312500 5420561.500000 261.829987
494764.187500 5420559.000000 261.910004
494764.093750 5420556.000000 262.049988
494764.000000 5420553.000000 261.980011
494763.875000 5420550.500000 262.000000
494763.781250 5420547.500000 262.079987
494763.687500 5420544.500000 261.869995
494763.593750 5420541.500000 261.609985
494763.500000 5420539.000000 261.570007
494763.375000 5420536.500000 261.540009
494763.281250 5420533.500000 261.540009
494763.187500 5420530.500000 261.600006
494763.093750 5420528.000000 261.489990
494762.968750 5420525.000000 261.320007
494762.875000 5420522.000000 261.070007
494762.781250 5420519.500000 261.230011
494762.625000 5420516.500000 262.779999
494762.437500 5420514.000000 264.170013
494762.343750 5420511.000000 263.850006
494762.281250 5420508.000000 262.959991
494762.187500 5420505.500000 262.890015
494762.062500 5420502.500000 263.010010
494761.656250 5420500.500000 270.250000
494761.656250 5420497.500000 267.420013
494761.687500 5420494.000000 264.170013
494761.625000 5420491.500000 264.109985
494761.312500 5420489.000000 268.619995
494761.343750 5420486.000000 265.760010
494761.125000 5420483.500000 267.649994
494760.937500 5420480.500000 269.510010
494760.781250 5420478.000000 271.160004
494760.687500 5420475.000000 271.059998
494760.625000 5420472.500000 270.130005
494760.531250 5420469.500000 269.910004
494760.468750 5420466.500000 268.690002
494760.468750 5420463.500000 265.779999
494760.437500 5420460.500000 264.519989
494760.250000 5420457.500000 266.230011
494760.125000 5420455.000000 266.929993
494760.093750 5420452.000000 265.010010
494760.031250 5420449.000000 264.200012
494759.906250 5420446.000000 264.239990
494759.812500 5420443.000000 264.109985
494759.718750 5420440.500000 264.059998
494759.625000 5420437.500000 264.000000
494759.500000 5420434.500000 263.809998
494759.375000 5420431.500000 263.899994
494759.312500 5420428.500000 263.640015
494759.187500 5420426.000000 263.980011
494759.062500 5420423.000000 264.239990
494759.125000 5420419.500000 260.179993
494759.000000 5420416.500000 260.200012
494758.906250 5420413.500000 260.220001
494758.781250 5420411.000000 260.220001
494758.687500 5420408.000000 260.230011
494758.562500 5420405.000000 260.839996
494758.406250 5420402.000000 261.170013
494758.312500 5420399.500000 261.209991
494758.250000 5420396.000000 260.269989
494758.125000 5420393.000000 260.320007
494758.031250 5420390.500000 260.390015
494757.906250 5420387.500000 260.390015
494757.812500 5420384.500000 260.290009
494757.687500 5420381.500000 260.420013
494757.593750 5420378.500000 260.359985
494757.468750 5420375.500000 260.369995
494757.343750 5420372.500000 260.500000
494757.218750 5420369.500000 260.500000
494756.937500 5420368.000000 265.170013
494756.968750 5420364.000000 261.980011
494756.718750 5420362.000000 265.239990
494756.406250 5420360.000000 270.390015
494756.093750 5420359.000000 276.869995
494755.937500 5420356.000000 277.799988
494755.843750 5420353.000000 276.929993
494755.718750 5420350.000000 277.109985
494755.625000 5420347.000000 277.059998
494755.500000 5420344.000000 277.079987
494755.343750 5420341.500000 278.820007
494755.062500 5420340.000000 283.910004
494755.062500 5420336.000000 280.100006
494755.093750 5420332.000000 276.390015
494755.687500 5420332.500000 276.779999
494755.593750 5420337.000000 283.089996
494755.687500 5420340.000000 283.739990
494755.968750 5420341.000000 278.869995
494756.156250 5420343.500000 277.059998
494756.281250 5420346.000000 277.089996
494756.375000 5420349.000000 277.019989
494756.500000 5420352.000000 277.040009
494756.593750 5420355.000000 277.980011
494756.750000 5420357.500000 276.970001
494757.000000 5420359.500000 273.790009
494757.343750 5420360.500000 267.200012
494757.531250 5420363.000000 265.690002
494757.781250 5420364.500000 262.179993
494757.812500 5420368.000000 264.290009
494757.906250 5420371.000000 264.809998
494758.187500 5420373.000000 260.529999
494758.312500 5420376.000000 260.480011
494758.437500 5420378.500000 260.369995
494758.562500 5420381.500000 260.369995
494758.687500 5420384.500000 260.429993
494758.812500 5420387.000000 260.380005
494758.937500 5420390.000000 260.320007
494759.062500 5420393.000000 260.350006
494759.062500 5420396.500000 263.589996
494759.156250 5420399.500000 263.739990
494759.375000 5420401.500000 261.149994
494759.468750 5420405.000000 262.489990
494759.687500 5420407.500000 260.149994
494759.812500 5420410.000000 260.170013
494759.906250 5420413.000000 260.190002
494760.031250 5420416.000000 260.190002
494760.156250 5420418.500000 260.170013
494760.281250 5420421.500000 260.109985
494760.375000 5420424.500000 260.720001
494760.250000 5420428.500000 266.970001
494760.468750 5420431.000000 264.600006
494760.625000 5420433.500000 263.809998
494760.718750 5420436.500000 263.929993
494760.843750 5420439.000000 264.059998
494760.968750 5420442.000000 264.059998
494761.093750 5420445.000000 264.209991
494761.218750 5420447.500000 264.209991
494761.312500 5420450.500000 264.320007
494761.343750 5420453.500000 266.450012
494761.437500 5420456.500000 267.019989
494761.656250 5420459.000000 265.250000
494761.781250 5420462.000000 264.619995
494761.781250 5420465.000000 267.470001
494761.843750 5420468.000000 269.290009
494761.906250 5420471.000000 270.100006
494762.000000 5420473.500000 270.779999
494762.093750 5420476.500000 271.420013
494762.187500 5420479.500000 272.250000
494762.000000 5420483.000000 279.529999
494762.593750 5420484.500000 268.489990
494762.468750 5420488.000000 274.140015
494762.343750 5420491.000000 279.519989
494762.687500 5420493.500000 274.579987
494762.843750 5420496.000000 273.690002
494762.968750 5420499.000000 273.209991
494763.250000 5420501.500000 269.890015
494763.312500 5420504.500000 271.200012
494763.625000 5420507.000000 267.019989
494763.843750 5420509.500000 264.329987
494763.906250 5420512.500000 265.369995
494764.031250 5420515.500000 265.589996
494764.187500 5420518.000000 264.579987
494764.468750 5420520.500000 261.350006
494764.593750 5420523.500000 261.299988
494764.718750 5420526.500000 261.359985
494764.812500 5420529.000000 261.619995
494764.937500 5420532.000000 261.649994
494765.062500 5420535.000000 261.570007
494765.187500 5420537.500000 261.540009
494765.312500 5420540.500000 261.589996
494765.375000 5420543.000000 262.369995
494765.500000 5420546.000000 262.589996
494765.656250 5420549.000000 262.010010
494765.781250 5420551.500000 261.959991
494765.875000 5420554.500000 261.899994
494766.031250 5420557.500000 261.940002
494766.125000 5420560.000000 261.839996
494766.281250 5420563.000000 261.760010
494766.375000 5420565.500000 261.630005
494766.343750 5420568.500000 265.420013
494766.625000 5420571.500000 261.679993
494766.750000 5420574.000000 261.690002
494766.875000 5420577.000000 261.640015
494767.000000 5420580.000000 261.640015
494767.125000 5420582.500000 261.700012
494767.250000 5420585.500000 261.600006
494767.375000 5420588.500000 261.589996
494767.500000 5420591.000000 261.619995
494767.625000 5420594.000000 261.559998
494767.750000 5420597.000000 261.570007
494767.875000 5420599.500000 261.519989
494768.000000 5420602.500000 261.420013
494768.093750 5420605.500000 262.130005
494768.093750 5420608.000000 264.519989
494768.093750 5420610.500000 266.570007
494768.125000 5420613.000000 268.540009
494768.187500 5420616.000000 269.450012
494768.312500 5420619.000000 269.359985
494768.375000 5420621.500000 270.279999
494768.500000 5420624.500000 270.399994
494768.656250 5420627.000000 269.880005
494768.812500 5420630.000000 269.230011
494768.937500 5420633.000000 269.209991
494769.062500 5420636.000000 269.269989
494769.187500 5420638.500000 269.239990
494769.312500 5420641.500000 269.230011
494769.437500 5420644.000000 269.239990
494769.500000 5420647.000000 270.339996
494769.468750 5420649.500000 272.779999
494769.500000 5420652.000000 274.809998
494769.531250 5420654.500000 276.769989
494769.625000 5420657.000000 277.339996
494769.750000 5420660.000000 277.290009
494769.875000 5420663.000000 277.230011
494770.000000 5420665.500000 277.100006
494770.125000 5420668.500000 277.049988
494770.187500 5420671.500000 277.779999
494770.218750 5420674.000000 279.640015
494770.250000 5420676.500000 281.230011
494770.312500 5420679.000000 282.350006
494770.437500 5420682.000000 282.329987
494770.562500 5420684.500000 282.299988
494770.625000 5420687.500000 283.540009
494770.656250 5420690.000000 285.369995
494770.656250 5420692.500000 287.320007
494770.750000 5420695.000000 287.929993
494770.875000 5420698.000000 287.890015
494771.000000 5420701.000000 287.790009
494771.031250 5420703.000000 289.410004
494771.062500 5420705.500000 291.179993
494771.093750 5420708.000000 293.079987
494771.125000 5420710.500000 294.250000
494771.250000 5420713.500000 294.339996
494771.468750 5420717.000000 292.790009
494771.625000 5420720.000000 292.320007
494771.750000 5420722.500000 292.320007
494771.875000 5420725.500000 292.329987
494772.000000 5420728.500000 292.230011
494772.125000 5420731.500000 292.070007
494772.281250 5420734.000000 291.859985
494772.312500 5420736.500000 293.750000
494772.343750 5420739.500000 295.149994
494772.375000 5420741.500000 296.850006
494772.406250 5420744.000000 298.339996
494772.437500 5420746.500000 299.869995
494772.500000 5420749.000000 301.000000
494772.562500 5420751.500000 302.260010
494772.625000 5420754.000000 303.149994
494772.718750 5420757.000000 303.649994
494772.843750 5420760.000000 303.880005
494772.968750 5420763.000000 303.940002
494773.093750 5420766.000000 303.700012
494773.218750 5420768.500000 303.779999
494773.375000 5420772.000000 303.589996
494774.156250 5420772.500000 303.119995
494774.062500 5420770.000000 302.989990
494773.937500 5420767.000000 303.260010
494773.843750 5420764.500000 303.260010
494773.750000 5420762.000000 303.320007
494773.625000 5420759.000000 303.290009
494773.562500 5420756.500000 303.119995
494773.500000 5420754.000000 302.470001
494773.437500 5420751.500000 301.640015
494773.375000 5420749.000000 300.709991
494773.343750 5420746.500000 299.619995
494773.343750 5420744.500000 298.170013
494773.312500 5420742.000000 296.670013
494773.312500 5420739.500000 295.049988
494773.281250 5420737.500000 293.690002
494773.281250 5420735.000000 291.809998
494773.156250 5420732.000000 292.019989
494773.062500 5420729.500000 292.190002
494772.937500 5420726.500000 292.269989
494772.843750 5420724.000000 292.279999
494772.718750 5420721.000000 292.239990
494772.625000 5420718.500000 292.290009
494772.500000 5420715.500000 292.899994
494772.281250 5420712.000000 294.890015
494772.218750 5420710.000000 293.809998
494772.187500 5420707.500000 292.339996
494772.187500 5420705.000000 290.609985
494772.187500 5420702.500000 288.839996
494772.125000 5420700.000000 287.739990
494772.031250 5420697.500000 287.769989
494771.875000 5420694.500000 288.440002
494771.875000 5420692.000000 286.899994
494771.875000 5420689.500000 285.079987
494771.875000 5420687.000000 283.290009
494771.812500 5420684.500000 282.350006
494771.687500 5420682.000000 282.380005
494771.593750 5420679.000000 282.480011
494771.562500 5420676.500000 281.279999
494771.531250 5420674.000000 279.709991
494771.531250 5420671.500000 277.920013
494771.437500 5420669.000000 277.089996
494771.343750 5420666.000000 277.100006
494771.218750 5420663.000000 277.239990
494771.125000 5420660.500000 277.239990
494771.031250 5420657.500000 277.260010
494770.906250 5420655.000000 277.209991
494770.906250 5420652.500000 275.070007
494770.906250 5420650.000000 273.160004
494770.906250 5420647.500000 270.980011
494770.906250 5420645.000000 269.299988
494770.812500 5420642.000000 269.179993
494770.687500 5420639.000000 269.350006
494770.593750 5420636.500000 269.329987
494770.468750 5420633.500000 269.279999
494770.375000 5420631.000000 269.429993
494770.187500 5420628.000000 270.500000
494770.031250 5420625.000000 271.579987
494769.906250 5420622.000000 271.929993
494769.875000 5420619.500000 270.130005
494769.812500 5420616.500000 269.470001
494769.750000 5420614.000000 268.920013
494769.718750 5420611.500000 266.920013
494769.718750 5420608.500000 265.100006
494769.750000 5420606.000000 262.480011
494769.687500 5420603.500000 261.480011
494769.593750 5420600.500000 261.489990
494769.468750 5420598.000000 261.519989
494769.343750 5420595.000000 261.630005
494769.250000 5420592.000000 261.589996
494769.125000 5420589.500000 261.549988
494769.031250 5420586.500000 261.500000
494768.906250 5420584.000000 261.640015
494768.812500 5420581.000000 261.589996
494768.687500 5420578.000000 261.649994
494768.593750 5420575.500000 261.640015
494768.375000 5420572.500000 264.109985
494768.375000 5420569.500000 261.720001
494768.281250 5420567.000000 261.670013
494768.156250 5420564.000000 261.679993
494768.062500 5420561.500000 261.820007
494767.937500 5420558.500000 261.869995
494767.843750 5420555.500000 261.859985
494767.718750 5420553.000000 261.980011
494767.625000 5420550.000000 261.989990
494767.500000 5420547.500000 262.100006
494767.343750 5420544.500000 262.839996
494767.250000 5420541.500000 262.709991
494767.187500 5420539.000000 261.459991
494767.093750 5420536.000000 261.519989
494766.968750 5420533.500000 261.709991
494766.875000 5420530.500000 261.630005
494766.750000 5420527.500000 261.489990
494766.625000 5420525.000000 262.269989
494766.562500 5420522.000000 261.429993
494766.250000 5420519.500000 265.570007
494766.125000 5420516.500000 265.950012
494765.812500 5420514.000000 270.459991
494765.625000 5420511.500000 272.589996
494765.500000 5420508.500000 273.070007
494765.375000 5420505.500000 272.970001
494765.281250 5420503.000000 273.250000
494765.125000 5420500.000000 273.869995
494765.031250 5420497.500000 273.529999
494764.906250 5420495.000000 274.380005
494764.625000 5420492.000000 278.230011
494764.437500 5420489.500000 279.730011
494764.343750 5420487.000000 279.500000
494764.218750 5420484.000000 279.700012
494764.125000 5420481.500000 279.700012
494764.000000 5420478.500000 280.040009
494764.281250 5420475.000000 271.010010
494764.156250 5420472.000000 271.149994
494763.937500 5420469.500000 274.140015
494763.812500 5420467.000000 274.500000
494763.750000 5420464.000000 273.179993
494764.031250 5420460.000000 264.470001
494763.875000 5420457.500000 265.579987
494763.750000 5420454.500000 265.700012
494763.656250 5420451.500000 264.679993
494763.562500 5420448.500000 264.549988
494763.468750 5420446.000000 264.140015
494763.375000 5420443.000000 263.989990
494763.281250 5420440.000000 264.010010
494763.156250 5420437.000000 263.859985
494763.062500 5420434.500000 263.700012
494762.937500 5420431.500000 263.899994
494762.718750 5420429.000000 266.269989
494762.718750 5420425.500000 263.779999
494762.750000 5420422.000000 260.100006
494762.625000 5420419.000000 260.049988
494762.468750 5420416.500000 261.089996
494762.406250 5420413.500000 260.160004
494762.281250 5420410.500000 260.149994
494762.187500 5420407.500000 260.070007
494762.062500 5420405.000000 260.109985
494761.937500 5420401.500000 260.140015
494761.843750 5420399.000000 260.149994
494761.718750 5420396.000000 260.179993
494761.468750 5420393.500000 263.480011
494761.500000 5420390.000000 260.160004
494761.375000 5420387.000000 260.250000
494761.250000 5420384.000000 260.230011
494761.156250 5420381.000000 260.260010
494761.031250 5420378.000000 260.390015
494760.906250 5420375.500000 260.440002
494760.781250 5420372.500000 260.410004
494760.656250 5420369.500000 260.489990
494760.406250 5420367.500000 264.480011
494760.375000 5420364.000000 262.380005
494760.093750 5420362.000000 266.649994
494759.875000 5420360.000000 270.170013
494759.625000 5420357.500000 273.040009
494759.375000 5420356.000000 276.880005
494759.250000 5420353.000000 277.209991
494759.156250 5420350.000000 277.140015
494759.031250 5420347.000000 277.130005
494758.906250 5420344.000000 277.130005
494758.781250 5420341.000000 277.820007
494758.562500 5420339.000000 280.500000
494758.468750 5420335.500000 279.970001
494758.906250 5420334.000000 282.329987
494759.000000 5420337.000000 283.160004
494759.218750 5420339.000000 279.829987
494759.406250 5420341.000000 277.739990
494759.562500 5420343.500000 277.130005
494759.687500 5420346.000000 277.109985
494759.812500 5420349.000000 277.260010
494759.906250 5420352.000000 277.239990
494760.031250 5420354.500000 277.390015
494760.250000 5420356.500000 274.869995
494760.468750 5420358.500000 271.839996
494760.812500 5420360.000000 266.559998
494761.000000 5420362.500000 264.709991
494761.218750 5420364.500000 261.579987
494761.375000 5420367.000000 260.500000
494761.531250 5420370.000000 260.429993
494761.656250 5420373.000000 260.480011
494761.781250 5420375.500000 260.390015
494761.906250 5420378.500000 260.309998
494762.031250 5420381.500000 260.390015
494762.156250 5420384.000000 260.250000
494762.281250 5420387.000000 260.239990
494762.406250 5420390.000000 260.239990
494762.531250 5420393.000000 260.149994
494762.656250 5420395.500000 260.119995
494762.781250 5420398.500000 260.160004
494762.906250 5420401.500000 260.109985
494763.062500 5420404.500000 260.010010
494763.187500 5420407.000000 260.029999
494763.312500 5420410.000000 260.100006
494763.437500 5420413.000000 260.040009
494763.437500 5420416.000000 262.970001
494763.562500 5420419.000000 263.220001
494763.812500 5420421.500000 260.000000
494763.875000 5420424.500000 261.380005
494763.843750 5420428.000000 265.549988
494763.968750 5420431.000000 265.279999
494764.156250 5420433.500000 263.690002
494764.281250 5420436.000000 263.809998
494764.406250 5420439.000000 263.920013
494764.531250 5420442.000000 263.970001
494764.656250 5420445.000000 264.079987
494764.750000 5420447.500000 264.350006
494764.843750 5420450.500000 265.279999
494765.000000 5420453.500000 264.899994
494765.125000 5420456.000000 264.950012
494765.250000 5420459.000000 264.529999
494764.750000 5420463.500000 280.059998
494764.937500 5420466.000000 278.149994
494765.156250 5420468.500000 275.970001
494765.125000 5420472.000000 280.000000
494765.218750 5420474.500000 279.980011
494765.343750 5420477.000000 279.980011
494765.468750 5420480.000000 280.250000
494765.593750 5420483.000000 279.989990
494765.718750 5420485.500000 279.640015
494765.843750 5420488.500000 279.739990
494766.000000 5420491.000000 279.450012
494766.218750 5420493.500000 276.890015
494766.468750 5420496.000000 273.720001
494766.593750 5420499.000000 273.750000
494766.718750 5420501.500000 273.869995
494766.875000 5420504.500000 273.149994
494767.000000 5420507.000000 273.079987
494767.125000 5420510.000000 273.250000
494767.312500 5420512.500000 271.609985
494767.593750 5420515.000000 268.410004
494767.812500 5420518.000000 265.850006
494767.968750 5420521.000000 265.070007
494768.218750 5420523.500000 262.410004
494768.375000 5420526.000000 261.399994
494768.500000 5420529.000000 261.589996
494768.625000 5420532.000000 261.679993
494768.750000 5420534.500000 261.600006
494768.875000 5420537.500000 261.350006
494768.968750 5420540.500000 262.200012
494769.031250 5420543.000000 263.989990
494769.218750 5420546.000000 262.709991
494769.375000 5420548.500000 262.000000
494769.500000 5420551.500000 261.899994
494769.625000 5420554.500000 261.890015
494769.750000 5420557.000000 261.869995
494769.875000 5420560.000000 261.779999
494770.000000 5420563.000000 261.709991
494769.968750 5420565.500000 264.910004
494770.250000 5420568.500000 261.640015
494770.375000 5420571.000000 261.640015
494770.375000 5420574.000000 264.869995
494770.656250 5420577.000000 261.529999
494770.781250 5420579.500000 261.510010
494770.906250 5420582.500000 261.630005
494771.031250 5420585.500000 261.630005
494771.125000 5420588.000000 261.670013
494771.281250 5420591.000000 261.589996
494771.406250 5420594.000000 261.549988
494771.531250 5420596.500000 261.489990
494771.656250 5420599.500000 261.470001
494771.781250 5420602.500000 261.369995
494771.906250 5420605.000000 261.619995
494771.937500 5420608.000000 263.440002
494771.937500 5420610.500000 265.899994
494771.968750 5420613.000000 267.760010
494772.000000 5420616.000000 269.640015
494772.093750 5420618.500000 270.739990
494772.125000 5420621.000000 272.329987
494772.250000 5420624.000000 272.559998
494772.375000 5420627.000000 272.329987
494772.625000 5420630.000000 270.160004
494772.781250 5420632.500000 269.239990
494772.906250 5420635.500000 269.279999
494773.031250 5420638.500000 269.220001
494773.156250 5420641.500000 269.260010
494773.281250 5420644.000000 269.220001
494773.343750 5420646.500000 270.549988
494773.343750 5420649.500000 272.929993
494773.375000 5420652.000000 274.910004
494773.406250 5420654.500000 276.769989
494773.468750 5420657.000000 277.980011
494773.625000 5420660.000000 277.250000
494773.750000 5420663.000000 277.269989
494773.875000 5420665.500000 277.220001
494774.031250 5420668.500000 277.130005
494774.125000 5420671.500000 277.630005
494774.125000 5420673.500000 279.489990
494774.187500 5420676.500000 281.160004
494774.250000 5420679.000000 282.390015
494774.375000 5420682.000000 282.339996
494774.500000 5420684.500000 282.329987
494774.562500 5420687.000000 283.470001
494774.593750 5420690.000000 285.220001
494774.625000 5420692.500000 287.040009
494774.718750 5420695.000000 287.799988
494774.843750 5420698.000000 287.690002
494774.968750 5420700.500000 287.660004
494775.031250 5420703.000000 289.179993
494775.062500 5420705.500000 290.950012
494775.093750 5420708.000000 292.709991
494775.125000 5420710.500000 294.149994
494775.312500 5420713.500000 293.100006
494775.500000 5420717.000000 292.130005
494775.625000 5420719.500000 292.109985
494775.750000 5420722.500000 292.140015
494775.875000 5420725.500000 292.149994
494776.000000 5420728.500000 292.089996
494776.156250 5420731.000000 291.970001
494776.281250 5420734.000000 291.839996
494776.406250 5420737.000000 291.970001
494776.406250 5420739.500000 294.010010
494776.468750 5420742.000000 295.529999
494776.500000 5420744.500000 297.160004
494776.531250 5420747.000000 298.739990
494776.593750 5420749.000000 300.119995
494776.656250 5420752.000000 301.269989
494776.781250 5420754.500000 301.260010
494776.906250 5420757.500000 301.359985
494777.031250 5420760.500000 301.290009
494777.187500 5420763.500000 301.059998
494777.312500 5420766.500000 301.130005
494777.437500 5420769.500000 301.279999
494777.562500 5420772.500000 301.140015
494778.343750 5420773.000000 301.049988
494778.250000 5420770.500000 300.869995
494778.156250 5420768.000000 300.839996
494778.062500 5420765.000000 300.470001
494777.968750 5420762.500000 300.420013
494777.843750 5420760.000000 300.829987
494777.750000 5420757.000000 300.709991
494777.625000 5420754.000000 301.049988
494777.531250 5420751.500000 300.679993
494777.468750 5420749.000000 299.989990
494777.437500 5420746.500000 298.559998
494777.406250 5420744.500000 296.880005
494777.406250 5420742.000000 295.429993
494777.375000 5420740.000000 294.019989
494777.375000 5420737.500000 291.989990
494777.281250 5420735.000000 291.790009
494777.156250 5420732.000000 292.040009
494777.062500 5420729.500000 292.079987
494776.937500 5420726.500000 292.089996
494776.843750 5420724.000000 292.119995
494776.718750 5420721.000000 292.119995
494776.625000 5420718.000000 292.010010
494776.500000 5420715.500000 292.290009
494776.281250 5420712.500000 294.019989
494776.218750 5420709.500000 293.500000
494776.187500 5420707.000000 292.000000
494776.156250 5420705.000000 290.380005
494776.156250 5420702.500000 288.670013
494776.093750 5420700.000000 287.709991
494775.968750 5420697.000000 287.679993
494775.843750 5420694.000000 288.200012
494775.843750 5420691.500000 286.459991
494775.812500 5420689.500000 284.950012
494775.781250 5420687.000000 283.220001
494775.718750 5420684.500000 282.299988
494775.625000 5420681.500000 282.380005
494775.500000 5420678.500000 282.429993
494775.468750 5420676.500000 281.029999
494775.437500 5420673.500000 279.609985
494775.437500 5420671.500000 277.570007
494775.343750 5420668.500000 277.100006
494775.218750 5420666.000000 277.220001
494775.125000 5420663.000000 277.290009
494775.000000 5420660.000000 277.279999
494774.875000 5420657.500000 277.839996
494774.812500 5420654.500000 276.940002
494774.781250 5420652.000000 275.100006
494774.781250 5420649.500000 273.250000
494774.781250 5420647.000000 271.089996
494774.750000 5420644.500000 269.190002
494774.656250 5420642.000000 269.179993
494774.531250 5420639.000000 269.260010
494774.437500 5420636.000000 269.220001
494774.312500 5420633.500000 269.290009
494774.125000 5420630.500000 270.440002
494773.968750 5420627.500000 271.489990
494773.812500 5420624.500000 272.500000
494773.687500 5420621.500000 272.660004
494773.656250 5420619.000000 271.190002
494773.625000 5420616.500000 269.239990
494773.625000 5420614.000000 267.619995
494773.593750 5420611.500000 265.839996
494773.562500 5420608.500000 264.230011
494773.562500 5420606.000000 261.739990
494773.468750 5420603.000000 261.329987
494773.375000 5420600.500000 261.410004
494773.250000 5420597.500000 261.470001
494773.125000 5420595.000000 261.450012
494773.031250 5420592.000000 261.519989
494772.906250 5420589.000000 261.679993
494772.781250 5420586.000000 261.660004
494772.687500 5420583.500000 261.600006
494772.562500 5420580.500000 261.739990
494772.375000 5420578.000000 263.359985
494772.343750 5420575.000000 261.589996
494772.218750 5420572.000000 261.640015
494772.125000 5420569.500000 261.700012
494772.000000 5420566.500000 261.690002
494771.875000 5420564.000000 261.750000
494771.781250 5420561.000000 261.790009
494771.656250 5420558.000000 261.750000
494771.562500 5420555.500000 261.779999
494771.437500 5420552.500000 261.899994
494771.343750 5420550.000000 261.880005
494771.187500 5420547.000000 261.929993
494771.062500 5420544.500000 262.589996
494770.968750 5420541.500000 262.429993
494770.875000 5420538.500000 261.459991
494770.781250 5420536.000000 261.540009
494770.656250 5420533.000000 261.600006
494770.531250 5420530.000000 261.670013
494770.437500 5420527.500000 261.470001
494770.312500 5420524.500000 261.890015
494770.062500 5420522.000000 264.920013
494769.875000 5420519.000000 266.209991
494769.750000 5420516.500000 266.959991
494769.406250 5420514.000000 271.920013
494769.218750 5420511.000000 273.529999
494769.125000 5420508.500000 273.209991
494769.000000 5420505.500000 273.390015
494768.875000 5420502.500000 274.339996
494768.750000 5420500.000000 274.359985
494768.656250 5420497.000000 273.850006
494768.531250 5420494.500000 274.559998
494768.250000 5420492.000000 278.029999
494768.093750 5420489.500000 279.649994
494767.968750 5420486.500000 279.489990
494767.843750 5420484.000000 279.910004
494767.718750 5420481.000000 280.470001
494767.593750 5420478.500000 280.410004
494767.500000 5420475.500000 280.260010
494767.375000 5420472.500000 279.980011
494767.281250 5420470.000000 280.040009
494767.156250 5420467.000000 279.989990
494767.062500 5420464.500000 280.190002
494766.937500 5420461.500000 280.089996
494767.468750 5420457.000000 264.369995
494767.343750 5420454.000000 264.570007
494767.187500 5420451.500000 265.429993
494767.125000 5420448.500000 264.829987
494767.031250 5420445.500000 263.940002
494766.906250 5420442.500000 263.890015
494766.812500 5420440.000000 263.769989
494766.687500 5420437.000000 263.730011
494766.593750 5420434.000000 263.649994
494766.468750 5420431.000000 263.399994
494766.312500 5420428.500000 265.140015
494766.156250 5420425.500000 265.369995
494766.093750 5420422.500000 264.440002
494766.000000 5420419.500000 263.709991
494765.906250 5420416.500000 263.239990
494765.906250 5420413.000000 260.040009
494765.781250 5420410.500000 260.059998
494765.656250 5420407.500000 260.049988
494765.562500 5420404.500000 259.970001
494765.437500 5420401.500000 260.029999
494765.312500 5420398.500000 260.089996
494765.187500 5420395.500000 260.070007
494765.093750 5420392.500000 260.059998
494764.968750 5420389.500000 260.119995
494764.843750 5420386.500000 260.179993
494764.718750 5420384.000000 260.179993
494764.593750 5420381.000000 260.290009
494764.468750 5420378.000000 260.220001
494764.375000 5420375.000000 260.279999
494764.218750 5420372.000000 260.350006
494764.125000 5420369.000000 260.410004
494763.843750 5420367.000000 264.510010
494763.656250 5420364.500000 266.029999
494763.593750 5420361.000000 264.440002
494763.312500 5420359.500000 269.089996
494762.968750 5420358.000000 275.410004
494762.812500 5420355.500000 276.799988
494762.656250 5420352.500000 277.339996
494762.531250 5420349.500000 277.390015
494762.437500 5420346.500000 277.220001
494762.312500 5420343.500000 277.170013
494762.187500 5420340.500000 277.119995
494762.000000 5420338.000000 279.239990
494761.781250 5420336.000000 282.299988
494762.406250 5420337.000000 282.670013
494762.656250 5420338.000000 278.750000
494762.843750 5420340.500000 277.179993
494762.968750 5420343.500000 277.269989
494763.093750 5420346.000000 277.269989
494763.218750 5420349.000000 277.350006
494763.343750 5420351.500000 277.420013
494763.437500 5420354.500000 277.410004
494763.625000 5420357.000000 275.799988
494763.875000 5420359.000000 272.299988
494764.281250 5420359.500000 265.109985
494764.375000 5420362.500000 265.510010
494764.656250 5420364.500000 261.510010
494764.656250 5420368.000000 264.720001
494764.968750 5420370.000000 260.390015
494765.093750 5420373.000000 260.359985
494765.218750 5420375.500000 260.309998
494765.343750 5420378.500000 260.220001
494765.468750 5420381.500000 260.309998
494765.625000 5420384.000000 260.190002
494765.750000 5420387.000000 260.140015
494765.875000 5420390.000000 260.170013
494766.000000 5420392.500000 260.089996
494766.125000 5420395.500000 260.049988
494766.281250 5420398.500000 260.079987
494766.406250 5420401.000000 260.029999
494766.531250 5420404.000000 260.029999
494766.656250 5420407.000000 260.070007
494766.781250 5420410.000000 260.109985
494766.937500 5420412.500000 260.019989
494766.937500 5420416.000000 263.190002
494767.031250 5420419.000000 263.640015
494767.218750 5420421.500000 262.179993
494767.250000 5420425.000000 264.910004
494767.343750 5420428.000000 265.760010
494767.593750 5420430.500000 263.279999
494767.687500 5420433.000000 263.619995
494767.812500 5420436.000000 263.600006
494767.937500 5420438.500000 263.690002
494768.062500 5420441.500000 263.779999
494768.218750 5420444.500000 263.809998
494767.968750 5420448.500000 272.609985
494768.000000 5420451.500000 274.970001
494767.937500 5420455.000000 280.119995
494768.343750 5420457.000000 272.880005
494768.281250 5420460.000000 277.500000
494768.281250 5420463.500000 280.500000
494768.437500 5420466.000000 280.170013
494768.562500 5420469.000000 280.130005
494768.687500 5420471.500000 279.929993
494768.812500 5420474.500000 280.140015
494768.937500 5420477.000000 280.359985
494769.062500 5420480.000000 280.160004
494769.187500 5420482.500000 280.019989
494769.343750 5420485.500000 279.609985
494769.468750 5420488.000000 279.920013
494769.593750 5420490.500000 279.809998
494769.875000 5420493.500000 275.760010
494770.093750 5420496.000000 274.130005
494770.187500 5420498.500000 274.390015
494770.312500 5420501.500000 275.040009
494770.468750 5420504.500000 273.989990
494770.625000 5420507.000000 273.250000
494770.750000 5420509.500000 273.250000
494770.843750 5420512.500000 273.940002
494770.968750 5420515.000000 274.239990
494771.406250 5420517.500000 267.130005
494771.562500 5420520.500000 266.309998
494771.843750 5420523.500000 263.309998
494772.031250 5420526.000000 261.970001
494772.156250 5420529.000000 261.739990
494772.312500 5420531.500000 261.619995
494772.437500 5420534.500000 261.540009
494772.562500 5420537.000000 261.579987
494772.687500 5420540.000000 261.640015
494772.812500 5420543.000000 261.779999
494772.937500 5420545.500000 261.980011
494773.062500 5420548.500000 261.859985
494773.187500 5420551.000000 261.839996
494773.312500 5420554.000000 261.899994
494773.468750 5420557.000000 261.769989
494773.593750 5420559.500000 261.679993
494773.718750 5420562.500000 261.690002
494773.843750 5420565.500000 261.640015
494773.968750 5420568.000000 261.640015
494774.125000 5420571.000000 261.529999
494774.250000 5420574.000000 261.619995
494774.375000 5420576.500000 261.640015
494774.375000 5420579.500000 264.489990
494774.593750 5420582.000000 262.769989
494774.781250 5420585.000000 261.589996
494774.875000 5420588.000000 261.579987
494775.031250 5420590.500000 261.579987
494775.156250 5420593.500000 261.450012
494775.281250 5420596.500000 261.399994
494775.437500 5420599.500000 261.390015
494775.562500 5420602.000000 261.399994
494775.687500 5420605.000000 261.339996
494775.781250 5420607.500000 262.350006
494775.781250 5420610.500000 264.720001
494775.843750 5420613.000000 266.149994
494775.875000 5420616.000000 267.920013
494775.937500 5420618.500000 269.739990
494775.968750 5420621.000000 271.369995
494776.093750 5420624.000000 271.690002
494776.250000 5420626.500000 271.170013
494776.406250 5420629.500000 270.529999
494776.593750 5420632.500000 269.350006
494776.718750 5420635.500000 269.230011
494776.875000 5420638.000000 269.140015
494777.000000 5420641.000000 269.200012
494777.125000 5420644.000000 269.209991
494777.156250 5420646.500000 270.910004
494777.187500 5420649.000000 273.119995
494777.218750 5420651.500000 274.899994
494777.250000 5420654.000000 276.709991
494777.312500 5420657.000000 277.959991
494777.500000 5420659.500000 277.299988
494777.625000 5420662.500000 277.260010
494777.750000 5420665.500000 277.239990
494777.875000 5420668.000000 277.140015
494778.000000 5420671.000000 277.410004
494778.031250 5420673.500000 279.260010
494778.062500 5420676.000000 281.040009
494778.125000 5420678.500000 282.700012
494778.281250 5420681.500000 282.359985
494778.375000 5420684.500000 282.369995
494778.468750 5420687.000000 283.410004
494778.500000 5420689.500000 285.089996
494778.562500 5420692.000000 286.829987
494778.625000 5420694.500000 287.649994
494778.750000 5420697.500000 287.619995
494778.906250 5420700.500000 287.579987
494778.937500 5420703.000000 289.000000
494779.000000 5420705.500000 290.750000
494779.031250 5420708.000000 292.480011
494779.125000 5420710.500000 292.739990
494779.250000 5420713.500000 292.899994
494779.437500 5420716.500000 291.940002
494779.593750 5420719.500000 291.899994
494779.718750 5420722.500000 291.920013
494779.843750 5420725.000000 291.920013
494779.968750 5420728.000000 291.929993
494780.125000 5420731.000000 291.959991
494780.250000 5420734.000000 291.910004
494780.437500 5420737.000000 291.250000
494780.468750 5420739.500000 292.679993
494780.531250 5420742.000000 294.299988
494780.562500 5420744.500000 295.790009
494780.625000 5420747.000000 297.230011
494780.687500 5420749.500000 298.450012
494780.812500 5420752.500000 298.760010
494780.937500 5420755.000000 298.549988
494781.062500 5420758.000000 298.600006
494781.218750 5420761.000000 298.230011
494781.375000 5420764.000000 298.089996
494781.500000 5420767.000000 298.369995
494781.625000 5420770.000000 298.299988
494781.781250 5420773.000000 298.279999
494781.875000 5420776.000000 298.649994
494782.687500 5420776.500000 297.980011
494782.593750 5420774.000000 297.859985
494782.468750 5420771.000000 297.809998
494782.375000 5420768.500000 298.049988
494782.250000 5420765.500000 297.829987
494782.156250 5420763.000000 297.600006
494782.062500 5420760.500000 297.630005
494781.937500 5420757.500000 297.850006
494781.812500 5420755.000000 297.899994
494781.687500 5420752.000000 298.070007
494781.593750 5420749.500000 297.890015
494781.531250 5420747.000000 296.989990
494781.468750 5420744.500000 295.890015
494781.343750 5420741.500000 296.079987
494781.437500 5420740.000000 292.700012
494781.406250 5420737.500000 291.130005
494781.250000 5420734.500000 291.809998
494781.125000 5420732.000000 291.899994
494781.031250 5420729.000000 291.950012
494780.906250 5420726.000000 291.910004
494780.812500 5420723.500000 291.959991
494780.593750 5420720.500000 293.630005
494780.468750 5420717.500000 293.649994
494780.312500 5420714.500000 294.750000
494780.343750 5420712.500000 292.359985
494780.187500 5420709.500000 292.779999
494780.125000 5420707.000000 291.790009
494780.125000 5420704.500000 289.980011
494780.093750 5420702.000000 288.549988
494780.031250 5420699.500000 287.549988
494779.906250 5420697.000000 287.559998
494779.750000 5420694.000000 288.299988
494779.750000 5420691.500000 286.510010
494779.718750 5420689.000000 284.869995
494779.687500 5420686.500000 283.149994
494779.625000 5420684.000000 282.339996
494779.500000 5420681.000000 282.279999
494779.375000 5420678.500000 282.660004
494779.375000 5420676.000000 280.869995
494779.343750 5420673.500000 279.160004
494779.343750 5420671.000000 277.239990
494779.187500 5420668.000000 277.470001
494779.093750 5420665.500000 277.279999
494778.968750 5420662.500000 277.309998
494778.875000 5420660.000000 277.350006
494778.718750 5420657.000000 277.839996
494778.656250 5420654.500000 276.839996
494778.625000 5420652.000000 275.029999
494778.625000 5420649.500000 273.369995
494778.593750 5420646.500000 271.329987
494778.593750 5420644.000000 269.239990
494778.500000 5420641.500000 269.119995
494778.375000 5420638.500000 269.119995
494778.250000 5420635.500000 269.170013
494778.125000 5420633.000000 269.299988
494778.000000 5420630.000000 269.519989
494777.875000 5420627.000000 270.029999
494777.718750 5420624.500000 270.459991
494777.625000 5420621.500000 270.309998
494777.562500 5420619.000000 269.429993
494777.531250 5420616.500000 267.739990
494777.500000 5420614.000000 266.040009
494777.437500 5420611.000000 264.429993
494777.406250 5420608.000000 262.820007
494777.375000 5420606.000000 261.359985
494777.250000 5420603.000000 261.470001
494777.125000 5420600.000000 261.429993
494777.031250 5420597.000000 261.359985
494776.906250 5420594.500000 261.500000
494776.781250 5420591.500000 261.579987
494776.656250 5420589.000000 261.559998
494776.531250 5420586.000000 261.589996
494776.312500 5420583.000000 263.959991
494776.156250 5420580.000000 264.779999
494776.187500 5420577.500000 261.489990
494776.093750 5420575.000000 261.640015
494775.968750 5420572.000000 261.559998
494775.843750 5420569.000000 261.619995
494775.718750 5420566.500000 261.559998
494775.625000 5420563.500000 261.519989
494775.500000 5420560.500000 261.609985
494775.375000 5420558.000000 261.730011
494775.250000 5420555.000000 261.820007
494775.125000 5420552.500000 261.920013
494775.031250 5420549.500000 262.000000
494774.906250 5420546.500000 261.940002
494774.781250 5420544.000000 261.890015
494774.656250 5420541.000000 261.839996
494774.562500 5420538.000000 261.700012
494774.437500 5420535.500000 261.600006
494774.343750 5420532.500000 261.730011
494774.187500 5420530.000000 262.200012
494773.906250 5420527.000000 265.929993
494773.750000 5420524.500000 267.140015
494773.625000 5420521.500000 267.390015
494773.312500 5420519.000000 271.820007
494773.062500 5420516.000000 274.670013
494772.968750 5420513.500000 274.119995
494772.875000 5420510.500000 273.619995
494772.750000 5420508.000000 273.470001
494772.625000 5420505.000000 273.799988
494772.500000 5420502.500000 274.019989
494772.375000 5420499.500000 274.709991
494772.281250 5420497.000000 274.019989
494772.031250 5420494.500000 276.859985
494771.812500 5420491.500000 279.779999
494771.687500 5420489.000000 279.720001
494771.593750 5420486.000000 279.630005
494771.468750 5420483.500000 279.630005
494771.343750 5420480.500000 279.730011
494771.218750 5420478.000000 279.880005
494771.125000 5420475.000000 280.070007
494771.000000 5420472.500000 279.730011
494770.875000 5420469.500000 280.179993
494770.750000 5420467.000000 280.450012
494770.593750 5420464.500000 281.489990
494770.437500 5420461.500000 282.200012
494770.468750 5420458.500000 279.040009
494770.281250 5420456.000000 280.760010
494770.125000 5420453.000000 281.339996
494770.125000 5420450.000000 278.130005
494770.125000 5420446.500000 275.859985
494770.468750 5420442.000000 263.649994
494770.375000 5420439.500000 263.709991
494770.250000 5420436.500000 263.670013
494770.125000 5420433.500000 263.380005
494770.031250 5420430.500000 262.970001
494769.906250 5420428.000000 262.859985
494769.750000 5420425.000000 264.429993
494769.750000 5420421.500000 260.720001
494769.593750 5420419.000000 261.760010
494769.406250 5420416.500000 263.589996
494769.281250 5420413.500000 263.440002
494769.281250 5420410.000000 260.049988
494769.187500 5420407.000000 259.920013
494769.062500 5420404.000000 259.940002
494768.937500 5420401.000000 259.980011
494768.812500 5420398.000000 260.000000
494768.687500 5420395.000000 260.010010
494768.562500 5420392.500000 260.079987
494768.437500 5420389.500000 260.130005
494768.312500 5420386.500000 260.119995
494768.187500 5420383.500000 260.220001
494768.062500 5420380.500000 260.230011
494767.937500 5420377.500000 260.290009
494767.812500 5420374.500000 260.579987
494767.687500 5420372.000000 260.609985
494767.562500 5420368.500000 260.549988
494767.312500 5420366.500000 264.239990
494767.250000 5420363.000000 262.079987
494767.031250 5420360.500000 264.619995
494766.781250 5420358.500000 268.559998
494766.406250 5420357.500000 275.200012
494766.250000 5420355.000000 276.799988
494766.093750 5420352.500000 277.649994
494765.968750 5420349.500000 277.510010
494765.843750 5420346.000000 277.329987
494765.718750 5420343.500000 277.320007
494765.625000 5420340.500000 277.200012
494765.437500 5420337.500000 278.410004
494765.906250 5420336.000000 280.100006
494766.093750 5420338.000000 277.959991
494766.250000 5420340.500000 277.260010
494766.375000 5420343.000000 277.339996
494766.500000 5420346.000000 277.350006
494766.625000 5420349.000000 277.450012
494766.750000 5420351.500000 277.640015
494766.875000 5420354.000000 277.269989
494767.093750 5420356.500000 275.640015
494767.375000 5420358.500000 271.290009
494767.625000 5420360.000000 267.049988
494767.843750 5420362.000000 265.149994
494768.125000 5420364.000000 261.269989
494768.281250 5420367.000000 260.589996
494768.406250 5420369.500000 260.570007
494768.531250 5420372.500000 260.760010
494768.656250 5420375.500000 260.529999
494768.812500 5420378.000000 260.320007
494768.937500 5420381.000000 260.290009
494769.093750 5420384.000000 260.109985
494769.218750 5420386.500000 260.100006
494769.343750 5420389.500000 260.149994
494769.500000 5420392.500000 260.079987
494769.625000 5420395.000000 260.029999
494769.750000 5420398.000000 260.010010
494769.875000 5420401.000000 259.989990
494770.031250 5420404.000000 259.950012
494770.156250 5420407.000000 259.929993
494770.312500 5420409.500000 259.940002
494770.312500 5420413.000000 263.369995
494770.562500 5420415.000000 260.010010
494770.687500 5420418.000000 260.170013
494770.562500 5420422.000000 267.380005
494770.812500 5420424.500000 264.350006
494771.000000 5420427.000000 262.630005
494771.125000 5420430.000000 262.809998
494771.218750 5420433.000000 263.869995
494771.343750 5420436.000000 264.119995
494771.500000 5420438.500000 263.790009
494771.625000 5420441.500000 263.820007
494771.250000 5420446.000000 276.630005
494771.250000 5420449.000000 279.920013
494771.312500 5420452.000000 281.619995
494771.406250 5420455.000000 282.140015
494771.562500 5420457.500000 281.510010
494771.656250 5420460.500000 282.260010
494771.843750 5420463.000000 281.559998
494771.968750 5420466.000000 281.190002
494772.125000 5420468.500000 280.859985
494772.281250 5420471.500000 280.109985
494772.406250 5420474.000000 279.839996
494772.562500 5420477.000000 279.829987
494772.687500 5420479.500000 279.709991
494772.812500 5420482.000000 280.000000
494772.937500 5420485.000000 279.750000
494773.062500 5420488.000000 279.929993
494773.187500 5420490.500000 280.010010
494773.343750 5420493.500000 279.839996
494773.531250 5420496.000000 278.489990
494773.843750 5420498.500000 274.160004
494773.968750 5420501.000000 273.929993
494774.125000 5420504.000000 273.679993
494774.250000 5420506.500000 273.529999
494774.375000 5420509.500000 273.640015
494774.500000 5420512.000000 273.929993
494774.625000 5420515.000000 274.380005
494774.718750 5420518.000000 274.970001
494774.906250 5420520.500000 273.739990
494775.250000 5420523.000000 268.850006
494775.375000 5420526.000000 268.709991
494775.687500 5420528.500000 265.100006
494775.937500 5420531.500000 262.109985
494776.093750 5420534.000000 261.750000
494776.218750 5420537.000000 261.790009
494776.343750 5420540.000000 261.929993
494776.468750 5420542.500000 262.019989
494776.625000 5420545.500000 262.070007
494776.750000 5420548.000000 262.029999
494776.875000 5420551.000000 262.010010
494777.000000 5420554.000000 261.970001
494777.156250 5420556.500000 261.799988
494777.281250 5420559.500000 261.579987
494777.437500 5420562.500000 261.570007
494777.562500 5420565.000000 261.500000
494777.687500 5420568.000000 261.450012
494777.843750 5420570.500000 261.579987
494777.968750 5420573.500000 261.630005
494777.968750 5420576.500000 264.019989
494778.218750 5420579.000000 261.559998
494778.375000 5420582.000000 261.720001
494778.500000 5420585.000000 261.630005
494778.625000 5420587.500000 261.589996
494778.781250 5420590.500000 261.529999
494778.906250 5420593.500000 261.529999
494779.031250 5420596.000000 261.380005
494779.187500 5420599.000000 261.290009
494779.312500 5420602.000000 261.299988
494779.437500 5420604.500000 261.299988
494779.562500 5420607.500000 261.510010
494779.625000 5420610.500000 262.859985
494779.687500 5420613.000000 264.750000
494779.718750 5420615.500000 266.500000
494779.812500 5420618.000000 267.709991
494779.875000 5420621.000000 268.470001
494780.031250 5420624.000000 268.790009
494780.156250 5420626.500000 268.619995
494780.312500 5420629.500000 268.320007
494780.343750 5420632.000000 270.049988
494780.531250 5420635.000000 269.200012
494780.656250 5420638.000000 269.140015
494780.812500 5420640.500000 269.079987
494780.937500 5420643.500000 269.230011
494780.968750 5420646.000000 271.059998
494781.000000 5420648.500000 273.160004
494781.062500 5420651.500000 274.880005
494781.093750 5420654.000000 276.549988
494781.125000 5420656.500000 278.209991
494781.312500 5420659.500000 277.339996
494781.437500 5420662.000000 277.290009
494781.593750 5420665.000000 277.299988
494781.718750 5420668.000000 277.220001
494781.875000 5420671.000000 277.160004
494781.906250 5420673.000000 279.049988
494781.937500 5420676.000000 280.779999
494782.000000 5420678.500000 282.559998
494782.125000 5420681.000000 282.369995
494782.250000 5420684.000000 282.269989
494782.343750 5420686.500000 283.299988
494782.375000 5420689.000000 285.100006
494782.406250 5420691.500000 286.820007
494782.500000 5420694.000000 287.779999
494782.656250 5420697.000000 287.489990
494782.812500 5420700.000000 287.429993
494782.843750 5420702.500000 288.799988
494782.906250 5420705.000000 290.450012
494782.937500 5420707.500000 292.269989
494783.093750 5420710.500000 291.790009
494783.218750 5420713.500000 291.890015
494783.375000 5420716.500000 291.839996
494783.343750 5420718.500000 294.809998
494783.625000 5420722.000000 291.820007
494783.781250 5420725.000000 291.829987
494783.906250 5420727.500000 291.829987
494784.062500 5420730.500000 291.809998
494784.187500 5420733.500000 291.739990
494784.343750 5420736.500000 291.540009
494784.500000 5420739.500000 291.260010
494784.531250 5420742.000000 293.019989
494784.593750 5420744.500000 294.359985
494784.656250 5420747.000000 295.390015
494784.781250 5420750.000000 295.730011
494784.906250 5420752.500000 295.790009
494785.062500 5420755.500000 295.779999
494785.218750 5420759.000000 295.600006
494785.343750 5420761.500000 295.690002
494785.500000 5420764.500000 295.839996
494785.625000 5420767.500000 295.660004
494785.781250 5420770.500000 295.649994
494785.906250 5420773.500000 295.600006
494786.062500 5420776.500000 295.769989
494786.843750 5420777.000000 295.519989
494786.750000 5420774.500000 295.209991
494786.625000 5420771.500000 295.079987
494786.500000 5420769.000000 295.149994
494786.375000 5420766.000000 295.149994
494786.281250 5420763.500000 295.029999
494786.156250 5420760.500000 295.130005
494786.062500 5420758.000000 295.089996
494785.937500 5420755.500000 295.299988
494785.812500 5420752.500000 295.410004
494785.687500 5420749.500000 295.309998
494785.593750 5420747.000000 294.929993
494785.531250 5420744.500000 294.070007
494785.375000 5420742.000000 294.670013
494785.468750 5420740.000000 291.250000
494785.343750 5420737.000000 291.570007
494785.187500 5420734.000000 291.690002
494785.093750 5420731.500000 291.709991
494784.968750 5420728.500000 291.809998
494784.843750 5420726.000000 291.790009
494784.718750 5420723.000000 291.799988
494784.625000 5420720.500000 291.779999
494784.406250 5420717.000000 293.350006
494784.312500 5420714.500000 293.279999
494784.156250 5420711.500000 293.309998
494784.093750 5420709.000000 292.769989
494784.031250 5420706.500000 291.459991
494784.031250 5420704.000000 289.760010
494784.000000 5420701.500000 288.170013
494783.906250 5420699.500000 287.399994
494783.812500 5420696.500000 287.500000
494783.625000 5420693.500000 288.119995
494783.625000 5420691.000000 286.329987
494783.593750 5420689.000000 284.769989
494783.562500 5420686.500000 282.980011
494783.500000 5420683.500000 282.290009
494783.375000 5420681.000000 282.470001
494783.250000 5420678.000000 282.380005
494783.218750 5420675.500000 280.630005
494783.187500 5420673.000000 278.920013
494783.156250 5420670.500000 277.260010
494783.062500 5420668.000000 277.269989
494782.906250 5420665.000000 277.390015
494782.812500 5420662.000000 277.380005
494782.687500 5420659.500000 277.279999
494782.531250 5420656.500000 278.230011
494782.468750 5420654.000000 276.769989
494782.468750 5420651.500000 274.910004
494782.406250 5420649.000000 273.440002
494782.406250 5420646.500000 271.440002
494782.375000 5420644.000000 269.429993
494782.281250 5420641.000000 269.140015
494782.156250 5420638.000000 269.200012
494782.062500 5420635.500000 269.170013
494781.906250 5420632.500000 269.750000
494781.843750 5420630.000000 268.260010
494781.750000 5420627.000000 267.980011
494781.593750 5420624.000000 268.470001
494781.531250 5420621.500000 267.730011
494781.437500 5420619.000000 266.899994
494781.375000 5420616.000000 265.980011
494781.343750 5420613.500000 264.140015
494781.281250 5420611.000000 262.630005
494781.250000 5420608.000000 261.309998
494781.125000 5420605.500000 261.329987
494781.000000 5420602.500000 261.339996
494780.875000 5420599.500000 261.339996
494780.750000 5420597.000000 261.390015
494780.625000 5420594.000000 261.450012
494780.500000 5420591.000000 261.540009
494780.375000 5420588.500000 261.600006
494780.281250 5420585.500000 261.579987
494780.156250 5420582.500000 261.510010
494780.031250 5420580.000000 261.549988
494779.718750 5420577.000000 265.559998
494779.687500 5420574.000000 263.529999
494779.656250 5420571.500000 261.660004
494779.562500 5420569.000000 261.459991
494779.437500 5420566.000000 261.420013
494779.312500 5420563.000000 261.570007
494779.187500 5420560.000000 261.690002
494779.062500 5420557.500000 261.779999
494778.937500 5420554.500000 261.929993
494778.812500 5420552.000000 262.040009
494778.687500 5420549.000000 262.089996
494778.562500 5420546.500000 262.119995
494778.437500 5420543.500000 262.160004
494778.312500 5420540.500000 262.109985
494778.218750 5420538.000000 261.959991
494778.093750 5420535.000000 261.920013
494777.968750 5420532.000000 262.079987
494777.750000 5420529.500000 264.089996
494777.312500 5420527.000000 271.309998
494777.156250 5420524.000000 272.470001
494776.968750 5420521.500000 273.799988
494776.812500 5420518.500000 274.859985
494776.687500 5420516.000000 274.540009
494776.593750 5420513.000000 274.200012
494776.500000 5420510.500000 273.950012
494776.375000 5420507.500000 273.730011
494776.250000 5420505.000000 273.799988
494776.125000 5420502.000000 273.609985
494775.968750 5420499.500000 274.880005
494775.687500 5420497.000000 279.209991
494775.531250 5420494.000000 279.989990
494775.406250 5420491.500000 279.970001
494775.312500 5420488.500000 279.559998
494775.187500 5420486.000000 279.510010
494775.062500 5420483.000000 280.119995
494774.937500 5420480.500000 279.579987
494774.843750 5420477.500000 279.630005
494774.687500 5420475.000000 279.959991
494774.562500 5420472.000000 280.209991
494774.406250 5420469.500000 281.339996
494774.281250 5420466.500000 281.290009
494774.156250 5420464.000000 281.549988
494774.062500 5420461.000000 281.119995
494773.906250 5420458.500000 281.600006
494773.781250 5420455.500000 282.040009
494773.625000 5420453.000000 282.679993
494773.531250 5420450.000000 281.929993
494773.437500 5420447.000000 281.109985
494773.843750 5420442.500000 268.500000
494773.843750 5420439.000000 264.670013
494773.718750 5420436.000000 265.010010
494773.625000 5420433.000000 264.100006
494773.562500 5420430.000000 262.290009
494773.468750 5420427.000000 261.929993
494773.250000 5420424.500000 264.399994
494773.156250 5420422.000000 263.670013
494773.156250 5420418.000000 259.880005
494773.031250 5420415.500000 259.850006
494772.906250 5420412.500000 259.920013
494772.781250 5420409.500000 259.869995
494772.656250 5420406.500000 259.850006
494772.531250 5420403.500000 259.859985
494772.406250 5420400.500000 259.859985
494772.281250 5420398.000000 259.899994
494772.156250 5420395.000000 259.989990
494772.031250 5420392.000000 259.989990
494771.875000 5420389.000000 260.089996
494771.781250 5420386.000000 260.140015
494771.625000 5420383.000000 260.119995
494771.500000 5420380.000000 260.190002
494771.375000 5420377.000000 260.480011
494771.156250 5420374.500000 262.429993
494770.750000 5420374.000000 271.179993
494770.281250 5420373.000000 280.429993
494770.593750 5420367.500000 268.359985
494770.625000 5420363.000000 263.119995
494770.500000 5420360.000000 263.089996
494770.218750 5420358.500000 268.220001
494769.875000 5420357.000000 274.899994
494769.656250 5420354.500000 276.859985
494769.437500 5420352.500000 279.269989
494769.375000 5420349.000000 277.559998
494769.250000 5420346.000000 277.420013
494769.125000 5420343.000000 277.329987
494769.000000 5420340.000000 277.250000
494768.843750 5420337.000000 278.209991
494769.531250 5420337.500000 277.320007
494769.656250 5420340.000000 277.350006
494769.781250 5420343.000000 277.399994
494769.906250 5420346.000000 277.420013
494770.031250 5420348.500000 277.609985
494770.125000 5420352.000000 279.570007
494770.343750 5420354.000000 277.190002
494770.500000 5420356.000000 275.640015
494770.812500 5420358.000000 270.290009
494771.125000 5420359.000000 265.029999
494770.781250 5420365.500000 279.190002
494771.093750 5420367.000000 274.380005
494771.031250 5420371.500000 280.390015
494771.250000 5420373.500000 277.720001
494771.718750 5420374.000000 267.649994
494772.125000 5420375.000000 260.500000
494772.250000 5420378.000000 260.179993
494772.375000 5420381.000000 260.269989
494772.531250 5420383.500000 260.190002
494772.656250 5420386.500000 260.179993
494772.812500 5420389.500000 260.109985
494772.937500 5420392.000000 260.019989
494773.093750 5420395.000000 260.049988
494773.218750 5420398.000000 259.980011
494773.375000 5420400.500000 259.859985
494773.500000 5420403.500000 259.829987
494773.656250 5420406.500000 259.829987
494773.781250 5420409.000000 259.869995
494773.937500 5420412.000000 259.869995
494774.062500 5420415.000000 259.959991
494774.187500 5420418.000000 260.000000
494774.187500 5420421.500000 263.880005
494774.281250 5420424.500000 264.760010
494774.531250 5420426.500000 261.750000
494774.656250 5420429.500000 262.000000
494774.750000 5420432.500000 263.739990
494774.812500 5420435.500000 265.570007
494774.968750 5420438.500000 265.320007
494775.093750 5420441.000000 264.929993
494774.843750 5420445.500000 275.410004
494774.718750 5420449.000000 281.929993
494774.812500 5420452.000000 282.549988
494775.000000 5420454.500000 281.630005
494775.093750 5420457.500000 282.089996
494775.250000 5420460.000000 281.570007
494775.375000 5420463.000000 281.730011
494775.531250 5420465.500000 281.299988
494775.656250 5420468.500000 281.339996
494775.812500 5420471.000000 280.760010
494776.000000 5420473.500000 280.010010
494776.125000 5420476.500000 279.559998
494776.281250 5420479.500000 279.559998
494776.406250 5420482.000000 279.570007
494776.531250 5420484.500000 279.799988
494776.687500 5420487.500000 279.609985
494776.812500 5420490.000000 279.700012
494776.937500 5420493.000000 279.940002
494777.062500 5420496.000000 280.130005
494777.218750 5420498.500000 279.619995
494777.562500 5420501.000000 274.739990
494777.718750 5420503.500000 273.679993
494777.875000 5420506.500000 273.880005
494777.968750 5420509.000000 274.079987
494778.125000 5420512.000000 274.190002
494778.218750 5420515.000000 274.589996
494778.343750 5420517.500000 274.799988
494778.468750 5420520.000000 275.100006
494778.687500 5420523.000000 273.260010
494778.875000 5420525.500000 272.029999
494779.312500 5420528.500000 265.290009
494779.593750 5420531.000000 262.100006
494779.718750 5420534.000000 262.250000
494779.875000 5420536.500000 262.130005
494780.000000 5420539.500000 262.309998
494780.125000 5420542.000000 262.339996
494780.250000 5420545.000000 262.309998
494780.406250 5420548.000000 262.200012
494780.531250 5420551.000000 262.269989
494780.687500 5420553.500000 262.100006
494780.812500 5420556.500000 261.950012
494780.968750 5420559.000000 261.880005
494781.093750 5420562.000000 261.720001
494781.250000 5420564.500000 261.529999
494781.375000 5420567.500000 261.489990
494781.531250 5420570.500000 261.739990
494781.500000 5420573.000000 264.730011
494781.593750 5420576.000000 265.739990
494781.906250 5420579.000000 261.739990
494782.062500 5420581.500000 261.619995
494782.218750 5420584.500000 261.609985
494782.343750 5420587.500000 261.640015
494782.468750 5420590.000000 261.540009
494782.625000 5420593.000000 261.529999
494782.750000 5420596.000000 261.519989
494782.906250 5420598.500000 261.380005
494783.062500 5420601.500000 261.279999
494783.187500 5420604.500000 261.339996
494783.312500 5420607.000000 261.269989
494783.437500 5420610.000000 261.459991
494783.531250 5420612.500000 262.579987
494783.625000 5420615.500000 263.829987
494783.656250 5420618.000000 265.820007
494783.687500 5420620.500000 268.059998
494783.781250 5420623.500000 268.980011
494783.906250 5420626.000000 269.070007
494784.062500 5420629.000000 268.959991
494784.156250 5420632.000000 269.220001
494784.312500 5420634.500000 269.160004
494784.437500 5420637.500000 269.179993
494784.593750 5420640.500000 269.100006
494784.718750 5420643.000000 269.260010
494784.687500 5420645.500000 272.350006
494784.781250 5420648.500000 273.239990
494784.843750 5420651.000000 274.779999
494784.875000 5420653.500000 276.660004
494784.937500 5420656.000000 278.290009
494785.125000 5420659.000000 277.250000
494785.281250 5420662.000000 277.320007
494785.406250 5420665.000000 277.380005
494785.562500 5420667.500000 277.279999
494785.687500 5420670.500000 277.200012
494785.750000 5420673.000000 278.690002
494785.781250 5420675.500000 280.609985
494785.843750 5420678.000000 282.279999
494785.968750 5420681.000000 282.380005
494786.125000 5420683.500000 282.339996
494786.218750 5420686.500000 283.040009
494786.250000 5420689.000000 284.820007
494786.281250 5420691.500000 286.649994
494786.343750 5420694.000000 288.040009
494786.531250 5420697.000000 287.420013
494786.656250 5420700.000000 287.350006
494786.750000 5420702.500000 288.589996
494786.781250 5420705.000000 290.200012
494786.843750 5420707.500000 291.859985
494786.968750 5420710.000000 291.690002
494787.125000 5420713.000000 291.720001
494787.250000 5420716.000000 291.640015
494787.406250 5420719.000000 291.690002
494787.531250 5420721.500000 291.649994
494787.687500 5420724.500000 291.630005
494787.843750 5420727.500000 291.649994
494787.968750 5420730.500000 291.600006
494788.125000 5420733.500000 291.559998
494788.250000 5420736.000000 291.540009
494788.406250 5420739.000000 291.279999
494788.531250 5420742.000000 291.500000
494788.625000 5420744.500000 292.790009
494788.718750 5420747.000000 293.410004
494788.875000 5420750.000000 293.450012
494789.000000 5420753.000000 293.500000
494789.125000 5420756.000000 293.750000
494789.281250 5420759.000000 293.480011
494789.406250 5420762.000000 293.529999
494789.562500 5420765.000000 293.809998
494789.718750 5420768.000000 293.329987
494789.875000 5420771.000000 293.399994
494790.000000 5420774.000000 293.339996
494790.156250 5420776.500000 293.519989
494790.156250 5420779.000000 295.839996
494790.906250 5420779.000000 295.489990
494790.937500 5420777.500000 292.929993
494790.843750 5420775.000000 292.690002
494790.718750 5420772.000000 292.700012
494790.593750 5420769.000000 292.670013
494790.437500 5420766.500000 293.359985
494790.343750 5420764.000000 292.950012
494790.218750 5420761.000000 293.019989
494790.125000 5420758.500000 292.750000
494790.000000 5420755.500000 292.940002
494789.875000 5420753.000000 292.790009
494789.750000 5420750.000000 292.640015
494789.625000 5420747.500000 292.839996
494789.531250 5420744.500000 292.450012
494789.500000 5420742.000000 291.290009
494789.375000 5420739.500000 291.250000
494789.218750 5420736.500000 291.470001
494789.125000 5420734.000000 291.500000
494788.968750 5420731.000000 291.619995
494788.875000 5420728.000000 291.559998
494788.750000 5420725.500000 291.609985
494788.625000 5420723.000000 291.660004
494788.500000 5420720.000000 291.570007
494788.281250 5420717.000000 293.279999
494788.156250 5420714.000000 293.380005
494788.000000 5420711.000000 293.989990
494787.968750 5420708.500000 292.320007
494787.906250 5420706.000000 291.179993
494787.875000 5420704.000000 289.519989
494787.875000 5420701.500000 287.940002
494787.781250 5420699.000000 287.440002
494787.625000 5420696.000000 287.470001
494787.500000 5420693.000000 287.859985
494787.468750 5420691.000000 286.149994
494787.437500 5420688.000000 284.329987
494787.437500 5420686.000000 282.549988
494787.312500 5420683.000000 282.410004
494787.187500 5420680.500000 282.390015
494787.093750 5420677.500000 282.010010
494787.062500 5420675.000000 280.279999
494787.031250 5420672.500000 278.390015
494786.968750 5420670.000000 277.230011
494786.843750 5420667.000000 277.269989
494786.718750 5420664.500000 277.359985
494786.625000 5420661.500000 277.339996
494786.500000 5420659.000000 277.299988
494786.312500 5420656.000000 278.200012
494786.281250 5420653.500000 276.399994
494786.250000 5420651.000000 274.790009
494786.218750 5420648.500000 273.309998
494786.187500 5420646.000000 271.459991
494786.156250 5420643.500000 269.359985
494786.062500 5420640.500000 269.079987
494785.937500 5420638.000000 269.100006
494785.812500 5420635.000000 269.220001
494785.656250 5420632.000000 269.179993
494785.531250 5420629.500000 269.730011
494785.406250 5420626.500000 269.660004
494785.312500 5420623.500000 269.450012
494785.250000 5420621.000000 268.119995
494785.281250 5420618.500000 265.309998
494785.250000 5420616.000000 263.329987
494785.187500 5420613.000000 261.549988
494785.093750 5420610.500000 261.290009
494784.968750 5420607.500000 261.269989
494784.843750 5420605.000000 261.230011
494784.718750 5420602.000000 261.250000
494784.593750 5420599.000000 261.320007
494784.468750 5420596.500000 261.480011
494784.343750 5420593.500000 261.559998
494784.218750 5420590.500000 261.579987
494784.093750 5420588.000000 261.529999
494783.968750 5420585.000000 261.519989
494783.843750 5420582.000000 261.579987
494783.718750 5420579.500000 261.589996
494783.593750 5420576.500000 261.570007
494783.312500 5420573.500000 264.779999
494783.312500 5420571.000000 262.339996
494783.218750 5420568.000000 261.570007
494783.093750 5420565.500000 261.859985
494782.968750 5420562.500000 261.799988
494782.843750 5420560.000000 262.040009
494782.718750 5420557.000000 262.070007
494782.593750 5420554.000000 262.209991
494782.437500 5420551.500000 262.260010
494782.312500 5420548.500000 262.420013
494782.187500 5420545.500000 262.429993
494782.062500 5420543.000000 262.500000
494781.937500 5420540.000000 262.600006
494781.843750 5420537.500000 262.420013
494781.718750 5420534.500000 262.339996
494781.593750 5420531.500000 262.250000
494781.437500 5420529.000000 262.739990
494781.156250 5420526.500000 266.450012
494780.656250 5420523.500000 274.839996
494780.531250 5420521.000000 275.549988
494780.406250 5420518.000000 274.899994
494780.312500 5420515.500000 274.540009
494780.218750 5420512.500000 274.320007
494780.093750 5420510.000000 274.130005
494779.968750 5420507.000000 274.049988
494779.843750 5420504.500000 274.750000
494779.593750 5420502.000000 277.429993
494779.375000 5420499.000000 279.679993
494779.250000 5420496.500000 279.899994
494779.125000 5420493.500000 279.750000
494779.000000 5420491.000000 279.850006
494778.875000 5420488.000000 280.070007
494778.750000 5420485.500000 279.730011
494778.625000 5420482.500000 279.670013
494778.531250 5420479.500000 279.730011
494778.406250 5420477.000000 279.459991
494778.250000 5420474.500000 280.359985
494778.093750 5420471.500000 281.459991
494777.968750 5420469.000000 281.429993
494777.843750 5420466.000000 281.350006
494777.718750 5420463.000000 281.220001
494777.625000 5420460.500000 280.799988
494777.500000 5420457.500000 280.920013
494777.375000 5420455.000000 281.070007
494777.218750 5420452.000000 281.700012
494777.062500 5420449.500000 282.309998
494777.250000 5420446.000000 274.890015
494777.250000 5420442.500000 271.470001
494777.343750 5420439.000000 265.820007
494777.218750 5420436.000000 265.720001
494777.125000 5420432.500000 264.230011
494777.125000 5420429.500000 261.720001
494777.000000 5420426.500000 261.309998
494776.812500 5420424.000000 262.649994
494776.656250 5420421.000000 263.730011
494776.656250 5420417.500000 259.809998
494776.531250 5420415.000000 259.899994
494776.406250 5420412.000000 259.850006
494776.281250 5420409.000000 259.839996
494776.156250 5420406.000000 259.799988
494776.031250 5420403.000000 259.859985
494775.906250 5420400.000000 259.820007
494775.750000 5420397.000000 259.920013
494775.625000 5420394.500000 259.929993
494775.500000 5420391.500000 259.940002
494775.375000 5420388.500000 260.089996
494775.250000 5420385.500000 260.089996
494775.093750 5420382.500000 260.119995
494774.500000 5420382.500000 273.279999
494774.406250 5420379.500000 272.989990
494774.281250 5420376.500000 272.700012
494774.062500 5420374.000000 274.750000
494773.750000 5420372.500000 280.529999
494773.906250 5420367.500000 271.839996
494773.593750 5420366.000000 277.619995
494773.406250 5420363.500000 279.390015
494773.312500 5420360.500000 277.929993
494773.187500 5420357.500000 277.959991
494773.062500 5420354.500000 277.890015
494772.937500 5420351.500000 277.820007
494772.812500 5420348.500000 277.630005
494772.687500 5420345.500000 277.470001
494772.562500 5420342.500000 277.369995
494772.406250 5420339.500000 277.369995
494772.937500 5420337.500000 277.829987
494773.093750 5420340.000000 277.399994
494773.218750 5420342.500000 277.410004
494773.343750 5420345.500000 277.500000
494773.468750 5420348.000000 277.660004
494773.593750 5420351.000000 277.829987
494773.750000 5420354.000000 277.850006
494773.875000 5420356.500000 277.899994
494774.000000 5420359.500000 277.989990
494774.125000 5420362.000000 278.579987
494774.281250 5420365.000000 278.250000
494774.437500 5420367.500000 277.179993
494774.906250 5420368.000000 267.250000
494774.625000 5420374.000000 280.459991
494775.187500 5420373.500000 267.320007
494775.125000 5420377.500000 272.880005
494775.281250 5420380.500000 273.059998
494775.468750 5420383.000000 271.100006
494776.000000 5420383.000000 260.130005
494776.125000 5420386.000000 260.100006
494776.281250 5420389.000000 260.029999
494776.437500 5420391.500000 259.940002
494776.562500 5420394.500000 259.890015
494776.718750 5420397.500000 259.920013
494776.843750 5420400.000000 259.790009
494777.000000 5420403.000000 259.809998
494777.156250 5420406.000000 259.790009
494777.281250 5420409.000000 259.829987
494777.406250 5420411.500000 259.890015
494777.562500 5420414.500000 259.899994
494777.593750 5420418.000000 262.940002
494777.687500 5420421.000000 263.940002
494777.937500 5420423.500000 261.070007
494778.093750 5420426.000000 261.089996
494778.187500 5420429.000000 261.529999
494778.250000 5420432.000000 263.950012
494778.343750 5420435.000000 265.260010
494778.468750 5420438.000000 265.619995
494778.625000 5420441.000000 265.100006
494778.375000 5420445.000000 275.690002
494778.250000 5420449.000000 282.250000
494778.406250 5420451.500000 281.959991
494778.562500 5420454.000000 280.859985
494778.687500 5420457.000000 280.940002
494778.843750 5420459.500000 280.859985
494778.968750 5420462.500000 280.950012
494779.093750 5420465.000000 281.260010
494779.218750 5420468.000000 281.350006
494779.375000 5420470.500000 281.570007
494779.531250 5420473.500000 280.859985
494779.718750 5420476.000000 279.470001
494779.843750 5420479.000000 279.529999
494780.000000 5420481.500000 279.649994
494780.125000 5420484.500000 279.809998
494780.250000 5420487.000000 279.899994
494780.375000 5420490.000000 279.869995
494780.531250 5420492.500000 279.959991
494780.656250 5420495.500000 280.109985
494780.781250 5420498.000000 280.160004
494780.937500 5420501.000000 279.660004
494781.125000 5420503.500000 278.100006
494781.437500 5420506.000000 274.640015
494781.593750 5420509.000000 274.339996
494781.718750 5420511.500000 274.350006
494781.843750 5420514.500000 274.329987
494781.968750 5420517.000000 274.690002
494782.093750 5420520.000000 275.079987
494782.187500 5420522.500000 275.760010
494782.625000 5420525.000000 268.970001
494782.968750 5420528.000000 264.500000
494783.218750 5420530.500000 262.059998
494783.343750 5420533.500000 262.350006
494783.468750 5420536.000000 262.489990
494783.593750 5420539.000000 262.600006
494783.750000 5420542.000000 262.700012
494783.875000 5420544.500000 262.600006
494784.031250 5420547.500000 262.470001
494784.156250 5420550.000000 262.450012
494784.312500 5420553.000000 262.339996
494784.468750 5420556.000000 262.130005
494784.625000 5420558.500000 262.040009
494784.750000 5420561.500000 261.989990
494784.875000 5420564.000000 262.670013
494785.000000 5420567.000000 262.750000
494785.156250 5420570.000000 262.510010
494785.125000 5420572.500000 266.089996
494785.468750 5420575.500000 261.929993
494785.625000 5420578.500000 261.640015
494785.750000 5420581.000000 261.540009
494785.906250 5420584.000000 261.529999
494786.031250 5420587.000000 261.579987
494786.187500 5420589.500000 261.529999
494786.312500 5420592.500000 261.579987
494786.468750 5420595.500000 261.510010
494786.593750 5420598.000000 261.339996
494786.750000 5420601.000000 261.269989
494786.906250 5420604.000000 261.209991
494787.031250 5420606.500000 261.230011
494787.156250 5420609.500000 261.260010
494787.312500 5420612.500000 261.380005
494787.375000 5420615.000000 262.920013
494787.406250 5420617.500000 264.929993
494787.437500 5420620.500000 267.149994
494787.500000 5420623.000000 269.040009
494787.625000 5420625.500000 269.040009
494787.781250 5420628.500000 269.109985
494787.906250 5420631.500000 269.119995
494788.062500 5420634.000000 269.209991
494788.187500 5420637.000000 269.130005
494788.343750 5420640.000000 269.049988
494788.468750 5420642.500000 269.040009
494788.531250 5420645.500000 270.940002
494788.562500 5420648.000000 272.809998
494788.625000 5420650.500000 274.410004
494788.687500 5420653.000000 276.130005
494788.750000 5420656.000000 277.850006
494788.906250 5420658.500000 277.279999
494789.031250 5420661.500000 277.369995
494789.187500 5420664.000000 277.359985
494789.343750 5420667.000000 277.290009
494789.468750 5420670.000000 277.239990
494789.562500 5420672.500000 278.269989
494789.593750 5420675.000000 280.170013
494789.625000 5420677.500000 282.019989
494789.781250 5420680.500000 282.359985
494789.906250 5420683.500000 282.320007
494790.031250 5420686.000000 282.720001
494790.093750 5420688.500000 284.359985
494790.125000 5420691.000000 286.220001
494790.156250 5420693.500000 288.100006
494790.343750 5420696.500000 287.380005
494790.500000 5420699.500000 287.230011
494790.593750 5420702.000000 288.260010
494790.625000 5420704.500000 289.769989
494790.687500 5420707.000000 291.339996
494790.812500 5420709.500000 291.600006
494790.781250 5420711.500000 294.799988
494790.937500 5420714.500000 294.820007
494791.062500 5420717.500000 294.890015
494791.375000 5420721.000000 291.630005
494791.531250 5420724.000000 291.540009
494791.687500 5420727.000000 291.510010
494791.843750 5420730.000000 291.450012
494791.968750 5420733.000000 291.489990
494792.125000 5420735.500000 291.380005
494792.281250 5420738.500000 291.329987
494792.437500 5420741.500000 291.059998
494792.625000 5420745.000000 290.420013
494792.750000 5420747.500000 290.559998
494792.906250 5420750.500000 290.399994
494793.062500 5420753.500000 290.519989
494793.187500 5420756.500000 290.500000
494793.343750 5420759.500000 290.700012
494793.500000 5420762.500000 290.399994
494793.656250 5420765.500000 290.339996
494793.812500 5420768.500000 290.100006
494793.968750 5420771.500000 290.170013
494794.125000 5420774.500000 289.970001
494794.250000 5420777.500000 290.290009
494794.406250 5420780.500000 290.260010
494795.156250 5420780.500000 289.929993
494795.031250 5420778.000000 289.799988
494794.937500 5420775.000000 289.510010
494794.812500 5420772.500000 289.420013
494794.687500 5420770.000000 289.510010
494794.562500 5420767.000000 289.510010
494794.437500 5420764.500000 289.690002
494794.312500 5420761.500000 289.690002
494794.187500 5420758.500000 289.619995
494794.062500 5420756.000000 289.769989
494793.906250 5420753.000000 289.940002
494793.812500 5420750.500000 290.019989
494793.656250 5420747.500000 290.059998
494793.531250 5420744.500000 290.260010
494793.375000 5420741.500000 291.010010
494793.218750 5420739.000000 291.220001
494793.093750 5420736.000000 291.320007
494792.968750 5420733.500000 291.390015
494792.843750 5420730.500000 291.410004
494792.718750 5420728.000000 291.510010
494792.593750 5420725.000000 291.559998
494792.468750 5420722.000000 291.570007
494792.125000 5420718.500000 295.200012
494792.031250 5420716.000000 295.299988
494791.875000 5420713.000000 295.220001
494791.906250 5420711.000000 292.989990
494791.812500 5420708.500000 292.190002
494791.781250 5420706.000000 290.570007
494791.750000 5420703.500000 288.959991
494791.718750 5420701.000000 287.390015
494791.593750 5420698.000000 287.410004
494791.468750 5420695.500000 287.459991
494791.343750 5420692.500000 287.480011
494791.312500 5420690.500000 285.660004
494791.281250 5420688.000000 284.049988
494791.218750 5420685.000000 282.339996
494791.125000 5420682.500000 282.390015
494791.000000 5420680.000000 282.390015
494790.906250 5420677.000000 281.519989
494790.875000 5420674.500000 279.779999
494790.843750 5420672.000000 277.859985
494790.750000 5420669.500000 277.350006
494790.625000 5420666.500000 277.359985
494790.500000 5420664.000000 277.369995
494790.375000 5420661.000000 277.459991
494790.250000 5420658.500000 277.350006
494790.125000 5420655.500000 277.500000
494790.093750 5420653.000000 275.859985
494790.031250 5420650.500000 274.200012
494790.000000 5420648.000000 272.549988
494789.968750 5420645.500000 270.649994
494789.937500 5420643.000000 269.070007
494789.812500 5420640.000000 269.049988
494789.656250 5420637.000000 269.149994
494789.531250 5420634.500000 269.200012
494789.406250 5420631.500000 269.140015
494789.312500 5420629.000000 269.140015
494789.156250 5420626.000000 269.019989
494789.062500 5420623.000000 268.989990
494789.000000 5420620.500000 267.390015
494788.968750 5420618.000000 265.260010
494788.937500 5420615.000000 263.309998
494788.906250 5420612.500000 261.380005
494788.812500 5420610.000000 261.230011
494788.656250 5420607.000000 261.190002
494788.562500 5420604.000000 261.119995
494788.406250 5420601.500000 261.230011
494788.281250 5420598.500000 261.290009
494788.156250 5420595.500000 261.410004
494788.031250 5420593.000000 261.510010
494787.906250 5420590.000000 261.519989
494787.781250 5420587.000000 261.519989
494787.656250 5420584.500000 261.470001
494787.531250 5420581.500000 261.510010
494787.375000 5420579.000000 261.579987
494787.281250 5420576.000000 261.600006
494787.125000 5420573.500000 262.200012
494786.843750 5420570.500000 265.500000
494786.843750 5420567.500000 262.559998
494786.656250 5420564.500000 263.859985
494786.593750 5420562.000000 262.559998
494786.500000 5420559.000000 262.029999
494786.343750 5420556.500000 262.190002
494786.218750 5420553.500000 262.359985
494786.093750 5420550.500000 262.559998
494785.968750 5420548.000000 262.649994
494785.843750 5420545.500000 262.769989
494785.687500 5420542.500000 262.829987
494785.593750 5420539.500000 262.709991
494785.437500 5420537.000000 262.619995
494785.343750 5420534.000000 262.480011
494785.218750 5420531.000000 262.220001
494784.968750 5420528.500000 264.630005
494784.437500 5420526.000000 274.500000
494784.281250 5420523.000000 275.279999
494784.156250 5420520.500000 275.220001
494784.031250 5420517.500000 274.820007
494783.937500 5420515.000000 274.399994
494783.812500 5420512.000000 274.320007
494783.687500 5420509.500000 274.230011
494783.531250 5420506.500000 275.109985
494783.250000 5420504.000000 278.839996
494783.093750 5420501.500000 279.619995
494782.937500 5420498.500000 280.429993
494782.843750 5420496.000000 279.899994
494782.718750 5420493.000000 279.940002
494782.593750 5420490.000000 279.850006
494782.468750 5420487.500000 279.859985
494782.343750 5420485.000000 279.829987
494782.218750 5420482.000000 279.649994
494782.125000 5420479.000000 279.519989
494782.000000 5420476.500000 279.429993
494781.812500 5420474.000000 280.769989
494781.656250 5420471.000000 281.429993
494781.531250 5420468.500000 281.269989
494781.406250 5420465.500000 281.070007
494781.312500 5420462.500000 280.880005
494781.187500 5420460.000000 280.769989
494781.062500 5420457.000000 280.700012
494780.937500 5420454.500000 280.850006
494780.781250 5420451.500000 281.670013
494780.593750 5420449.000000 282.700012
494780.531250 5420446.000000 281.190002
494780.750000 5420442.000000 271.989990
494780.937500 5420438.000000 263.549988
494780.812500 5420435.000000 263.489990
494780.656250 5420432.000000 264.250000
494780.625000 5420428.500000 261.779999
494780.531250 5420426.000000 260.579987
494780.406250 5420423.000000 260.380005
494780.156250 5420420.500000 263.859985
494780.093750 5420417.500000 261.739990
494780.031250 5420414.000000 259.790009
494779.906250 5420411.000000 259.820007
494779.781250 5420408.000000 259.739990
494779.656250 5420405.500000 259.660004
494779.500000 5420402.500000 259.820007
494779.375000 5420399.500000 259.750000
494779.218750 5420396.500000 259.839996
494779.093750 5420393.500000 259.970001
494778.968750 5420391.000000 259.929993
494778.843750 5420387.500000 260.059998
494778.687500 5420385.000000 260.140015
494778.562500 5420382.000000 260.140015
494778.000000 5420382.000000 273.230011
494777.875000 5420379.000000 273.040009
494777.906250 5420374.500000 267.609985
494777.406250 5420374.500000 278.390015
494777.156250 5420372.500000 282.320007
494777.250000 5420368.000000 275.369995
494777.062500 5420365.500000 277.700012
494776.875000 5420362.500000 278.480011
494776.781250 5420359.500000 278.079987
494776.625000 5420356.500000 277.929993
494776.500000 5420353.500000 277.880005
494776.375000 5420351.000000 277.859985
494776.218750 5420347.500000 277.730011
494776.125000 5420344.500000 277.540009
494775.968750 5420342.000000 277.440002
494775.812500 5420339.000000 278.470001
494776.500000 5420340.000000 278.339996
494776.656250 5420342.500000 277.410004
494776.812500 5420345.000000 277.540009
494776.906250 5420348.000000 277.760010
494777.062500 5420350.500000 277.809998
494777.187500 5420353.500000 277.869995
494777.343750 5420356.000000 277.950012
494777.468750 5420359.000000 277.950012
494777.625000 5420361.500000 278.000000
494777.750000 5420364.500000 278.160004
494777.906250 5420367.000000 277.059998
494778.312500 5420367.500000 269.010010
494778.093750 5420373.500000 280.470001
494778.656250 5420373.000000 267.429993
494778.625000 5420377.000000 272.839996
494778.750000 5420380.000000 273.089996
494778.875000 5420383.000000 273.269989
494779.468750 5420382.500000 260.470001
494779.625000 5420385.500000 260.179993
494779.781250 5420388.500000 260.029999
494779.906250 5420391.000000 260.019989
494780.062500 5420394.000000 259.959991
494780.218750 5420397.000000 259.809998
494780.343750 5420399.500000 259.880005
494780.500000 5420402.500000 259.869995
494780.625000 5420405.500000 259.750000
494780.781250 5420408.500000 259.730011
494780.937500 5420411.000000 259.760010
494781.062500 5420414.000000 259.869995
494781.218750 5420417.000000 259.529999
494781.218750 5420420.000000 263.470001
494781.500000 5420422.500000 260.309998
494781.625000 5420425.500000 260.410004
494781.718750 5420428.500000 261.359985
494781.781250 5420431.500000 264.170013
494781.937500 5420434.500000 263.470001
494782.093750 5420437.500000 263.510010
494781.875000 5420441.500000 272.529999
494781.687500 5420445.500000 281.309998
494781.781250 5420448.500000 282.769989
494781.968750 5420451.000000 281.559998
494782.125000 5420453.500000 280.760010
494782.281250 5420456.500000 280.630005
494782.406250 5420459.000000 280.809998
494782.531250 5420462.000000 281.010010
494782.687500 5420464.500000 281.140015
494782.812500 5420467.500000 281.179993
494782.937500 5420470.000000 281.269989
494783.093750 5420473.000000 281.089996
494783.312500 5420475.500000 279.390015
494783.437500 5420478.000000 279.529999
494783.562500 5420481.000000 279.660004
494783.718750 5420484.000000 279.739990
494783.843750 5420486.500000 279.769989
494783.968750 5420489.000000 279.859985
494784.125000 5420492.000000 279.920013
494784.250000 5420495.000000 279.890015
494784.406250 5420497.500000 279.700012
494784.531250 5420500.500000 280.019989
494784.718750 5420503.000000 279.200012
494784.937500 5420505.500000 276.929993
494785.187500 5420508.000000 274.380005
494785.343750 5420511.000000 274.299988
494785.468750 5420513.500000 274.190002
494785.593750 5420516.500000 274.619995
494785.718750 5420519.000000 274.890015
494785.812500 5420522.000000 276.089996
494786.000000 5420525.000000 275.369995
494786.218750 5420527.500000 272.869995
494786.750000 5420530.000000 263.910004
494786.968750 5420533.000000 262.399994
494787.093750 5420535.500000 262.559998
494787.250000 5420538.500000 262.679993
494787.375000 5420541.000000 262.859985
494787.531250 5420544.000000 262.820007
494787.656250 5420547.000000 262.730011
494787.812500 5420550.000000 262.700012
494787.968750 5420552.500000 262.549988
494788.125000 5420555.500000 262.429993
494788.250000 5420558.000000 262.230011
494788.375000 5420561.000000 262.440002
494788.437500 5420564.000000 264.510010
494788.625000 5420566.500000 263.880005
494788.718750 5420569.000000 264.670013
494788.875000 5420572.000000 264.079987
494789.156250 5420575.000000 261.470001
494789.281250 5420578.000000 261.559998
494789.437500 5420580.500000 261.500000
494789.593750 5420583.500000 261.470001
494789.718750 5420586.500000 261.410004
494789.875000 5420589.000000 261.420013
494790.000000 5420592.000000 261.420013
494790.156250 5420595.000000 261.380005
494790.312500 5420597.500000 261.290009
494790.437500 5420600.500000 261.209991
494790.593750 5420603.500000 261.179993
494790.750000 5420606.000000 261.200012
494790.875000 5420609.000000 261.250000
494791.031250 5420612.000000 261.230011
494791.093750 5420614.500000 262.820007
494791.125000 5420617.000000 265.309998
494791.156250 5420619.500000 267.420013
494791.218750 5420622.500000 268.970001
494791.375000 5420625.000000 269.019989
494791.500000 5420628.000000 269.000000
494791.656250 5420631.000000 269.000000
494791.781250 5420633.500000 269.029999
494791.937500 5420636.500000 269.019989
494792.093750 5420639.000000 268.910004
494792.218750 5420642.000000 268.970001
494792.312500 5420645.000000 270.049988
494792.343750 5420647.500000 272.179993
494792.406250 5420650.000000 274.029999
494792.468750 5420652.500000 275.470001
494792.531250 5420655.000000 277.100006
494792.656250 5420658.000000 277.679993
494792.812500 5420660.500000 277.399994
494792.937500 5420663.500000 277.440002
494793.093750 5420666.500000 277.380005
494793.250000 5420669.500000 277.329987
494793.375000 5420672.000000 277.859985
494793.406250 5420674.500000 279.579987
494793.437500 5420677.000000 281.359985
494793.562500 5420679.500000 282.299988
494793.687500 5420682.500000 282.390015
494793.843750 5420685.500000 282.339996
494793.875000 5420688.000000 284.230011
494793.937500 5420690.500000 285.980011
494793.968750 5420693.000000 287.799988
494794.125000 5420696.000000 287.359985
494794.312500 5420699.000000 287.290009
494794.406250 5420701.500000 287.630005
494794.468750 5420704.000000 289.369995
494794.531250 5420706.500000 290.829987
494794.625000 5420709.000000 291.869995
494794.781250 5420712.000000 291.510010
494794.937500 5420715.000000 291.529999
494795.062500 5420717.500000 291.570007
494795.218750 5420720.500000 291.540009
494795.375000 5420723.500000 291.410004
494795.531250 5420726.500000 291.450012
494795.656250 5420729.500000 291.399994
494795.812500 5420732.000000 291.269989
494795.968750 5420735.000000 291.489990
494796.125000 5420738.000000 291.140015
494796.281250 5420741.000000 291.040009
494796.437500 5420744.000000 290.989990
494796.593750 5420747.000000 290.720001
494796.687500 5420749.500000 291.540009
494796.843750 5420752.500000 291.790009
494797.031250 5420755.500000 291.059998
494797.218750 5420759.000000 290.320007
494797.375000 5420762.000000 289.929993
494797.562500 5420765.000000 289.739990
494797.718750 5420768.000000 289.660004
494797.875000 5420771.000000 289.600006
494798.031250 5420774.000000 289.489990
494798.156250 5420776.500000 289.869995
494798.312500 5420780.000000 289.690002
494798.468750 5420783.000000 289.309998
494799.156250 5420782.500000 289.989990
494799.062500 5420780.000000 289.549988
494798.906250 5420777.000000 289.429993
494798.812500 5420774.500000 289.589996
494798.656250 5420772.000000 289.709991
494798.562500 5420769.000000 289.690002
494798.406250 5420766.500000 289.709991
494798.281250 5420763.500000 290.170013
494798.156250 5420761.000000 290.000000
494797.937500 5420757.500000 291.200012
494797.781250 5420754.500000 291.890015
494797.625000 5420751.500000 292.470001
494797.593750 5420749.500000 291.089996
494797.468750 5420746.500000 290.799988
494797.343750 5420743.500000 290.929993
494797.187500 5420741.000000 291.049988
494797.062500 5420738.000000 291.369995
494796.875000 5420735.000000 292.049988
494796.812500 5420732.500000 291.299988
494796.687500 5420730.000000 291.339996
494796.562500 5420727.000000 291.420013
494796.437500 5420724.500000 291.380005
494796.281250 5420721.500000 291.519989
494796.156250 5420718.500000 291.519989
494796.031250 5420716.000000 291.519989
494795.906250 5420713.000000 291.510010
494795.781250 5420710.500000 291.450012
494795.656250 5420707.500000 291.609985
494795.625000 5420705.000000 289.980011
494795.562500 5420703.000000 288.579987
494795.500000 5420700.500000 287.220001
494795.375000 5420697.500000 287.290009
494795.250000 5420694.500000 287.420013
494795.125000 5420692.000000 287.130005
494795.125000 5420689.500000 285.320007
494795.062500 5420687.000000 283.690002
494795.031250 5420684.500000 282.279999
494794.875000 5420682.000000 282.299988
494794.750000 5420679.000000 282.790009
494794.718750 5420676.500000 280.899994
494794.656250 5420674.000000 279.239990
494794.625000 5420671.500000 277.309998
494794.500000 5420668.500000 277.329987
494794.375000 5420666.000000 277.380005
494794.250000 5420663.000000 277.399994
494794.125000 5420660.500000 277.399994
494793.968750 5420657.500000 278.170013
494793.906250 5420655.000000 276.760010
494793.875000 5420652.500000 275.040009
494793.812500 5420650.000000 273.640015
494793.781250 5420647.000000 271.880005
494793.750000 5420644.500000 269.829987
494793.656250 5420642.000000 268.980011
494793.531250 5420639.000000 269.000000
494793.406250 5420636.500000 269.040009
494793.281250 5420633.500000 269.029999
494793.125000 5420631.000000 269.059998
494793.000000 5420628.000000 269.059998
494792.875000 5420625.000000 269.000000
494792.750000 5420622.500000 268.989990
494792.687500 5420619.500000 267.869995
494792.656250 5420617.000000 265.839996
494792.656250 5420614.500000 263.329987
494792.625000 5420612.000000 261.489990
494792.500000 5420609.000000 261.209991
494792.375000 5420606.000000 261.200012
494792.250000 5420603.500000 261.179993
494792.125000 5420600.500000 261.200012
494791.906250 5420597.500000 262.239990
494791.812500 5420595.000000 261.679993
494791.718750 5420592.000000 261.359985
494791.593750 5420589.500000 261.440002
494791.437500 5420586.500000 261.380005
494791.312500 5420583.500000 261.399994
494791.187500 5420581.000000 261.489990
494791.062500 5420578.000000 261.649994
494790.875000 5420575.000000 263.089996
494790.781250 5420572.500000 262.220001
494790.468750 5420569.500000 265.829987
494790.437500 5420567.000000 263.779999
494790.250000 5420564.000000 264.799988
494790.218750 5420561.500000 262.940002
494790.125000 5420558.500000 262.390015
494789.968750 5420555.500000 262.549988
494789.843750 5420553.000000 262.649994
494789.718750 5420550.000000 262.709991
494789.593750 5420547.500000 262.829987
494789.437500 5420544.500000 262.910004
494789.312500 5420541.500000 262.859985
494789.187500 5420539.000000 262.720001
494789.093750 5420536.000000 262.609985
494788.968750 5420533.000000 262.369995
494788.718750 5420530.500000 264.750000
494788.156250 5420528.000000 274.730011
494788.000000 5420525.000000 275.600006
494787.875000 5420522.500000 275.600006
494787.781250 5420519.500000 275.029999
494787.656250 5420517.000000 274.459991
494787.562500 5420514.000000 274.269989
494787.437500 5420511.500000 274.239990
494787.312500 5420508.500000 274.200012
494787.093750 5420506.000000 276.269989
494786.843750 5420503.500000 279.329987
494786.687500 5420500.500000 279.940002
494786.562500 5420498.000000 279.910004
494786.437500 5420495.000000 279.970001
494786.312500 5420492.500000 279.829987
494786.187500 5420489.500000 279.899994
494786.062500 5420486.500000 279.850006
494785.937500 5420484.000000 279.720001
494785.812500 5420481.000000 279.720001
494785.656250 5420478.500000 279.630005
494785.562500 5420475.500000 279.500000
494785.406250 5420473.000000 280.459991
494785.218750 5420470.000000 281.239990
494785.125000 5420467.500000 281.220001
494784.968750 5420465.000000 281.239990
494784.875000 5420462.000000 280.970001
494784.750000 5420459.000000 280.799988
494784.625000 5420456.500000 280.850006
494784.500000 5420453.500000 280.779999
494784.343750 5420451.000000 281.059998
494784.187500 5420448.000000 281.679993
494784.062500 5420445.500000 282.019989
494784.250000 5420441.000000 272.799988
494784.468750 5420437.000000 263.920013
494784.312500 5420434.500000 264.600006
494784.218750 5420431.000000 263.440002
494784.187500 5420428.000000 260.690002
494784.062500 5420425.000000 260.209991
494783.937500 5420422.000000 260.119995
494783.812500 5420419.000000 260.000000
494783.656250 5420416.500000 259.950012
494783.531250 5420413.500000 259.790009
494783.406250 5420410.500000 259.720001
494783.281250 5420407.500000 259.670013
494783.156250 5420404.500000 259.679993
494783.000000 5420401.500000 259.630005
494782.875000 5420398.500000 259.690002
494782.718750 5420395.500000 259.839996
494782.593750 5420393.000000 259.809998
494782.437500 5420390.000000 259.920013
494782.312500 5420387.000000 260.100006
494782.156250 5420384.000000 260.149994
494781.812500 5420382.500000 266.640015
494781.562500 5420380.500000 270.820007
494781.750000 5420375.000000 260.600006
494781.281250 5420374.500000 270.649994
494780.812500 5420374.000000 281.010010
494781.093750 5420368.000000 267.899994
494780.625000 5420367.500000 277.989990
494780.562500 5420364.500000 276.329987
494780.343750 5420361.500000 278.190002
494780.218750 5420359.000000 277.980011
494780.093750 5420356.000000 277.859985
494779.968750 5420353.000000 277.850006
494779.843750 5420350.000000 277.779999
494779.687500 5420347.000000 277.670013
494779.562500 5420344.000000 277.480011
494779.375000 5420341.000000 278.500000
494779.906250 5420339.500000 279.269989
494780.093750 5420342.000000 278.100006
494780.250000 5420344.500000 277.540009
494780.375000 5420347.000000 277.679993
494780.500000 5420350.000000 277.760010
494780.625000 5420352.500000 277.959991
494780.781250 5420355.500000 277.910004
494780.937500 5420358.500000 277.950012
494781.062500 5420361.000000 278.029999
494781.218750 5420363.500000 277.380005
494781.406250 5420366.000000 276.410004
494781.656250 5420368.000000 272.720001
494781.562500 5420372.500000 280.429993
494781.906250 5420374.000000 274.250000
494782.281250 5420375.000000 267.200012
494782.625000 5420376.500000 260.529999
494782.781250 5420379.500000 260.410004
494782.937500 5420382.000000 260.250000
494783.093750 5420385.000000 260.170013
494783.250000 5420388.000000 260.000000
494783.375000 5420390.500000 259.880005
494783.531250 5420393.500000 259.839996
494783.687500 5420396.000000 259.769989
494783.843750 5420399.000000 259.720001
494783.968750 5420402.000000 259.739990
494784.125000 5420405.000000 259.670013
494784.281250 5420407.500000 259.679993
494784.406250 5420410.500000 259.779999
494784.562500 5420413.500000 259.809998
494784.718750 5420416.000000 259.829987
494784.843750 5420419.000000 260.059998
494785.000000 5420422.000000 260.119995
494785.125000 5420425.000000 260.119995
494785.281250 5420427.500000 260.489990
494785.343750 5420430.500000 262.369995
494785.406250 5420434.000000 264.899994
494785.562500 5420437.000000 264.720001
494785.406250 5420440.500000 272.519989
494785.187500 5420445.000000 282.350006
494785.343750 5420447.500000 281.750000
494785.500000 5420450.000000 281.500000
494785.656250 5420453.000000 280.850006
494785.812500 5420456.000000 280.899994
494785.937500 5420458.500000 280.869995
494786.093750 5420461.000000 280.880005
494786.218750 5420464.000000 281.130005
494786.375000 5420467.000000 281.279999
494786.500000 5420469.500000 281.200012
494786.656250 5420472.500000 281.269989
494786.875000 5420475.000000 279.500000
494787.000000 5420477.500000 279.619995
494787.125000 5420480.500000 279.609985
494787.281250 5420483.000000 279.769989
494787.406250 5420486.000000 279.750000
494787.562500 5420488.500000 279.769989
494787.687500 5420491.500000 279.730011
494787.812500 5420494.000000 280.200012
494787.968750 5420497.000000 279.820007
494788.125000 5420499.500000 279.910004
494788.250000 5420502.500000 279.880005
494788.500000 5420505.000000 277.470001
494788.750000 5420507.500000 274.570007
494788.906250 5420510.500000 274.209991
494789.062500 5420513.000000 274.239990
494789.187500 5420516.000000 274.369995
494789.312500 5420518.500000 274.720001
494789.437500 5420521.500000 275.260010
494789.562500 5420524.000000 275.670013
494789.750000 5420527.000000 274.760010
494790.250000 5420529.500000 266.299988
494790.562500 5420532.000000 262.339996
494790.687500 5420535.000000 262.519989
494790.843750 5420538.000000 262.779999
494790.968750 5420540.500000 262.839996
494791.125000 5420543.500000 262.839996
494791.281250 5420546.500000 262.790009
494791.406250 5420549.000000 262.820007
494791.562500 5420551.500000 262.760010
494791.718750 5420554.500000 262.679993
494791.875000 5420557.500000 262.679993
494791.968750 5420560.000000 263.119995
494792.062500 5420563.000000 264.760010
494792.218750 5420565.500000 264.070007
494792.437500 5420568.500000 262.390015
494792.625000 5420571.500000 262.029999
494792.781250 5420574.500000 261.739990
494792.906250 5420577.000000 261.649994
494793.031250 5420580.000000 262.320007
494793.218750 5420583.000000 261.339996
494793.375000 5420585.500000 261.320007
494793.531250 5420588.500000 261.309998
494793.656250 5420591.500000 261.339996
494793.781250 5420594.000000 261.959991
494793.843750 5420597.000000 263.559998
494794.031250 5420599.500000 262.700012
494794.250000 5420602.500000 261.170013
494794.406250 5420605.500000 261.100006
494794.531250 5420608.000000 261.179993
494794.656250 5420611.000000 261.850006
494794.750000 5420613.500000 263.279999
494794.750000 5420616.000000 265.600006
494794.812500 5420619.000000 267.739990
494794.906250 5420621.500000 268.899994
494795.062500 5420624.500000 268.920013
494795.187500 5420627.500000 268.899994
494795.343750 5420630.000000 268.859985
494795.500000 5420633.000000 268.869995
494795.625000 5420635.500000 268.929993
494795.781250 5420638.500000 268.880005
494795.906250 5420641.500000 268.890015
494796.062500 5420644.500000 269.130005
494796.093750 5420647.000000 271.059998
494796.156250 5420649.500000 273.079987
494796.218750 5420652.000000 274.459991
494796.281250 5420654.500000 276.269989
494796.312500 5420657.000000 278.230011
494796.500000 5420660.000000 277.390015
494796.656250 5420663.000000 277.459991
494796.812500 5420666.000000 277.519989
494796.968750 5420668.500000 277.390015
494797.093750 5420671.500000 277.380005
494797.156250 5420674.000000 279.250000
494797.218750 5420676.500000 280.980011
494797.281250 5420679.000000 282.500000
494797.437500 5420682.000000 282.369995
494797.593750 5420685.000000 282.290009
494797.656250 5420687.500000 283.619995
494797.687500 5420690.000000 285.500000
494797.750000 5420692.500000 287.299988
494797.906250 5420695.000000 287.269989
494798.062500 5420698.000000 287.209991
494798.187500 5420701.000000 287.200012
494798.250000 5420703.500000 288.730011
494798.312500 5420706.000000 290.350006
494798.375000 5420708.500000 292.149994
494798.375000 5420710.500000 294.640015
494798.531250 5420713.500000 294.799988
494798.656250 5420716.000000 294.910004
494799.000000 5420720.000000 291.429993
494799.156250 5420722.500000 291.359985
494799.312500 5420725.500000 291.359985
494799.468750 5420728.500000 291.290009
494799.593750 5420731.500000 291.649994
494799.625000 5420734.000000 293.390015
494799.781250 5420737.000000 293.369995
494800.062500 5420740.500000 291.160004
494800.218750 5420743.000000 290.980011
494800.375000 5420746.000000 290.820007
494800.500000 5420749.000000 291.279999
494800.562500 5420751.500000 292.920013
494800.656250 5420754.000000 293.690002
494800.875000 5420757.500000 292.709991
494801.156250 5420761.000000 290.519989
494801.187500 5420763.000000 292.600006
494801.406250 5420766.500000 291.239990
494801.656250 5420770.000000 289.859985
494801.781250 5420773.000000 290.630005
494801.906250 5420776.000000 290.750000
494802.125000 5420779.000000 289.730011
494802.312500 5420782.000000 289.500000
494802.812500 5420781.000000 292.399994
494802.812500 5420779.000000 290.269989
494802.625000 5420776.000000 291.369995
494802.468750 5420773.000000 291.910004
494802.468750 5420771.000000 289.679993
494802.250000 5420768.000000 291.660004
494802.156250 5420765.000000 290.559998
494802.062500 5420763.000000 290.049988
494801.843750 5420759.500000 291.760010
494801.593750 5420756.000000 293.529999
494801.437500 5420753.000000 293.959991
494801.406250 5420751.000000 292.649994
494801.375000 5420748.500000 291.140015
494801.250000 5420745.500000 290.839996
494801.125000 5420743.000000 290.940002
494800.968750 5420740.000000 291.100006
494800.687500 5420736.500000 293.570007
494800.562500 5420734.000000 293.720001
494800.531250 5420731.500000 292.309998
494800.437500 5420729.000000 291.190002
494800.312500 5420726.500000 291.279999
494800.187500 5420723.500000 291.390015
494800.062500 5420721.000000 291.410004
494799.750000 5420717.000000 294.720001
494799.593750 5420714.000000 295.070007
494799.468750 5420711.500000 295.019989
494799.531250 5420709.500000 291.570007
494799.437500 5420707.000000 291.029999
494799.375000 5420704.500000 289.420013
494799.343750 5420702.000000 287.829987
494799.250000 5420699.500000 287.269989
494799.125000 5420697.000000 287.320007
494798.968750 5420694.000000 287.880005
494798.906250 5420691.500000 286.459991
494798.875000 5420689.000000 284.619995
494798.843750 5420686.500000 282.859985
494798.750000 5420684.000000 282.329987
494798.625000 5420681.000000 282.220001
494798.500000 5420678.500000 282.190002
494798.437500 5420676.000000 280.290009
494798.406250 5420673.500000 278.739990
494798.343750 5420670.500000 277.420013
494798.218750 5420668.000000 277.510010
494798.093750 5420665.000000 277.510010
494797.937500 5420662.000000 277.470001
494797.812500 5420659.500000 277.589996
494797.656250 5420657.000000 277.859985
494797.625000 5420654.000000 275.989990
494797.593750 5420651.500000 274.290009
494797.562500 5420649.000000 272.589996
494797.531250 5420646.500000 270.700012
494797.468750 5420644.000000 268.929993
494797.343750 5420641.000000 268.970001
494797.218750 5420638.500000 268.920013
494797.093750 5420635.500000 268.890015
494796.937500 5420632.500000 268.839996
494796.812500 5420630.000000 268.859985
494796.687500 5420627.000000 268.760010
494796.562500 5420624.500000 268.899994
494796.406250 5420621.500000 269.140015
494796.343750 5420619.000000 267.760010
494796.343750 5420616.500000 265.489990
494796.281250 5420613.500000 263.579987
494796.250000 5420611.000000 261.600006
494796.125000 5420608.000000 261.170013
494796.000000 5420605.500000 261.179993
494795.875000 5420602.500000 261.410004
494795.656250 5420599.500000 263.250000
494795.468750 5420596.500000 264.399994
494795.437500 5420594.000000 262.230011
494795.343750 5420591.500000 261.299988
494795.218750 5420588.500000 261.320007
494795.093750 5420586.000000 261.279999
494794.937500 5420583.000000 261.299988
494794.656250 5420580.000000 264.829987
494794.656250 5420577.500000 261.790009
494794.531250 5420574.500000 261.649994
494794.375000 5420571.500000 261.929993
494794.250000 5420569.000000 262.010010
494794.062500 5420566.000000 263.350006
494793.875000 5420563.000000 265.040009
494793.781250 5420560.500000 263.760010
494793.718750 5420557.500000 262.739990
494793.562500 5420554.500000 262.690002
494793.437500 5420552.000000 262.769989
494793.312500 5420549.000000 262.839996
494793.187500 5420546.500000 262.850006
494793.031250 5420543.500000 262.820007
494792.906250 5420541.000000 262.809998
494792.781250 5420538.000000 262.829987
494792.656250 5420535.000000 262.519989
494792.531250 5420532.500000 262.309998
494792.343750 5420529.500000 264.149994
494791.812500 5420527.000000 273.649994
494791.562500 5420524.000000 275.640015
494791.437500 5420521.500000 275.549988
494791.375000 5420518.500000 274.739990
494791.218750 5420516.000000 274.579987
494791.125000 5420513.500000 274.420013
494791.000000 5420510.500000 274.390015
494790.812500 5420507.500000 275.260010
494790.531250 5420505.000000 278.820007
494790.406250 5420502.500000 279.049988
494790.250000 5420499.500000 279.399994
494790.125000 5420497.000000 280.130005
494790.000000 5420494.500000 279.760010
494789.875000 5420491.500000 279.850006
494789.718750 5420489.000000 279.859985
494789.625000 5420486.000000 279.709991
494789.468750 5420483.000000 279.670013
494789.343750 5420480.500000 279.640015
494789.218750 5420477.500000 279.529999
494789.093750 5420475.000000 279.829987
494788.875000 5420472.500000 281.589996
494788.781250 5420469.500000 281.339996
494788.625000 5420466.500000 281.309998
494788.500000 5420464.000000 281.279999
494788.375000 5420461.000000 280.959991
494788.281250 5420458.500000 280.769989
494788.125000 5420455.500000 280.829987
494788.000000 5420452.500000 281.019989
494787.843750 5420450.000000 281.250000
494787.718750 5420447.500000 281.440002
494787.531250 5420445.000000 283.109985
494787.437500 5420442.000000 282.170013
494787.937500 5420436.500000 264.299988
494787.843750 5420433.500000 263.619995
494787.812500 5420430.000000 260.829987
494787.687500 5420427.000000 260.190002
494787.562500 5420424.000000 260.049988
494787.437500 5420421.000000 259.829987
494787.281250 5420418.000000 259.769989
494787.156250 5420415.500000 259.649994
494787.031250 5420412.500000 259.709991
494786.875000 5420409.500000 259.779999
494786.750000 5420406.500000 259.630005
494786.625000 5420403.500000 259.619995
494786.468750 5420400.500000 259.609985
494786.343750 5420398.000000 259.579987
494786.187500 5420395.000000 259.649994
494786.062500 5420392.000000 259.739990
494785.906250 5420389.000000 259.829987
494785.750000 5420386.000000 260.000000
494785.625000 5420383.000000 260.260010
494785.468750 5420380.000000 260.269989
494785.343750 5420377.500000 260.320007
494785.062500 5420375.500000 264.779999
494784.593750 5420375.000000 274.950012
494784.281250 5420373.000000 280.579987
494784.406250 5420368.500000 272.440002
494784.437500 5420364.000000 266.790009
494783.906250 5420364.000000 279.200012
494783.812500 5420361.000000 277.940002
494783.656250 5420358.000000 277.950012
494783.531250 5420355.000000 277.869995
494783.406250 5420352.000000 277.910004
494783.250000 5420349.000000 277.790009
494783.125000 5420346.000000 277.630005
494782.968750 5420343.000000 277.570007
494782.812500 5420340.500000 278.869995
494783.531250 5420341.500000 278.200012
494783.656250 5420344.000000 277.609985
494783.812500 5420346.500000 277.640015
494783.937500 5420349.500000 277.820007
494784.093750 5420352.000000 277.920013
494784.250000 5420355.000000 277.899994
494784.375000 5420357.500000 277.920013
494784.531250 5420360.500000 278.029999
494784.656250 5420363.000000 278.290009
494785.062500 5420364.000000 270.029999
494785.000000 5420368.500000 276.329987
494785.437500 5420369.000000 267.250000
494785.218750 5420374.500000 278.369995
494785.718750 5420374.500000 267.250000
494786.093750 5420376.000000 260.630005
494785.968750 5420380.500000 268.570007
494786.406250 5420381.500000 260.299988
494786.562500 5420384.000000 260.040009
494786.718750 5420387.000000 259.950012
494786.875000 5420390.000000 259.809998
494787.000000 5420392.500000 259.679993
494787.156250 5420395.500000 259.630005
494787.281250 5420398.500000 260.929993
494787.468750 5420401.000000 259.579987
494787.625000 5420404.000000 259.619995
494787.750000 5420407.000000 259.679993
494787.906250 5420410.000000 259.709991
494788.062500 5420412.500000 259.679993
494788.187500 5420415.500000 259.709991
494788.343750 5420418.500000 259.739990
494788.500000 5420421.000000 259.779999
494788.625000 5420424.000000 259.980011
494788.781250 5420427.000000 260.130005
494788.906250 5420430.000000 260.720001
494789.000000 5420433.000000 262.329987
494789.093750 5420436.000000 264.089996
494788.593750 5420441.500000 281.720001
494788.687500 5420444.500000 282.940002
494788.875000 5420447.000000 281.440002
494789.000000 5420449.500000 282.000000
494789.187500 5420452.500000 280.970001
494789.343750 5420455.000000 280.709991
494789.500000 5420457.500000 280.799988
494789.625000 5420460.500000 280.890015
494789.750000 5420463.500000 281.260010
494789.906250 5420466.000000 281.329987
494790.062500 5420469.000000 281.250000
494790.156250 5420471.500000 282.040009
494790.375000 5420474.500000 280.459991
494790.562500 5420477.000000 279.470001
494790.687500 5420479.500000 279.660004
494790.843750 5420482.500000 279.670013
494790.968750 5420485.000000 279.739990
494791.125000 5420488.000000 279.869995
494791.250000 5420490.500000 280.029999
494791.375000 5420493.500000 279.910004
494791.531250 5420496.000000 280.019989
494791.687500 5420499.000000 279.600006
494791.843750 5420501.500000 279.570007
494792.000000 5420504.500000 278.940002
494792.312500 5420507.000000 275.230011
494792.468750 5420509.500000 274.579987
494792.625000 5420512.500000 274.589996
494792.781250 5420515.000000 274.609985
494792.906250 5420518.000000 274.679993
494793.000000 5420520.500000 275.799988
494793.156250 5420523.500000 275.790009
494793.437500 5420526.000000 272.119995
494793.875000 5420528.500000 265.089996
494794.125000 5420531.500000 262.480011
494794.312500 5420534.500000 262.420013
494794.437500 5420537.000000 262.670013
494794.562500 5420540.000000 262.829987
494794.718750 5420542.500000 262.839996
494794.875000 5420545.500000 262.899994
494795.000000 5420548.500000 262.959991
494795.156250 5420551.000000 262.820007
494795.312500 5420554.000000 262.760010
494795.468750 5420556.500000 262.790009
494795.593750 5420559.500000 263.010010
494795.656250 5420562.000000 264.450012
494795.875000 5420565.000000 263.519989
494796.062500 5420568.000000 262.200012
494796.218750 5420570.500000 262.309998
494796.375000 5420573.500000 261.660004
494796.531250 5420576.500000 261.470001
494796.625000 5420579.000000 263.299988
494796.843750 5420582.000000 261.399994
494797.000000 5420585.000000 261.230011
494797.125000 5420587.500000 261.279999
494797.281250 5420590.500000 261.320007
494797.406250 5420593.500000 261.899994
494797.468750 5420596.000000 264.010010
494797.593750 5420598.500000 264.369995
494797.843750 5420602.000000 262.200012
494798.062500 5420605.000000 261.100006
494798.187500 5420607.500000 261.200012
494798.343750 5420610.500000 261.190002
494798.406250 5420613.000000 262.600006
494798.468750 5420616.000000 264.959991
494798.531250 5420618.500000 266.600006
494798.593750 5420621.000000 268.390015
494798.718750 5420624.000000 268.730011
494798.875000 5420626.500000 268.790009
494799.000000 5420629.500000 268.809998
494799.156250 5420632.000000 268.850006
494799.312500 5420635.000000 268.899994
494799.437500 5420638.000000 268.890015
494799.593750 5420641.000000 268.970001
494799.750000 5420643.500000 268.959991
494799.843750 5420646.000000 270.119995
494799.875000 5420649.000000 272.070007
494799.937500 5420651.500000 273.950012
494800.000000 5420654.000000 275.529999
494800.062500 5420656.500000 277.500000
494800.187500 5420659.500000 278.029999
494800.343750 5420662.000000 277.540009
494800.500000 5420665.000000 277.519989
494800.656250 5420668.000000 277.500000
494800.781250 5420670.500000 277.779999
494800.875000 5420673.000000 278.899994
494800.937500 5420676.000000 280.519989
494801.000000 5420678.500000 282.070007
494801.125000 5420681.000000 282.290009
494801.281250 5420684.000000 282.299988
494801.406250 5420687.000000 282.890015
494801.468750 5420689.000000 284.709991
494801.500000 5420692.000000 286.559998
494801.625000 5420694.500000 287.440002
494801.781250 5420697.000000 287.290009
494801.906250 5420700.000000 287.220001
494802.031250 5420703.000000 288.089996
494802.093750 5420705.000000 289.769989
494802.156250 5420708.000000 291.440002
494802.281250 5420710.500000 291.420013
494802.437500 5420713.500000 291.440002
494802.593750 5420716.500000 291.339996
494802.750000 5420719.000000 291.309998
494802.906250 5420722.000000 291.390015
494803.062500 5420725.000000 291.309998
494803.218750 5420728.000000 291.140015
494803.375000 5420730.500000 291.119995
494803.437500 5420733.000000 292.630005
494803.593750 5420736.000000 292.750000
494803.843750 5420739.500000 290.970001
494804.000000 5420742.500000 290.899994
494804.156250 5420745.500000 290.730011
494804.281250 5420748.000000 291.269989
494804.343750 5420750.500000 292.970001
494804.437500 5420753.000000 293.829987
494804.656250 5420756.500000 292.320007
494804.937500 5420760.000000 290.100006
494804.968750 5420762.500000 292.420013
494805.281250 5420766.500000 289.739990
494805.437500 5420769.500000 290.000000
494805.562500 5420772.000000 290.420013
494805.687500 5420775.000000 291.019989
494805.937500 5420778.500000 289.510010
494806.093750 5420781.500000 289.459991
494806.250000 5420784.500000 289.260010
494806.937500 5420784.000000 289.549988
494806.812500 5420781.500000 289.429993
494806.625000 5420778.500000 290.320007
494806.437500 5420775.500000 290.940002
494806.312500 5420772.500000 291.119995
494806.281250 5420770.500000 289.709991
494806.125000 5420767.500000 289.690002
494806.000000 5420764.500000 289.779999
494805.781250 5420761.500000 291.609985
494805.656250 5420759.000000 290.980011
494805.406250 5420755.500000 293.299988
494805.218750 5420752.500000 293.980011
494805.187500 5420750.000000 292.579987
494805.125000 5420747.500000 291.149994
494805.031250 5420745.000000 290.809998
494804.875000 5420742.000000 290.859985
494804.750000 5420739.500000 290.929993
494804.562500 5420736.500000 292.070007
494804.437500 5420733.500000 292.130005
494804.343750 5420731.000000 291.070007
494804.218750 5420728.500000 291.179993
494804.093750 5420725.500000 291.230011
494803.937500 5420722.500000 291.269989
494803.812500 5420720.000000 291.359985
494803.593750 5420717.000000 293.130005
494803.468750 5420714.000000 293.019989
494803.343750 5420711.500000 292.549988
494803.250000 5420708.500000 291.850006
494803.218750 5420706.000000 290.309998
494803.156250 5420704.000000 288.880005
494803.125000 5420701.500000 287.260010
494803.000000 5420698.500000 287.220001
494802.843750 5420696.000000 287.320007
494802.718750 5420693.000000 287.559998
494802.656250 5420690.500000 285.730011
494802.625000 5420688.000000 284.010010
494802.593750 5420685.500000 282.350006
494802.468750 5420683.000000 282.279999
494802.343750 5420680.000000 282.309998
494802.218750 5420677.500000 282.049988
494802.156250 5420675.000000 280.160004
494802.093750 5420672.500000 279.010010
494802.031250 5420670.000000 277.890015
494801.906250 5420667.000000 277.529999
494801.781250 5420664.500000 277.510010
494801.656250 5420661.500000 277.570007
494801.437500 5420658.500000 278.760010
494801.406250 5420656.000000 276.839996
494801.375000 5420653.500000 274.920013
494801.343750 5420651.000000 273.260010
494801.281250 5420648.500000 271.519989
494801.250000 5420646.000000 269.709991
494801.156250 5420643.000000 268.970001
494801.031250 5420640.500000 268.910004
494800.875000 5420637.500000 268.929993
494800.750000 5420634.500000 268.880005
494800.625000 5420632.000000 268.829987
494800.500000 5420629.000000 268.690002
494800.375000 5420626.500000 268.720001
494800.218750 5420623.500000 268.679993
494800.156250 5420621.000000 267.339996
494800.125000 5420618.000000 265.750000
494800.062500 5420615.500000 264.109985
494800.000000 5420613.000000 262.339996
494799.937500 5420610.000000 261.140015
494799.781250 5420607.500000 261.160004
494799.656250 5420604.500000 261.160004
494799.500000 5420601.500000 261.940002
494799.250000 5420598.500000 264.329987
494799.125000 5420596.000000 264.160004
494799.062500 5420593.000000 262.250000
494798.968750 5420590.500000 261.329987
494798.843750 5420587.500000 261.279999
494798.718750 5420585.000000 261.320007
494798.593750 5420582.000000 261.410004
494798.343750 5420579.000000 263.470001
494798.281250 5420576.500000 261.750000
494798.156250 5420573.500000 261.609985
494798.031250 5420571.000000 261.899994
494797.843750 5420568.000000 262.839996
494797.656250 5420565.000000 264.320007
494797.593750 5420562.500000 262.970001
494797.437500 5420559.500000 262.700012
494797.312500 5420556.500000 262.820007
494797.187500 5420554.000000 262.829987
494797.062500 5420551.000000 262.929993
494796.906250 5420548.500000 262.959991
494796.781250 5420545.500000 263.010010
494796.625000 5420542.500000 262.880005
494796.531250 5420540.000000 262.850006
494796.375000 5420537.000000 262.630005
494796.281250 5420534.500000 262.369995
494796.125000 5420531.500000 262.839996
494795.843750 5420528.500000 265.950012
494795.468750 5420526.000000 271.679993
494795.187500 5420523.500000 275.730011
494795.031250 5420520.500000 275.760010
494794.968750 5420518.000000 274.600006
494794.812500 5420515.000000 274.670013
494794.687500 5420512.500000 274.630005
494794.562500 5420509.500000 274.820007
494794.406250 5420507.000000 275.220001
494794.125000 5420504.500000 278.790009
494793.968750 5420501.500000 279.230011
494793.812500 5420499.000000 280.119995
494793.687500 5420496.000000 279.950012
494793.562500 5420493.500000 279.980011
494793.406250 5420490.500000 280.480011
494793.312500 5420488.000000 279.739990
494793.187500 5420485.000000 279.670013
494793.062500 5420482.500000 279.649994
494792.906250 5420479.500000 279.549988
494792.781250 5420477.000000 279.519989
494792.593750 5420474.500000 281.250000
494792.468750 5420471.500000 281.279999
494792.343750 5420468.500000 281.190002
494792.187500 5420466.000000 281.299988
494792.062500 5420463.000000 281.239990
494791.937500 5420460.000000 280.859985
494791.812500 5420457.500000 280.750000
494791.687500 5420454.500000 280.619995
494791.531250 5420452.000000 280.940002
494791.375000 5420449.500000 281.859985
494791.218750 5420446.500000 282.049988
494791.062500 5420444.000000 283.019989
494791.343750 5420439.500000 271.920013
494791.562500 5420435.000000 261.570007
494791.437500 5420432.000000 260.799988
494791.343750 5420429.000000 260.420013
494791.218750 5420426.000000 259.970001
494791.093750 5420423.500000 259.859985
494790.937500 5420420.500000 259.820007
494790.812500 5420417.500000 259.690002
494790.656250 5420414.500000 259.570007
494790.531250 5420411.500000 259.619995
494790.375000 5420408.500000 259.700012
494790.250000 5420405.500000 259.559998
494790.093750 5420402.500000 259.589996
494789.937500 5420400.000000 260.730011
494789.750000 5420397.500000 261.910004
494789.687500 5420394.000000 259.649994
494789.531250 5420391.000000 259.649994
494789.406250 5420388.000000 259.920013
494789.250000 5420385.000000 260.059998
494789.093750 5420382.500000 260.200012
494788.750000 5420381.000000 267.149994
494788.812500 5420376.500000 260.540009
494788.562500 5420374.500000 263.829987
494788.406250 5420371.000000 263.839996
494788.218750 5420368.500000 265.609985
494787.718750 5420368.500000 277.350006
494787.750000 5420364.500000 271.690002
494787.406250 5420363.000000 277.989990
494787.281250 5420360.000000 277.890015
494787.125000 5420357.000000 277.890015
494787.000000 5420354.000000 277.929993
494786.875000 5420351.000000 277.940002
494786.718750 5420348.000000 277.739990
494786.593750 5420345.000000 277.640015
494786.437500 5420342.000000 277.579987
494787.000000 5420340.500000 277.579987
494787.125000 5420343.000000 277.630005
494787.281250 5420346.000000 277.649994
494787.406250 5420348.500000 277.760010
494787.562500 5420351.500000 277.910004
494787.687500 5420354.000000 277.859985
494787.843750 5420357.000000 277.859985
494788.000000 5420359.500000 277.950012
494788.125000 5420362.500000 278.100006
494788.250000 5420365.500000 278.779999
494788.437500 5420368.000000 277.480011
494788.843750 5420368.500000 269.709991
494789.156250 5420370.000000 263.850006
494789.312500 5420373.000000 263.869995
494789.468750 5420376.000000 264.019989
494789.718750 5420377.500000 260.260010
494789.875000 5420380.500000 260.279999
494790.031250 5420383.500000 260.130005
494790.187500 5420386.000000 260.000000
494790.343750 5420389.000000 259.920013
494790.468750 5420392.000000 260.549988
494790.593750 5420395.000000 261.290009
494790.812500 5420397.500000 259.679993
494790.875000 5420401.000000 261.489990
494791.093750 5420403.000000 259.440002
494791.250000 5420406.000000 259.579987
494791.406250 5420409.000000 259.739990
494791.562500 5420412.000000 259.549988
494791.687500 5420415.000000 259.720001
494791.843750 5420417.500000 259.679993
494792.000000 5420420.500000 259.790009
494792.156250 5420423.500000 259.950012
494792.281250 5420426.000000 260.000000
494792.406250 5420429.000000 260.679993
494792.562500 5420432.000000 260.880005
494792.687500 5420435.000000 261.679993
494792.562500 5420438.500000 269.209991
494792.218750 5420443.500000 282.989990
494792.375000 5420446.000000 282.239990
494792.531250 5420449.000000 281.980011
494792.718750 5420451.500000 280.980011
494792.875000 5420454.500000 280.640015
494793.031250 5420457.000000 280.660004
494793.156250 5420460.000000 280.899994
494793.312500 5420462.500000 281.250000
494793.437500 5420465.000000 281.320007
494793.593750 5420468.000000 281.260010
494793.750000 5420471.000000 281.260010
494793.875000 5420473.500000 281.519989
494794.093750 5420476.000000 280.010010
494794.250000 5420479.000000 279.519989
494794.375000 5420481.500000 279.559998
494794.531250 5420484.500000 279.709991
494794.687500 5420487.000000 279.709991
494794.781250 5420490.000000 280.339996
494794.968750 5420492.500000 279.750000
494795.125000 5420495.500000 279.820007
494795.250000 5420498.000000 279.869995
494795.406250 5420501.000000 279.359985
494795.656250 5420503.500000 276.649994
494795.875000 5420506.000000 275.179993
494796.031250 5420509.000000 274.980011
494796.187500 5420511.500000 274.880005
494796.343750 5420514.500000 274.670013
494796.468750 5420517.000000 274.670013
494796.593750 5420520.000000 275.470001
494796.718750 5420522.500000 276.170013
494796.937500 5420525.500000 274.540009
494797.250000 5420528.000000 270.029999
494797.625000 5420531.000000 265.049988
494797.906250 5420533.500000 262.190002
494798.031250 5420536.000000 262.640015
494798.156250 5420539.000000 262.809998
494798.312500 5420542.000000 262.950012
494798.437500 5420544.500000 263.079987
494798.593750 5420547.500000 263.000000
494798.750000 5420550.500000 262.890015
494798.906250 5420553.000000 262.910004
494799.031250 5420556.000000 263.609985
494799.187500 5420558.500000 263.470001
494799.343750 5420561.500000 262.920013
494799.437500 5420564.000000 263.950012
494799.625000 5420567.000000 263.160004
494799.843750 5420570.000000 262.119995
494800.000000 5420573.000000 261.779999
494800.125000 5420575.500000 262.149994
494800.218750 5420578.500000 263.529999
494800.437500 5420581.000000 262.089996
494800.625000 5420584.000000 261.299988
494800.781250 5420587.000000 261.299988
494800.906250 5420589.500000 261.320007
494801.062500 5420592.500000 261.359985
494801.125000 5420595.000000 263.309998
494801.250000 5420598.000000 263.730011
494801.500000 5420601.000000 261.829987
494801.687500 5420604.000000 261.100006
494801.843750 5420607.000000 261.059998
494801.968750 5420609.500000 261.119995
494802.125000 5420612.500000 261.350006
494802.187500 5420615.000000 262.890015
494802.281250 5420618.000000 264.260010
494802.375000 5420620.500000 265.549988
494802.406250 5420623.000000 267.940002
494802.531250 5420626.000000 268.709991
494802.656250 5420628.500000 268.790009
494802.812500 5420631.500000 268.829987
494802.968750 5420634.000000 268.799988
494803.125000 5420637.000000 268.880005
494803.250000 5420640.000000 268.959991
494803.406250 5420643.000000 268.890015
494803.562500 5420645.500000 269.190002
494803.625000 5420648.000000 271.089996
494803.656250 5420651.000000 272.950012
494803.750000 5420653.500000 274.579987
494803.781250 5420656.000000 276.570007
494803.843750 5420658.000000 278.500000
494804.031250 5420661.500000 277.510010
494804.187500 5420664.000000 277.609985
494804.343750 5420667.000000 277.589996
494804.437500 5420669.500000 278.880005
494804.500000 5420672.000000 280.579987
494804.593750 5420675.000000 281.739990
494804.687500 5420677.500000 282.589996
494804.843750 5420680.500000 282.390015
494805.000000 5420683.000000 282.420013
494805.156250 5420686.000000 282.369995
494805.187500 5420688.500000 284.140015
494805.250000 5420691.000000 285.959991
494805.312500 5420693.500000 287.809998
494805.500000 5420696.500000 287.279999
494805.656250 5420699.500000 287.170013
494805.781250 5420702.000000 287.589996
494805.843750 5420704.500000 289.320007
494805.906250 5420707.000000 290.829987
494806.031250 5420710.000000 291.369995
494806.187500 5420712.500000 291.269989
494806.343750 5420715.500000 291.190002
494806.500000 5420718.500000 291.179993
494806.656250 5420721.000000 291.190002
494806.812500 5420724.000000 291.160004
494806.968750 5420727.000000 291.070007
494807.125000 5420730.000000 291.070007
494807.281250 5420733.000000 291.029999
494807.437500 5420736.000000 290.859985
494807.593750 5420738.500000 290.799988
494807.750000 5420741.500000 290.730011
494807.906250 5420744.500000 290.630005
494808.062500 5420747.500000 290.769989
494808.156250 5420750.000000 291.790009
494808.281250 5420753.000000 292.470001
494808.437500 5420756.000000 292.209991
494808.718750 5420759.500000 290.100006
494808.750000 5420761.500000 292.149994
494809.062500 5420765.500000 289.649994
494809.218750 5420768.500000 289.709991
494809.312500 5420771.000000 291.010010
494809.562500 5420774.500000 289.600006
494809.718750 5420777.500000 289.500000
494809.875000 5420780.500000 289.369995
494809.968750 5420783.000000 290.760010
494810.625000 5420782.500000 290.700012
494810.593750 5420780.500000 289.510010
494810.437500 5420777.500000 289.489990
494810.312500 5420775.000000 289.570007
494810.156250 5420772.000000 289.660004
494810.031250 5420769.000000 289.600006
494809.906250 5420766.500000 289.839996
494809.781250 5420764.000000 289.869995
494809.625000 5420761.000000 290.019989
494809.468750 5420758.000000 290.640015
494809.250000 5420755.000000 291.980011
494809.125000 5420752.000000 291.730011
494809.031250 5420749.500000 290.980011
494808.937500 5420747.000000 290.600006
494808.781250 5420744.000000 290.640015
494808.656250 5420741.500000 290.679993
494808.500000 5420738.500000 290.850006
494808.375000 5420736.000000 290.929993
494808.250000 5420733.000000 290.989990
494808.093750 5420730.000000 291.079987
494807.968750 5420727.500000 291.149994
494807.843750 5420724.500000 291.130005
494807.687500 5420721.500000 291.179993
494807.562500 5420719.000000 291.190002
494807.437500 5420716.000000 291.049988
494807.281250 5420713.500000 291.179993
494807.156250 5420710.500000 291.200012
494807.031250 5420708.000000 291.239990
494806.968750 5420705.500000 289.720001
494806.906250 5420703.000000 288.269989
494806.843750 5420700.500000 287.130005
494806.718750 5420698.000000 287.230011
494806.562500 5420695.000000 287.329987
494806.468750 5420692.500000 286.609985
494806.406250 5420690.000000 285.029999
494806.375000 5420687.500000 283.179993
494806.312500 5420685.000000 282.309998
494806.156250 5420682.000000 282.390015
494806.031250 5420679.000000 282.260010
494805.875000 5420676.500000 282.570007
494805.781250 5420673.500000 282.029999
494805.718750 5420671.000000 280.579987
494805.656250 5420668.500000 278.820007
494805.593750 5420666.000000 277.640015
494805.468750 5420663.000000 277.640015
494805.312500 5420660.500000 277.920013
494805.187500 5420657.500000 277.929993
494805.125000 5420655.000000 275.980011
494805.093750 5420652.500000 274.100006
494805.062500 5420650.000000 272.290009
494805.031250 5420647.500000 270.440002
494804.968750 5420645.000000 268.880005
494804.812500 5420642.000000 268.920013
494804.687500 5420639.500000 268.910004
494804.562500 5420636.500000 268.769989
494804.406250 5420633.500000 268.820007
494804.281250 5420631.000000 268.829987
494804.156250 5420628.000000 268.670013
494804.031250 5420625.500000 268.679993
494803.968750 5420623.000000 266.799988
494803.937500 5420620.000000 264.760010
494803.875000 5420617.500000 262.989990
494803.812500 5420615.000000 261.809998
494803.687500 5420612.000000 261.089996
494803.562500 5420609.500000 261.019989
494803.437500 5420606.500000 261.089996
494803.281250 5420603.500000 261.140015
494803.156250 5420601.000000 261.230011
494802.937500 5420598.000000 262.649994
494802.843750 5420595.000000 262.429993
494802.750000 5420592.500000 261.269989
494802.593750 5420589.500000 261.350006
494802.468750 5420586.500000 261.519989
494802.312500 5420584.000000 261.829987
494802.125000 5420581.000000 262.720001
494801.937500 5420578.000000 264.350006
494801.875000 5420575.500000 262.529999
494801.781250 5420572.500000 261.640015
494801.625000 5420570.000000 262.290009
494801.437500 5420567.000000 263.079987
494801.250000 5420564.000000 264.470001
494801.125000 5420561.500000 264.059998
494800.968750 5420558.500000 264.500000
494800.843750 5420556.000000 264.739990
494800.750000 5420553.000000 263.109985
494800.625000 5420550.000000 262.940002
494800.500000 5420547.500000 263.079987
494800.375000 5420544.500000 263.040009
494800.218750 5420542.000000 262.890015
494800.125000 5420539.000000 262.779999
494799.968750 5420536.000000 262.570007
494799.843750 5420533.500000 262.250000
494799.562500 5420530.500000 266.170013
494799.156250 5420528.000000 272.260010
494798.937500 5420525.500000 274.799988
494798.750000 5420522.500000 276.040009
494798.625000 5420519.500000 275.390015
494798.531250 5420517.000000 274.730011
494798.375000 5420514.000000 274.920013
494798.250000 5420511.500000 275.089996
494798.125000 5420508.500000 275.160004
494797.968750 5420506.000000 275.190002
494797.843750 5420503.000000 275.410004
494797.656250 5420500.500000 276.279999
494797.406250 5420498.000000 279.079987
494797.250000 5420495.500000 279.950012
494797.125000 5420492.500000 279.799988
494797.000000 5420489.500000 280.010010
494796.875000 5420487.000000 279.619995
494796.750000 5420484.000000 279.589996
494796.593750 5420481.500000 279.500000
494796.468750 5420478.500000 279.420013
494796.312500 5420476.000000 280.269989
494796.125000 5420473.000000 281.190002
494796.000000 5420470.500000 281.209991
494795.875000 5420467.500000 281.279999
494795.718750 5420465.000000 281.359985
494795.625000 5420462.000000 281.109985
494795.468750 5420459.500000 280.859985
494795.343750 5420456.500000 280.640015
494795.218750 5420453.500000 280.500000
494795.093750 5420451.000000 280.820007
494794.906250 5420448.000000 281.329987
494794.781250 5420445.500000 281.910004
494794.593750 5420443.000000 283.290009
494795.187500 5420437.000000 261.950012
494795.062500 5420434.000000 261.609985
494794.937500 5420431.000000 261.230011
494794.812500 5420428.000000 261.339996
494794.718750 5420425.000000 260.029999
494794.562500 5420422.000000 259.890015
494794.437500 5420419.000000 259.769989
494794.312500 5420416.500000 259.679993
494794.156250 5420413.500000 259.589996
494794.000000 5420410.500000 259.570007
494793.875000 5420407.500000 259.640015
494793.718750 5420404.500000 259.950012
494793.593750 5420401.500000 259.850006
494793.437500 5420399.000000 260.279999
494793.281250 5420396.000000 260.440002
494793.125000 5420393.000000 260.380005
494793.000000 5420390.000000 259.799988
494792.875000 5420387.000000 259.920013
494792.718750 5420384.000000 260.130005
494792.468750 5420382.000000 262.859985
494792.437500 5420378.500000 260.279999
494792.281250 5420375.500000 260.320007
494792.125000 5420372.500000 260.299988
494792.000000 5420369.500000 260.420013
494791.531250 5420369.000000 270.549988
494791.187500 5420367.500000 277.609985
494791.000000 5420365.000000 278.679993
494790.875000 5420362.000000 277.929993
494790.750000 5420359.000000 277.929993
494790.593750 5420356.000000 277.940002
494790.468750 5420353.000000 277.880005
494790.312500 5420350.000000 277.820007
494790.156250 5420347.000000 277.750000
494790.031250 5420344.000000 277.619995
494789.875000 5420341.000000 277.529999
494790.593750 5420342.500000 277.609985
494790.750000 5420345.000000 277.630005
494790.875000 5420348.000000 277.730011
494791.031250 5420350.500000 277.880005
494791.156250 5420353.500000 277.890015
494791.312500 5420356.000000 277.899994
494791.468750 5420359.000000 277.970001
494791.625000 5420361.500000 277.940002
494791.750000 5420364.500000 278.209991
494791.906250 5420367.000000 277.769989
494792.187500 5420369.000000 273.929993
494792.750000 5420368.500000 260.320007
494792.875000 5420371.500000 260.369995
494793.062500 5420374.000000 260.290009
494793.187500 5420377.000000 260.350006
494793.218750 5420381.000000 264.899994
494793.468750 5420382.500000 260.859985
494793.656250 5420385.500000 260.089996
494793.812500 5420388.000000 259.869995
494793.968750 5420391.000000 259.829987
494794.125000 5420394.000000 260.230011
494794.281250 5420397.000000 260.339996
494794.437500 5420399.500000 259.390015
494794.593750 5420402.500000 259.730011
494794.750000 5420405.000000 259.769989
494794.906250 5420408.000000 259.589996
494795.062500 5420411.000000 259.619995
494795.187500 5420414.000000 259.720001
[truncated: 975,400 more chars]
